# Supplementary material for: Profiling the proteome-wide selectivity of diverse electrophiles
Source: Nat Chem. 2025 Oct 30;17(11):1712–21. doi: 10.1038/s41557-025-01902-z (PMC12580327; doi:10.1038/s41557-025-01902-z)
Supplement: Supplementary file 4 — Overview of electrophile reactivity. A summary of the key information on masses of modification, amino acid selectivity and quantification for all probes. [file 41557_2025_1902_MOESM4_ESM.xlsx]

## Sheet: Table of content
Worksheet	Information
Cysteine	Summarised data for electrophiles targetting cysteines
Michael acceptors	Summarised data for Michael acceptors as electrophilic probes
Lysine_N-terminus	Summarised data for electrophiles targetting lysines and N-termini
Aspartate_Glutamate_C-terminus	Summarised data for electrophiles targetting aspartates, glutamates and C-termini
Tyrosine	Summarised data for electrophiles targetting tyrosines
Diazonium salts	Summarised data for diazonium salts as electrophilic probes
Methionine	Summarised data for electrophiles targetting methionines
Tryptophan_Histidine	Summarised data for electrophiles targetting tryptophans and histidines
Arginine	Summarised data for electrophiles targetting arginines
Serine_Threonine	Summarised data for electrophiles targetting serines and threonines
S. aureus selected probes	Summarised data for the electrophiles chosen as probe selection in S. aureus SH1000
Human selected probes	Summarised data for the electrophiles chosen as probe selection in the human cancer cell line MDA-MB-231
S. aureus selected in situ	Summarised data for the electrophiles chosen as probe selection in S. aureus SH1000 with probe treatment in situ
Row header	Information
Probe	Name of the probe used in this experiment
Concentration	Concentration of the probe used in this experiment
Proteome	Type of lysate that the experiment was performed in
Remarks	Further information on the specific experiment or data analysis
Replicate 1	Sample name of the first technical replicate
Replicate 2	Sample name of the second technical replicate
Masses of modification	Data on the masses of modification identified using an Open Search in the MSFragger-based FragPipe computational platform
Expected mass of modification (light)	Expected mass of modification for modification with the respective probe and the light isoDTB tag; In cases, in which this is not the initially expected modification, the kind of modification is given in parantheses
Expected mass of modification (heavy)	Expected mass of modification for modification with the respective probe and the heavy isoDTB tag; In cases, in which this is not the initially expected modification, the kind of modification is given in parantheses
Detected mass of modification (light)	Detected mass of modification corresponding to the modification indicated under "Expected mass of modification (light)"
Detected mass of modification (heavy)	Detected mass of modification corresponding to the modification indicated under "Expected mass of modification (heavy)"
Amino acid selectivity	Data on the amino acid selectivity of the probe identified using an OffSet Search in the MSFragger-based FragPipe computational platform
# of localised sites	Number of the sites that were localised and used for determination of the amino acid selectivity; The number is highlighted in red, if less than 50 sites were localized
% of all localised sites	Fraction of all localised sites that was localised to the indicated amino acid(s) or the indicated terminus; The number is highlighted in green, if more than 50% of localized sites were found at the indicated residue(s)
Quantification	Data on quantified residues identified using a Closed Search in the MSFragger-based FragPipe computational platform
# of quantified residues	Number of the residues that were quantified; The data is given for each type of amino acid or terminus individually
# outside of preferred quantification window	Number of the residues that were quantified with results outside of the preferred window of quantification (-1 < log2(R) < 1 for experiments, in which the heavy and light sample were mixed at a ratio of 1:1, 1 < log2(R) < 3 for experiments, in which the heavy and light sample were mixed at a ratio of 4:1); The data is given for each type of amino acid or terminus individually
% outside of preferred quantification window	Fraction of the residues that were quantified with results outside of the preferred window of quantification (-1 < log2(R) < 1 for experiments, in which the heavy and light sample were mixed at a ratio of 1:1, 1 < log2(R) < 3 for experiments, in which the heavy and light sample were mixed at a ratio of 4:1); The data is given for each type of amino acid or terminus individually

## Sheet: Cysteine
Description of experiment
Probe	IA-alkyne	IA-alkyne	IA-alkyne	IA-alkyne	IA-alkyne	IA-alkyne	IA-alkyne	CA-alkyne	CA-nitrile	BMK-alkyne	PFPSA-alkyne	BrBT-alkyne	MSBT-alkyne	MST-alkyne	MSOD-alkyne	EBX1-alkyne	EBX1-alkyne	EBX1-alkyne	EBX2-alkyne	EBX2-alkyne	EBX2-alkyne	Ep-alkyne	Ep-alkyne	Ts-alkyne	Ts-alkyne
Concentration	1 mM	1 mM	100 mM	1 mM	100 µM	100 µM	100 mM	100 mM	100 mM	100 mM	100 mM	100 mM	100 mM	100 mM	100 mM	100 mM	100 mM	100 mM	100 mM	100 mM	100 mM	100 mM	1 mM	100 mM	1 mM
Proteome	S. aureus SH1000	S. aureus SH1000	S. aureus SH1000	S. aureus SH1000	S. aureus SH1000	S. aureus SH1000	MDA-MB-231	S. aureus SH1000	S. aureus SH1000	S. aureus SH1000	S. aureus SH1000	S. aureus SH1000	S. aureus SH1000	S. aureus SH1000	S. aureus SH1000	S. aureus SH1000	S. aureus SH1000	S. aureus SH1000	S. aureus SH1000	S. aureus SH1000	MDA-MB-231	S. aureus SH1000	S. aureus SH1000	S. aureus SH1000	S. aureus SH1000
Remarks	1:1 mixture of heavy and light, pre-published data set	4:1 mixture of heavy and light, pre-published data set			no click and no enrichment	in situ probe treatment														in situ probe treatment
Sample information
Replicate 1	181207_P05	181207_P15	200626_P13	200730_P09	210511_P25	210507_P01	200103_P13	200913_P11	200913_P09	190504_P19	200626_P07	201105_P11	200626_P23	200626_P15	200611_P09	190504_P13	190504_P13	190504_P13	201105_P23	210507_P03	200611_P19	201022_P01	201105_P19	190611_P15	201105_P05
Replicate 2	181207_P06	181207_P16	200626_P14	200730_P10	210511_P26	210507_P02	200103_P14	200913_P12	200913_P10	190504_P20	200626_P08	201105_P12	200626_P24	200626_P16	200611_P10	190504_P14	190504_P14	190504_P14	201105_P24	210507_P04	200611_P20	201022_P02	201105_P20	190611_P16	201105_P06
Masses of modification
Expected mass of modification (light)	618.36	618.36	618.36	618.36	137.084	618.36	618.36	618.36	619.355	589.334	760.274	695.296	695.296	679.33	679.319	587.3180 (alkynylation)	715.2303 (vinyl iodide)	835.2514 (VBX)	505.276	505.276	505.276	577.334	577.334	533.307	533.307
Expected mass of modification (heavy)	624.368	624.368	624.368	624.368	n.a.	624.368	624.368	624.368	625.363	595.341	766.281	701.304	701.304	685.338	685.327	593.3255 (alkynylation)	721.2378 (vinyl iodide)	841.2589 (VBX)	511.284	511.284	511.284	583.341	583.341	539.315	539.315
Detected mass of modification (light)	618.358	618.359	618.358	618.359	137.084	618.359	618.358	618.359	none detected	589.332	760.274	695.296	695.296	679.33	679.318	587.318	715.228	835.251	505.275	505.275	505.272	577.332	577.332	533.305	533.306
Detected mass of modification (heavy)	624.366	624.366	624.366	624.366	n.a.	624.366	624.365	624.366	none detected	595.339	766.28	701.304	701.303	685.335	685.325	593.325	721.238	841.259	511.281	511.283	511.278	583.34	583.34	539.313	539.313
Amino acid selectivity
# of localised sites	1056	981	951	1225	95	295	3007	92	-	595	240	130	676	404	823	786	298	217	953	191	1944	20	105	20	235
% of all localised sites
A	0.284091	0	0	0.163265	0	0	0.0665115	0	-	0.336134	0.416667	0	0.147929	0.990099	0	0.508906	0	0	0.524659	0	0.462963	0	0	0	0
C	89.2045	91.7431	94.8475	86.6939	83.1579	97.2881	97.4726	95.6522	-	89.2437	89.1667	83.0769	92.4556	86.8812	78.7363	90.5852	97.3154	93.0876	84.9948	94.2408	92.8498	85	81.9048	85	62.9787
D+E	0.568182	0.203874	0.315457	1.06122	2.10526	0.338983	0.23279	1.08696	-	1.17647	0.416667	0.769231	0.887574	0.990099	0.607533	1.01781	0	0	0.734523	0.52356	0.925926	0	4.7619	10	33.1915
F	0.189394	0.203874	0.105152	0.244898	0	0	0.0332557	0	-	0.168067	0	2.30769	0.147929	0.247525	0.121507	0.381679	0	0.460829	0.104932	0	0.154321	0	0	0	0
G	0.189394	0.101937	0.42061	0.326531	0	0	0.199534	0	-	2.68908	0.416667	0	0.591716	0.49505	0.36452	0.636132	0.33557	0	0.734523	0	0.668724	0	1.90476	0	0
H	1.89394	2.44648	0.84122	2.69388	0	0.677966	0.0665115	0	-	1.84874	2.08333	1.53846	0.295858	0.990099	4.73876	0.381679	0.671141	0.921659	6.50577	1.04712	0.411523	0	5.71429	5	2.55319
I	0	0	0	0.0816327	0	0	0	0	-	0.336134	0	1.53846	0.591716	0.990099	0.36452	0.508906	0	0	0.419727	1.04712	0.102881	0	1.90476	0	0
K	0.189394	0	0.105152	0.408163	2.10526	0	0.133023	0	-	0.168067	3.33333	0.769231	0.887574	1.23762	2.67315	1.78117	0	0.460829	1.57398	1.57068	0.977366	5	0	0	0
L	0.189394	0.101937	0	0.0816327	0	0	0.133023	0	-	0.168067	0.416667	0	0.591716	0.49505	0.243013	0.508906	0	0.460829	0.419727	0	0.462963	0	0	0	0
M	4.82955	3.46585	2.31335	5.63265	0	0.338983	0.831393	1.08696	-	0.336134	0.416667	0	0.147929	0	0.36452	0.127226	0	0	0.629591	0	0.0514403	0	0.952381	0	0
N+Q	0.284091	0.101937	0.105152	0.163265	0	0	0.133023	0	-	0.336134	0.416667	0	0.147929	1.48515	0.607533	1.39949	0	0.460829	0.839454	0	0.925926	0	0	0	0
P	0.189394	0.203874	0	0.0816327	0	0	0.199534	0	-	0.168067	0	0	0	0.990099	0.36452	0.254453	0	0.460829	0.629591	0	0.360082	0	0	0	0
R	0.094697	0	0	0	3.15789	0	0	0	-	0.336134	0	0	0.591716	0.247525	0.36452	0.254453	0	0	0	0	0.102881	0	0	0	0
S+T	0.568182	0.30581	0.315457	0.408163	4.21053	0.338983	0.166279	0	-	1.34454	0	0	0.295858	1.23762	0.850547	0.763359	0	0	0.629591	0	0.823045	0	0	0	0
V	0.094697	0.101937	0.105152	0.244898	0	0	0.0665115	1.08696	-	0.336134	0.416667	0	0.443787	0.990099	0.486027	0.381679	0	0.460829	0.314795	0	0.154321	5	0.952381	0	0
W	0.094697	0	0	0.0816327	0	0	0	0	-	0	0	1.53846	0	0	0	0	0	0	0.104932	0	0.0514403	0	0	0	0
Y	0.189394	0.203874	0.105152	0.163265	1.05263	0	0	0	-	0.504202	2.08333	5.38462	1.18343	1.48515	8.50547	0.127226	1.00671	2.30415	0.419727	0.52356	0.0514403	0	0	0	0
C-terminal	0.284091	0.203874	0.105152	0.0816327	1.05263	0.338983	0.133023	0	-	0.504202	0.416667	1.53846	0.443787	0.247525	0.486027	0.254453	0.33557	0.460829	0.209864	0.52356	0.308642	0	0.952381	0	0.425532
N-terminal	0.662879	0.611621	0.315457	1.38776	3.15789	0.677966	0.133023	1.08696	-	0	0	1.53846	0.147929	0	0.121507	0.127226	0.33557	0.460829	0.209864	0.52356	0.154321	5	0.952381	0	0.851064
Quantification
# of quantified residues	1260 (C)	989 (C)	1197 (C)	1316 (C)	-	446 (C)	4124 (C)	230 (C)	-	976 (C)	631 (C)	362 (C)	963 (C)	950 (C)	1061 (C)	1231 (C)	402 (C)	466 (C)	1251 (C)	418 (C)	3270 (C)	41 (C)	284 (C)	68 (C); 15 (E)	386 (C); 311 (E)
# outside of preferred quantification window	7 (C)	16 (C)	6 (C)	6 (C)	-	2 (C)	51 (C)	2 (C)	-	17 (C)	5 (C)	0 (C)	6 (C)	7 (C)	5 (C)	7 (C)	0 (C)	5 (C)	5 (C)	2 (C)	36 (C)	0 (C)	1 (C)	0 (C); 0 (E)	3 (C); 3 (E)
% outside of preferred quantification window	0.56 (C)	1.62 (C)	0.50 (C)	0.46 (C)	-	0.45 (C)	1.24 (C)	0.87 (C)	-	1.74 (C)	0.79 (C)	0 (C)	0.62 (C)	0.74 (C)	0.47 (C)	0.57 (C)	0 (C)	1.07 (C)	0.40 (C)	0.48 (C)	1.10 (C)	0 (C)	0.35 (C)	0 (C); 0 (E)	0.78 (C); 0.96 (E)

## Sheet: Michael acceptors
Description of experiment
Probe	MI-alkyne	AlkPA-alkyne	ArPA-alkyne	AlkAA-alkyne	ArAA-alkyne	AlkFAA-alkyne	AlkVS-alkyne	ArVS-alkyne	AlkVSA-alkyne	ArVSA-alkyne
Concentration	100 mM	100 mM	100 mM	100 mM	100 mM	100 mM	100 mM	100 mM	100 mM	100 mM
Proteome	S. aureus SH1000	S. aureus SH1000	S. aureus SH1000	S. aureus SH1000	S. aureus SH1000	S. aureus SH1000	S. aureus SH1000	S. aureus SH1000	S. aureus SH1000	S. aureus SH1000
Remarks
Sample information
Replicate 1	200718_P17	201211_P01	201015_P23	191218_P17	200626_P05	200103_P03	200626_P09	200626_P17	201015_P21	200315_P19
Replicate 2	200718_P18	201211_P02	201015_P24	191218_P18	200626_P06	200103_P04	200626_P10	200626_P18	201015_P22	200315_P20
Masses of modification
Expected mass of modification (light)	733.3871 (hydrolysis of succinimide)	630.36	650.329	632.376	652.345	650.366	683.342	730.322	668.343	688.312
Expected mass of modification (heavy)	739.3946 (hydrolysis of succinimide)	636.368	656.336	638.383	658.352	656.374	689.35	736.33	674.35	694.319
Detected mass of modification (light)	733.387	630.357	650.33	632.376	652.343	none detected	683.343	730.321	668.341	688.311
Detected mass of modification (heavy)	739.395	636.364	656.337	638.383	658.351	none detected	689.349	736.329	674.349	694.318
Amino acid selectivity
# of localised sites	487	91	398	160	219	-	608	1174	212	1072
% of all localised sites
A	0	0	0.753769	0	0.456621	-	0.493421	0.170358	0	0.466418
C	94.6612	94.5055	93.2161	96.875	94.5205	-	78.125	57.4957	92.9245	57.4627
D+E	0.410678	0	0.502513	0.625	0	-	0.657895	0.596252	0	0.279851
F	0	0	0	0	0.913242	-	0	0	0.471698	0.0932836
G	0.821355	0	1.00503	0	0	-	0.328947	0.340716	0.471698	0.559701
H	0	0	1.00503	0	0	-	3.61842	9.36968	0.471698	9.23507
I	0.205339	1.0989	0	0	0.456621	-	0.328947	0.425894	0	0.186567
K	0.410678	0	0.753769	0	0.913242	-	9.04605	23.8501	2.35849	24.4403
L	0.616016	0	0.753769	0	0.456621	-	0	0.170358	0	0.279851
M	0.616016	1.0989	0.251256	1.25	0	-	0.328947	0.255537	0	0.186567
N+Q	0	1.0989	0.251256	0	0	-	0	0.255537	0	0.466418
P	0.205339	0	0	0	0	-	0	0.170358	0	0.186567
R	0	1.0989	0	0	0	-	0	0.0851789	0.471698	0
S+T	0.205339	0	0.251256	0	0	-	0.493421	0.425894	0	0.279851
V	0.821355	0	0.753769	0	0	-	0	0.0851789	0	0.373134
W	0	0	0.251256	0	0	-	0	0	0	0
Y	0.410678	0	0.251256	0.625	0	-	0.164474	0.170358	0	0
C-terminal	0.410678	0	0	0	0.456621	-	0.657895	0.681431	0.471698	0.373134
N-terminal	0.205339	1.0989	0	0.625	1.82648	-	5.75658	5.45145	2.35849	5.1306
Quantification
# of quantified residues	707 (C)	283 (C)	752 (C)	294 (C); 5 (H) + 1 (K) + 0 (N-term)	501 (C); 7 (H) + 28 (K) + 11 (N-term)	-	811 (C); 79 (H) + 161 (K) + 80 (N-term)	968 (C); 348 (H) + 700 (K) + 129 (N-term)	446 (C); 17 (H) + 24 (K) + 12 (N-term)	945 (C); 255 (H) + 629 (K) + 118 (N-term)
# outside of preferred quantification window	29 (C)	3 (C)	6 (C)	2 (C); 0 (H) + 0 (K) + 0 (N-term)	3 (C); 0 (H) + 0 (K) + 0 (N-term)	-	2 (C); 0 (H) + 2 (K) + 0 (N-term)	5 (C); 4 (H) + 8 (K) + 1 (N-term)	2 (C); 0 (H) + 0 (K) + 0 (N-term)	10 (C); 4 (H) + 7 (K) + 1 (N-term)
% outside of preferred quantification window	4.10 (C)	1.06 (C)	0.80 (C)	0.68 (C); 0 (H) + 0 (K) + - (N-term)	0.60 (C); 0 (H) + 0 (K) + 0 (N-term)	-	0.25 (C); 0 (H) + 1.24 (K) + 0 (N-term)	0.52 (C); 1.15 (H) + 1.14 (K) + 0.78 (N-term)	0.45 (C); 0 (H) + 0 (K) + 0 (N-term)	1.06 (C); 1.57 (H) + 1.11 (K) + 0.85 (N-term)

## Sheet: Lysine_N-terminus
Description of experiment
Probe	STP-alkyne	STP-alkyne	STP-alkyne	STP-alkyne	TFP-alkyne	TFP-alkyne	NHS-alkyne	ATT-alkyne	NASA-alkyne	AlkSq-alkyne	ArSq-alkyne	ArSq-alkyne	ArSq-alkyne	EBA-alkyne	EBA-alkyne	EBA-alkyne	oNBA-alkyne	oNBA-alkyne	oNBA-alkyne	oNBA-alkyne	TCA-alkyne	TCA-alkyne	PCA-alkyne	PCA-alkyne	PCA-alkyne	PCA-alkyne
Concentration	100 mM	1 mM	100 µM	100 mM	100 mM	1 mM	100 mM	100 mM	100 mM	100 mM	100 mM	100 mM	100 mM	100 mM	100 mM	100 mM	100 mM	1 mM	100 mM	100 mM	100 mM	1 mM	100 mM	1 mM	100 mM	1 mM
Proteome	S. aureus SH1000	S. aureus SH1000	S. aureus SH1000	MDA-MB-231	S. aureus SH1000	S. aureus SH1000	S. aureus SH1000	S. aureus SH1000	S. aureus SH1000	S. aureus SH1000	S. aureus SH1000	S. aureus SH1000	MDA-MB-231	S. aureus SH1000	S. aureus SH1000	MDA-MB-231	S. aureus SH1000	S. aureus SH1000	S. aureus SH1000	MDA-MB-231	S. aureus SH1000	S. aureus SH1000	S. aureus SH1000	S. aureus SH1000	S. aureus SH1000	MDA-MB-231
Remarks			in situ probe treatment									in situ probe treatment			in situ probe treatment		irradiation at 365 nm for 10 min	irradiation at 365 nm for 10 min	in situ probe treatment, irradiation at 365 nm for 10 min	irradiation at 365 nm for 10 min					in situ probe treatment
Sample information
Replicate 1	200520_P29	200913_P27	210507_P09	200103_P15	201015_P15	201015_P17	200626_P33	200913_P21	200520_P31	201105_P27	201022_TM01	210507_P13	201105_P35	200821_P05	210507_P15	201211_P07	201105_P01	201211_P05	210507_P33	201211_P03	201105_P29	200626_P29	200520_P35	201105_P09	210507_P25	200718_P11
Replicate 2	200520_P30	200913_P28	210507_P10	200103_P16	201015_P16	201015_P18	200626_P34	200913_P22	200520_P32	201105_P28	201022_TM02	210507_P14	201105_P36	200821_P06	210507_P16	201211_P08	201105_P02	201211_P06	210507_P34	201211_P04	201105_P30	200626_P30	200520_P36	201105_P10	210507_P26	200718_P12
Masses of modification
Expected mass of modification (light)	561.302	561.302	561.302	561.302	561.302	561.302	575.318	575.318	575.318	628.308	676.308	676.308	676.308	647.318	647.318	647.318	679.319	679.319	679.319	679.319	612.3245, 481.2840‬ (clipped N-terminal methionine)	612.3245, 481.284‬0 (clipped N-terminal methionine)	594.3027; 463.2622‬ (clipped N-terminal methionine)	594.3027; 463.2622‬ (clipped N-terminal methionine)	594.3027; 463.2622‬ (clipped N-terminal methionine)	594.3027; 463.2622‬ (clipped N-terminal methionine)
Expected mass of modification (heavy)	567.31	567.31	567.31	567.31	567.31	567.31	581.326	581.326	581.326	634.316	682.316	682.316	682.316	653.326	653.326	653.326	685.327	685.327	685.327	685.327	618.332, 487.2915‬ (clipped N-terminal methionine)	618.332, 487.2915‬ (clipped N-terminal methionine)	600.3102; 469.2697 (clipped N-terminal methionine)	600.3102; 469.2697 (clipped N-terminal methionine)	600.3102; 469.2697 (clipped N-terminal methionine)	600.3102; 469.2697 (clipped N-terminal methionine)
Detected mass of modification (light)	561.299	561.3	561.299	561.3	561.3	561.3	575.317	575.316	575.315	628.307	676.307	676.307	676.309	647.318	647.318	647.316	679.32	679.319	none detected	679.317	612.3224; 481.2844	612.3242; 481.2844	594.3014, 463.2606	594.3006; 463.2624	594.3012, 463.2608	none detected
Detected mass of modification (heavy)	567.306	567.308	567.307	567.306	567.307	567.309	581.324	581.324	581.323	634.315	682.314	682.314	682.316	653.324	653.325	653.322	685.326	685.326	none detected	685.325	618.3302; 487.2920	618.3318; 487.2910	600.3086, 469.2686	600.3094; 469.2706	600.3080, 469.2680	none detected
Amino acid selectivity
# of localised sites	2848	3744	473	3761	1397	4016	2970	1815	1374	303	1780	1391	1645	1400	837	707	1027	1506	-	784	5	18	30	105	19	-
% of all localised sites
A	0.702247	0.774573	0.845666	0.850838	0.71582	0.62251	1.04377	1.32231	1.31004	0.660066	0.617978	0.431344	0.486322	1	1.31422	0.848656	0.194742	0.332005		0.255102	0	0	0	1.90476	0	-
C	0	0.0267094	0	0.0531773	0	0.0249004	0	0	0.0727802	0	0.11236	0	0.547112	0.0714286	0.119474	0.848656	0.778968	0	-	0.255102	0	5.55556	0	0.952381	0	-
D+E	0.491573	0.801282	0	0.425419	0.214746	0.672311	1.11111	0.881543	0.582242	0	0.505618	0.287563	0.243161	1.71429	1.31422	1.83876	0.194742	0.199203	-	0	0	0	0	0.952381	0	-
F	0.280899	0.240385	0	0.212709	0.214746	0.323705	0.37037	0.550964	0.363901	0.330033	0.0561798	0.0718907	0.121581	0.428571	0.358423	0.565771	0	0.265604	-	0.127551	0	0	0	0	0	-
G	0.702247	0.88141	0.634249	0.771072	0.572656	0.722112	0.976431	0.881543	0.363901	0.330033	0.280899	0.215672	0.547112	1.42857	1.19474	0.707214	0.389484	0.332005	-	0.255102	0	0	0	0	0	-
H	0.175562	0.0801282	0.422833	0.212709	0.071582	0.0996016	0.13468	0.0550964	0	0.330033	0.0561798	0	0.0607903	0.142857	0.597372	0.707214	0.097371	0.0664011	-	0	0	0	0	0	0	-
I	0.280899	0.320513	0	0.638128	0.858984	0.398406	0.976431	0.991736	0.800582	0.660066	0.224719	0.287563	0.243161	1.07143	0.716846	1.27298	0.292113	0.0664011	-	0.127551	0	0	0	0	0	-
K	78.5463	78.6058	77.167	88.1946	81.8182	81.7729	78.0135	83.416	77.802	90.099	92.7528	93.4579	94.4073	81.2143	75.8662	83.8755	93.7683	92.8287	-	96.5561	0	0	0	0	5.26316	-
L	0.421348	0.747863	0.634249	0.79766	0.71582	0.62251	1.3468	0.881543	0.946143	0.990099	0.280899	0.215672	0.182371	1.07143	1.55317	2.68741	0.389484	0.265604	-	0.382653	0	11.1111	0	0.952381	0	-
M	0.105337	0.133547	0.422833	0.292475	0.071582	0.0996016	0.23569	0.220386	0.0727802	0	0.0561798	0.0718907	0	0.142857	0.358423	0.424328	0	0	-	0.255102	0	0	0	0	0	-
N+Q	0.351124	0.293803	0.634249	0.372241	0.501074	0.373506	0.942761	0.826446	0.800582	0	0.449438	0.647017	0.547112	1.14286	1.19474	0.424328	0.097371	0.332005	-	0.255102	0	0	0	0	0	-
P	0.0702247	0.106838	0.211416	0.132943	0	0.0747012	0.10101	0.110193	0.14556	0	0.11236	0	0.0607903	0.214286	0.238949	0.282885	0.292113	0.0664011	-	0	0	0	0	0.952381	0	-
R	0.0702247	0.213675	0	0.132943	0.071582	0.0996016	0.16835	0.0550964	0.14556	0	0.11236	0.0718907	0.364742	0.714286	0.597372	1.13154	0.389484	0.531208	-	0.255102	0	0	0	0	0	-
S+T	10.3933	9.375	9.51374	4.78596	6.58554	7.49502	4.68013	2.75482	8.15138	1.65017	0.449438	0.431344	0.303951	1.14286	1.31422	1.9802	0.292113	0.664011	-	0.765306	0	0	0	0.952381	0	-
V	0.772472	0.747863	0.845666	0.664717	0.35791	0.747012	1.21212	1.32231	1.23726	0.660066	0.11236	0.215672	0.121581	1.28571	0.955794	1.13154	0.097371	0.398406	-	0.255102	0	5.55556	0	0	0	-
W	0	0	0	0.0531773	0	0	0.03367	0	0	0	0.0561798	0	0	0.0714286	0	0	0	0	-	0	0	0	0	0	0	-
Y	0.175562	0.267094	0.422833	0.239298	0.214746	0.224104	0.30303	0.220386	0.582242	0	0	0.287563	0.121581	0.142857	0.358423	0.424328	0	0	-	0	0	0	0	0	0	-
C-terminal	1.15871	1.09509	2.11416	0.212709	1.71797	0.871514	1.58249	1.43251	1.38282	0.990099	1.46067	1.22214	0.182371	1.71429	1.79211	0.282885	1.07108	1.52722	-	0	0	0	0	0	0	-
N-terminal	5.30197	5.28846	6.13108	0.957192	5.29707	4.75598	6.76768	4.07713	5.24017	3.30033	2.30337	2.08483	1.45897	5.28571	10.1553	0.565771	1.65531	2.12483	-	0.255102	100	77.7778	100	93.3333	94.7368	-
Quantification
# of quantified residues	3277 (K) + 428 (S) + 165 (T) + 152 (N-term)	4065 (K) + 509 (S) + 204 (T) + 212 (N-term)	648 (K) + 135 (S) + 73 (T) + 24 (N-term)	5058 (K) + 415 (S) + 193 (T) + 41 (N-term)	2145 (K) + 291 (S) + 167 (T) + 98 (N-term)	4643 (K) + 461 (S) + 212 (T) + 189 (N-term)	4404 (K) + 372 (S) + 200 (T) + 235 (N-term)	3380 (K) + 262 (S) + 181 (T) + 115 (N-term)	2488 (K) + 305 (S) + 198 (T) + 100 (N-term)	1339 (K) + 243 (N-term)	2990 (K) + 252 (N-term)	2190 (K) + 191 (N-term)	3039 (K) + 98 (N-term)	3796 (K) + 253 (N-term)	2141 (K) + 247 (N-term)	2776 (K) + 30 (N-term)	1456 (K) + 35 (N-term)	1954 (K) + 55 (N-term)	-	1258 (K) + 5 (N-term)	43 (N-term)	127 (N-term)	120 (N-term)	167 (N-term)	68 (N-term)	-
# outside of preferred quantification window	26 (K) + 3 (S) + 1 (T) + 1 (N-term)	39 (K) + 2 (S) + 2 (T) + 3 (N-term)	5 (K) + 2 (S) + 0 (T) + 0 (N-term)	63 (K) + 1 (S) + 3 (T) + 0 (N-term)	11 (K) + 1 (S) + 2 (T) + 0 (N-term)	51 (K) + 4 (S) + 3 (T) + 2 (N-term)	45 (K) + 3 (S) + 1 (T) + 3 (N-term)	40 (K) + 3 (S) + 2 (T) + 1 (N-term)	16 (K) + 4 (S) + 1 (T) + 1 (N-term)	20 (K) + 2 (N-term)	40 (K) + 4 (N-term)	25 (K) + 1 (N-term)	56 (K) + (2 (N-term)	40 (K) + 4 (N-term)	14 (K) + 1 (N-term)	38 (K) + 0 (N-term)	13 (K) + 2 (N-term)	24 (K) + 0 (N-term)	-	19 (K) + 0 (N-term)	0 (N-term)	0 (N-term)	0 (N-term)	1 (N-term)	0 (N-term)	-
% outside of preferred quantification window	0.79 (K) + 0.70 (S) + 0.61 (T) + 0.66 (N-term)	0.96 (K) + 0.39 (S) + 0.98 (T) + 1.42 (N-term)	0.77 (K) + 1.48 (S) + 0.00 (T) + 0.00 (N-term)	1.25 (K) + 0.24 (S) + 1.55 (T) + 0 (N-term)	0.51 (K) + 0.69 (S) + 1.20 (T) + 0 (N-term)	1.10 (K) + 0.87 (S) + 1.42 (T) + 1.06 (N-term)	1.02 (K) + 0.81 (S) + 0.5 (T) + 1.28 (N-term)	1.18 (K) + 1.15 (S) + 1.10 (T) + 0.87 (N-term)	0.64 (K) + 1.31 (S) + 0.51 (T) + 1.00 (N-term)	1.49 (K) + 0.82 (N-term)	1.34 (K) + 1.59 (N-term)	1.14 (K) + 0.52 (N-term)	1.84 (K) + 2.04 (N-term)	1.05 (K) + 1.58 (N-term)	0.65 (K) + 0.40 (N-term)	1.37 (K) + 0 (N-term)	0.89 (K) + 5.71 (N-term)	1.23 (K) + 0 (N-term)	-	1.51 (K) + 0 (N-term)	0 (N-term)	0 (N-term)	0 (N-term)	0.60 (N-term)	0.00 (N-term)	-

## Sheet: Aspartate_Glutamate_C-terminus
Description of experiment
Probe	PhTet-alkyne	AmTet-alkyne	MeTet-alkyne	MeTet-alkyne	MeTet-alkyne	MeTet-alkyne	MeTet-alkyne	MeTet-alkyne	MeTet-alkyne	Isx-alkyne	Isx-alkyne	Az-alkyne	Az-alkyne	Az-alkyne	Az-alkyne	Az-alkyne	Az-alkyne	Az-alkyne	HC-alkyne	HC-alkyne	HC-alkyne	HC-alkyne
Concentration	100 mM	100 mM	100 mM	1 mM	100 mM	100 mM	100 mM	100 mM	100 mM	100 µM	1 mM	100 mM	100 mM	100 mM	100 mM	100 mM	100 mM	100 mM	100 mM	1 mM	100 mM	100 mM
Proteome	S. aureus SH1000	S. aureus SH1000	S. aureus SH1000	S. aureus SH1000	S. aureus SH1000	S. aureus SH1000	S. aureus SH1000	S. aureus SH1000	MDA-MB-231	S. aureus SH1000	S. aureus SH1000	S. aureus SH1000	S. aureus SH1000	S. aureus SH1000	S. aureus SH1000	MDA-MB-231	MDA-MB-231	MDA-MB-231	S. aureus SH1000	S. aureus SH1000	S. aureus SH1000	MDA-MB-231
Remarks	irradiation at 280-315 nm for 10 min	irradiation at 280-315 nm for 10 min	irradiation at 280-315 nm for 10 min	irradiation at 280-315 nm for 10 min	irradiation at 280-315 nm for 5 min	irradiation at 280-315 nm for 30 min	irradiation at 280-315 nm for 30 min	in situ probe treatment, irradiation at 280-315 nm for 10 min	irradiation at 280-315 nm for 10 min			selectivity and quantification on both pairs of modification masses together	selectivity and quantification on only the given pair of modification masses	selectivity and quantification on only the given pair of modification masses	in situ probe treatment, selectivity and quantification on both pairs of modification masses together	selectivity and quantification on both pairs of modification masses together	selectivity and quantification on only the given pair of modification masses	selectivity and quantification on only the given pair of modification masses			in situ probe treatment
Sample information
Replicate 1	190222_P01_1	190222_P03_1	200305_P17	200913_P07	200305_P15	200305_P19	200305_P19	210507_P27	200103_P19	210511_P01	210511_P03	200513_P05	200513_P05	200513_P05	210507_P05	200718_P13	200718_P13	200718_P13	201211_P11	201211_P13	210507_P07	201211_P09
Replicate 2	190222_P01_2	190222_P03_2	200305_P18	200913_P08	200305_P16	200305_P20	200305_P20	210507_P28	200103_P20	210511_P02	210511_P04	200513_P06	200513_P06	200513_P06	210507_P06	200718_P14	200718_P14	200718_P14	201211_P12	201211_P14	210507_P08	201211_P10
Masses of modification
Expected mass of modification (light)	756.382	723.356	694.366	694.366	694.366	694.366	638.3289 (arylation)	694.366	694.366	750.418	750.418	652.3445; 653.3285	652.345	653.328	652.3445; 653.3285	652.3445; 653.3285	652.345	653.328	694.366	694.366	694.366	694.366
Expected mass of modification (heavy)	762.389	729.364	700.374	700.374	700.374	700.374	644.3364 (arylation)	700.374	700.374	756.425	756.425	658.3520; 659.3360	658.352	659.336	658.3520; 659.3360	658.352; 659.3360	658.352	659.336	700.374	700.374	700.374	700.374
Detected mass of modification (light)	756.381	723.356	694.367	694.366	694.366	694.366	638.329	694.365	694.366	750.418	750.417	652.3440; 653.3276	652.344	653.328	652.3434, 653.3264	652.3448; 653.3300	652.345	653.33	694.366	694.366	694.366	694.366
Detected mass of modification (heavy)	762.389	729.363	700.374	700.372	700.374	700.373	644.335	700.372	700.374	756.425	756.425	658.3512; 659.3354	658.351	659.335	658.3512, 659.3346	658.3512; 659.3342	658.351	659.334	700.374	700.374	700.373	700.373
Amino acid selectivity
# of localised sites	1436	1796	1789	2850	1859	1192	732	1031	803	170	291	1425	1271	446	1873	727	707	201	1833	2610	583	873
% of all localised sites
A	0	0.167038	0.39128	0.245614	0.215169	0.33557	0.136612	0.387973	0.124533	2.35294	1.03093	0.421053	0.550747	0	0.0533903	0.137552	0.141443	0.995025	0.218221	0.191571	0	0.229095
C	13.4401	10.1336	0.167691	0.0701754	0.161377	0.167785	13.5246	0.0969932	12.4533	1.17647	0.343643	17.8947	10.0708	53.5874	9.45008	11.5543	8.20368	30.3483	2.50955	0.613027	0	7.90378
D+E	79.2479	79.51	93.7395	92.9825	93.9753	93.7081	0.409836	93.6954	82.8144	20	25.4296	74.8772	83.6349	33.1839	84.41	85.1444	89.1089	65.1741	90.8347	92.2222	92.7959	86.7125
F	0.0696379	0.111359	0.111794	0.140351	0.215169	0.0838926	17.3497	0.0969932	0	0	0	0.0701754	0.0786782	0	0.0533903	0	0	0	0.109111	0.0766284	0	0.114548
G	0.278552	0.445434	0.167691	0.105263	0.107585	0.167785	3.00546	0.193986	0.373599	0.588235	1.37457	0.561404	0.157356	1.34529	0.480513	0.412655	0.424328	0	0.272777	0.344828	0.343053	0.229095
H	0.0696379	4.5657	0.111794	0.0701754	0.107585	0.167785	11.612	0.0969932	0.124533	4.70588	6.18557	0.210526	0.157356	0.224215	0.160171	0	0	0	0	0.0383142	0	0.343643
I	0.557103	0.334076	0.0558971	0.175439	0.161377	0	0.136612	0.193986	0.124533	0.588235	1.03093	0.491228	0.393391	0.672646	0.320342	0.137552	0	0.497512	0.163666	0.191571	0.51458	0.45819
K	0.97493	0.445434	0.894354	0.807018	0.968263	1.0906	0.273224	0.387973	0.373599	18.8235	20.6186	0.491228	0.472069	0.672646	0.373732	0.137552	0.141443	0	0.600109	0.804598	0.343053	1.26002
L	0.139276	0.278396	0.279486	0.210526	0.161377	0.0838926	0.273224	0.0969932	0.249066	0.588235	0.687285	0.280702	0.393391	0.672646	0.373732	0.275103	0.141443	0	0.109111	0.191571	0.343053	0
M	0.208914	0.222717	0	0.105263	0.0537924	0.0838926	0	0	0.249066	0	0.687285	0.77193	0.708104	2.69058	0.0533903	0	0.141443	0	0	0.0383142	0	0
N+Q	1.60167	0.278396	0.335383	0.280702	0.322754	0.251678	0.136612	0.29098	0.124533	10.5882	3.43643	0.842105	0.393391	2.9148	0.694074	0.412655	0.141443	1.49254	0.436443	0.268199	0.857633	0.229095
P	0.139276	0.111359	0.279486	0.210526	0.322754	0.167785	0.273224	0.484966	0.249066	0	0	0.280702	0.314713	0.44843	0.266951	0	0	0.497512	0.272777	0.191571	0.51458	0
R	0.139276	0.167038	0.167691	0.210526	0.107585	0.167785	0.273224	0	0.124533	1.76471	0.343643	0.280702	0.236035	0.672646	0.0533903	0.275103	0.141443	0	0.0545554	0.114943	0.343053	0.114548
S+T	0.348189	0.445434	0.223589	0.315789	0.268962	0.419463	0.409836	0.29098	0.747198	0	0.687285	0.421053	0.314713	0.224215	0.320342	0.275103	0.141443	0.497512	0.600109	0.421456	0.343053	0.343643
V	0.487465	0.167038	0.111794	0.315789	0.107585	0	0.273224	0.0969932	0.373599	1.17647	1.37457	0.421053	0.393391	0.44843	0.533903	0.137552	0.141443	0	0.163666	0.306513	0.51458	0.343643
W	0	0	0.0558971	0.0701754	0.0537924	0.0838926	7.78689	0.0969932	0	0	0	0	0	0	0	0	0	0	0	0.0383142	0	0
Y	0.278552	0.111359	0.0558971	0.0350877	0	0.167785	43.8525	0	0.249066	0.588235	0.343643	0.140351	0.0786782	0.224215	0.0533903	0	0	0	0.272777	0.0383142	0	0
C-terminal	1.94986	2.44989	2.85075	3.61404	2.68962	2.85235	0.136612	3.49176	1.24533	0	0.687285	1.26316	1.41621	1.12108	2.29578	1.10041	1.13154	0.497512	3.38243	3.86973	3.08748	1.71821
N-terminal	0.0696379	0.0556793	0	0.0350877	0	0	0.136612	0	0	37.0588	35.7388	0.280702	0.236035	0.896861	0.0533903	0	0	0	0	0.0383142	0	0
Quantification
# of quantified residues	366 (C); 649 (D) + 1350 (E) + 33 (C-term)	369 (C); 712 (D) + 1691 (E) + 49 (C-term)	416 (D) + 1776 (E) + 49 (C-term)	753 (D) + 2568 (E) + 101 (C-term)	423 (D) + 1728 (E) + 52 (C-term)	282 (D) + 1269 (E) + 38 (C-term)	177 (C); 196 (F) + 139 (H) + 71 (W) + 452 (Y)	251 (D) + 1220 (E) + 36 (C-term)	363 (C); 223 (D) + 1098 (E) + 15 (C-term)	186 (D) + 249 (E) + 316 (K) + 91 (N-term)	213 (D) + 323 (E) + 530 (K) + 137 (N-term)	433 (C); 569 (D) + 870 (E) + 19 (C-term)	90 (C); 464 (D) + 766 (E) + 16 (C-term)	415 (C); 158 (D) + 217 (E) + 4 (C-term)	279 (C); 701 (D) + 1407 (E) + 38 (C-term)	254 (C); 352 (D) + 667 (E) + 15 (C-term)	124 (C); 308 (D) + 598 (E) + 13 (C-term)	159 (C); 63 (D) + 136 (E) + 1 (C-term)	551 (D) + 1899 (E) + 69 (C-term)	744 (D) + 2584 (E) + 109 (C-term)	183 (D) + 807 (E) + 18 (C-term)	124 (C); 233 (D) + 940 (E) + 21 (C-term)
# outside of preferred quantification window	5 (C); 8 (D) + 19 (E) + 0 (C-term)	8 (C); 14 (D) + 39 (E) + 0 (C-term)	1 (D) + 26 (E) + 0 (C-term)	10 (D) + 40 (E) + 0 (C-term)	8 (D) + 17 (E) + 0 (C-term)	7 (D) + 16 (E) + 0 (C-term)	1 (C); 4 (F) + 0 (H) + 1 (W) + 5 (Y)	5 (D) + 12 (E) + 0 (C-term)	8 (C); 4 (D) + 15 (E) + 0 (C-term)	4 (D) + 4 (E) + 3 (K) + 4 (N-term)	3 (D) + 7 (E) + 2 (K) + 1 (N-term)	3 (C); 8 (D) + 20 (E) + 1 (C-term)	2 (C); 3 (D) + 20 (E) + 1 (C-term)	3 (C); 3 (D) + 4 (E) + 0 (C-term)	3 (C); 5 (D) + 21 (E) + 0 (C-term)	2 (C); 2 (D) + 4 (E) + 0 (C-term)	1 (C); 1 (D) + 3 (E) + 0 (C-term)	2 (C); 0 (D) + 3 (E) + 0 (C-term)	9 (D) + 24 (E) + 2 (C-term)	20 (D) + 31 (E) + 0 (C-term)	1 (D) + 5 (E) + 0 (C-term)	1 (C); 1 (D) + 10 (E) + 0 (C-term)
% outside of preferred quantification window	1.37 (C); 1.23 (D) + 1.41 (E) + 0 (C-term)	2.17 (C); 1.97 (D) + 2.31 (E) + 0 (C-term)	0.24 (D) + 1.46 (E) + 0 (C-term)	1.33 (D) + 1.56 (E) + 0 (C-term)	1.89 (D) + 0.98 (E) + 0 (C-term)	2.48 (D) + 1.26 (E) + 0 (C-term)	0.56 (C); 2.04 (F) + 0 (H) + 1.41 (W) + 1.11 (Y)	2.00 (D) + 0.98 (E) + 0 (C-term)	2.20 (C); 1.79 (D) + 1.37 (E) + 0 (C-term)	2.15 (D) + 1.61 (E) + 0.95 (K) + 4.40 (N-term)	1.41 (D) + 2.17 (E) + 0.38 (K) + 0.73 (N-term)	0.69 (C); 1.41 (D) + 2.30 (E) + 5.26 (C-term)	2.22 (C); 0.65 (D) + 2.61 (E) + 6.25 (C-term)	0.72 (C); 1.90 (D) + 1.84 (E) + 0 (C-term)	1.08 (C); 0.71 (D) + 1.49 (E) + 0 (C-term)	0.79 (C); 0.57 (D) + 0.60 (E) + 0 (C-term)	0.81 (C); 0.32 (D) + 0.50 (E) + 0 (C-term)	1.26 (C); 0 (D) + 2.21(E) + 0 (C-term)	1.63 (D) + 1.26 (E) + 2.90 (C-term)	2.69 (D) + 1.20 (E) + 0 (C-term)	0.55 (D) + 0.62 (E) + 0 (C-term)	0.81 (C); 0.43 (D) + 1.06 (E) + 0 (C-term)

## Sheet: Tyrosine
Description of experiment
Probe	SuFEx-alkyne	SuTEx1-alkyne	SuTEx2-alkyne	SuTEx2-alkyne	SuTEx2-alkyne	PTAD-alkyne	PTAD-alkyne	PTAD-alkyne	PTAD-alkyne	PTAD-alkyne	PTAD-alkyne	PTAD-alkyne
Concentration	100 mM	100 mM	100 mM	100 mM	100 mM	100 mM	100 mM	100 mM	100 mM	100 mM	100 mM	100 mM
Proteome	S. aureus SH1000	S. aureus SH1000	S. aureus SH1000	S. aureus SH1000	MDA-MB-231	S. aureus SH1000	S. aureus SH1000	S. aureus SH1000	S. aureus SH1000	S. aureus SH1000	MDA-MB-231	MDA-MB-231
Remarks				in situ probe treatment				200 mM Tris-HCl pH = 7.4 added to sample	200 mM Tris-HCl pH = 7.4 added to sample	in situ probe treatment
Sample information
Replicate 1	200520_P41	200520_P45	200520_P47	210507_P21	200611_P17	200305_P07	200305_P07	200626_P35	200626_P35	210507_P23	201216_P03	201216_P03
Replicate 2	200520_P42	200520_P46	200520_P48	210507_P22	200611_P18	200305_P08	200305_P08	200626_P36	200626_P36	210507_P24	201216_P04	201216_P04
Masses of modification
Expected mass of modification (light)	744.338	702.291	702.291	702.291	702.291	710.325	654.3238 (isocyanate)	710.325	654.3238 (isocyanate)	710.325	710.325	654.3238 (isocyanate)
Expected mass of modification (heavy)	750.345	708.298	708.298	708.298	708.298	716.332	660.3313 (isocyanate)	716.332	660.3313 (isocyanate)	716.332	716.332	660.3313 (isocyanate)
Detected mass of modification (light)	744.337	702.29	702.291	702.291	702.29	710.324	654.322	710.324	654.324	710.324	710.323	654.324
Detected mass of modification (heavy)	750.345	708.298	708.298	708.298	708.296	716.331	660.329	716.331	660.331	716.331	716.33	660.33
Amino acid selectivity
# of localised sites	1953	2683	2394	866	1394	1100	278	269	43	709	582	100
% of all localised sites
A	0.256016	0.186359	0.292398	0.115473	0.071736	0.272727	1.07914	0.743494	0	0.141044	0.171821	2
C	0	0	0	0	0.143472	0.181818	0	0.371747	0	0.282087	2.4055	1
D+E	0.15361	0.559076	0.292398	0.115473	0.071736	0.272727	0.719424	0	0	0.141044	0.343643	1
F	0.15361	0.0745434	0.0835422	0	0	0	0.359712	0	0	0	0.171821	1
G	0.614439	0.22363	0.208855	0.115473	0.286944	0.545455	0.359712	0	0	0.141044	0.515464	1
H	0	0	0.0417711	0	0	1.18182	0	1.11524	0	2.82087	0.687285	0
I	0.204813	0.0745434	0.167084	0.115473	0.286944	0.0909091	2.8777	0.371747	2.32558	0.564175	0.171821	4
K	40.8602	35.1845	25.5639	20.9007	21.1621	0.545455	22.3022	0.371747	13.9535	0.423131	0.343643	39
L	0.15361	0.0745434	0.334169	0.461894	0.143472	0.181818	1.79856	0.371747	6.97674	0	0.171821	7
M	0.0512033	0	0.0417711	0	0	0	1.07914	0	0	0	0	0
N+Q	0.256016	0.260902	0.292398	0	0.215208	0.0909091	4.31655	0	2.32558	0	0	8
P	0.256016	0.149087	0.208855	0.115473	0.215208	0.181818	0	0	0	0.282087	0.343643	1
R	0.0512033	0.149087	0.0835422	0.230947	0.35868	0.0909091	0	0	0	0	0.343643	0
S+T	0.768049	0.372717	0.710109	0	0.573888	0.363636	2.15827	0	2.32558	0.141044	0.515464	7
V	0.460829	0.22363	0.250627	0.34642	0.215208	0.363636	2.15827	0	4.65116	0	0.171821	9
W	0	0	0.0417711	0	0	0.181818	0	0	0	0	0	0
Y	54.6339	61.6474	70.8438	76.3279	75.6098	95.2727	0.719424	95.9108	0	94.3583	92.4399	2
C-terminal	0.768049	0.559076	0.501253	1.15473	0.573888	0.181818	0.719424	0.743494	0	0.705219	1.20275	0
N-terminal	0.358423	0.260902	0.0417711	0	0.071736	0	59.3525	0	67.4419	0	0	17
Quantification
# of quantified residues	1471 (K) + 2005 (Y)	1441 (K) + 2577 (Y)	965 (K) + 2653 (Y)	338 (K) + 16 (Y)	591 (K) + 2235 (Y)	1716 (Y)	1901 (K) + 302 (N-term)	835 (Y)	159 (K) + 37 (N-term)	1130 (Y)	1116 (Y)	1466 (K) + 37 (N-term)
# outside of preferred quantification window	19 (K) + 20 (Y)	16 (K) + 26 (Y)	12 (K) + 26 (Y)	4 (K) + 1181 (Y)	5 (K) + 37 (Y)	22 (Y)	26 (K) + 1 (N-term)	84 (Y)	18 (K) + 1 (N-term)	17 (Y)	22 (Y)	27 (K) + 0 (N-term )
% outside of preferred quantification window	1.29 (K) + 1.00 (Y)	1.11 (K) + 1.01 (Y)	1.24 (K) + 0.98 (K)	1.18 (K) + 1.35 (Y)	0.85 (K) + 1.66 (Y)	1.28 (Y)	1.37 (K) + 0.33 (N-term)	10.06 (Y)	11.32 (K) + 2.70 (N-term)	1.50 (Y)	1.97 (Y)	1.84 (K) + 0 (N-term)

## Sheet: Diazonium salts
Description of experiment
Probe	DA1-alkyne	DA1-alkyne	DA2-alkyne	DA3-alkyne
Concentration	100 mM	100 mM	100 mM	100 mM
Proteome	S. aureus SH1000	S. aureus SH1000	S. aureus SH1000	S. aureus SH1000
Remarks		Zeba Spin purification before CuAAC to isoDTB tags
Sample information
Replicate 1	200529_P15	200718_P19	200529_P17	201015_P19
Replicate 2	200529_P16	200718_P20	200529_P18	201015_P20
Masses of modification
Expected mass of modification (light)	581.3074 (arylation)	581.3074 (arylation)	638.3289 (arylation)	611.3180 (arylation)
Expected mass of modification (heavy)	587.3149 (arylation)	587.3149 (arylation)	644.3364 (arylation)	617.3255 (arylation)
Detected mass of modification (light)	581.307	581.306	638.328	611.318
Detected mass of modification (heavy)	587.313	587.314	644.336	617.324
Amino acid selectivity
# of localised sites	1370	1113	1215	804
% of all localised sites
A	0.364964	0.179695	0.246914	0.124378
C	40.9489	47.8886	48.642	21.1443
D+E	0.583942	0.359389	0.411523	0.373134
F	13.3577	13.1177	9.79424	19.0299
G	0.656934	0.179695	0.329218	0.497512
H	19.708	13.5669	12.8395	18.7811
I	0.364964	0.359389	0.246914	0.124378
K	0.437956	0.359389	0.823045	0.248756
L	0.291971	0.269542	0	0
M	0.0729927	0.0898473	0.0823045	0
N+Q	0.291971	0.0898473	0.329218	0
P	0.145985	0.0898473	0.329218	0.248756
R	0	0.179695	0.246914	0.124378
S+T	0.656934	0.449236	0.576132	0.746269
V	0.145985	0.0898473	0.164609	0.248756
W	4.74453	4.85175	5.02058	7.71144
Y	16.0584	16.8913	19.4239	29.602
C-terminal	0.948905	0.898473	0.411523	0.995025
N-terminal	0.218978	0.0898473	0.0823045	0
Quantification
# of quantified residues	826 (C); 242 (F) + 401 (H) + 81 (W) + 320 (Y)	854 (C); 240 (F) + 277 (H) + 82 (W) + 312 (Y)	865 (C); 177 (F) + 229 (H) + 77 (W) + 306 (Y)	365 (C); 319 (F) + 326 (H) + 93 (W) + 480 (Y)
# outside of preferred quantification window	4 (C); 1 (F) + 4 (H) + 0 (W) + 3 (Y)	6 (C); 2 (F) + 3 (H) + 1 (W) + 7 (Y)	11 (C); 2 (F) + 4 (H) + 2 (W) + 2 (Y)	4 (C); 2 (F) + 2 (H) + 0 (W) + 4 (Y)
% outside of preferred quantification window	0.48 (C); 0.41 (F) + 1.00 (H) + 0 (W) + 0.94 (Y)	0.70 (C); 0.83 (F) + 1.08 (H) + 1.22 (W) + 2.24 (Y)	1.27 (C); 1.13 (F) + 1.75 (H) + 2.60 (W) + 0.65 (Y)	1.10 (C); 0.63 (F) + 0.61 (H) + 0 (W) + 0.833 (Y)

## Sheet: Methionine
Description of experiment
Probe	OxMet1-alkyne	OxMet2-Alkyne	OxMet2-Alkyne	OxMet2-alkyne
Concentration	100 mM	100 mM	100 mM	100 mM
Proteome	S. aureus SH1000	S. aureus SH1000	S. aureus SH1000	MDA-MB-231
Remarks			in situ probe treatment
Sample information
Replicate 1	200227_P01	200529_P09	210507_P17	200103_P17
Replicate 2	200227_P02	200529_P10	210507_P18	200103_P18
Masses of modification
Expected mass of modification (light)	577.308	661.366	661.366	661.366
Expected mass of modification (heavy)	583.316	667.374	667.374	667.374
Detected mass of modification (light)	none detected	661.365	none detected	661.363
Detected mass of modification (heavy)	none detected	667.372	none detected	667.37
Amino acid selectivity
# of localised sites	-	235	-	119
% of all localised sites
A	-	0.851064	-	1.68067
C	-	1.2766	-	6.72269
D+E	-	0	-	2.52101
F	-	1.2766	-	0
G	-	0.851064	-	0
H	-	3.82979	-	0
I	-	0.851064	-	0.840336
K	-	0.851064	-	0
L	-	1.2766	-	0.840336
M	-	73.1915	-	72.2689
N+Q	-	3.40426	-	3.36134
P	-	1.70213	-	2.52101
R	-	0	-	0
S+T	-	2.55319	-	2.52101
V	-	0.425532	-	0.840336
W	-	0	-	0
Y	-	0.851064	-	0.840336
C-terminal	-	0.851064	-	0.840336
N-terminal	-	5.95745	-	4.20168
Quantification
# of quantified residues	-	1838 (M)	-	1395 (M)
# outside of preferred quantification window	-	14 (M)	-	13 (M)
% outside of preferred quantification window	-	0.76 (M)	-	0.93 (M)

## Sheet: Tryptophan_Histidine
Description of experiment
Probe	CP-alkyne	CP-alkyne	CP-alkyne	CP-alkyne	CP-alkyne	TPAC-alkyne	HMN-alkyne	HMN-alkyne	HMN-alkyne	HMP-alkyne	MMP-alkyne	MMP-alkyne	MMP-alkyne
Concentration	100 mM	100 mM	1 mM	100 mM	100 mM	100 mM	100 mM	100 mM	100 mM	100 mM	100 mM	100 mM	100 mM
Proteome	S. aureus SH1000	S. aureus SH1000	S. aureus SH1000	S. aureus SH1000	MDA-MB-231	S. aureus SH1000	S. aureus SH1000	S. aureus SH1000	MDA-MB-231	S. aureus SH1000	S. aureus SH1000	S. aureus SH1000	MDA-MB-231
Remarks	irradiation at 280-315 nm for 10 min open to air	irradiation at 280-315 nm for 10 min under Argon	irradiation at 280-315 nm for 10 min under Argon	in situ probe treatment, irradiation at 280-315 nm for 10 min open to air	irradiation at 280-315 nm for 10 min under Argon		irradiation at 365 nm for 10 min	in situ probe treatment, irradiation at 365 nm for 10 min	irradiation at 365 nm for 10 min	irradiation at 280-315 nm for 10 min	irradiation at 280-315 nm for 10 min	in situ probe treatment, irradiation at 280-315 nm for 10 min	irradiation at 280-315 nm for 10 min
Sample information
Replicate 1	200529_P03	200529_P01	200913_P01	210507_P29	201015_P05	200529_P13	200529_P07	210507_P35	200718_P07	200806_P23	200821_P03	210507_P31	201015_P01
Replicate 2	200529_P04	200529_P02	200913_P02	210507_P30	201015_P06	200529_P14	200529_P08	210507_P36	200718_P08	200806_P24	200821_P04	210507_P32	201015_P02
Masses of modification
Expected mass of modification (light)	620.339	620.339	620.339	620.339	620.339	643.267	719.375	719.375	719.375	704.306	704.306	704.306	704.306
Expected mass of modification (heavy)	626.347	626.347	626.347	626.347	626.347	649.274	725.383	725.383	725.383	710.314	710.314	710.314	710.314
Detected mass of modification (light)	620.339	620.339	620.339	620.337	620.339	none detected	719.375	719.375	719.374	704.306	704.306	704.303	704.305
Detected mass of modification (heavy)	626.346	626.347	626.346	626.345	626.346	none detected	725.382	725.383	725.382	710.312	710.313	710.311	710.313
Amino acid selectivity
# of localised sites	634	538	783	112	705	-	319	42	424	263	402	68	431
% of all localised sites
A	0.315457	0	0.127714	0	0.283688	-	0.626959	0	0	0	0	0	0
C	2.2082	1.67286	1.14943	0.892857	0.70922	-	14.1066	33.3333	18.8679	28.8973	23.3831	29.4118	38.5151
D+E	0.946372	0.185874	0.383142	0	0.70922	-	1.5674	0	0.235849	0.380228	0.497512	0	0.232019
F	0.473186	0	0.255428	0.892857	0	-	0.626959	0	0.471698	0	0	0	0
G	0.473186	0	0.127714	0	0.283688	-	0	0	0.235849	0	0.248756	0	0.232019
H	37.8549	35.1301	42.5287	16.9643	20.5674	-	13.1661	4.7619	3.30189	5.32319	11.194	2.94118	1.16009
I	1.26183	1.11524	0.383142	2.67857	0.141844	-	0.31348	0	0.943396	1.52091	0.497512	1.47059	0.464037
K	0.315457	0.371747	0.63857	0	0.141844	-	1.5674	2.38095	1.41509	1.14068	0.248756	1.47059	0.696056
L	0.315457	0.557621	0.255428	0	0.425532	-	0.940439	0	1.17925	0	0.497512	0	0.232019
M	0	0	0.127714	0	0	-	0	0	0	0.380228	0.248756	0	0
N+Q	6.78233	2.41636	2.29885	0.892857	1.41844	-	0.940439	0	0.707547	0.380228	0.248756	0	0
P	0	0	0	0	0.141844	-	0	2.38095	0.235849	0.380228	0.497512	0	0.464037
R	0	0	0	0	0.283688	-	0.626959	0	0.943396	0.380228	0.248756	0	0
S+T	0.315457	0.185874	0.383142	0.892857	0.283688	-	0.31348	0	0.471698	0	0.497512	1.47059	1.16009
V	0.473186	0.929368	0.63857	1.78571	0.141844	-	0.940439	2.38095	0	0.760456	0.497512	0	0
W	46.8454	55.0186	49.1699	72.3214	73.3333	-	52.6646	47.619	67.4528	49.8099	47.0149	48.5294	55.2204
Y	0.315457	1.11524	0.766284	0.892857	0.425532	-	9.09091	4.7619	2.12264	7.22433	10.4478	8.82353	0.928074
C-terminal	1.1041	1.30112	0.766284	1.78571	0.70922	-	0.940439	2.38095	0.943396	1.90114	1.99005	5.88235	0.696056
N-terminal	0	0	0	0	0	-	1.5674	0	0.471698	1.52091	1.74129	0	0
Quantification
# of quantified residues	1439 (H) + 454 (W)	797 (H) + 467 (W)	1105 (H) + 538 (W)	192 (H) + 135 (W)	597 (H) + 848 (W)	-	135 (C); 262 (W) + 238 (H) + 162 (Y)	43 (C); 36 (W) + 31 (H) + 22 (Y)	321 (C); 513 (W) + 140 (H) + 104 (Y)	138 (C); 206 (W) + 127 (H) + 78 (Y)	154 (C); 281 (W) + 257 (H) + 100 (Y)	38 (C); 58 (W) + 33 (H) + 29 (Y)	313 (C) ; 469 (W) + 64 (H) + 23 (Y)
# outside of preferred quantification window	22 (H) + 11 (W)	4 (H) + 4 (W)	2 (H) + 7 (W)	3 (H) + 1 (W)	12 (H) + 18 (W)	-	0 (C); 0 (W) + 4 (H) + 1 (Y)	1 (C); 0 (W) + 0 (H) + 0 (Y)	3 (C); 8 (W) + 2 (H) + 0 (Y)	1 (C); 7 (W) + 4 (H) + 1 (Y)	2 (C); 3 (W) + 2 (H) + 1 (Y)	0 (C); 0 (W) + 0 (H) + 1 (Y)	1 (C); 7 (W) + 2 (H) + 1 (Y)
% outside of preferred quantification window	1.53 (H) + 2.4 (W)	0.50 (H) + 0.86 (W)	0.18 (H) + 1.30 (W)	1.56 (H) + 0.74 (W)	2.01 (H) + 2.12 (W)	-	0 (C); 0 (W) + 1.68 (H) + 0.62 (Y)	2.33 (C); 0 (W) + 0 (H) + 0 (Y)	0.93 (C); 1.56 (W) + 1.43 (H) + 0 (Y)	0.72 (C); 3.40 (Y) + 3.15 (H) + 1.28 (Y)	1.30 (C); 1.07 (W) + 0.78 (H) + 1.00 (Y)	0 (C); 0 (W) + 0 (H) + 3.45 (Y)	0.32 (C); 1.49 (W) + 3.13 (H) + (4.35 (Y)

## Sheet: Arginine
Description of experiment
Probe	PhGO-alkyne	PhGO-alkyne	PhGO-alkyne	PhGO-alkyne	PhGO-alkyne	PhGO-alkyne
Concentration	100 mM	100 mM	1 mM	1 mM	100 mM	1 mM
Proteome	S. aureus SH1000	S. aureus SH1000	S. aureus SH1000	S. aureus SH1000	S. aureus SH1000	MDA-MB-231
Remarks					in situ probe treatment
Sample information
Replicate 1	200821_P11	200821_P11	200821_P13	200821_P13	210507_P19	200821_P17
Replicate 2	200821_P12	200821_P12	200821_P14	200821_P14	210507_P20	200821_P18
Masses of modification
Expected mass of modification (light)	651.313	667.3078 (oxidation)	651.313	667.3078 (oxidation)	651.313	651.313
Expected mass of modification (heavy)	657.32	673.3153 (oxidation)	657.32	673.3153 (oxidation)	657.32	657.32
Detected mass of modification (light)	651.313	667.307	651.312	667.307	651.312	651.31
Detected mass of modification (heavy)	657.319	673.314	657.319	673.314	657.321	657.318
Amino acid selectivity
# of localised sites	35	99	540	185	174	462
% of all localised sites
A	0	1.0101	1.11111	1.08108	0.574713	0.21645
C	0	0	0.185185	0	0	0
D+E	0	1.0101	1.2963	0.540541	0	0.865801
F	0	1.0101	0.185185	0	0	0
G	2.85714	0	0.740741	0.540541	0.574713	1.08225
H	0	0	0	0	0	0
I	0	0	0.185185	0	0	0
K	2.85714	86.8687	1.2963	67.5676	7.47126	1.08225
L	0	1.0101	0.37037	0	0.574713	0.21645
M	0	0	0	0.540541	0	0
N+Q	0	0	0.185185	0.540541	0	0.21645
P	0	0	0.185185	0	1.72414	0.865801
R	91.4286	1.0101	91.1111	16.7568	85.6322	90.9091
S+T	0	1.0101	0.555556	0.540541	0.574713	2.5974
V	0	0	0.555556	1.08108	0.574713	1.2987
W	0	0	0	0	0	0
Y	0	1.0101	0	0.540541	0	0.4329
C-terminal	0	0	0.555556	1.08108	0.574713	0.21645
N-terminal	2.85714	6.06061	1.48148	9.18919	1.72414	0
Quantification
# of quantified residues	409 (R)	305 (K) + 55 (R)	1544 (R)	209 (K) + 225 (R)	522 (R)	1879 (R)
# outside of preferred quantification window	1 (R)	2 (K) + 0 (R)	13 (R)	2 (K) + 6 (R)	8 (R)	20 (R)
% outside of preferred quantification window	0.24 (R)	0.66 (K) + 0 (R)	0.84 (R)	0.96 (K) + 2.67 (R)	1.53 (R)	1.06 (R)
			0.574713	0	0	0	0.574713	0	0	7.47126	0.574713	0	0	1.72414	85.6322	0.574713	0.574713	0	0		0.574713	1.72414

[truncated: 4 more sheets: Serine_Threonine, Human selected probes, S. aureus selected probes, S. aureus selected in situ]
