# Supplementary material for: Profiling the proteome-wide selectivity of diverse electrophiles
Source: Nat Chem. 2025 Oct 30;17(11):1712–21. doi: 10.1038/s41557-025-01902-z (PMC12580327; doi:10.1038/s41557-025-01902-z)
Supplement: Supplementary file 5 — Mass of modification data for all probes. Masses of modification were determined using an open search in MSFragger-based FragPipe. [file 41557_2025_1902_MOESM5_ESM.xlsx]

## Sheet: Table of Content
Worksheet	Information
SA IA-alkyne 1 mM 1-1	Masses of modification for IA-alkyne at 1 mM probe concentration in the proteome of S. aureus SH1000 (pre-published data set, heavy and light sample mixed at a ratio of 1:1)
SA IA-alkyne 1 mM 4-1	Masses of modification for IA-alkyne at 1 mM probe concentration in the proteome of S. aureus SH1000 (pre-published data set, heavy and light sample mixed at a ratio of 4:1)
SA IA-alkyne	Masses of modification for IA-alkyne at 100 mM probe concentration in the proteome of S. aureus SH1000
SA IA-alkyne 1 mM	Masses of modification for IA-alkyne at 1 mM probe concentration in the proteome of S. aureus SH1000
SA IA-alkyne no enrichment	Masses of modification for IA-alkyne at 100 mM probe concentration in the proteome of S. aureus SH1000 without clicking and without enrichment
SA IA-alkyne in situ	Masses of modification for IA-alkyne at 100 mM probe concentration in the proteome of S. aureus SH1000 with probe treatment in situ
HS IA-alkyne	Masses of modification for IA-alkyne at 100 mM probe concentration in the proteome of the human cancer cell line MDA-MB-231
SA CA-alkyne	Masses of modification for CA-alkyne at 100 mM probe concentration in the proteome of S. aureus SH1000
SA CA-nitrile	Masses of modification for CA-nitrile at 100 mM probe concentration in the proteome of S. aureus SH1000
SA BMK-alkyne	Masses of modification for BMK-alkyne at 100 mM probe concentration in the proteome of S. aureus SH1000
SA PFPSA-alkyne	Masses of modification for PFPSA-alkyne at 100 mM probe concentration in the proteome of S. aureus SH1000
SA BrBT-alkyne	Masses of modification for BrBT-alkyne at 100 mM probe concentration in the proteome of S. aureus SH1000
SA MSBT-alkyne	Masses of modification for MSBT-alkyne at 100 mM probe concentration in the proteome of S. aureus SH1000
SA MST-alkyne	Masses of modification for MST-alkyne at 100 mM probe concentration in the proteome of S. aureus SH1000
SA MSOD-alkyne	Masses of modification for MSOD-alkyne at 100 mM probe concentration in the proteome of S. aureus SH1000
SA EBX1-alkyne	Masses of modification for EBX1-alkyne at 100 mM probe concentration in the proteome of S. aureus SH1000
SA EBX2-alkyne	Masses of modification for EBX2-alkyne at 100 mM probe concentration in the proteome of S. aureus SH1000
SA EBX2-alkyne in situ	Masses of modification for EBX2-alkyne at 100 mM probe concentration in the proteome of S. aureus SH1000 with probe treatment in situ
HS EBX2-alkyne	Masses of modification for EBX2-alkyne at 100 mM probe concentration in the proteome of the human cancer cell line MDA-MB-231
SA Ep-alkyne	Masses of modification for Ep-alkyne at 100 mM probe concentration in the proteome of S. aureus SH1000
SA Ep-alkyne 1 mM	Masses of modification for Ep-alkyne at 1 mM probe concentration in the proteome of S. aureus SH1000
SA Ts-alkyne	Masses of modification for Ts-alkyne at 100 mM probe concentration in the proteome of S. aureus SH1000
SA Ts-alkyne 1 mM	Masses of modification for Ts-alkyne at 1 mM probe concentration in the proteome of S. aureus SH1000
SA MI-alkyne	Masses of modification for MI-alkyne at 100 mM probe concentration in the proteome of S. aureus SH1000
SA AlkPA-alkyne	Masses of modification for AlkPA-alkyne at 100 mM probe concentration in the proteome of S. aureus SH1000
SA ArPA-alkyne	Masses of modification for ArPA-alkyne at 100 mM probe concentration in the proteome of S. aureus SH1000
SA AlkAA-alkyne	Masses of modification for AlkAA-alkyne at 100 mM probe concentration in the proteome of S. aureus SH1000
SA ArAA-alkyne	Masses of modification for ArAA-alkyne at 100 mM probe concentration in the proteome of S. aureus SH1000
SA AlkFAA-alkyne	Masses of modification for AlkFAA-alkyne at 100 mM probe concentration in the proteome of S. aureus SH1000
SA AlkVS-alkyne	Masses of modification for AlkVS-alkyne at 100 mM probe concentration in the proteome of S. aureus SH1000
SA ArVS-alkyne	Masses of modification for ArVS-alkyne at 100 mM probe concentration in the proteome of S. aureus SH1000
SA AlkVSA-alkyne	Masses of modification for AlkVSA-alkyne at 100 mM probe concentration in the proteome of S. aureus SH1000
SA ArVSA-alkyne	Masses of modification for ArVSA-alkyne at 100 mM probe concentration in the proteome of S. aureus SH1000
SA STP-alkyne	Masses of modification for STP-alkyne at 100 mM probe concentration in the proteome of S. aureus SH1000
SA STP-alkyne 1 mM	Masses of modification for STP-alkyne at 1 mM probe concentration in the proteome of S. aureus SH1000
SA STP-alkyne in situ	Masses of modification for STP-alkyne at 100 mM probe concentration in the proteome of S. aureus SH1000 with probe treatment in situ
HS STP-alkyne	Masses of modification for STP-alkyne at 100 mM probe concentration in the proteome of the human cancer cell line MDA-MB-231
SA TFP-alkyne	Masses of modification for TFP-alkyne at 100 mM probe concentration in the proteome of S. aureus SH1000
SA TFP-alkyne 1 mM	Masses of modification for TFP-alkyne at 1 mM probe concentration in the proteome of S. aureus SH1000
SA NHS-alkyne	Masses of modification for NHS-alkyne at 100 mM probe concentration in the proteome of S. aureus SH1000
SA ATT-alkyne	Masses of modification for ATT-alkyne at 100 mM probe concentration in the proteome of S. aureus SH1000
SA NASA-alkyne	Masses of modification for NASA-alkyne at 100 mM probe concentration in the proteome of S. aureus SH1000
SA AlkSq-alkyne	Masses of modification for AlkSq-alkyne at 100 mM probe concentration in the proteome of S. aureus SH1000
SA ArSq-alkyne	Masses of modification for ArSq-alkyne at 100 mM probe concentration in the proteome of S. aureus SH1000
SA ArSq-alkyne in situ	Masses of modification for ArSq-alkyne at 100 mM probe concentration in the proteome of S. aureus SH1000 with probe treatment in situ
HS ArSq-alkyne	Masses of modification for ArSq-alkyne at 100 mM probe concentration in the proteome of the human cancer cell line MDA-MB-231
SA EBA-alkyne	Masses of modification for EBA-alkyne at 100 mM probe concentration in the proteome of S. aureus SH1000
SA EBA-alkynein situ	Masses of modification for EBA-alkyne at 100 mM probe concentration in the proteome of S. aureus SH1000 with probe treatment in situ
HS EBA-alkyne	Masses of modification for EBA-alkyne at 100 mM probe concentration in the proteome of the human cancer cell line MDA-MB-231
SA oNBA-alkyne	Masses of modification for oNBA-alkyne at 100 mM probe concentration in the proteome of S. aureus SH1000
SA oNBA-alkyne 1 mM	Masses of modification for oNBA-alkyne at 1 mM probe concentration in the proteome of S. aureus SH1000
SA oNBA-alkyne in situ	Masses of modification for oNBA-alkyne at 100 mM probe concentration in the proteome of S. aureus SH1000 with probe treatment in situ
HS oNBA-alkyne	Masses of modification for oNBA-alkyne at 100 mM probe concentration in the proteome of the human cancer cell line MDA-MB-231
SA TCA-alkyne	Masses of modification for TCA-alkyne at 100 mM probe concentration in the proteome of S. aureus SH1000
SA TCA-alkyne 1 mM	Masses of modification for TCA-alkyne at 1 mM probe concentration in the proteome of S. aureus SH1000
SA PCA-alkyne	Masses of modification for PCA-alkyne at 100 mM probe concentration in the proteome of S. aureus SH1000
SA PCA-alkyne 1 mM	Masses of modification for PCA-alkyne at 1 mM probe concentration in the proteome of S. aureus SH1000
SA PCA-alkyne in situ	Masses of modification for PCA-alkyne at 100 mM probe concentration in the proteome of S. aureus SH1000 with probe treatment in situ
HS PCA-alkyne 1 mM	Masses of modification for PCA-alkyne at 1 mM probe concentration in the proteome of the human cancer cell line MDA-MB-231
SA PhTet-alkyne	Masses of modification for PhTet-alkyne at 100 mM probe concentration in the proteome of S. aureus SH1000
SA AmTet-alkyne	Masses of modification for AmTet-alkyne at 100 mM probe concentration in the proteome of S. aureus SH1000
SA MeTet-alkyne	Masses of modification for MeTet-alkyne at 100 mM probe concentration in the proteome of S. aureus SH1000
SA MeTet-alkyne 1 mM	Masses of modification for MeTet-alkyne at 1 mM probe concentration in the proteome of S. aureus SH1000
SA MeTet-alkyne 5 min irr.	Masses of modification for MeTet-alkyne at 100 mM probe concentration in the proteome of S. aureus SH1000 (5 min irradiation)
SA MeTet-alkyne 30 min irr.	Masses of modification for MeTet-alkyne at 100 mM probe concentration in the proteome of S. aureus SH1000 (30 min irradiation)
SA MeTet-alkyne in situ	Masses of modification for MeTet-alkyne at 100 mM probe concentration in the proteome of S. aureus SH1000 with probe treatment in situ
HS MeTet-alkyne	Masses of modification for MeTet-alkyne at 100 mM probe concentration in the proteome of the human cancer cell line MDA-MB-231
SA Isx-alkyne	Masses of modification for Isx-alkyne at 100 mM probe concentration in the proteome of S. aureus SH1000
SA Isx-alkyne 1 mM	Masses of modification for Isx-alkyne at 1 mM probe concentration in the proteome of S. aureus SH1000
SA Az-alkyne	Masses of modification for Az-alkyne at 100 mM probe concentration in the proteome of S. aureus SH1000
SA Az-alkyne in situ	Masses of modification for Az-alkyne at 100 mM probe concentration in the proteome of S. aureus SH1000 with probe treatment in situ
HS Az-alkyne	Masses of modification for Az-alkyne at 100 mM probe concentration in the proteome of the human cancer cell line MDA-MB-231
SA HC-alkyne	Masses of modification for HC-alkyne at 100 mM probe concentration in the proteome of S. aureus SH1000
SA HC-alkyne 1 mM	Masses of modification for HC-alkyne at 1 mM probe concentration in the proteome of S. aureus SH1000
SA HC-alkyne in situ	Masses of modification for HC-alkyne at 100 mM probe concentration in the proteome of S. aureus SH1000 with probe treatment in situ
HS HC-alkyne	Masses of modification for HC-alkyne at 100 mM probe concentration in the proteome of the human cancer cell line MDA-MB-231
SA SuFEx-alkyne	Masses of modification for SuFEx-alkyne at 100 mM probe concentration in the proteome of S. aureus SH1000
SA SuTEx1-alkyne	Masses of modification for SuTEx1-alkyne at 100 mM probe concentration in the proteome of S. aureus SH1000
SA SuTEx2-alkyne	Masses of modification for SuTEx2-alkyne at 100 mM probe concentration in the proteome of S. aureus SH1000
SA SuTEx2-alkyne in situ	Masses of modification for SuTEx2-alkyne at 100 mM probe concentration in the proteome of S. aureus SH1000 with probe treatment in situ
HS SuTEx2-alkyne	Masses of modification for SuTEx2-alkyne at 100 mM probe concentration in the proteome of the human cancer cell line MDA-MB-231
SA PTAD-alkyne	Masses of modification for PTAD-alkyne at 100 mM probe concentration in the proteome of S. aureus SH1000
SA PTAD-alkyne Tris	Masses of modification for PTAD-alkyne at 100 mM probe concentration in the proteome of S. aureus SH1000 (200 mM Tris-HCl pH = 7.4 added to sample)
SA PTAD-alkyne in situ	Masses of modification for PTAD-alkyne at 100 mM probe concentration in the proteome of S. aureus SH1000 with probe treatment in situ
HS PTAD-alkyne	Masses of modification for PTAD-alkyne at 100 mM probe concentration in the proteome of the human cancer cell line MDA-MB-231
SA DA1-alkyne	Masses of modification for DA1-alkyne at 100 mM probe concentration in the proteome of S. aureus SH1000
SA DA1-alkyne Zeba	Masses of modification for DA1-alkyne at 100 mM probe concentration in the proteome of S. aureus SH1000 (Zeba Spin purification before CuAAC to isoDTB tags)
SA DA2-alkyne	Masses of modification for DA2-alkyne at 100 mM probe concentration in the proteome of S. aureus SH1000
SA DA3-alkyne	Masses of modification for DA3-alkyne at 100 mM probe concentration in the proteome of S. aureus SH1000
SA OxMet1-alkyne	Masses of modification for OxMet1-alkyne at 100 mM probe concentration in the proteome of S. aureus SH1000
SA OxMet2-alkyne	Masses of modification for OxMet2-alkyne at 100 mM probe concentration in the proteome of S. aureus SH1000
SA OxMet2-alkyne in situ	Masses of modification for OxMet2-alkyne at 100 mM probe concentration in the proteome of S. aureus SH1000 with probe treatment in situ
HS OxMet2-alkyne	Masses of modification for OxMet2-alkyne at 100 mM probe concentration in the proteome of the human cancer cell line MDA-MB-231
SA CP-alkyne no Ar	Masses of modification for CP-alkyne at 100 mM probe concentration in the proteome of S. aureus SH1000 (irradiation open to air)
SA CP-alkyne	Masses of modification for CP-alkyne at 100 mM probe concentration in the proteome of S. aureus SH1000 (irradiation under Argon)
SA CP-alkyne 1 mM	Masses of modification for CP-alkyne at 1 mM probe concentration in the proteome of S. aureus SH1000 (irradiation under Argon)
SA CP-alkyne in situ	Masses of modification for CP-alkyne at 100 mM probe concentration in the proteome of S. aureus SH1000 with probe treatment in situ (irradiation open to air)
HS CP-alkyne	Masses of modification for CP-alkyne at 100 mM probe concentration in the proteome of the human cancer cell line MDA-MB-231 (irradiation under Argon)
SA TPAC-alkyne	Masses of modification for TPAC-alkyne at 100 mM probe concentration in the proteome of S. aureus SH1000
SA HMN-alkyne	Masses of modification for HMN-alkyne at 100 mM probe concentration in the proteome of S. aureus SH1000
SA HMN-alkyne in situ	Masses of modification for HMN-alkyne at 100 mM probe concentration in the proteome of S. aureus SH1000 with probe treatment in situ
HS HMN-alkyne	Masses of modification for HMN-alkyne at 100 mM probe concentration in the proteome of the human cancer cell line MDA-MB-231
SA HMP-alkyne	Masses of modification for HMP-alkyne at 100 mM probe concentration in the proteome of S. aureus SH1000
SA MMP-alkyne	Masses of modification for MMP-alkyne at 100 mM probe concentration in the proteome of S. aureus SH1000
SA MMP-alkyne in situ	Masses of modification for MMP-alkyne at 100 mM probe concentration in the proteome of S. aureus SH1000 with probe treatment in situ
HS MMP-alkyne	Masses of modification for MMP-alkyne at 100 mM probe concentration in the proteome of the human cancer cell line MDA-MB-231
SA PhGO-alkyne	Masses of modification for PhGO-alkyne at 100 mM probe concentration in the proteome of S. aureus SH1000
SA PhGO-alkyne 1 mM	Masses of modification for PhGO-alkyne at 1 mM probe concentration in the proteome of S. aureus SH1000
SA PhGO-alkyne in situ	Masses of modification for PhGO-alkyne at 100 mM probe concentration in the proteome of S. aureus SH1000 with probe treatment in situ
HS PhGO-alkyne 1 mM	Masses of modification for PhGO-alkyne at 1 mM probe concentration in the proteome of the human cancer cell line MDA-MB-231
SA PSI-alkyne	Masses of modification for PSI-alkyne at 100 mM probe concentration in the proteome of S. aureus SH1000
SA FP-alkyne	Masses of modification for FP-alkyne at 100 mM probe concentration in the proteome of S. aureus SH1000
SA FP-alkyne 1 mM	Masses of modification for FP-alkyne at 1 mM probe concentration in the proteome of S. aureus SH1000
Column header	Information
Mass shift (Da)	Theoretical mass shift in Da as determined using an Open Search in the MSFragger-based FragPipe computational platform followed by downstream application of Crystal-C, PeptideProphet, ProteinProphet, Philosopher and PTM-Shepherd
# of PSMs	# of PSMs identified using an Open Search in the MSFragger-based FragPipe computational platform that are modified with this mass of modification

## Sheet: SA IA-alkyne 1 mM 1-1
Mass shift (Da)	# of PSMs
618.358	5251
1.00335	4981
624.366	4323
2.00671	3794
646.353	2317
652.361	1964
3.01006	962
619.345	793
675.38	715
0	453
681.387	395
627.361	364
-49.028	326
755.442	311
-57.0215	273
634.354	255
647.338	232
640.358	199
649.374	179
601.334	155
649.329	142
703.376	138
693.382	130
762.453	128
654.346	127
789.445	111
699.384	107
0.0308	102
653.344	96
650.35	92
619.389	91
783.44	89
645.374	86
709.382	84
-48.006	83
635.337	83
622.338	83
662.349	80
663.369	79
761.45	79
564.342	73
226.078	70
642.322	69
28.9902	64
762.47	63
655.383	62
608.342	56
-134.089	55
496.272	52
628.345	51
490.263	51
672.272	50
616.343	47
678.281	45
668.359	45
623.358	45
269.119	43
756.432	41
2.0216	40
677.362	40
493.323	38
641.349	37
685.392	35
39.9924	34
462.259	33
670.352	33
53.0132	32
256.164	31
690.345	31
78.0764	29
648.397	29
631.33	29
669.374	28
784.431	28
639.385	27
-39.0118	27
646.327	27
764.449	26
649.385	25
140.065	25
635.383	24
362.168	24
12.9792	24
763.445	23
685.351	23
675.356	23
0.0506	23
677.403	22
643.355	22
749.398	22
711.375	21
710.4	20
72.0736	20
623.197	20
361.223	19
255.093	19
654.323	19
57.0215	19
468.266	19
246.116	19
263.163	19
225.155	18
555.298	18
792.419	18
105.127	18
643.343	18
833.384	17
227.141	17
86.0998	17
178.048	17
243.078	17
217.158	16
620.408	16
565.361	15
-135.871	15
791.417	14
168.06	14
630.328	14
289.168	13
607.356	13
91.0172	13
368.176	13
490.251	12
524.267	12
622.327	12
-42.9076	11
735.387	11
628.406	11
855.372	11
895.538	11
15.9949	10
894.541	10
678.262	10
205.097	10
123.083	9
50.081	9
883.545	9
672.261	9
764.474	9
697.377	9
-146.064	9
492.255	8
776.436	8
655.396	8
706.396	8
31.0784	8
666.344	8
696.421	8
117.033	8
746.455	8
243.14	7
833.546	7
794.425	7
29.9742	7
177.058	7
624.48	7
620.229	7
-117.01	7
212.073	7
43.0058	7
653.269	7
861.376	6
592.337	6
901.553	6
220.131	6
680.426	6
-95.9796	6
648.288	6
-47.9106	6
-49.921	6
183.107	6
753.44	6
218.12	5
203.113	5
626.422	5
619.219	5
151.098	5
694.384	5
235.116	5
261.07	5
367.228	5
422.237	5
647.261	5
219.147	4
592.393	4
-14.9064	4
995.601	4
691.37	4
63.072	4
654.312	4
761.404	4
184.072	4
652.498	4
941.584	4
312.14	4
402.2	4
619.203	4
174.13	4
162.136	4
626.439	4
147.134	3
123.038	3
648.27	3
306.13	3
620.248	3
12.0216	3
395.225	3
491.239	3
-5.9578	3
730.427	3
820.49	3
135.079	3
646.458	3
759.304	3
264.194	3
188.112	3
653.232	3
487.307	3
643.465	3
830.388	3
108.291	2
-94.0196	2
58.043	2
231.11	2
267.02	2
37.1194	2
281.222	2
-10.8636	2
147.068	2
138.112	2
-112.028	2
35.0552	2
69.0688	2
179.091	2

## Sheet: SA IA-alkyne 1 mM 4-1
Mass shift (Da)	# of PSMs
624.366	6539
1.00335	4565
652.362	3257
2.00671	2513
3.01006	918
640.362	632
627.357	512
618.359	502
681.389	485
0	414
625.352	400
761.448	364
654.351	284
646.354	207
789.445	196
564.34	150
678.281	148
607.339	144
669.361	135
649.325	132
-57.0215	130
710.386	129
820.476	114
656.371	107
667.372	102
651.382	96
682.373	96
628.381	94
647.344	93
636.338	81
27.9949	76
0.0256	73
496.272	58
643.356	55
-48.0068	54
622.351	48
242.074	46
-20.0128	45
685.395	45
468.265	43
648.325	42
125.111	41
781.442	40
677.323	39
740.415	38
901.541	36
764.439	36
16.0392	35
698.384	34
664.362	34
681.359	33
524.265	33
674.375	33
663.315	32
-78.0242	31
368.221	31
752.463	30
15.9949	30
227.085	30
712.392	29
697.387	29
636.366	27
78.0794	27
601.332	26
30.0474	26
151.098	25
243.139	24
185.078	24
-3.989	23
496.26	23
898.535	23
195.107	23
50.0832	22
39.9922	22
246.116	22
641.391	21
640.349	21
140.065	21
625.405	21
798.426	20
55.0906	20
754.446	19
833.544	18
185.103	18
799.426	18
12.9796	18
620.356	17
769.4	17
677.276	17
213.148	17
253.151	17
565.354	17
676.347	16
154.119	16
689.332	16
670.329	16
799.437	16
783.402	16
592.336	15
674.336	15
883.543	15
117.133	15
8.0858	15
295.177	14
41.0766	14
-146.063	14
487.308	13
706.266	12
610.324	12
656.323	12
289.17	12
811.396	11
87.032	11
368.176	11
723.437	11
244.078	11
397.236	11
757.398	10
490.262	10
363.152	10
826.424	10
153.039	10
834.384	10
625.246	10
-20.9986	10
901.521	10
322.188	9
14.1042	9
679.261	9
755.43	9
-122.098	9
97.0814	8
663.328	8
-74.994	8
-140.047	8
626.293	8
-134.032	8
870.53	8
254.073	8
767.4	7
80.066	7
833.383	7
511.324	7
658.361	7
882.546	7
211.103	7
896.533	7
211.052	7
787.424	7
609.327	7
684.351	7
-98.0864	7
627.485	6
228.063	6
81.0088	6
663.296	6
168.144	6
784.476	6
123.084	5
-43.9158	5
-106.022	5
928.539	5
712.405	5
45.0466	5
624.448	5
272.148	5
815.362	5
284.142	5
628.424	5
626.231	5
134.059	5
725.395	5
856.472	5
512.277	4
384.189	4
126.06	4
707.286	4
128.095	4
801.413	4
47.9456	4
702.425	4
-29.9766	4
651.317	4
242.15	4
474.255	4
-128.081	4
639.393	4
367.227	4
653.267	4
283.098	4
938.577	4
-146.991	4
526.246	4
623.45	3
123.039	3
272.088	3
209.126	3
43.0384	3
516.305	3
-47.0172	3
643.414	3
-100.072	3
735.302	3
631.412	3
323.213	3
58.08	3
-33.0018	2
184.058	2
-39.9688	2
38.01	2
26.9094	2
-97.0066	2
315.165	2
295.225	2
472.26	2
30.9734	2
-47.1194	2
97.0528	2
29.0704	2
352.131	2
280.165	2
-28.9192	2
-126.063	1

## Sheet: SA IA-alkyne
Mass shift (Da)	# of PSMs
618.358	4276
1.00335	4154
624.366	3446
2.00671	2875
3.01006	1110
646.353	948
652.361	795
619.344	774
634.354	673
625.349	592
675.379	579
640.361	537
681.387	457
0	387
640.339	178
650.349	164
564.342	154
663.351	145
648.341	139
661.368	137
703.377	124
601.334	123
755.443	121
0.0262	117
657.353	106
607.339	102
709.382	97
15.9949	97
641.395	94
-33.9877	93
635.385	86
649.327	85
676.364	85
678.282	82
761.452	80
732.4	78
762.452	76
643.322	74
668.373	73
637.354	73
666.343	71
647.34	71
673.364	71
663.315	70
697.38	69
624.349	66
636.339	66
622.368	65
673.277	64
692.379	62
-57.0215	61
630.359	60
644.375	58
75.9952	58
668.355	55
226.075	55
682.37	53
662.347	52
635.337	52
636.35	51
648.326	49
641.376	47
623.391	47
656.356	46
739.408	44
18.0434	43
228.066	43
670.361	42
651.384	42
636.398	42
490.263	41
691.374	40
308.193	39
368.22	38
54.0174	37
655.357	36
57.0215	36
642.319	35
462.257	35
496.271	34
623.353	33
616.343	32
672.278	32
657.31	31
0.984	31
596.327	29
487.318	28
621.396	28
422.237	28
783.438	27
47.0504	26
58.0402	26
97.0636	25
254.143	25
656.303	24
677.405	23
753.462	22
747.439	21
674.347	20
758.435	20
696.358	19
-37.907	19
80.074	18
669.34	18
644.354	18
65.0718	17
650.364	17
827.376	17
50.084	17
833.384	16
245.073	16
260.093	16
-146.063	16
609.358	15
700.403	15
696.374	15
621.306	15
682.32	15
245.086	15
626.271	14
24.0404	14
677.282	14
28.0313	14
735.304	14
736.41	14
468.267	14
-74.9942	13
235.121	13
688.309	13
205.095	12
791.46	12
888.508	12
303.16	11
756.459	11
701.359	11
694.316	11
259.073	10
834.547	10
647.328	10
178.084	10
901.546	10
658.341	9
117.028	9
258.067	9
836.447	8
63.016	8
645.34	8
-141.084	8
554.282	8
378.182	8
288.186	8
212.115	7
791.416	7
773.445	7
563.338	7
128.095	7
795.401	7
632.338	7
843.372	7
748.461	7
673.253	6
493.324	6
282.006	6
263.073	6
278.128	6
691.304	6
620.284	6
428.242	6
693.399	6
655.34	6
671.271	6
624.331	6
602.324	5
627.484	5
284.147	5
620.736	5
509.294	5
838.409	5
822.469	5
515.303	5
275.094	5
519.243	5
272.073	4
827.537	4
675.34	4
177.099	4
783.427	4
923.513	4
363.152	4
364.27	4
808.469	4
14.1074	4
850.379	4
281.014	4
679.401	4
294.193	4
368.175	4
619.705	4
624.451	4
-90.9262	4
177.063	3
436.241	3
-29.9524	3
-68.9878	3
565.269	3
740.437	3
744.255	3
821.518	3
786.388	3
244.142	3
366.219	3
-99.1384	3

## Sheet: SA IA-alkyne 1 mM
Mass shift (Da)	# of PSMs
618.359	5765
624.366	4878
1.00335	4314
2.00671	3564
619.345	940
646.353	824
634.354	715
652.36	687
675.379	580
3.01006	555
640.361	526
0	475
761.45	448
625.351	409
755.443	378
681.389	332
15.9949	251
-57.0215	213
676.393	189
-48.007	187
564.341	185
648.346	168
642.355	159
640.338	149
627.397	144
601.336	141
0.0122	133
693.391	120
672.273	118
605.341	113
462.259	106
670.372	100
682.37	87
468.263	83
677.412	80
679.282	80
637.347	78
625.397	76
618.34	71
663.317	68
496.271	67
137.082	67
657.359	65
757.464	65
628.371	64
644.327	62
648.324	60
678.285	56
676.364	56
490.264	54
639.378	53
656.308	51
616.344	51
642.313	50
662.374	48
783.436	48
698.382	47
641.396	46
43.0058	45
636.341	43
663.349	43
619.397	42
139.093	42
757.435	40
41.0458	38
635.389	38
789.451	37
487.318	33
57.0215	33
643.33	33
44.0752	32
709.38	32
623.338	31
227.087	31
746.457	29
658.365	28
134.059	28
677.279	27
699.37	26
2.0348	25
762.438	25
669.361	24
620.406	23
969.675	22
654.389	22
254.153	21
638.363	21
184.094	21
78.0364	21
894.54	20
654.342	20
493.328	20
779.457	19
747.439	19
652.393	18
610.35	18
792.426	18
597.331	17
668.373	17
608.324	17
975.681	15
900.536	15
13.0068	14
248.137	14
212.11	14
165.109	14
791.462	13
664.383	13
257.17	13
280.129	13
242.086	13
44.9851	13
50.0858	13
631.338	13
655.356	12
259.065	12
630.362	12
177.142	12
245.081	12
157.119	12
754.444	12
260.08	12
114.043	11
592.379	11
361.22	11
367.227	11
63.0756	10
17.0252	10
737.44	10
643.304	10
628.339	10
671.273	9
598.387	9
284.144	9
244.07	9
34.0894	9
625.32	9
764.433	9
755.468	9
772.45	9
308.195	8
794.422	8
691.42	8
168.065	8
662.361	8
563.352	8
658.296	8
295.18	8
294.195	8
626.308	8
369.194	8
793.391	8
121.081	7
-94.0774	7
122.07	7
623.32	7
247.193	7
979.708	6
629.33	6
-88.985	6
696.422	6
656.293	6
663.291	6
749.397	6
84.0624	6
209.127	5
704.377	5
609.369	5
833.384	5
203.118	5
174.129	5
626.276	5
918.558	5
883.552	5
640.325	5
357.187	5
624.486	5
673.255	5
640.297	5
289.105	5
978.504	4
392.227	4
129.088	4
-52.9052	4
220.136	4
690.382	4
345.263	4
268.105	4
183.105	4
282.037	4
306.199	4
281.18	4
-74.9934	4
-147.095	4
488.308	4
278.112	4
898.544	4
469.255	4
447.247	4
92.0696	4
230.086	4
183.131	4
828.547	4
68.0262	3
148.108	3
864.534	3
3.0798	3
284.121	3
51.0672	3
297.016	3
303.158	3
928.531	3
366.162	3
586.376	3
880.559	3
847.536	3
342.199	3
265.071	2
194.115	2
247.069	2
147.917	2
284.033	2
287.086	2
266.115	2
256.095	2
99.9112	2
182.11	2
-25.9338	2

## Sheet: SA IA-alkyne no enrichment
Mass shift (Da)	# of PSMs
0	26053
1.00335	6823
2.00671	4053
57.0215	2759
0.984	2183
26.0157	1686
-17.0265	963
43.0058	469
15.9949	457
17.026	426
129.097	418
3.01006	384
114.043	221
0.0302	214
58.0055	186
137.084	184
23.9581	147
3.9949	125
20.0168	115
28.0313	113
129.079	113
42.0106	110
-18.0106	94
0.9648	91
37.9469	87
21.9819	85
95.9814	84
55.0058	70
-57.0215	68
-0.0318	65
60.0486	64
27.9949	60
24.0268	46
21.0344	46
209.015	44
1.9354	41
35.0518	31
28.007	29
128.095	29
18.0402	28
14.0157	27
19.0562	25
101.081	25
341.22	24
115.027	24
-9.912	24
312.2	23
-2.0157	23
173.051	23
94.0798	22
113.084	22
-130.062	22
187.117	19
300.143	18
242.184	18
57.9148	17
258.136	16
176.061	16
-48.0036	15
84.0418	15
173.069	14
460.082	14
43.9898	13
81.986	13
710.33	13
557.306	13
99.0684	12
203.079	12
38.0158	12
47.9847	12
312.181	12
41.0148	12
658.329	12
555.334	11
139.081	11
295.202	11
-33.0526	10
28.9902	10
98.0748	10
130.129	9
389.161	9
373.182	9
760.353	9
520.3	9
100.016	9
86.0004	9
97.0528	8
749.34	8
147.035	8
36.0654	8
187.045	8
736.382	7
5.0368	7
31.9898	7
929.409	7
579.22	7
318.169	7
874.374	6
79.9663	6
377.255	6
19.9898	6
2.0866	6
749.356	6
114.079	6
128.059	6
963.453	6
169.177	6
198.101	6
44.9851	6
513.274	6
67.117	6
218.102	6
529.236	6
188.062	5
-100.039	5
394.243	5
210.18	5
566.304	5
2.878	5
25.949	5
295.091	5
-136.956	4
741.357	4
-10.0322	4
432.205	4
2.319	4
-90.0516	4
13.9793	4
345.098	4
141.102	4
-113.084	4
-32.9358	4
723.429	4
461.262	4
828.394	4
308.049	4
266.066	4
815.252	4
-35.0912	4
1.858	4
887.445	4
-131.04	3
3.8104	3
416.434	3
-13.0084	3
799.408	3
-104.02	3
332.248	3
252.033	3
-32.034	3
852.543	3
-92.16	2
0.9138	2
477.283	2
452.207	2
345.047	2
67.9282	2
14.0602	2
-13.162	2
386.265	2
4.4624	2
2.7388	2
635.339	2
61.9135	2
-60.9914	2
406.145	2
557.082	2
347.782	2
-106.078	2
179.97	2
72.9488	2
589.263	2
214.152	2
-12.936	2
338.315	2
3.404	2
184.244	2
218.247	2
424.241	2
54.9198	2
154.145	2
249.097	2
160.036	2
555.315	2

## Sheet: SA IA-alkyne in situ
Mass shift (Da)	# of PSMs
1.00335	1786
618.359	1197
624.366	1136
2.00671	1095
681.387	507
15.9949	472
0	419
675.381	414
640.361	403
634.355	297
3.01006	290
697.383	275
691.376	262
0.984	235
620.349	151
625.351	149
-57.0215	138
673.365	138
-2.0157	111
714.38	100
658.354	96
755.443	90
27.0096	83
227.076	81
258.067	80
689.349	79
402.265	78
666.344	78
761.451	77
672.353	73
729.373	68
244.075	64
672.276	62
696.372	60
244.094	59
625.38	57
678.28	56
-33.9877	54
678.377	52
665.369	51
650.384	50
685.383	46
632.374	43
651.351	43
699.34	43
700.368	41
642.346	41
604.343	38
618.346	37
735.307	36
624.35	35
739.413	35
490.263	34
462.259	34
469.266	34
723.367	33
682.32	33
707.381	33
732.402	32
778.449	32
740.383	31
642.389	30
772.441	29
57.0215	27
638.383	27
235.12	26
690.38	26
275.092	25
747.36	24
662.314	24
752.301	22
618.375	22
386.27	22
696.352	21
452.247	21
119.004	21
41.0428	20
326.194	20
75.9972	19
719.377	19
729.299	18
487.318	17
675.336	17
47.0486	17
591.38	17
177.101	17
212.116	15
688.328	15
425.272	15
722.353	15
294.123	14
564.342	14
833.384	14
410.24	14
242.097	14
300.099	14
662.371	13
884.558	13
747.292	13
827.375	13
226.116	12
286.098	12
795.405	12
521.357	12
262.084	12
277.074	12
607.34	12
603.336	12
664.351	12
457.249	11
505.275	11
259.097	11
261.061	11
47.0896	11
750.401	11
302.074	11
282.01	11
820.476	11
677.28	10
643.305	10
649.353	10
633.341	10
312.109	10
123.084	9
301.13	9
25.0648	9
833.544	9
614.327	9
409.272	9
277.086	9
283.098	9
-4.963	9
162.135	9
252.09	9
762.351	8
680.269	8
284.137	8
708.355	8
511.281	8
303.161	8
716.335	8
657.338	8
296.982	8
827.537	7
493.325	7
284.029	7
625.4	7
520.276	7
559.294	7
61.09	7
693.274	7
757.418	7
309.168	6
716.432	6
659.368	6
641.325	6
657.37	6
308.195	5
276.064	5
30.0542	5
595.343	5
242.043	5
574.251	5
728.394	5
392.278	5
800.403	5
313.986	5
526.283	5
712.271	5
428.247	5
601.35	5
247.199	4
357.252	4
288.184	4
777.394	4
297.01	4
718.375	4
423.077	4
2.107	4
803.409	4
527.35	4
419.261	4
133.077	4
364.164	4
703.364	4
647.374	4
885.405	4
660.382	4
294.193	4
253.204	4
671.27	4
481.301	3
896.572	3
701.286	3
230.032	3
508.271	3
-72.973	3
184.093	3
666.406	3
317.138	3
586.377	3
702.31	3
8.0944	2
156.101	2
117.078	2
210.063	2
234.139	2
196.29	2
241.129	2
153.085	2
-90.928	2
168.121	2
138.112	2
149.14	2
209.015	2
140.067	2
132.104	2

## Sheet: HS IA-alkyne
Mass shift (Da)	# of PSMs
618.358	7212
624.365	5609
1.00335	2812
2.00671	2553
3.01006	1034
675.378	912
0	754
681.388	450
619.379	316
2.0184	212
627.356	178
622.377	119
683.383	118
621.325	115
462.256	110
490.263	92
236.137	89
57.0215	89
1.9838	88
627.392	85
242.14	79
626.404	77
679.374	70
496.27	67
468.264	67
634.356	64
650.346	62
20.0092	61
128.095	59
529.325	55
564.339	52
678.375	52
640.336	51
752.459	48
661.367	47
42.0106	47
241.133	46
602.333	45
682.406	44
646.352	42
673.373	42
42.047	42
16.0264	42
156.101	41
14.0157	40
746.453	40
15.9949	38
641.354	35
644.322	34
584.377	34
642.309	32
642.373	31
756.437	31
359.22	30
403.231	30
758.445	30
-57.0215	30
535.339	28
-101.048	27
648.327	27
60.0428	25
246.14	25
536.33	24
601.336	24
763.447	24
622.409	22
741.413	22
620.322	22
618.401	22
212.084	22
368.229	21
156.06	20
279.082	20
235.115	20
635.34	20
251.127	19
656.342	19
124.086	19
646.4	18
684.32	18
19.0176	18
-88.0088	18
685.356	17
462.276	17
827.375	16
58.0055	16
762.457	16
666.356	16
757.451	16
-28.0112	15
364.215	15
565.266	15
328.208	14
675.408	14
668.347	14
689.366	14
166.116	14
597.324	13
343.165	12
529.35	12
61.0042	12
637.382	12
621.424	12
497.285	11
-89.0299	11
114.043	11
734.399	11
491.311	10
669.39	10
397.202	10
0.0694	9
698.322	9
173.088	9
306.155	9
536.341	9
740.421	9
116.121	9
607.356	8
231.161	8
-42.042	8
829.384	8
625.32	8
820.484	7
75.0412	7
208.079	7
799.429	7
668.384	7
63.0814	7
69.0776	7
678.277	7
118.078	7
257.134	7
368.173	7
-87.032	6
664.301	6
88.0244	6
664.326	6
694.357	6
794.45	6
890.517	6
3.9949	6
31.031	6
179.095	6
620.287	6
0.054	6
43.0058	6
705.316	5
308.192	5
22.0482	5
165.114	5
855.469	5
-7.9872	5
689.337	5
821.457	5
601.326	5
695.369	5
151.127	5
-32.0222	5
836.389	5
327.18	5
490.277	4
-140.963	4
624.292	4
39.9916	4
113.084	4
126.05	4
320.155	4
612.334	4
-116.013	4
92.139	4
866.369	4
264.133	4
161.168	4
69.0896	4
623.475	4
247.17	4
177.062	4
-104.998	4
209.158	4
-41.9616	4
-142.039	4
683.307	4
211.115	4
90.1058	3
612.356	3
277.18	3
139.104	3
497.299	3
116.082	3
631.247	3
369.215	3
94.058	3
347.226	3
25.96	3
297.091	3
363.236	3
334.184	3
836.377	3
23.9868	3
891.553	3
301.088	2
374.288	2
125.073	2
-136.004	2
-95.952	2
-72	2
264.091	2
-119.936	2
169.185	2
254.184	2
-137.977	2
350.167	2
238.23	2
102.142	2
-110.069	2
-74.9636	2

## Sheet: SA CA-alkyne
Mass shift (Da)	# of PSMs
1.00335	543
618.359	529
624.366	430
2.00671	333
3.01006	100
-57.0215	99
634.353	96
0.984	96
226.077	90
242.072	79
258.065	72
675.381	54
681.387	47
15.9949	41
300.096	35
650.348	31
301.095	31
640.361	28
677.373	28
225.055	25
626.353	24
473.253	23
57.0215	20
267.039	19
244.056	19
673.355	18
283.097	17
2.0198	17
673.277	14
467.247	14
638.382	14
621.353	14
733.403	14
656.35	13
678.285	13
261.091	13
683.388	13
275.09	12
632.374	12
627.356	11
617.344	11
266.029	11
297.993	11
640.341	10
451.25	10
646.349	10
607.341	10
50.9878	9
269.099	9
619.383	9
252.091	9
296.989	8
-79.8968	8
268.066	8
690.389	8
31.9616	8
672.275	8
316.108	8
423.247	8
243.092	8
-19.8972	8
435.251	8
6.1192	8
280.016	7
56.992	7
638.35	7
283.024	7
691.377	7
194.067	7
682.32	6
230.068	6
177.059	6
18.0284	6
280.037	5
284.002	5
27.8974	5
286.079	5
495.266	5
679.285	5
299.114	5
281.998	5
18.0482	5
80.1558	5
193.047	5
675.417	4
136.187	4
487.318	4
1.9514	4
845.358	4
345.263	4
172.052	4
855.349	4
22.0738	4
644.324	4
624.386	4
0	4
645.384	4
662.354	4
262.047	4
252.046	4
298.163	4
226.129	4
259.105	3
351.271	3
412.138	3
241.074	3
638.364	3
16.1218	3
297.139	3
274.251	3
677.278	3
250.055	3
-67.0494	3
494.326	3
326.194	3
2.1048	3
242.137	3
339.206	3
368.217	3
231.085	3
12.1266	3
177.099	3
-147.051	3
235.3	3
422.237	3
829.381	3
-19.9706	3
-4.0332	2
163.198	2
491.248	2
109.131	2
295.055	2
230.037	2
207.038	2
280.004	2
482.268	2
308.014	2
693.411	2
95.0998	2
313.975	2
16.1108	2
265.033	2
740.374	2
258.116	2
626.329	2
571.263	2
10.9566	2
114.079	2
153.083	2
230.053	2
721.38	2
362.205	2
25.0584	2
587.272	2
-37.9058	2
688.33	2
631.36	2
51.0918	2
-96.0906	2
233.266	2
-147.953	2
650.302	2
223.287	1
133.146	1
-133.069	1
-115.952	1
204.3	1
244.046	1
-23.9998	1
141.108	1
219.979	1
148.064	1
149.092	1
203.26	1
139.117	1
272.064	1
294.982	1
64.0362	1
164.139	1
-17.0265	1
289.014	1
167.049	1
227.302	1
212.057	1
286.956	1
210.265	1
182.129	1
-24.8544	1
187.23	1
139.069	1
621.342	1
130.122	1
34.1166	1
134.072	1
-20.0804	1
291.997	1
75.931	1
210.118	1
210.301	1
256.877	1
223.134	1
24.056	1
39.0338	1
177.071	1
268.179	1
291.189	1
-129.135	1
-98.1044	1
155.298	1
196.194	1

## Sheet: SA CA-nitrile
Mass shift (Da)	# of PSMs
1.00335	141
242.07	113
2.00671	81
258.066	77
3.01006	59
283.097	49
-57.0215	36
228.076	35
274.059	25
26.0157	23
299.092	22
0	22
227.072	21
244.066	20
246.08	18
267.037	18
296.996	17
410.242	15
229.065	14
241.088	13
301.089	12
496.286	12
177.053	11
34.9976	11
270.088	11
437.257	11
259.056	11
226.063	10
59.0028	10
511.284	10
59.0976	10
271.072	10
281.026	10
287.107	10
453.255	10
297.01	10
314.103	10
227.085	10
283.032	9
437.231	9
286.088	9
0.984	9
275.073	9
229.093	8
255.073	8
20.9958	8
268.085	8
275.089	8
136.132	8
252.092	8
295.987	8
210.029	7
242.045	7
22.0738	7
204.188	7
14.9752	6
298.095	6
467.249	6
473.26	6
313.991	6
482.264	6
286.03	5
382.176	5
196.067	5
262.053	5
18.0534	5
451.263	5
85.9252	5
57.0215	5
300.116	5
44.9851	5
288.08	5
424.244	5
452.254	5
192.045	5
272.031	5
289.99	5
-4.9656	5
-71.0186	4
510.303	4
0.0902	4
326.189	4
495.288	4
56.9922	4
425.258	4
283.999	4
408.223	4
324.182	4
276.091	4
102.075	4
133.086	4
245.101	4
-18.0106	4
243.056	4
249.045	4
14.0262	3
135.989	3
-82.0438	3
19.0346	3
55.9762	3
192.055	3
216.219	3
291.083	3
318.115	3
328.979	3
260.207	3
338.016	3
312.977	3
454.223	3
60.1742	3
178.048	3
596.405	3
306.996	3
178.097	3
240.093	3
311.002	3
208.124	3
-29.205	3
318.254	3
151.173	3
281.993	3
225.031	3
282.053	3
355.267	3
125.093	3
260.094	3
227.144	2
299.109	2
-45.2098	2
45.1254	2
-82.8178	2
177.008	2
-96.0888	2
451.253	2
308.3	2
17.997	2
125.107	2
340.202	2
174.115	2
128.059	2
502.323	2
103.009	2
25.9716	2
515.288	2
323.983	2
-123.006	2
121.131	2
-94.0164	2
382.195	2
330.11	2
227.114	2
-99.0856	2
267.049	2
264.02	2
-58.1538	2
298.078	2
282.094	1
450.302	1
382.055	1
508.291	1
298.976	1
264.239	1
240.983	1
109.131	1
-98.1988	1
464.238	1
-58.1742	1
225.059	1
246.038	1
339.193	1
328.122	1
307.07	1
241.129	1
254.06	1
285.13	1
345.271	1
315.091	1
279.261	1
234.117	1
368.2	1
-147.957	1
259.972	1
296.011	1
441.215	1
270.254	1
336.983	1
226.089	1
247.192	1
296	1
345.159	1
-137.006	1
301.002	1
-50.9184	1
217.086	1
227.102	1

[truncated: 104 more sheets: SA BMK-alkyne, SA PFPSA-alkyne, SA BrBT-alkyne, SA MSBT-alkyne, SA MST-alkyne, SA MSOD-alkyne, SA EBX1-alkyne, SA EBX2-alkyne, SA EBX2-alkyne in situ, HS EBX2-alkyne, SA Ep-alkyne, SA Ep-alkyne 1 mM, SA Ts-alkyne, SA Ts-alkyne 1 mM, SA MI-alkyne, SA AlkPA-alkyne, SA ArPA-alkyne, SA AlkAA-alkyne, SA ArAA-alkyne, SA AlkFAA-alkyne …]
