# Supplementary material for: Profiling the proteome-wide selectivity of diverse electrophiles
Source: Nat Chem. 2025 Oct 30;17(11):1712–21. doi: 10.1038/s41557-025-01902-z (PMC12580327; doi:10.1038/s41557-025-01902-z)
Supplement: Supplementary file 6 — Amino acid selectivity data for all probes. Amino acid selectivity was determined using a Mass offset search in MSFragger-based FragPipe. [file 41557_2025_1902_MOESM6_ESM.xlsx]

## Sheet: Table of Content
Worksheet	Information
SA IA-alkyne 1 mM 1-1	Amino acid selectivity for IA-alkyne at 1 mM probe concentration in the proteome of S. aureus SH1000 (pre-published data set, heavy and light sample mixed at a ratio of 1:1)
SA IA-alkyne 1 mM 4-1	Amino acid selectivity for IA-alkyne at 1 mM probe concentration in the proteome of S. aureus SH1000 (pre-published data set, heavy and light sample mixed at a ratio of 4:1)
SA IA-alkyne	Amino acid selectivity for IA-alkyne at 100 mM probe concentration in the proteome of S. aureus SH1000
SA IA-alkyne no enrichment	Amino acid selectivity for IA-alkyne at 100 mM probe concentration in the proteome of S. aureus SH1000 without clicking and without enrichment
SA IA-alkyne in situ	Amino acid selectivity for IA-alkyne at 100 mM probe concentration in the proteome of S. aureus SH1000 with probe treatment in situ
SA IA-alkyne 1 mM	Amino acid selectivity for IA-alkyne at 1 mM probe concentration in the proteome of S. aureus SH1000
HS IA-alkyne	Amino acid selectivity for IA-alkyne at 100 mM probe concentration in the proteome of the human cancer cell line MDA-MB-231
SA CA-alkyne	Amino acid selectivity for CA-alkyne at 100 mM probe concentration in the proteome of S. aureus SH1000
SA BMK-alkyne	Amino acid selectivity for BMK-alkyne at 100 mM probe concentration in the proteome of S. aureus SH1000
SA PFPSA-alkyne	Amino acid selectivity for PFPSA-alkyne at 100 mM probe concentration in the proteome of S. aureus SH1000
SA BrBT-alkyne	Amino acid selectivity for BrBT-alkyne at 100 mM probe concentration in the proteome of S. aureus SH1000
SA MSBT-alkyne	Amino acid selectivity for MSBT-alkyne at 100 mM probe concentration in the proteome of S. aureus SH1000
SA MST-alkyne	Amino acid selectivity for MST-alkyne at 100 mM probe concentration in the proteome of S. aureus SH1000
SA MSOD-alkyne	Amino acid selectivity for MSOD-alkyne at 100 mM probe concentration in the proteome of S. aureus SH1000
SA EBX1-alkyne exp	Amino acid selectivity for EBX1-alkyne at 100 mM probe concentration in the proteome of S. aureus SH1000 at the mass of modification for the expected modification by alkynylation
SA EBX1-alkyne VI	Amino acid selectivity for EBX1-alkyne at 100 mM probe concentration in the proteome of S. aureus SH1000 at the mass of modification for the modification as vinyl iodide
SA EBX1-alkyne VBX	Amino acid selectivity for EBX1-alkyne at 100 mM probe concentration in the proteome of S. aureus SH1000 at the mass of modification for the modification as vinylbenziodoxolone
SA EBX2-alkyne	Amino acid selectivity for EBX2-alkyne at 100 mM probe concentration in the proteome of S. aureus SH1000
SA EBX2-alkyne in situ	Amino acid selectivity for EBX2-alkyne at 100 mM probe concentration in the proteome of S. aureus SH1000 with probe treatment in situ
HS EBX2-alkyne	Amino acid selectivity for EBX2-alkyne at 100 mM probe concentration in the proteome of the human cancer cell line MDA-MB-231
SA Ep-alkyne	Amino acid selectivity for Ep-alkyne at 100 mM probe concentration in the proteome of S. aureus SH1000
SA Ep-alkyne 1 mM	Amino acid selectivity for Ep-alkyne at 1 mM probe concentration in the proteome of S. aureus SH1000
SA Ts-alkyne	Amino acid selectivity for Ts-alkyne at 100 mM probe concentration in the proteome of S. aureus SH1000
SA Ts-alkyne 1 mM	Amino acid selectivity for Ts-alkyne at 1 mM probe concentration in the proteome of S. aureus SH1000
SA MI-alkyne	Amino acid selectivity for MI-alkyne at 100 mM probe concentration in the proteome of S. aureus SH1000
SA AlkPA-alkyne	Amino acid selectivity for AlkPA-alkyne at 100 mM probe concentration in the proteome of S. aureus SH1000
SA ArPA-alkyne	Amino acid selectivity for ArPA-alkyne at 100 mM probe concentration in the proteome of S. aureus SH1000
SA AlkAA-alkyne	Amino acid selectivity for AlkAA-alkyne at 100 mM probe concentration in the proteome of S. aureus SH1000
SA ArAA-alkyne	Amino acid selectivity for ArAA-alkyne at 100 mM probe concentration in the proteome of S. aureus SH1000
SA AlkVS-alkyne	Amino acid selectivity for AlkVS-alkyne at 100 mM probe concentration in the proteome of S. aureus SH1000
SA ArVS-alkyne	Amino acid selectivity for ArVS-alkyne at 100 mM probe concentration in the proteome of S. aureus SH1000
SA AlkVSA-alkyne	Amino acid selectivity for AlkVSA-alkyne at 100 mM probe concentration in the proteome of S. aureus SH1000
SA ArVSA-alkyne	Amino acid selectivity for ArVSA-alkyne at 100 mM probe concentration in the proteome of S. aureus SH1000
SA STP-alkyne	Amino acid selectivity for STP-alkyne at 100 mM probe concentration in the proteome of S. aureus SH1000
SA STP-alkyne 1 mM	Amino acid selectivity for STP-alkyne at 1 mM probe concentration in the proteome of S. aureus SH1000
SA STP-alkyne in situ	Amino acid selectivity for STP-alkyne at 100 mM probe concentration in the proteome of S. aureus SH1000 with probe treatment in situ
HS STP-alkyne	Amino acid selectivity for STP-alkyne at 100 mM probe concentration in the proteome of the human cancer cell line MDA-MB-231
SA TFP-alkyne	Amino acid selectivity for TFP-alkyne at 100 mM probe concentration in the proteome of S. aureus SH1000
SA TFP-alkyne 1 mM	Amino acid selectivity for TFP-alkyne at 1 mM probe concentration in the proteome of S. aureus SH1000
SA NHS-alkyne	Amino acid selectivity for NHS-alkyne at 100 mM probe concentration in the proteome of S. aureus SH1000
SA ATT-alkyne	Amino acid selectivity for ATT-alkyne at 100 mM probe concentration in the proteome of S. aureus SH1000
SA NASA-alkyne	Amino acid selectivity for NASA-alkyne at 100 mM probe concentration in the proteome of S. aureus SH1000
SA AlkSq-alkyne	Amino acid selectivity for AlkSq-alkyne at 100 mM probe concentration in the proteome of S. aureus SH1000
SA ArSq-alkyne	Amino acid selectivity for ArSq-alkyne at 100 mM probe concentration in the proteome of S. aureus SH1000
SA ArSq-alkyne in situ	Amino acid selectivity for ArSq-alkyne at 100 mM probe concentration in the proteome of S. aureus SH1000 with probe treatment in situ
HS ArSq-alkyne	Amino acid selectivity for ArSq-alkyne at 100 mM probe concentration in the proteome of the human cancer cell line MDA-MB-231
SA EBA-alkyne	Amino acid selectivity for EBA-alkyne at 100 mM probe concentration in the proteome of S. aureus SH1000
SA EBA-alkyne in situ	Amino acid selectivity for EBA-alkyne at 100 mM probe concentration in the proteome of S. aureus SH1000 with probe treatment in situ
HS EBA-alkyne	Amino acid selectivity for EBA-alkyne at 100 mM probe concentration in the proteome of the human cancer cell line MDA-MB-231
SA oNBA-alkyne	Amino acid selectivity for oNBA-alkyne at 100 mM probe concentration in the proteome of S. aureus SH1000
SA oNBA-alkyne 1 mM	Amino acid selectivity for oNBA-alkyne at 1 mM probe concentration in the proteome of S. aureus SH1000
HS oNBA-alkyne	Amino acid selectivity for oNBA-alkyne at 100 mM probe concentration in the proteome of the human cancer cell line MDA-MB-231
SA TCA-alkyne	Amino acid selectivity for TCA-alkyne at 100 mM probe concentration in the proteome of S. aureus SH1000
SA TCA-alkyne 1 mM	Amino acid selectivity for TCA-alkyne at 1 mM probe concentration in the proteome of S. aureus SH1000
SA PCA-alkyne	Amino acid selectivity for PCA-alkyne at 100 mM probe concentration in the proteome of S. aureus SH1000
SA PCA-alkyne 1 mM	Amino acid selectivity for PCA-alkyne at 1 mM probe concentration in the proteome of S. aureus SH1000
SA PCA-alkyne in situ	Amino acid selectivity for PCA-alkyne at 100 mM probe concentration in the proteome of S. aureus SH1000 with probe treatment in situ
SA PhTet-alkyne	Amino acid selectivity for PhTet-alkyne at 100 mM probe concentration in the proteome of S. aureus SH1000
SA AmTet-alkyne	Amino acid selectivity for AmTet-alkyne at 100 mM probe concentration in the proteome of S. aureus SH1000
SA MeTet-alkyne	Amino acid selectivity for MeTet-alkyne at 100 mM probe concentration in the proteome of S. aureus SH1000
SA MeTet-alkyne 1 mM	Amino acid selectivity for MeTet-alkyne at 1 mM probe concentration in the proteome of S. aureus SH1000
SA MeTet-alkyne 5 min irr.	Amino acid selectivity for MeTet-alkyne at 100 mM probe concentration in the proteome of S. aureus SH1000 (5 min irradiation)
SA MeTet-alkyne 30 min irr exp	Amino acid selectivity for MeTet-alkyne at 100 mM probe concentration in the proteome of S. aureus SH1000 (30 min irradiation) at the mass of modification for the expected modification as diacylated hydrazine
SA MeTet-alkyne 30 min irr Aryl	Amino acid selectivity for MeTet-alkyne at 100 mM probe concentration in the proteome of S. aureus SH1000 (30 min irradiation) at the mass of modification for the modification by arylation
SA MeTet-alkyne in situ	Amino acid selectivity for MeTet-alkyne at 100 mM probe concentration in the proteome of S. aureus SH1000 with probe treatment in situ
HS MeTet-alkyne	Amino acid selectivity for MeTet-alkyne at 100 mM probe concentration in the proteome of the human cancer cell line MDA-MB-231
SA Isx-alkyne	Amino acid selectivity for Isx-alkyne at 100 mM probe concentration in the proteome of S. aureus SH1000
SA Isx-alkyne 1 mM	Amino acid selectivity for Isx-alkyne at 1 mM probe concentration in the proteome of S. aureus SH1000
SA Az-alkyne comb	Amino acid selectivity for Az-alkyne at 100 mM probe concentration in the proteome of S. aureus SH1000 at the masses of modification of the expected modifcation and the expected modification +1 Da
SA Az-alkyne exp	Amino acid selectivity for Az-alkyne at 100 mM probe concentration in the proteome of S. aureus SH1000 at the mass of modification of the expected modifcation
SA Az-alkyne exp+1	Amino acid selectivity for Az-alkyne at 100 mM probe concentration in the proteome of S. aureus SH1000 at the mass of modification of the expected modifcation + 1 Da
SA Az-alkyne comb in situ	Amino acid selectivity for Az-alkyne at 100 mM probe concentration in the proteome of S. aureus SH1000 with probe treatment in situ at the masses of modification of the expected modifcation and the expected modification +1 Da
HS Az-alkyne comb	Amino acid selectivity for Az-alkyne at 100 mM probe concentration in the proteome of the human cancer cell line MDA-MB-231 at the masses of modification of the expected modifcation and the expected modification +1 Da
HS Az-alkyne exp	Amino acid selectivity for Az-alkyne at 100 mM probe concentration in the proteome of the human cancer cell line MDA-MB-231 at the mass of modification of the expected modifcation
HS Az-alkyne exp+1	Amino acid selectivity for Az-alkyne at 100 mM probe concentration in the proteome of the human cancer cell line MDA-MB-231 at the mass of modification of the expected modifcation + 1 Da
SA HC-alkyne	Amino acid selectivity for HC-alkyne at 100 mM probe concentration in the proteome of S. aureus SH1000
SA HC-alkyne 1 mM	Amino acid selectivity for HC-alkyne at 1 mM probe concentration in the proteome of S. aureus SH1000
SA HC-alkyne in situ	Amino acid selectivity for HC-alkyne at 100 mM probe concentration in the proteome of S. aureus SH1000 with probe treatment in situ
HS HC-alkyne	Amino acid selectivity for HC-alkyne at 100 mM probe concentration in the proteome of the human cancer cell line MDA-MB-231
SA SuFEx-alkyne	Amino acid selectivity for SuFEx-alkyne at 100 mM probe concentration in the proteome of S. aureus SH1000
SA SuTEx1-alkyne	Amino acid selectivity for SuTEx1-alkyne at 100 mM probe concentration in the proteome of S. aureus SH1000
SA SuTEx2-alkyne	Amino acid selectivity for SuTEx2-alkyne at 100 mM probe concentration in the proteome of S. aureus SH1000
SA SuTEx2-alkyne in situ	Amino acid selectivity for SuTEx2-alkyne at 100 mM probe concentration in the proteome of S. aureus SH1000 with probe treatment in situ
HS SuTEx2-alkyne	Amino acid selectivity for SuTEx2-alkyne at 100 mM probe concentration in the proteome of the human cancer cell line MDA-MB-231
SA PTAD-alkyne exp	Amino acid selectivity for PTAD-alkyne at 100 mM probe concentration in the proteome of S. aureus SH1000 at the mass of modification of the expected modifcation
SA PTAD-alkyne NCO	Amino acid selectivity for PTAD-alkyne at 100 mM probe concentration in the proteome of S. aureus SH1000 at the mass of modifcation resulting from reactivity as isocyanate
SA PTAD-alkyne Tris exp	Amino acid selectivity for PTAD-alkyne at 100 mM probe concentration in the proteome of S. aureus SH1000 (200 mM Tris-HCl pH = 7.4 added to sample) at the mass of modification of the expected modifcation
SA PTAD-alkyne Tris NCO	Amino acid selectivity for PTAD-alkyne at 100 mM probe concentration in the proteome of S. aureus SH1000 (200 mM Tris-HCl pH = 7.4 added to sample) at the mass of modifcation resulting from reactivity as isocyanate
SA PTAD-alkyne in situ	Amino acid selectivity for PTAD-alkyne at 100 mM probe concentration in the proteome of S. aureus SH1000 with probe treatment in situ at the mass of modification of the expected modifcation
HS PTAD-alkyne exp	Amino acid selectivity for PTAD-alkyne at 100 mM probe concentration in the proteome of the human cancer cell line MDA-MB-231 at the mass of modification of the expected modifcation
HS PTAD-alkyne NCO	Amino acid selectivity for PTAD-alkyne at 100 mM probe concentration in the proteome of the human cancer cell line MDA-MB-231 at the mass of modifcation resulting from reactivity as isocyanate
SA DA1-alkyne	Amino acid selectivity for DA1-alkyne at 100 mM probe concentration in the proteome of S. aureus SH1000
SA DA1-alkyne Zeba	Amino acid selectivity for DA1-alkyne at 100 mM probe concentration in the proteome of S. aureus SH1000 (Zeba Spin purification before CuAAC to isoDTB tags)
SA DA2-alkyne	Amino acid selectivity for DA2-alkyne at 100 mM probe concentration in the proteome of S. aureus SH1000
SA DA3-alkyne	Amino acid selectivity for DA3-alkyne at 100 mM probe concentration in the proteome of S. aureus SH1000
SA OxMet2-alkyne	Amino acid selectivity for OxMet2-alkyne at 100 mM probe concentration in the proteome of S. aureus SH1000
HS OxMet2-alkyne	Amino acid selectivity for OxMet2-alkyne at 100 mM probe concentration in the proteome of the human cancer cell line MDA-MB-231
SA CP-alkyne no Ar	Amino acid selectivity for CP-alkyne at 100 mM probe concentration in the proteome of S. aureus SH1000 (irradiation open to air)
SA CP-alkyne	Amino acid selectivity for CP-alkyne at 100 mM probe concentration in the proteome of S. aureus SH1000 (irradiation under Argon)
SA CP-alkyne 1 mM	Amino acid selectivity for CP-alkyne at 1 mM probe concentration in the proteome of S. aureus SH1000 (irradiation under Argon)
SA CP-alkyne in situ	Amino acid selectivity for CP-alkyne at 100 mM probe concentration in the proteome of S. aureus SH1000 with probe treatment in situ (irradiation open to air)
HS CP-alkyne	Amino acid selectivity for CP-alkyne at 100 mM probe concentration in the proteome of the human cancer cell line MDA-MB-231 (irradiation under Argon)
SA HMN-alkyne	Amino acid selectivity for HMN-alkyne at 100 mM probe concentration in the proteome of S. aureus SH1000
SA HMN-alkyne in situ	Amino acid selectivity for HMN-alkyne at 100 mM probe concentration in the proteome of S. aureus SH1000 with probe treatment in situ
HS HMN-alkyne	Amino acid selectivity for HMN-alkyne at 100 mM probe concentration in the proteome of the human cancer cell line MDA-MB-231
SA HMP-alkyne	Amino acid selectivity for HMP-alkyne at 100 mM probe concentration in the proteome of S. aureus SH1000
SA MMP-alkyne	Amino acid selectivity for MMP-alkyne at 100 mM probe concentration in the proteome of S. aureus SH1000
SA MMP-alkyne in situ	Amino acid selectivity for MMP-alkyne at 100 mM probe concentration in the proteome of S. aureus SH1000 with probe treatment in situ
HS MMP-alkyne	Amino acid selectivity for MMP-alkyne at 100 mM probe concentration in the proteome of the human cancer cell line MDA-MB-231
SA PhGO-alkyne exp	Amino acid selectivity for PhGO-alkyne at 100 mM probe concentration in the proteome of S. aureus SH1000 at the mass of modification of the expected modifcation
SA PhGO-alkyne ox	Amino acid selectivity for PhGO-alkyne at 100 mM probe concentration in the proteome of S. aureus SH1000 at the mass of modifcation of the oxidation product
SA PhGO-alkyne 1 mM exp	Amino acid selectivity for PhGO-alkyne at 1 mM probe concentration in the proteome of S. aureus SH1000 at the mass of modification of the expected modifcation
SA PhGO-alkyne 1 mM ox	Amino acid selectivity for PhGO-alkyne at 1 mM probe concentration in the proteome of S. aureus SH1000 at the mass of modifcation of the oxidation product
SA PhGO-alkyne in situ	Amino acid selectivity for PhGO-alkyne at 100 mM probe concentration in the proteome of S. aureus SH1000 with probe treatment in situ at the mass of modification of the expected modifcation
HS PhGO-alkyne 1 mM	Amino acid selectivity for PhGO-alkyne at 1 mM probe concentration in the proteome of the human cancer cell line MDA-MB-231
SA FP-alkyne	Amino acid selectivity for FP-alkyne at 100 mM probe concentration in the proteome of S. aureus SH1000
SA FP-alkyne 1 mM	Amino acid selectivity for FP-alkyne at 1 mM probe concentration in the proteome of S. aureus SH1000
Column header	Information
Identifier	Identifier of the residue in the format "UniProt code"_"modified amino acid""residue number"
Modified residue	Type of amino acid or protein terminus that is modified
UniProt code	UniProt code of the protein
Gene name	Name of the corresponding gene according to UniProt
Name	Name of the protein according to UniProt
Essential?	Yes, if the gene is essential; No, if the gene is non-essential according to the DEG database

## Sheet: SA IA-alkyne 1 mM 1-1
Identifier	Modified residue	UniProt code	Gene name	Name	Essential?
A0A0H3KE27_C18	C	A0A0H3KE27	rsbU	sigma factor sigB regulation protein	no
A0A0H3KE27_C28	C	A0A0H3KE27	rsbU	sigma factor sigB regulation protein	no
O05154_C10	C	O05154	tagX	Putative glycosyltransferase TagX	no
O05154_C173	C	O05154	tagX	Putative glycosyltransferase TagX	no
O05154_C69	C	O05154	tagX	Putative glycosyltransferase TagX	no
O05204_C127	C	O05204	ahpF	Alkyl hydroperoxide reductase subunit F	no
O05204_C130	C	O05204	ahpF	Alkyl hydroperoxide reductase subunit F	no
O05204_C335	C	O05204	ahpF	Alkyl hydroperoxide reductase subunit F	no
O06446_C829	C	O06446	secA1	Protein translocase subunit SecA 1	yes
O07325_C203	C	O07325	ftsA	Cell division protein FtsA	yes
O34090_C95	C	O34090	hemC	Porphobilinogen deaminase	no
O50581_C480	C	O50581	recG	ATP-dependent DNA helicase RecG	no
O52582_C16	C	O52582	cdr	Coenzyme A disulfide reductase	no
O52582_C43	C	O52582	cdr	Coenzyme A disulfide reductase	no
P0A011_C107	C	P0A011	lacD	Tagatose 1,6-diphosphate aldolase	no
P0A011_C85	C	P0A011	lacD	Tagatose 1,6-diphosphate aldolase	no
P0A088_C59	C	P0A088	msrB	Peptide methionine sulfoxide reductase MsrB	no
P0A0B7_C168	C	P0A0B7	ahpC	Alkyl hydroperoxide reductase C	no
P0A0B7_M98	M	P0A0B7	ahpC	Alkyl hydroperoxide reductase C	no
P0A0H0_N-terminal2	N-terminal	P0A0H0	rpsL	30S ribosomal protein S12	yes
P0A0K3_C105	C	P0A0K3	SAOUHSC_02013	Uncharacterized protein SAOUHSC_02013	no
P0A0M9_C108	C	P0A0M9	SAOUHSC_00995	Putative acetyltransferase SAOUHSC_00995	no
P0A0Q0_C222	C	P0A0Q0	lacR	Lactose phosphotransferase system repressor	no
P0C0V7_C218	C	P0C0V7	glmM	Phosphoglucosamine mutase	yes
P47768_C593	C	P47768	rpoB	DNA-directed RNA polymerase subunit beta	yes
P47768_C624	C	P47768	rpoB	DNA-directed RNA polymerase subunit beta	yes
P47768_M513	M	P47768	rpoB	DNA-directed RNA polymerase subunit beta	yes
P60430_C188	C	P60430	rplB	50S ribosomal protein L2	yes
P60430_M16	M	P60430	rplB	50S ribosomal protein L2	yes
P69848_C278	C	P69848	moaA	GTP 3',8-cyclase	no
P69848_C28	C	P69848	moaA	GTP 3',8-cyclase	no
P95689_C260	C	P95689	serS	Serine--tRNA ligase	yes
P95689_C323	C	P95689	serS	Serine--tRNA ligase	yes
P95689_C356	C	P95689	serS	Serine--tRNA ligase	yes
Q05615_C326	C	Q05615	aroA	3-phosphoshikimate 1-carboxyvinyltransferase	no
Q2FUQ2_C88	C	Q2FUQ2	mnmE	tRNA modification GTPase MnmE	yes
Q2FUQ4_C158	C	Q2FUQ4	rsmG	Ribosomal RNA small subunit methyltransferase G	no
Q2FUR2_C161	C	Q2FUR2	SAOUHSC_03041	Uncharacterized protein	no
Q2FUT4_C24	C	Q2FUT4	SAOUHSC_03017	Uncharacterized protein	no
Q2FUV5_C95	C	Q2FUV5	SAOUHSC_02996	Peptide methionine sulfoxide reductase, putative	no
Q2FUV7_C116	C	Q2FUV7	SAOUHSC_02994	Uncharacterized protein	no
Q2FUW0_C122	C	Q2FUW0	SAOUHSC_02991	Uncharacterized protein	no
Q2FUW0_C139	C	Q2FUW0	SAOUHSC_02991	Uncharacterized protein	no
Q2FUX5_C58	C	Q2FUX5	argR	Arginine repressor	no
Q2FUX7_C210	C	Q2FUX7	arcA	Arginine deiminase	no
Q2FUX7_C358	C	Q2FUX7	arcA	Arginine deiminase	no
Q2FUY3_C201	C	Q2FUY3	SAOUHSC_02962	Tributyrin esterase, putative	no
Q2FV10_C175	C	Q2FV10	SAOUHSC_02933	Betaine aldehyde dehydrogenase	no
Q2FV10_C289	C	Q2FV10	SAOUHSC_02933	Betaine aldehyde dehydrogenase	no
Q2FV10_C380	C	Q2FV10	SAOUHSC_02933	Betaine aldehyde dehydrogenase	no
Q2FV11_C126	C	Q2FV11	betA	Oxygen-dependent choline dehydrogenase	no
Q2FV11_C310	C	Q2FV11	betA	Oxygen-dependent choline dehydrogenase	no
Q2FV11_C478	C	Q2FV11	betA	Oxygen-dependent choline dehydrogenase	no
Q2FV13_C18	C	Q2FV13	SAOUHSC_02930	Uncharacterized protein	no
Q2FV14_C191	C	Q2FV14	SAOUHSC_02929	Acetyl-CoA synthetase, putative	no
Q2FV14_C267	C	Q2FV14	SAOUHSC_02929	Acetyl-CoA synthetase, putative	no
Q2FV14_C96	C	Q2FV14	SAOUHSC_02929	Acetyl-CoA synthetase, putative	no
Q2FV14_E445	E	Q2FV14	SAOUHSC_02929	Acetyl-CoA synthetase, putative	no
Q2FV16_C275	C	Q2FV16	mqo	Probable malate:quinone oxidoreductase	no
Q2FV16_C373	C	Q2FV16	mqo	Probable malate:quinone oxidoreductase	no
Q2FV16_C62	C	Q2FV16	mqo	Probable malate:quinone oxidoreductase	no
Q2FV16_H115	H	Q2FV16	mqo	Probable malate:quinone oxidoreductase	no
Q2FV16_L17	L	Q2FV16	mqo	Probable malate:quinone oxidoreductase	no
Q2FV16_M171	M	Q2FV16	mqo	Probable malate:quinone oxidoreductase	no
Q2FV16_N52	N	Q2FV16	mqo	Probable malate:quinone oxidoreductase	no
Q2FV16_P114	P	Q2FV16	mqo	Probable malate:quinone oxidoreductase	no
Q2FV20_C110	C	Q2FV20	SAOUHSC_02920	2-dehydropantoate 2-reductase	no
Q2FV26_C128	C	Q2FV26	SAOUHSC_02913	Uncharacterized protein	no
Q2FV27_C67	C	Q2FV27	SAOUHSC_02912	Uncharacterized protein	no
Q2FV28_C129	C	Q2FV28	queH	Epoxyqueuosine reductase QueH	no
Q2FV28_C200	C	Q2FV28	queH	Epoxyqueuosine reductase QueH	no
Q2FV40_M32	M	Q2FV40	SAOUHSC_02899	Uncharacterized protein	no
Q2FV41_C158	C	Q2FV41	SAOUHSC_02898	Uncharacterized protein	no
Q2FV45_C-terminal125	C-terminal	Q2FV45	SAOUHSC_02894	Uncharacterized protein	no
Q2FV58_C118	C	Q2FV58	crtQ	4,4'-diaponeurosporenoate glycosyltransferase	no
Q2FV59_C44	C	Q2FV59	crtM	Dehydrosqualene synthase	no
Q2FV60_C274	C	Q2FV60	crtN	Dehydrosqualene desaturase	no
Q2FV60_C69	C	Q2FV60	crtN	Dehydrosqualene desaturase	no
Q2FV62_C235	C	Q2FV62	SAOUHSC_02875	D-lactate dehydrogenase, putative	no
Q2FV63_C13	C	Q2FV63	copZ	Copper chaperone CopZ	no
Q2FV66_C32	C	Q2FV66	SAOUHSC_02871	Uncharacterized protein	no
Q2FV69_C37	C	Q2FV69	SAOUHSC_02867	Uncharacterized protein	no
Q2FV75_C130	C	Q2FV75	SAOUHSC_02861	Methylated-DNA--protein-cysteine methyltransferase	no
Q2FV75_C78	C	Q2FV75	SAOUHSC_02861	Methylated-DNA--protein-cysteine methyltransferase	no
Q2FV76_C111	C	Q2FV76	SAOUHSC_02860	HMG-CoA synthase, putative	yes
Q2FV76_C231	C	Q2FV76	SAOUHSC_02860	HMG-CoA synthase, putative	yes
Q2FV76_E109	E	Q2FV76	SAOUHSC_02860	HMG-CoA synthase, putative	yes
Q2FV86_C161	C	Q2FV86	SAOUHSC_02849	Pyruvate oxidase, putative	no
Q2FV86_C413	C	Q2FV86	SAOUHSC_02849	Pyruvate oxidase, putative	no
Q2FV95_C112	C	Q2FV95	SAOUHSC_02839	L-serine dehydratase, iron-sulfur-dependent, alpha subunit	no
Q2FVA2_C105	C	Q2FVA2	SAOUHSC_02831	Uncharacterized protein	no
Q2FVA3_C310	C	Q2FVA3	SAOUHSC_02830	D-lactate dehydrogenase, putative	no
Q2FVA5_C185	C	Q2FVA5	SAOUHSC_02828	Uncharacterized protein	no
Q2FVA6_C75	C	Q2FVA6	SAOUHSC_02827	Uncharacterized protein	no
Q2FVB2_C367	C	Q2FVB2	fbp	Fructose-1,6-bisphosphatase class 3	no
Q2FVC1_C536	C	Q2FVC1	pgcA	Phosphoglucomutase	no
Q2FVC3_C259	C	Q2FVC3	SAOUHSC_02790	Uncharacterized protein	no
Q2FVC3_C403	C	Q2FVC3	SAOUHSC_02790	Uncharacterized protein	no
Q2FVE0_C49	C	Q2FVE0	SAOUHSC_02774	Alkyl hydroperoxide reductase AhpD	no
Q2FVE0_H24	H	Q2FVE0	SAOUHSC_02774	Alkyl hydroperoxide reductase AhpD	no
Q2FVF9_C185	C	Q2FVF9	SAOUHSC_02755	Uncharacterized protein	no
Q2FVG0_C49	C	Q2FVG0	SAOUHSC_02754	ABC transporter, ATP-binding protein, putative	no
Q2FVG3_C296	C	Q2FVG3	SAOUHSC_02751	Carboxylic ester hydrolase	no
Q2FVG3_C347	C	Q2FVG3	SAOUHSC_02751	Carboxylic ester hydrolase	no
Q2FVG8_C207	C	Q2FVG8	SAOUHSC_02744	Amino acid ABC transporter, ATP-binding protein, putative	no
Q2FVH3_C203	C	Q2FVH3	SAOUHSC_02739	2-dehydropantoate 2-reductase	no
Q2FVI3_C170	C	Q2FVI3	SAOUHSC_02727	Uncharacterized protein	no
Q2FVI4_C61	C	Q2FVI4	SAOUHSC_02726	Positive transcriptional activator, putative	no
Q2FVI7_C265	C	Q2FVI7	SAOUHSC_02723	Glycerate kinase, putative	no
Q2FVI7_C80	C	Q2FVI7	SAOUHSC_02723	Glycerate kinase, putative	no
Q2FVL7_C44	C	Q2FVL7	SAOUHSC_02694	Uncharacterized protein	no
Q2FVN3_C13	C	Q2FVN3	sarZ	HTH-type transcriptional regulator SarZ	no
Q2FVN7_C115	C	Q2FVN7	SAOUHSC_02665	Uncharacterized protein	no
Q2FVN9_C139	C	Q2FVN9	SAOUHSC_02663	Uncharacterized protein	no
Q2FVP8_C248	C	Q2FVP8	SAOUHSC_02654	Ferredoxin--NADP reductase	no
Q2FVP8_C265	C	Q2FVP8	SAOUHSC_02654	Ferredoxin--NADP reductase	no
Q2FVP8_C283	C	Q2FVP8	SAOUHSC_02654	Ferredoxin--NADP reductase	no
Q2FVQ0_C188	C	Q2FVQ0	SAOUHSC_02652	Uncharacterized protein	no
Q2FVQ5_C274	C	Q2FVQ5	mqo	Probable malate:quinone oxidoreductase	no
Q2FVQ5_C448	C	Q2FVQ5	mqo	Probable malate:quinone oxidoreductase	no
Q2FVQ5_C63	C	Q2FVQ5	mqo	Probable malate:quinone oxidoreductase	no
Q2FVQ5_C78	C	Q2FVQ5	mqo	Probable malate:quinone oxidoreductase	no
Q2FVQ9_C4	C	Q2FVQ9	hssR	Heme response regulator HssR	no
Q2FVS1_C142	C	Q2FVS1	SAOUHSC_02621	Putative 3-methyladenine DNA glycosylase	no
Q2FVT0_C55	C	Q2FVT0	rpiA	Ribose-5-phosphate isomerase A	yes
Q2FVT5_C14	C	Q2FVT5	hutU	Urocanate hydratase	no
Q2FVT5_C347	C	Q2FVT5	hutU	Urocanate hydratase	no
Q2FVT7_C61	C	Q2FVT7	SAOUHSC_02605	Uncharacterized protein	no
Q2FVT8_C225	C	Q2FVT8	SAOUHSC_02604	Uncharacterized protein	no
Q2FVT8_C265	C	Q2FVT8	SAOUHSC_02604	Uncharacterized protein	no
Q2FVT8_C35	C	Q2FVT8	SAOUHSC_02604	Uncharacterized protein	no
Q2FVT8_E37	E	Q2FVT8	SAOUHSC_02604	Uncharacterized protein	no
Q2FVV6_C147	C	Q2FVV6	SAOUHSC_02585	Uncharacterized protein	no
Q2FVV6_C175	C	Q2FVV6	SAOUHSC_02585	Uncharacterized protein	no
Q2FVV7_C14	C	Q2FVV7	SAOUHSC_02584	Uncharacterized protein	no
Q2FVV7_C185	C	Q2FVV7	SAOUHSC_02584	Uncharacterized protein	no
Q2FVV9_C147	C	Q2FVV9	SAOUHSC_02582	Putative formate dehydrogenase SAOUHSC_02582	no
Q2FVV9_C150	C	Q2FVV9	SAOUHSC_02582	Putative formate dehydrogenase SAOUHSC_02582	no
Q2FVV9_C153	C	Q2FVV9	SAOUHSC_02582	Putative formate dehydrogenase SAOUHSC_02582	no
Q2FVV9_C271	C	Q2FVV9	SAOUHSC_02582	Putative formate dehydrogenase SAOUHSC_02582	no
Q2FVV9_C37	C	Q2FVV9	SAOUHSC_02582	Putative formate dehydrogenase SAOUHSC_02582	no
Q2FVV9_C386	C	Q2FVV9	SAOUHSC_02582	Putative formate dehydrogenase SAOUHSC_02582	no
Q2FVV9_C592	C	Q2FVV9	SAOUHSC_02582	Putative formate dehydrogenase SAOUHSC_02582	no
Q2FVV9_C99	C	Q2FVV9	SAOUHSC_02582	Putative formate dehydrogenase SAOUHSC_02582	no
Q2FVV9_S62	S	Q2FVV9	SAOUHSC_02582	Putative formate dehydrogenase SAOUHSC_02582	no
Q2FVW3_C171	C	Q2FVW3	SAOUHSC_02579	Uncharacterized protein	no
Q2FVW3_C186	C	Q2FVW3	SAOUHSC_02579	Uncharacterized protein	no
Q2FVW3_C303	C	Q2FVW3	SAOUHSC_02579	Uncharacterized protein	no
Q2FVW3_K188	K	Q2FVW3	SAOUHSC_02579	Uncharacterized protein	no
Q2FVY0_C310	C	Q2FVY0	SAOUHSC_02542	Molybdopterin biosynthesis protein moeA, putative	no
Q2FVY0_C386	C	Q2FVY0	SAOUHSC_02542	Molybdopterin biosynthesis protein moeA, putative	no
Q2FVY1_C130	C	Q2FVY1	SAOUHSC_02541	Molybdopterin-guanine dinucleotide biosynthesis protein MobB	no
Q2FVZ4_C70	C	Q2FVZ4	femX	Lipid II:glycine glycyltransferase	yes
Q2FW06_M141	M	Q2FW06	rplC	50S ribosomal protein L3	yes
Q2FW08_M20	M	Q2FW08	rplW	50S ribosomal protein L23	yes
Q2FW10_M16	M	Q2FW10	rpsS	30S ribosomal protein S19	yes
Q2FW16_C41	C	Q2FW16	rplN	50S ribosomal protein L14	yes
Q2FW16_C84	C	Q2FW16	rplN	50S ribosomal protein L14	yes
Q2FW18_E81	E	Q2FW18	rplE	50S ribosomal protein L5	yes
Q2FW19_C27	C	Q2FW19	rpsZ	30S ribosomal protein S14 type Z	yes
Q2FW23_H83	H	Q2FW23	rpsE	30S ribosomal protein S5	yes
Q2FW29_C11	C	Q2FW29	rpmJ	50S ribosomal protein L36	yes
Q2FW29_C27	C	Q2FW29	rpmJ	50S ribosomal protein L36	yes
Q2FW31_C121	C	Q2FW31	rpsK	30S ribosomal protein S11	yes
Q2FW31_G120	G	Q2FW31	rpsK	30S ribosomal protein S11	yes
Q2FW31_M65	M	Q2FW31	rpsK	30S ribosomal protein S11	yes
Q2FW37_C156	C	Q2FW37	truA	tRNA pseudouridine synthase A	no
Q2FW45_C11	C	Q2FW45	SAOUHSC_02472	Uncharacterized protein	no
Q2FW59_C112	C	Q2FW59	SAOUHSC_02458	Uncharacterized protein	no
Q2FW59_N-terminal2	N-terminal	Q2FW59	SAOUHSC_02458	Uncharacterized protein	no
Q2FW62_C189	C	Q2FW62	SAOUHSC_02445	Zinc-type alcohol dehydrogenase-like protein	no
Q2FW70_C138	C	Q2FW70	SAOUHSC_02436	Uncharacterized protein	no
Q2FW81_C16	C	Q2FW81	SAOUHSC_02423	Probable uridylyltransferase SAOUHSC_02423	no
Q2FW96_C117	C	Q2FW96	mtlD	Mannitol-1-phosphate 5-dehydrogenase	no
Q2FWA0_C541	C	Q2FWA0	glmS	Glutamine--fructose-6-phosphate aminotransferase [isomerizing]	yes
Q2FWA0_N-terminal2	N-terminal	Q2FWA0	glmS	Glutamine--fructose-6-phosphate aminotransferase [isomerizing]	yes
Q2FWB5_C12	C	Q2FWB5	SAOUHSC_02383	Uncharacterized protein	no
Q2FWB5_C68	C	Q2FWB5	SAOUHSC_02383	Uncharacterized protein	no
Q2FWB7_C76	C	Q2FWB7	SAOUHSC_02381	Uncharacterized protein	no
Q2FWC6_C17	C	Q2FWC6	SAOUHSC_02372	Uncharacterized protein	no
Q2FWC9_C6	C	Q2FWC9	SAOUHSC_02370	Uncharacterized protein	no
Q2FWD1_C175	C	Q2FWD1	pyrG	CTP synthase	yes
Q2FWD1_C229	C	Q2FWD1	pyrG	CTP synthase	yes
Q2FWD1_C239	C	Q2FWD1	pyrG	CTP synthase	yes
Q2FWD1_C382	C	Q2FWD1	pyrG	CTP synthase	yes
Q2FWD1_C439	C	Q2FWD1	pyrG	CTP synthase	yes
Q2FWD2_C29	C	Q2FWD2	SAOUHSC_02367	Uncharacterized protein	no
Q2FWD3_C93	C	Q2FWD3	SAOUHSC_02366	Uncharacterized protein	yes
Q2FWD4_C118	C	Q2FWD4	murA	UDP-N-acetylglucosamine 1-carboxyvinyltransferase	no
Q2FWD5_C32	C	Q2FWD5	SAOUHSC_02364	Uncharacterized protein	no
Q2FWD5_C4	C	Q2FWD5	SAOUHSC_02364	Uncharacterized protein	no
Q2FWD6_C279	C	Q2FWD6	SAOUHSC_02363	Putative aldehyde dehydrogenase SAOUHSC_02363	no
Q2FWD6_M106	M	Q2FWD6	SAOUHSC_02363	Putative aldehyde dehydrogenase SAOUHSC_02363	no
Q2FWD9_C12	C	Q2FWD9	tdk	Thymidine kinase	no
Q2FWD9_C145	C	Q2FWD9	tdk	Thymidine kinase	no
Q2FWE2_C209	C	Q2FWE2	SAOUHSC_02357	Threonylcarbamoyl-AMP synthase	yes
Q2FWE3_C12	C	Q2FWE3	ptpB	Low molecular weight protein-tyrosine-phosphatase PtpB	no
Q2FWE4_C141	C	Q2FWE4	SAOUHSC_02355	UPF0340 protein SAOUHSC_02355	no
Q2FWE4_C69	C	Q2FWE4	SAOUHSC_02355	UPF0340 protein SAOUHSC_02355	no
Q2FWE5_C238	C	Q2FWE5	glyA	Serine hydroxymethyltransferase	no
Q2FWE5_C339	C	Q2FWE5	glyA	Serine hydroxymethyltransferase	no
Q2FWE5_C64	C	Q2FWE5	glyA	Serine hydroxymethyltransferase	no
Q2FWE6_C159	C	Q2FWE6	upp	Uracil phosphoribosyltransferase	no
Q2FWE6_M38	M	Q2FWE6	upp	Uracil phosphoribosyltransferase	no
Q2FWE6_M84	M	Q2FWE6	upp	Uracil phosphoribosyltransferase	no
Q2FWE8_C193	C	Q2FWE8	atpA	ATP synthase subunit alpha	no
Q2FWF5_C134	C	Q2FWF5	fabZ	3-hydroxyacyl-[acyl-carrier-protein] dehydratase FabZ	yes
Q2FWF5_C94	C	Q2FWF5	fabZ	3-hydroxyacyl-[acyl-carrier-protein] dehydratase FabZ	yes
Q2FWF6_C119	C	Q2FWF6	SAOUHSC_02335	Uncharacterized protein	no
Q2FWG1_C215	C	Q2FWG1	SAOUHSC_02330	Phosphomethylpyrimidine kinase	no
Q2FWG2_C16	C	Q2FWG2	thiM	Hydroxyethylthiazole kinase	no
Q2FWG7_C213	C	Q2FWG7	SAOUHSC_02324	Uncharacterized protein	no
Q2FWG9_C41	C	Q2FWG9	SAOUHSC_02322	Uncharacterized protein	no
Q2FWH3_C190	C	Q2FWH3	ddl	D-alanine--D-alanine ligase	yes
Q2FWH3_C286	C	Q2FWH3	ddl	D-alanine--D-alanine ligase	yes
Q2FWH3_C7	C	Q2FWH3	ddl	D-alanine--D-alanine ligase	yes
Q2FWH6_C63	C	Q2FWH6	SAOUHSC_02315	DNA-binding response regulator, putative	no
Q2FWJ4_C217	C	Q2FWJ4	SAOUHSC_02298	RNA polymerase sigma factor	no
Q2FWK2_C298	C	Q2FWK2	leuB	3-isopropylmalate dehydrogenase	no
Q2FWK4_C199	C	Q2FWK4	ilvC	Ketol-acid reductoisomerase (NADP(+))	no
Q2FWL2_C14	C	Q2FWL2	tsaD	tRNA N6-adenosine threonylcarbamoyltransferase	yes
Q2FWL2_C287	C	Q2FWL2	tsaD	tRNA N6-adenosine threonylcarbamoyltransferase	yes
Q2FWM1_C320	C	Q2FWM1	SAOUHSC_02268	Invertase	no
Q2FWM2_C134	C	Q2FWM2	SAOUHSC_02267	Fructokinase, putative	no
Q2FWM2_C42	C	Q2FWM2	SAOUHSC_02267	Fructokinase, putative	no
Q2FWM4_C169	C	Q2FWM4	SAOUHSC_02265	Accessory gene regulator protein A	no
Q2FWM4_C198	C	Q2FWM4	SAOUHSC_02265	Accessory gene regulator protein A	no
Q2FWM4_C25	C	Q2FWM4	SAOUHSC_02265	Accessory gene regulator protein A	no
Q2FWM4_C93	C	Q2FWM4	SAOUHSC_02265	Accessory gene regulator protein A	no
Q2FWM8_N-terminal1	N-terminal	Q2FWM8	hld	Delta-hemolysin	yes
Q2FWM9_C146	C	Q2FWM9	SAOUHSC_02259	Uncharacterized protein	no
Q2FWN8_A189	A	Q2FWN8	SAOUHSC_02244	Uncharacterized protein	no
Q2FWN8_C257	C	Q2FWN8	SAOUHSC_02244	Uncharacterized protein	no
Q2FWP1_C155	C	Q2FWP1	hlb	Phospholipase C	no
Q2FWP1_C191	C	Q2FWP1	hlb	Phospholipase C	no
Q2FWW9_C187	C	Q2FWW9	SAOUHSC_02152	ABC transporter, ATP-binding protein, putative	yes
Q2FWX1_C63	C	Q2FWX1	SAOUHSC_02150	Uncharacterized protein	no
Q2FWX5_C172	C	Q2FWX5	SAOUHSC_02146	Uncharacterized protein	no
Q2FWX8_C328	C	Q2FWX8	SAOUHSC_02143	Uncharacterized protein SAOUHSC_02143	no
Q2FWX8_C339	C	Q2FWX8	SAOUHSC_02143	Uncharacterized protein SAOUHSC_02143	no
Q2FWX9_C244	C	Q2FWX9	SAOUHSC_02142	Aldehyde dehydrogenase	no
Q2FWY1_C110	C	Q2FWY1	ppaC	Probable manganese-dependent inorganic pyrophosphatase	yes
Q2FWY1_C118	C	Q2FWY1	ppaC	Probable manganese-dependent inorganic pyrophosphatase	yes
Q2FWY1_C158	C	Q2FWY1	ppaC	Probable manganese-dependent inorganic pyrophosphatase	yes
Q2FWY3_C31	C	Q2FWY3	SAOUHSC_02138	Uncharacterized protein	no
Q2FWY3_C46	C	Q2FWY3	SAOUHSC_02138	Uncharacterized protein	no
Q2FWY9_C186	C	Q2FWY9	gatA	Glutamyl-tRNA(Gln) amidotransferase subunit A	yes
Q2FWY9_C91	C	Q2FWY9	gatA	Glutamyl-tRNA(Gln) amidotransferase subunit A	yes
Q2FWZ0_C191	C	Q2FWZ0	gatB	Aspartyl/glutamyl-tRNA(Asn/Gln) amidotransferase subunit B	yes
Q2FWZ0_M123	M	Q2FWZ0	gatB	Aspartyl/glutamyl-tRNA(Asn/Gln) amidotransferase subunit B	yes
Q2FWZ3_C411	C	Q2FWZ3	SAOUHSC_02113	RNA methyltransferase, TrmA family, putative	no
Q2FX00_C94	C	Q2FX00	SAOUHSC_02106	Uncharacterized protein	yes
Q2FX05_C123	C	Q2FX05	map	Methionine aminopeptidase	yes
Q2FX05_C19	C	Q2FX05	map	Methionine aminopeptidase	yes
Q2FX05_C67	C	Q2FX05	map	Methionine aminopeptidase	yes
Q2FX12_C13	C	Q2FX12	ptpA	Low molecular weight protein-tyrosine-phosphatase PtpA	no
Q2FX14_C53	C	Q2FX14	SAOUHSC_02092	Aminopeptidase PepS, putative	no
Q2FX87_C48	C	Q2FX87	SAOUHSC_01990	Amino acid ABC transporter, ATP-binding protein, putative	no
Q2FX94_C209	C	Q2FX94	fumC	Fumarate hydratase class II	no
Q2FX96_C99	C	Q2FX96	SAOUHSC_01981	Sensor histidine kinase, putative	no
Q2FXA4_C259	C	Q2FXA4	hemH	Ferrochelatase	no
Q2FXA4_C276	C	Q2FXA4	hemH	Ferrochelatase	no
Q2FXA4_H181	H	Q2FXA4	hemH	Ferrochelatase	no
Q2FXA5_C343	C	Q2FXA5	SAOUHSC_01960	Protoporphyrinogen oxidase	no
Q2FXA5_C451	C	Q2FXA5	SAOUHSC_01960	Protoporphyrinogen oxidase	no
Q2FXB7_C50	C	Q2FXB7	SAOUHSC_01948	ABC transporter domain protein	no
Q2FXD0_C293	C	Q2FXD0	SAOUHSC_01933	Type I restriction-modification system, M subunit	no
Q2FXD0_C459	C	Q2FXD0	SAOUHSC_01933	Type I restriction-modification system, M subunit	no
Q2FXD1_C350	C	Q2FXD1	SAOUHSC_01932	Type I restriction-modification enzyme, S subunit, EcoA family, putative	no
Q2FXD1_C358	C	Q2FXD1	SAOUHSC_01932	Type I restriction-modification enzyme, S subunit, EcoA family, putative	no
Q2FXE8_C179	C	Q2FXE8	SAOUHSC_01901	Transaldolase	no
Q2FXE8_C198	C	Q2FXE8	SAOUHSC_01901	Transaldolase	no
Q2FXF5_C15	C	Q2FXF5	arsC	Arsenate reductase	no
Q2FXF5_C89	C	Q2FXF5	arsC	Arsenate reductase	no
Q2FXG1_C162	C	Q2FXG1	ribBA	Riboflavin biosynthesis protein RibBA	no
Q2FXG1_C254	C	Q2FXG1	ribBA	Riboflavin biosynthesis protein RibBA	no
Q2FXG2_C92	C	Q2FXG2	ribH	6,7-dimethyl-8-ribityllumazine synthase	no
Q2FXG9_C181	C	Q2FXG9	SAOUHSC_01878	Uncharacterized protein	no
Q2FXH0_C40	C	Q2FXH0	SAOUHSC_01877	Uncharacterized protein	no
Q2FXH2_C159	C	Q2FXH2	leuS	Leucine--tRNA ligase	yes
Q2FXH2_C498	C	Q2FXH2	leuS	Leucine--tRNA ligase	yes
Q2FXH9_C155	C	Q2FXH9	SAOUHSC_01868	Putative dipeptidase SAOUHSC_01868	no
Q2FXH9_C178	C	Q2FXH9	SAOUHSC_01868	Putative dipeptidase SAOUHSC_01868	no
Q2FXI5_C187	C	Q2FXI5	SAOUHSC_01861	Uncharacterized protein	no
Q2FXI5_C317	C	Q2FXI5	SAOUHSC_01861	Uncharacterized protein	no
Q2FXI5_C345	C	Q2FXI5	SAOUHSC_01861	Uncharacterized protein	no
Q2FXI6_C27	C	Q2FXI6	SAOUHSC_01860	Uncharacterized protein	no
Q2FXI6_C61	C	Q2FXI6	SAOUHSC_01860	Uncharacterized protein	no
Q2FXI8_C126	C	Q2FXI8	SAOUHSC_01858	Phenylalanine--tRNA ligase beta subunit	no
Q2FXI8_C167	C	Q2FXI8	SAOUHSC_01858	Phenylalanine--tRNA ligase beta subunit	no
Q2FXI8_N-terminal1	N-terminal	Q2FXI8	SAOUHSC_01858	Phenylalanine--tRNA ligase beta subunit	no
Q2FXI9_C1215	C	Q2FXI9	SAOUHSC_01857	Uncharacterized protein	no
Q2FXI9_C974	C	Q2FXI9	SAOUHSC_01857	Uncharacterized protein	no
Q2FXJ0_C152	C	Q2FXJ0	murC	UDP-N-acetylmuramate--L-alanine ligase	yes
Q2FXJ0_C368	C	Q2FXJ0	murC	UDP-N-acetylmuramate--L-alanine ligase	yes
Q2FXJ5_C37	C	Q2FXJ5	tyrS	Tyrosine--tRNA ligase	yes
Q2FXJ9_C125	C	Q2FXJ9	SAOUHSC_01835	Uncharacterized protein	no
Q2FXK3_C127	C	Q2FXK3	SAOUHSC_01831	Uncharacterized protein	no
Q2FXK3_C85	C	Q2FXK3	SAOUHSC_01831	Uncharacterized protein	no
Q2FXK4_C107	C	Q2FXK4	SAOUHSC_01830	Uncharacterized protein	no
Q2FXK4_C171	C	Q2FXK4	SAOUHSC_01830	Uncharacterized protein	no
Q2FXK7_C102	C	Q2FXK7	SAOUHSC_01828	GAF domain protein	no
Q2FXK7_C78	C	Q2FXK7	SAOUHSC_01828	GAF domain protein	no
Q2FXL3_C60	C	Q2FXL3	tpx	Thiol peroxidase	no
Q2FXL3_C93	C	Q2FXL3	tpx	Thiol peroxidase	no
Q2FXL3_W92	W	Q2FXL3	tpx	Thiol peroxidase	no
Q2FXL5_C206	C	Q2FXL5	ackA	Acetate kinase	no
Q2FXL5_M299	M	Q2FXL5	ackA	Acetate kinase	no
Q2FXL5_M394	M	Q2FXL5	ackA	Acetate kinase	no
Q2FXL6_C137	C	Q2FXL6	SAOUHSC_01819	Putative universal stress protein SAOUHSC_01819	no
Q2FXL6_H134	H	Q2FXL6	SAOUHSC_01819	Putative universal stress protein SAOUHSC_01819	no
Q2FXL6_M110	M	Q2FXL6	SAOUHSC_01819	Putative universal stress protein SAOUHSC_01819	no
Q2FXL9_C164	C	Q2FXL9	SAOUHSC_01816	Uncharacterized peptidase SAOUHSC_01816	no
Q2FXM0_C163	C	Q2FXM0	SAOUHSC_01815	UPF0173 metal-dependent hydrolase SAOUHSC_01815	no
Q2FXM3_C11	C	Q2FXM3	SAOUHSC_01812	Uncharacterized protein	no
Q2FXM3_C218	C	Q2FXM3	SAOUHSC_01812	Uncharacterized protein	no
Q2FXM3_C82	C	Q2FXM3	SAOUHSC_01812	Uncharacterized protein	no
Q2FXM5_C140	C	Q2FXM5	SAOUHSC_01810	NADP-dependent malic enzyme, putative	no
Q2FXM5_C214	C	Q2FXM5	SAOUHSC_01810	NADP-dependent malic enzyme, putative	no
Q2FXM5_C362	C	Q2FXM5	SAOUHSC_01810	NADP-dependent malic enzyme, putative	no
Q2FXM5_C44	C	Q2FXM5	SAOUHSC_01810	NADP-dependent malic enzyme, putative	no
Q2FXM8_C232	C	Q2FXM8	pfkA	ATP-dependent 6-phosphofructokinase	yes
Q2FXM8_C73	C	Q2FXM8	pfkA	ATP-dependent 6-phosphofructokinase	yes
Q2FXM9_C144	C	Q2FXM9	pyk	Pyruvate kinase	yes
Q2FXM9_C8	C	Q2FXM9	pyk	Pyruvate kinase	yes
Q2FXM9_H365	H	Q2FXM9	pyk	Pyruvate kinase	yes
Q2FXN3_C107	C	Q2FXN3	SAOUHSC_01802	Uncharacterized protein	no
Q2FXN4_C117	C	Q2FXN4	SAOUHSC_01801	Isocitrate dehydrogenase [NADP]	no
Q2FXN4_F115	F	Q2FXN4	SAOUHSC_01801	Isocitrate dehydrogenase [NADP]	no
Q2FXN4_M139	M	Q2FXN4	SAOUHSC_01801	Isocitrate dehydrogenase [NADP]	no
Q2FXN4_T116	T	Q2FXN4	SAOUHSC_01801	Isocitrate dehydrogenase [NADP]	no
Q2FXN6_C65	C	Q2FXN6	SAOUHSC_01800	Two-component response regulator, putative	no
Q2FXP2_C153	C	Q2FXP2	SAOUHSC_01794	Glyceraldehyde-3-phosphate dehydrogenase	no
Q2FXP3_C6	C	Q2FXP3	nrdR	Transcriptional repressor NrdR	no
Q2FXP7_M288	M	Q2FXP7	thrS	Threonine--tRNA ligase	yes
Q2FXQ7_C13	C	Q2FXQ7	clpX	ATP-dependent Clp protease ATP-binding subunit ClpX	no
Q2FXQ7_C16	C	Q2FXQ7	clpX	ATP-dependent Clp protease ATP-binding subunit ClpX	no
Q2FXQ8_C143	C	Q2FXQ8	engB	Probable GTP-binding protein EngB	yes
Q2FXR4_C143	C	Q2FXR4	hemL1	Glutamate-1-semialdehyde 2,1-aminomutase 1	no
Q2FXR4_C264	C	Q2FXR4	hemL1	Glutamate-1-semialdehyde 2,1-aminomutase 1	no
Q2FXT5_C119	C	Q2FXT5	queA	S-adenosylmethionine:tRNA ribosyltransferase-isomerase	no
Q2FXT6_C150	C	Q2FXT6	tgt	Queuine tRNA-ribosyltransferase	no
Q2FXT6_C259	C	Q2FXT6	tgt	Queuine tRNA-ribosyltransferase	no
Q2FXT6_C269	C	Q2FXT6	tgt	Queuine tRNA-ribosyltransferase	no
Q2FXT6_C281	C	Q2FXT6	tgt	Queuine tRNA-ribosyltransferase	no
Q2FXT6_C308	C	Q2FXT6	tgt	Queuine tRNA-ribosyltransferase	no
Q2FXT9_C251	C	Q2FXT9	SAOUHSC_01744	Uncharacterized protein	no
Q2FXU0_C64	C	Q2FXU0	apt	Adenine phosphoribosyltransferase	no
Q2FXU2_C27	C	Q2FXU2	dtd	D-aminoacyl-tRNA deacylase	yes
Q2FXU4_C191	C	Q2FXU4	hisS	Histidine--tRNA ligase	yes
Q2FXU4_C208	C	Q2FXU4	hisS	Histidine--tRNA ligase	yes
Q2FXU5_C565	C	Q2FXU5	aspS	Aspartate--tRNA ligase	yes
Q2FXU7_C135	C	Q2FXU7	SAOUHSC_01735	Uncharacterized protein	no
Q2FXU7_C235	C	Q2FXU7	SAOUHSC_01735	Uncharacterized protein	no
Q2FXU7_C92	C	Q2FXU7	SAOUHSC_01735	Uncharacterized protein	no
Q2FXU8_C217	C	Q2FXU8	SAOUHSC_01734	Uncharacterized protein	no
Q2FXU8_C317	C	Q2FXU8	SAOUHSC_01734	Uncharacterized protein	no
Q2FXV6_C102	C	Q2FXV6	mnmA	tRNA-specific 2-thiouridylase MnmA	yes
Q2FXV6_C199	C	Q2FXV6	mnmA	tRNA-specific 2-thiouridylase MnmA	yes
Q2FXV8_C236	C	Q2FXV8	recD2	ATP-dependent RecD-like DNA helicase	no
Q2FXV8_C543	C	Q2FXV8	recD2	ATP-dependent RecD-like DNA helicase	no
Q2FXV8_C742	C	Q2FXV8	recD2	ATP-dependent RecD-like DNA helicase	no
Q2FXV9_C667	C	Q2FXV9	alaS	Alanine--tRNA ligase	yes
Q2FXW9_C234	C	Q2FXW9	SAOUHSC_01711	Uncharacterized protein	no
Q2FXX1_C228	C	Q2FXX1	SAOUHSC_01709	Acetyl-CoA carboxylase, biotin carboxylase, putative	no
Q2FXX1_C243	C	Q2FXX1	SAOUHSC_01709	Acetyl-CoA carboxylase, biotin carboxylase, putative	no
Q2FXX1_C255	C	Q2FXX1	SAOUHSC_01709	Acetyl-CoA carboxylase, biotin carboxylase, putative	no
Q2FXX1_C49	C	Q2FXX1	SAOUHSC_01709	Acetyl-CoA carboxylase, biotin carboxylase, putative	no
Q2FXX1_N256	N	Q2FXX1	SAOUHSC_01709	Acetyl-CoA carboxylase, biotin carboxylase, putative	no
Q2FXX2_C221	C	Q2FXX2	SAOUHSC_01708	UPF0271 protein SAOUHSC_01708	no
Q2FXY0_C277	C	Q2FXY0	SAOUHSC_01700	Uncharacterized protein	yes
Q2FXY3_C73	C	Q2FXY3	nadD	Probable nicotinate-nucleotide adenylyltransferase	yes
Q2FXY5_C299	C	Q2FXY5	SAOUHSC_01690	Uncharacterized protein	yes
Q2FXY7_C306	C	Q2FXY7	lepA	Elongation factor 4	no
Q2FXY7_C383	C	Q2FXY7	lepA	Elongation factor 4	no
Q2FXY7_C431	C	Q2FXY7	lepA	Elongation factor 4	no
Q2FXZ2_C15	C	Q2FXZ2	dnaK	Chaperone protein DnaK	yes
Q2FXZ3_C192	C	Q2FXZ3	dnaJ	Chaperone protein DnaJ	yes
Q2FXZ4_C304	C	Q2FXZ4	prmA	Ribosomal protein L11 methyltransferase	no
Q2FXZ5_C82	C	Q2FXZ5	SAOUHSC_01680	Ribosomal RNA small subunit methyltransferase E	no
Q2FXZ6_C11	C	Q2FXZ6	SAOUHSC_01679	Uncharacterized protein	no
Q2FY02_C95	C	Q2FY02	ybeY	Endoribonuclease YbeY	yes
Q2FY04_C100	C	Q2FY04	SAOUHSC_01670	Cytidine deaminase	no
Q2FY04_C54	C	Q2FY04	SAOUHSC_01670	Cytidine deaminase	no
Q2FY08_C137	C	Q2FY08	glyQS	Glycine--tRNA ligase	yes
Q2FY08_C230	C	Q2FY08	glyQS	Glycine--tRNA ligase	yes
Q2FY08_C328	C	Q2FY08	glyQS	Glycine--tRNA ligase	yes
Q2FY08_C344	C	Q2FY08	glyQS	Glycine--tRNA ligase	yes
Q2FY08_C422	C	Q2FY08	glyQS	Glycine--tRNA ligase	yes
Q2FY10_C245	C	Q2FY10	SAOUHSC_01664	Putative pyruvate, phosphate dikinase regulatory protein	no
Q2FY13_C92	C	Q2FY13	SAOUHSC_01661	Uncharacterized protein	yes
Q2FY14_C164	C	Q2FY14	SAOUHSC_01660	GTP cyclohydrolase 1 type 2 homolog	no
Q2FY15_C120	C	Q2FY15	cshB	DEAD-box ATP-dependent RNA helicase CshB	no
Q2FY19_C106	C	Q2FY19	fur	Ferric uptake regulation protein	no
Q2FY19_C131	C	Q2FY19	fur	Ferric uptake regulation protein	no
Q2FY19_C134	C	Q2FY19	fur	Ferric uptake regulation protein	no
Q2FY19_C84	C	Q2FY19	fur	Ferric uptake regulation protein	no
Q2FY22_C12	C	Q2FY22	rpmG2	50S ribosomal protein L33 2	no
Q2FY22_C9	C	Q2FY22	rpmG2	50S ribosomal protein L33 2	no
Q2FY27_C108	C	Q2FY27	SAOUHSC_01646	Glucokinase, putative	no
Q2FY27_C15	C	Q2FY27	SAOUHSC_01646	Glucokinase, putative	no
Q2FY27_C237	C	Q2FY27	SAOUHSC_01646	Glucokinase, putative	no
Q2FY27_C252	C	Q2FY27	SAOUHSC_01646	Glucokinase, putative	no
Q2FY32_C105	C	Q2FY32	aroK	Shikimate kinase	no
Q2FY32_C136	C	Q2FY32	aroK	Shikimate kinase	no
Q2FY32_C53	C	Q2FY32	aroK	Shikimate kinase	no
Q2FY33_C203	C	Q2FY33	gcvT	Aminomethyltransferase	no
Q2FY33_C223	C	Q2FY33	gcvT	Aminomethyltransferase	no
Q2FY33_C91	C	Q2FY33	gcvT	Aminomethyltransferase	no
Q2FY33_M29	M	Q2FY33	gcvT	Aminomethyltransferase	no
Q2FY33_M338	M	Q2FY33	gcvT	Aminomethyltransferase	no
Q2FY33_M55	M	Q2FY33	gcvT	Aminomethyltransferase	no
Q2FY34_C330	C	Q2FY34	gcvPA	Probable glycine dehydrogenase (decarboxylating) subunit 1	no
Q2FY35_C379	C	Q2FY35	gcvPB	Probable glycine dehydrogenase (decarboxylating) subunit 2	no
Q2FY35_C80	C	Q2FY35	gcvPB	Probable glycine dehydrogenase (decarboxylating) subunit 2	no
Q2FY43_C49	C	Q2FY43	SAOUHSC_01623	Acetyl-CoA carboxylase, biotin carboxylase	yes
Q2FY44_C75	C	Q2FY44	SAOUHSC_01622	Uncharacterized protein	no
Q2FY46_C123	C	Q2FY46	xseA	Exodeoxyribonuclease 7 large subunit	no
Q2FY47_C46	C	Q2FY47	xseB	Exodeoxyribonuclease 7 small subunit	no
Q2FY49_C129	C	Q2FY49	argR	Arginine repressor	no
Q2FY52_C271	C	Q2FY52	SAOUHSC_01613	2-oxoisovalerate dehydrogenase, E1 component, alpha subunit, putative	no
Q2FY53_C111	C	Q2FY53	SAOUHSC_01612	2-oxoisovalerate dehydrogenase, E1 component, beta subunit, putative	no
Q2FY54_C389	C	Q2FY54	SAOUHSC_01611	Dihydrolipoamide acetyltransferase component of pyruvate dehydrogenase complex	no
Q2FY54_H394	H	Q2FY54	SAOUHSC_01611	Dihydrolipoamide acetyltransferase component of pyruvate dehydrogenase complex	no
Q2FY55_C52	C	Q2FY55	SAOUHSC_01610	UPF0403 protein SAOUHSC_01610	no
Q2FY60_C168	C	Q2FY60	SAOUHSC_01605	6-phosphogluconate dehydrogenase, decarboxylating	yes
Q2FY61_M103	M	Q2FY61	SAOUHSC_01604	Uncharacterized protein	no
Q2FY66_C10	C	Q2FY66	zwf	Glucose-6-phosphate 1-dehydrogenase	yes
Q2FY66_C430	C	Q2FY66	zwf	Glucose-6-phosphate 1-dehydrogenase	yes
Q2FY67_C215	C	Q2FY67	rnz	Ribonuclease Z	yes
Q2FY68_C100	C	Q2FY68	proC	Pyrroline-5-carboxylate reductase	no
Q2FY68_C244	C	Q2FY68	proC	Pyrroline-5-carboxylate reductase	no
Q2FY68_C81	C	Q2FY68	proC	Pyrroline-5-carboxylate reductase	no
Q2FY70_C3	C	Q2FY70	SAOUHSC_01595	Uncharacterized protein	no
Q2FY71_C19	C	Q2FY71	SAOUHSC_01594	Uncharacterized protein	no
Q2FY71_C35	C	Q2FY71	SAOUHSC_01594	Uncharacterized protein	no
Q2FY72_C48	C	Q2FY72	SAOUHSC_01593	NUDIX domain protein	no
Q2FY72_H171	H	Q2FY72	SAOUHSC_01593	NUDIX domain protein	no
Q2FY73_C100	C	Q2FY73	SAOUHSC_01592	Transcriptional regulator, Fur, putative	yes
Q2FY73_C103	C	Q2FY73	SAOUHSC_01592	Transcriptional regulator, Fur, putative	yes
Q2FY73_C143	C	Q2FY73	SAOUHSC_01592	Transcriptional regulator, Fur, putative	yes
Q2FY99_A15	A	Q2FY99	SAOUHSC_01566	Phi APSE P51-like protein	no
Q2FYF3_C14	C	Q2FYF3	SAOUHSC_01499	Uncharacterized protein	no
Q2FYF5_C38	C	Q2FYF5	SAOUHSC_01496	Cytidylate kinase	yes
Q2FYG1_C250	C	Q2FYG1	gpsA	Glycerol-3-phosphate dehydrogenase [NAD(P)+]	no
Q2FYG1_C320	C	Q2FYG1	gpsA	Glycerol-3-phosphate dehydrogenase [NAD(P)+]	no
Q2FYG1_C43	C	Q2FYG1	gpsA	Glycerol-3-phosphate dehydrogenase [NAD(P)+]	no
Q2FYG1_T42	T	Q2FYG1	gpsA	Glycerol-3-phosphate dehydrogenase [NAD(P)+]	no
Q2FYG4_C48	C	Q2FYG4	SAOUHSC_01488	Uncharacterized protein	no
Q2FYG5_C110	C	Q2FYG5	SAOUHSC_01487	Menaquinone biosynthesis methyltransferase, putative	no
Q2FYG5_C17	C	Q2FYG5	SAOUHSC_01487	Menaquinone biosynthesis methyltransferase, putative	no
Q2FYG6_C136	C	Q2FYG6	SAOUHSC_01486	Heptaprenyl diphosphate syntase component II, putative	no
Q2FYG6_C262	C	Q2FYG6	SAOUHSC_01486	Heptaprenyl diphosphate syntase component II, putative	no
Q2FYG9_C148	C	Q2FYG9	aroC	Chorismate synthase	no
Q2FYH2_C129	C	Q2FYH2	SAOUHSC_01480	Uncharacterized protein	no
Q2FYH6_C253	C	Q2FYH6	asnS	Asparagine--tRNA ligase	no
Q2FYH6_C396	C	Q2FYH6	asnS	Asparagine--tRNA ligase	no
Q2FYH6_H414	H	Q2FYH6	asnS	Asparagine--tRNA ligase	no
Q2FYH6_M114	M	Q2FYH6	asnS	Asparagine--tRNA ligase	no
Q2FYI3_C81	C	Q2FYI3	SAOUHSC_01464	Uncharacterized protein	no
Q2FYI6_C107	C	Q2FYI6	SAOUHSC_01460	Uncharacterized protein	no
Q2FYJ0_C1074	C	Q2FYJ0	SAOUHSC_01455	Uncharacterized protein	no
Q2FYJ1_C61	C	Q2FYJ1	SAOUHSC_01454	Uncharacterized protein	no
Q2FYJ2_C18	C	Q2FYJ2	ald1	Alanine dehydrogenase 1	no
Q2FYK3_C289	C	Q2FYK3	cvfC	Conserved virulence factor C	no
Q2FYK4_C144	C	Q2FYK4	SAOUHSC_01436	UPF0403 protein SAOUHSC_01436	no
Q2FYK5_C13	C	Q2FYK5	thyA	Thymidylate synthase	yes
Q2FYK5_C201	C	Q2FYK5	thyA	Thymidylate synthase	yes
Q2FYK5_C216	C	Q2FYK5	thyA	Thymidylate synthase	yes
Q2FYM1_C744	C	Q2FYM1	odhA	2-oxoglutarate dehydrogenase E1 component	no
Q2FYN0_C47	C	Q2FYN0	SAOUHSC_01405	Uncharacterized protein	no
Q2FYP0_C126	C	Q2FYP0	asd	Aspartate-semialdehyde dehydrogenase	no
Q2FYP0_C224	C	Q2FYP0	asd	Aspartate-semialdehyde dehydrogenase	no
Q2FYP0_C302	C	Q2FYP0	asd	Aspartate-semialdehyde dehydrogenase	no
Q2FYQ9_C23	C	Q2FYQ9	SAOUHSC_01376	Uncharacterized protein	no
Q2FYQ9_C49	C	Q2FYQ9	SAOUHSC_01376	Uncharacterized protein	no
Q2FYR0_C12	C	Q2FYR0	SAOUHSC_01375	Uncharacterized protein	no
Q2FYR0_C129	C	Q2FYR0	SAOUHSC_01375	Uncharacterized protein	no
Q2FYR0_C248	C	Q2FYR0	SAOUHSC_01375	Uncharacterized protein	no
Q2FYR1_C102	C	Q2FYR1	femB	Aminoacyltransferase FemB	yes
Q2FYR8_C148	C	Q2FYR8	SAOUHSC_01367	Anthranilate synthase component II, putative	no
Q2FYR9_C316	C	Q2FYR9	SAOUHSC_01366	Anthranilate synthase component I	no
Q2FYS0_C115	C	Q2FYS0	SAOUHSC_01365	Uncharacterized protein	no
Q2FYS0_C275	C	Q2FYS0	SAOUHSC_01365	Uncharacterized protein	no
Q2FYS9_C314	C	Q2FYS9	SAOUHSC_01347	Aconitate hydratase	no
Q2FYS9_C443	C	Q2FYS9	SAOUHSC_01347	Aconitate hydratase	no
Q2FYU7_C368	C	Q2FYU7	katA	Catalase	no
Q2FYU7_H351	H	Q2FYU7	katA	Catalase	no
Q2FYV3_C36	C	Q2FYV3	SAOUHSC_01321	Threonine synthase	no
Q2FYV3_C82	C	Q2FYV3	SAOUHSC_01321	Threonine synthase	no
Q2FYY6_C210	C	Q2FYY6	SAOUHSC_01287	Glutamine synthetase	yes
Q2FYY6_C291	C	Q2FYY6	SAOUHSC_01287	Glutamine synthetase	yes
Q2FYY6_C309	C	Q2FYY6	SAOUHSC_01287	Glutamine synthetase	yes
Q2FYZ0_C36	C	Q2FYZ0	SAOUHSC_01282	Glutathione peroxidase	no
Q2FYZ4_C405	C	Q2FYZ4	glpD	Aerobic glycerol-3-phosphate dehydrogenase	no
Q2FYZ5_C111	C	Q2FYZ5	glpK	Glycerol kinase	no
Q2FYZ5_C254	C	Q2FYZ5	glpK	Glycerol kinase	no
Q2FYZ5_C384	C	Q2FYZ5	glpK	Glycerol kinase	no
Q2FYZ7_M28	M	Q2FYZ7	SAOUHSC_01274	Glycerol uptake operon antiterminator regulatory protein	no
Q2FYZ9_C21	C	Q2FYZ9	mutS	DNA mismatch repair protein MutS	no
Q2FYZ9_C541	C	Q2FYZ9	mutS	DNA mismatch repair protein MutS	no
Q2FYZ9_C589	C	Q2FYZ9	mutS	DNA mismatch repair protein MutS	no
Q2FZ02_C147	C	Q2FZ02	miaB	tRNA-2-methylthio-N(6)-dimethylallyladenosine synthase	no
Q2FZ03_C54	C	Q2FZ03	SAOUHSC_01268	Uncharacterized protein	no
Q2FZ03_C70	C	Q2FZ03	SAOUHSC_01268	Uncharacterized protein	no
Q2FZ04_C19	C	Q2FZ04	SAOUHSC_01267	Uncharacterized protein	no
Q2FZ04_C199	C	Q2FZ04	SAOUHSC_01267	Uncharacterized protein	no
Q2FZ04_C50	C	Q2FZ04	SAOUHSC_01267	Uncharacterized protein	no
Q2FZ07_C53	C	Q2FZ07	SAOUHSC_01264	Uncharacterized protein	no
Q2FZ13_C151	C	Q2FZ13	SAOUHSC_01258	Uncharacterized protein	no
Q2FZ13_C226	C	Q2FZ13	SAOUHSC_01258	Uncharacterized protein	no
Q2FZ14_C97	C	Q2FZ14	SAOUHSC_01257	Uncharacterized protein	no
Q2FZ17_C141	C	Q2FZ17	SAOUHSC_01254	Uncharacterized protein	no
Q2FZ17_C152	C	Q2FZ17	SAOUHSC_01254	Uncharacterized protein	no
Q2FZ17_C175	C	Q2FZ17	SAOUHSC_01254	Uncharacterized protein	no
Q2FZ17_C96	C	Q2FZ17	SAOUHSC_01254	Uncharacterized protein	no
Q2FZ19_C233	C	Q2FZ19	rnj2	Ribonuclease J 2	yes
Q2FZ19_C372	C	Q2FZ19	rnj2	Ribonuclease J 2	yes
Q2FZ22_C47	C	Q2FZ22	pyrH	Uridylate kinase	yes
Q2FZ22_C98	C	Q2FZ22	pyrH	Uridylate kinase	yes
Q2FZ23_C23	C	Q2FZ23	tsf	Elongation factor Ts	yes
Q2FZ23_C240	C	Q2FZ23	tsf	Elongation factor Ts	yes
Q2FZ23_M159	M	Q2FZ23	tsf	Elongation factor Ts	yes
Q2FZ25_C191	C	Q2FZ25	rpsB	30S ribosomal protein S2	yes
Q2FZ29_C169	C	Q2FZ29	hslV	ATP-dependent protease subunit HslV	no
Q2FZ30_C182	C	Q2FZ30	xerC	Tyrosine recombinase XerC	no
Q2FZ31_C191	C	Q2FZ31	trmFO	Methylenetetrahydrofolate--tRNA-(uracil-5-)-methyltransferase TrmFO	no
Q2FZ31_C225	C	Q2FZ31	trmFO	Methylenetetrahydrofolate--tRNA-(uracil-5-)-methyltransferase TrmFO	no
Q2FZ31_C52	C	Q2FZ31	trmFO	Methylenetetrahydrofolate--tRNA-(uracil-5-)-methyltransferase TrmFO	no
Q2FZ36_C124	C	Q2FZ36	sucD	Succinate--CoA ligase [ADP-forming] subunit alpha	no
Q2FZ36_C269	C	Q2FZ36	sucD	Succinate--CoA ligase [ADP-forming] subunit alpha	no
Q2FZ37_C102	C	Q2FZ37	sucC	Succinate--CoA ligase [ADP-forming] subunit beta	yes
Q2FZ37_C325	C	Q2FZ37	sucC	Succinate--CoA ligase [ADP-forming] subunit beta	yes
Q2FZ37_M124	M	Q2FZ37	sucC	Succinate--CoA ligase [ADP-forming] subunit beta	yes
Q2FZ39_C277	C	Q2FZ39	SAOUHSC_01214	Ribosome biogenesis GTPase A	yes
Q2FZ43_C110	C	Q2FZ43	trmD	tRNA (guanine-N(1)-)-methyltransferase	yes
Q2FZ43_C86	C	Q2FZ43	trmD	tRNA (guanine-N(1)-)-methyltransferase	yes
Q2FZ48_C274	C	Q2FZ48	ftsY	Signal recognition particle receptor FtsY	yes
Q2FZ48_C311	C	Q2FZ48	ftsY	Signal recognition particle receptor FtsY	yes
Q2FZ50_C95	C	Q2FZ50	rnc	Ribonuclease 3	no
Q2FZ53_C118	C	Q2FZ53	SAOUHSC_01199	3-oxoacyl-(Acyl-carrier-protein) reductase, putative	yes
Q2FZ53_C-terminal244	C-terminal	Q2FZ53	SAOUHSC_01199	3-oxoacyl-(Acyl-carrier-protein) reductase, putative	yes
Q2FZ54_C161	C	Q2FZ54	SAOUHSC_01198	Malonyl CoA-acyl carrier protein transacylase	yes
Q2FZ58_C153	C	Q2FZ58	SAOUHSC_01193	Uncharacterized protein SAOUHSC_01193	no
Q2FZ58_C193	C	Q2FZ58	SAOUHSC_01193	Uncharacterized protein SAOUHSC_01193	no
Q2FZ58_C240	C	Q2FZ58	SAOUHSC_01193	Uncharacterized protein SAOUHSC_01193	no
Q2FZ59_C30	C	Q2FZ59	SAOUHSC_01192	Uncharacterized protein	no
Q2FZ60_C5	C	Q2FZ60	rpmB	50S ribosomal protein L28	yes
Q2FZ61_C7	C	Q2FZ61	SAOUHSC_01190	Uncharacterized protein	yes
Q2FZ65_C36	C	Q2FZ65	SAOUHSC_01186	Uncharacterized protein	no
Q2FZ66_C127	C	Q2FZ66	rlmN	Probable dual-specificity RNA methyltransferase RlmN	no
Q2FZ66_C131	C	Q2FZ66	rlmN	Probable dual-specificity RNA methyltransferase RlmN	no
Q2FZ67_C325	C	Q2FZ67	SAOUHSC_01184	16S rRNA (cytosine(967)-C(5))-methyltransferase	no
Q2FZ70_C35	C	Q2FZ70	pyrE	Orotate phosphoribosyltransferase	no
Q2FZ71_C155	C	Q2FZ71	pyrF	Orotidine 5'-phosphate decarboxylase	no
Q2FZ72_C34	C	Q2FZ72	carB	Carbamoyl-phosphate synthase large chain	no
Q2FZ72_C525	C	Q2FZ72	carB	Carbamoyl-phosphate synthase large chain	no
Q2FZ72_C759	C	Q2FZ72	carB	Carbamoyl-phosphate synthase large chain	no
Q2FZ73_C248	C	Q2FZ73	carA	Carbamoyl-phosphate synthase small chain	no
Q2FZ74_C207	C	Q2FZ74	pyrC	Dihydroorotase	no
Q2FZ74_E179	E	Q2FZ74	pyrC	Dihydroorotase	no
Q2FZ78_C227	C	Q2FZ78	SAOUHSC_01163	Pseudouridine synthase	no
Q2FZ82_C124	C	Q2FZ82	ileS	Isoleucine--tRNA ligase	yes
Q2FZ82_C886	C	Q2FZ82	ileS	Isoleucine--tRNA ligase	yes
Q2FZ82_C906	C	Q2FZ82	ileS	Isoleucine--tRNA ligase	yes
Q2FZ86_C164	C	Q2FZ86	sepF	Cell division protein SepF	yes
Q2FZ89_N-terminal1	N-terminal	Q2FZ89	ftsZ	Cell division protein FtsZ	yes
Q2FZ92_C350	C	Q2FZ92	murD	UDP-N-acetylmuramoylalanine--D-glutamate ligase	yes
Q2FZA2_C201	C	Q2FZA2	SAOUHSC_01137	Uncharacterized protein	no
Q2FZC5_C117	C	Q2FZC5	SAOUHSC_01107	dITP/XTP pyrophosphatase	no
Q2FZC6_C143	C	Q2FZC6	murI	Glutamate racemase	yes
Q2FZC6_C184	C	Q2FZC6	murI	Glutamate racemase	yes
Q2FZC6_C39	C	Q2FZC6	murI	Glutamate racemase	yes
Q2FZC6_C72	C	Q2FZC6	murI	Glutamate racemase	yes
Q2FZC7_C100	C	Q2FZC7	SAOUHSC_01105	Iron-sulphur subunit of succinate dehydrogenase, putative	no
Q2FZC7_C177	C	Q2FZC7	SAOUHSC_01105	Iron-sulphur subunit of succinate dehydrogenase, putative	no
Q2FZC7_C181	C	Q2FZC7	SAOUHSC_01105	Iron-sulphur subunit of succinate dehydrogenase, putative	no
Q2FZC7_C234	C	Q2FZC7	SAOUHSC_01105	Iron-sulphur subunit of succinate dehydrogenase, putative	no
Q2FZC7_C55	C	Q2FZC7	SAOUHSC_01105	Iron-sulphur subunit of succinate dehydrogenase, putative	no
Q2FZC8_C296	C	Q2FZC8	SAOUHSC_01104	Succinate dehydrogenase, flavoprotein chain TC0881, putative	no
Q2FZC8_C377	C	Q2FZC8	SAOUHSC_01104	Succinate dehydrogenase, flavoprotein chain TC0881, putative	no
Q2FZC8_C44	C	Q2FZC8	SAOUHSC_01104	Succinate dehydrogenase, flavoprotein chain TC0881, putative	no
Q2FZD2_C29	C	Q2FZD2	trxA	Thioredoxin	yes
Q2FZD3_C378	C	Q2FZD3	mutS2	Endonuclease MutS2	no
Q2FZD8_C120	C	Q2FZD8	pheT	Phenylalanine--tRNA ligase beta subunit	yes
Q2FZD8_C79	C	Q2FZD8	pheT	Phenylalanine--tRNA ligase beta subunit	yes
Q2FZF3_C66	C	Q2FZF3	SAOUHSC_01077	Uncharacterized protein	yes
Q2FZF6_C123	C	Q2FZF6	SAOUHSC_01074	Uncharacterized protein	no
Q2FZG4_M275	M	Q2FZG4	SAOUHSC_01040	Pyruvate dehydrogenase complex, E1 component, alpha subunit, putative	yes
Q2FZG9_C191	C	Q2FZG9	rnj1	Ribonuclease J 1	yes
Q2FZG9_C297	C	Q2FZG9	rnj1	Ribonuclease J 1	yes
Q2FZG9_C406	C	Q2FZG9	rnj1	Ribonuclease J 1	yes
Q2FZG9_L192	L	Q2FZG9	rnj1	Ribonuclease J 1	yes
Q2FZH4_C12	C	Q2FZH4	SAOUHSC_01030	Uncharacterized protein	no
Q2FZH5_C504	C	Q2FZH5	SAOUHSC_01029	Phosphoenolpyruvate-protein phosphotransferase	no
Q2FZH5_C557	C	Q2FZH5	SAOUHSC_01029	Phosphoenolpyruvate-protein phosphotransferase	no
Q2FZH7_C172	C	Q2FZH7	SAOUHSC_01027	Uncharacterized protein	no
Q2FZI3_C40	C	Q2FZI3	SAOUHSC_01021	Uncharacterized protein	no
Q2FZI5_C230	C	Q2FZI5	purD	Phosphoribosylamine--glycine ligase	no
Q2FZJ0_C32	C	Q2FZJ0	purL	Phosphoribosylformylglycinamidine synthase subunit PurL	no
Q2FZJ0_C496	C	Q2FZJ0	purL	Phosphoribosylformylglycinamidine synthase subunit PurL	no
Q2FZJ0_C522	C	Q2FZJ0	purL	Phosphoribosylformylglycinamidine synthase subunit PurL	no
Q2FZJ0_C55	C	Q2FZJ0	purL	Phosphoribosylformylglycinamidine synthase subunit PurL	no
Q2FZJ0_C724	C	Q2FZJ0	purL	Phosphoribosylformylglycinamidine synthase subunit PurL	no
Q2FZJ1_C13	C	Q2FZJ1	purQ	Phosphoribosylformylglycinamidine synthase subunit PurQ	no
Q2FZJ1_C148	C	Q2FZJ1	purQ	Phosphoribosylformylglycinamidine synthase subunit PurQ	no
Q2FZJ1_C188	C	Q2FZJ1	purQ	Phosphoribosylformylglycinamidine synthase subunit PurQ	no
Q2FZJ4_C180	C	Q2FZJ4	purK	N5-carboxyaminoimidazole ribonucleotide synthase	no
Q2FZJ6_C140	C	Q2FZJ6	folD	Bifunctional protein FolD	no
Q2FZK7_H1124	H	Q2FZK7	atl	Bifunctional autolysin	no
Q2FZL1_C30	C	Q2FZL1	SAOUHSC_00989	Aminotransferase	no
Q2FZL1_C334	C	Q2FZL1	SAOUHSC_00989	Aminotransferase	no
Q2FZL5_C129	C	Q2FZL5	menB	1,4-dihydroxy-2-naphthoyl-CoA synthase	no
Q2FZL5_C175	C	Q2FZL5	menB	1,4-dihydroxy-2-naphthoyl-CoA synthase	no
Q2FZL5_C206	C	Q2FZL5	menB	1,4-dihydroxy-2-naphthoyl-CoA synthase	no
Q2FZL5_C72	C	Q2FZL5	menB	1,4-dihydroxy-2-naphthoyl-CoA synthase	no
Q2FZL5_M237	M	Q2FZL5	menB	1,4-dihydroxy-2-naphthoyl-CoA synthase	no
Q2FZL8_C369	C	Q2FZL8	SAOUHSC_00982	Uncharacterized protein	no
Q2FZN7_M151	M	Q2FZN7	SAOUHSC_00963	Lipoate--protein ligase	no
Q2FZP0_C133	C	Q2FZP0	SAOUHSC_00960	Uncharacterized protein	no
Q2FZP0_C456	C	Q2FZP0	SAOUHSC_00960	Uncharacterized protein	no
Q2FZP0_C494	C	Q2FZP0	SAOUHSC_00960	Uncharacterized protein	no
Q2FZP4_C112	C	Q2FZP4	prfC	Peptide chain release factor 3	no
Q2FZP9_H34	H	Q2FZP9	SAOUHSC_00951	Putative phosphoesterase SAOUHSC_00951	no
Q2FZR5_C173	C	Q2FZR5	SAOUHSC_00925	Uncharacterized protein	no
Q2FZR9_C165	C	Q2FZR9	SAOUHSC_00921	3-oxoacyl-[acyl-carrier-protein] synthase 2	yes
Q2FZR9_C220	C	Q2FZR9	SAOUHSC_00921	3-oxoacyl-[acyl-carrier-protein] synthase 2	yes
Q2FZR9_M143	M	Q2FZR9	SAOUHSC_00921	3-oxoacyl-[acyl-carrier-protein] synthase 2	yes
Q2FZR9_M187	M	Q2FZR9	SAOUHSC_00921	3-oxoacyl-[acyl-carrier-protein] synthase 2	yes
Q2FZS0_C112	C	Q2FZS0	fabH	3-oxoacyl-[acyl-carrier-protein] synthase 3	yes
Q2FZS7_C160	C	Q2FZS7	SAOUHSC_00913	Uncharacterized protein	no
Q2FZS8_C309	C	Q2FZS8	clpB	Chaperone protein ClpB	no
Q2FZS8_C397	C	Q2FZS8	clpB	Chaperone protein ClpB	no
Q2FZT0_C39	C	Q2FZT0	SAOUHSC_00910	Uncharacterized protein	no
Q2FZT1_C7	C	Q2FZT1	SAOUHSC_00909	Uncharacterized protein	no
Q2FZT4_C200	C	Q2FZT4	SAOUHSC_00906	Uncharacterized protein SAOUHSC_00906	no
Q2FZU1_C116	C	Q2FZU1	argG	Argininosuccinate synthase	no
Q2FZU5_C111	C	Q2FZU5	SAOUHSC_00895	Glutamate dehydrogenase	no
Q2FZU5_C95	C	Q2FZU5	SAOUHSC_00895	Glutamate dehydrogenase	no
Q2FZU6_C216	C	Q2FZU6	rocD	Ornithine aminotransferase	no
Q2FZU6_C353	C	Q2FZU6	rocD	Ornithine aminotransferase	no
Q2FZV4_C50	C	Q2FZV4	SAOUHSC_00881	Uncharacterized protein	yes
Q2FZV7_C185	C	Q2FZV7	SAOUHSC_00878	NADH dehydrogenase-like protein SAOUHSC_00878	no
Q2FZV7_C199	C	Q2FZV7	SAOUHSC_00878	NADH dehydrogenase-like protein SAOUHSC_00878	no
Q2FZV7_C238	C	Q2FZV7	SAOUHSC_00878	NADH dehydrogenase-like protein SAOUHSC_00878	no
Q2FZV7_C354	C	Q2FZV7	SAOUHSC_00878	NADH dehydrogenase-like protein SAOUHSC_00878	no
Q2FZV7_G351	G	Q2FZV7	SAOUHSC_00878	NADH dehydrogenase-like protein SAOUHSC_00878	no
Q2FZV7_M271	M	Q2FZV7	SAOUHSC_00878	NADH dehydrogenase-like protein SAOUHSC_00878	no
Q2FZV8_C101	C	Q2FZV8	SAOUHSC_00877	Uncharacterized protein	no
Q2FZV8_C103	C	Q2FZV8	SAOUHSC_00877	Uncharacterized protein	no
Q2FZV8_C-terminal119	C-terminal	Q2FZV8	SAOUHSC_00877	Uncharacterized protein	no
Q2FZW0_C217	C	Q2FZW0	SAOUHSC_00875	Uncharacterized protein	no
Q2FZW0_C271	C	Q2FZW0	SAOUHSC_00875	Uncharacterized protein	no
Q2FZW2_C30	C	Q2FZW2	SAOUHSC_00873	Uncharacterized protein	no
Q2FZW2_C48	C	Q2FZW2	SAOUHSC_00873	Uncharacterized protein	no
Q2FZW2_C51	C	Q2FZW2	SAOUHSC_00873	Uncharacterized protein	no
Q2FZW9_C181	C	Q2FZW9	SAOUHSC_00866	D-isomer specific 2-hydroxyacid dehydrogenase, NAD binding domain protein	no
Q2FZW9_C233	C	Q2FZW9	SAOUHSC_00866	D-isomer specific 2-hydroxyacid dehydrogenase, NAD binding domain protein	no
Q2FZW9_C24	C	Q2FZW9	SAOUHSC_00866	D-isomer specific 2-hydroxyacid dehydrogenase, NAD binding domain protein	no
Q2FZW9_C276	C	Q2FZW9	SAOUHSC_00866	D-isomer specific 2-hydroxyacid dehydrogenase, NAD binding domain protein	no
Q2FZX3_C77	C	Q2FZX3	SAOUHSC_00862	Uncharacterized protein	no
Q2FZX4_C272	C	Q2FZX4	lipA	Lipoyl synthase	no
Q2FZX4_C41	C	Q2FZX4	lipA	Lipoyl synthase	no
Q2FZX4_C68	C	Q2FZX4	lipA	Lipoyl synthase	no
Q2FZX5_C292	C	Q2FZX5	SAOUHSC_00860	5-nucleotidase family protein	no
Q2FZY3_C302	C	Q2FZY3	SAOUHSC_00851	UPF0051 protein SAOUHSC_00851	yes
Q2FZY4_C128	C	Q2FZY4	SAOUHSC_00850	Uncharacterized protein	yes
Q2FZY4_C41	C	Q2FZY4	SAOUHSC_00850	Uncharacterized protein	yes
Q2FZY4_C66	C	Q2FZY4	SAOUHSC_00850	Uncharacterized protein	yes
Q2FZY5_C371	C	Q2FZY5	SAOUHSC_00849	Cysteine desulfurase	yes
Q2FZY7_H204	H	Q2FZY7	SAOUHSC_00847	ABC transporter, ATP-binding protein, putative	yes
Q2FZZ3_C61	C	Q2FZZ3	SAOUHSC_00841	Uncharacterized protein	no
Q2FZZ4_C108	C	Q2FZZ4	SAOUHSC_00840	Uncharacterized protein	no
Q2FZZ6_C173	C	Q2FZZ6	SAOUHSC_00838	Uncharacterized protein	no
Q2FZZ6_C210	C	Q2FZZ6	SAOUHSC_00838	Uncharacterized protein	no
Q2FZZ6_C35	C	Q2FZZ6	SAOUHSC_00838	Uncharacterized protein	no
Q2G000_C29	C	Q2G000	SAOUHSC_00834	Thioredoxin, putative	no
Q2G000_C32	C	Q2G000	SAOUHSC_00834	Thioredoxin, putative	no
Q2G001_C77	C	Q2G001	SAOUHSC_00833	Uncharacterized protein	no
Q2G002_C216	C	Q2G002	aroD	3-dehydroquinate dehydratase	no
Q2G002_K188	K	Q2G002	aroD	3-dehydroquinate dehydratase	no
Q2G012_C232	C	Q2G012	emp	Extracellular matrix protein-binding protein emp	no
Q2G025_C115	C	Q2G025	SAOUHSC_00802	Carboxylesterase, putative	no
Q2G028_N-terminal2	N-terminal	Q2G028	eno	Enolase	yes
Q2G030_C128	C	Q2G030	tpiA	Triosephosphate isomerase	yes
Q2G030_C189	C	Q2G030	tpiA	Triosephosphate isomerase	yes
Q2G030_C40	C	Q2G030	tpiA	Triosephosphate isomerase	yes
Q2G032_C151	C	Q2G032	SAOUHSC_00795	Glyceraldehyde-3-phosphate dehydrogenase	yes
Q2G032_C96	C	Q2G032	SAOUHSC_00795	Glyceraldehyde-3-phosphate dehydrogenase	yes
Q2G037_C225	C	Q2G037	whiA	Putative sporulation transcription regulator WhiA	no
Q2G037_C87	C	Q2G037	whiA	Putative sporulation transcription regulator WhiA	no
Q2G038_C196	C	Q2G038	SAOUHSC_00788	Gluconeogenesis factor	yes
Q2G038_C250	C	Q2G038	SAOUHSC_00788	Gluconeogenesis factor	yes
Q2G039_C262	C	Q2G039	SAOUHSC_00787	Nucleotide-binding protein SAOUHSC_00787	no
Q2G039_C30	C	Q2G039	SAOUHSC_00787	Nucleotide-binding protein SAOUHSC_00787	no
Q2G039_C38	C	Q2G039	SAOUHSC_00787	Nucleotide-binding protein SAOUHSC_00787	no
Q2G041_C134	C	Q2G041	SAOUHSC_00785	Thioredoxin reductase	yes
Q2G050_C146	C	Q2G050	SAOUHSC_00776	Excinuclease ABC, B subunit	no
Q2G050_C213	C	Q2G050	SAOUHSC_00776	Excinuclease ABC, B subunit	no
Q2G052_C141	C	Q2G052	prfB	Peptide chain release factor 2	yes
Q2G059_C95	C	Q2G059	SAOUHSC_00763	Uncharacterized protein	no
Q2G065_C318	C	Q2G065	SAOUHSC_00756	Uncharacterized protein	no
Q2G066_C30	C	Q2G066	SAOUHSC_00755	Uncharacterized protein	no
Q2G067_C133	C	Q2G067	SAOUHSC_00754	Uncharacterized protein	no
Q2G069_C224	C	Q2G069	murB	UDP-N-acetylenolpyruvoylglucosamine reductase	yes
Q2G072_C48	C	Q2G072	SAOUHSC_00748	Uncharacterized protein	no
Q2G078_C191	C	Q2G078	SAOUHSC_00742	Ribonucleoside-diphosphate reductase	yes
Q2G078_C403	C	Q2G078	SAOUHSC_00742	Ribonucleoside-diphosphate reductase	yes
Q2G078_C430	C	Q2G078	SAOUHSC_00742	Ribonucleoside-diphosphate reductase	yes
Q2G078_C716	C	Q2G078	SAOUHSC_00742	Ribonucleoside-diphosphate reductase	yes
Q2G078_M399	M	Q2G078	SAOUHSC_00742	Ribonucleoside-diphosphate reductase	yes
Q2G081_C57	C	Q2G081	queF	NADPH-dependent 7-cyano-7-deazaguanine reductase	no
Q2G084_C54	C	Q2G084	SAOUHSC_00736	Putative lipid kinase SAOUHSC_00736	no
Q2G089_C207	C	Q2G089	SAOUHSC_00731	ABC transporter domain protein	no
Q2G089_C246	C	Q2G089	SAOUHSC_00731	ABC transporter domain protein	no
Q2G094_C30	C	Q2G094	SAOUHSC_00727	Uncharacterized protein	no
Q2G098_C295	C	Q2G098	SAOUHSC_00723	Uncharacterized protein	no
Q2G099_C141	C	Q2G099	SAOUHSC_00722	Para-aminobenzoate synthase, glutamine amidotransferase, component II, putative	no
Q2G0A0_C105	C	Q2G0A0	SAOUHSC_00705	Cys-tRNA(Pro)/Cys-tRNA(Cys) deacylase	no
Q2G0A9_C82	C	Q2G0A9	SAOUHSC_00696	Uncharacterized protein	no
Q2G0B0_C183	C	Q2G0B0	SAOUHSC_00695	Uncharacterized protein	no
Q2G0B1_C12	C	Q2G0B1	mgrA	HTH-type transcriptional regulator MgrA	no
Q2G0B7_C166	C	Q2G0B7	SAOUHSC_00688	Cytokinin riboside 5'-monophosphate phosphoribohydrolase	no
Q2G0B7_C8	C	Q2G0B7	SAOUHSC_00688	Cytokinin riboside 5'-monophosphate phosphoribohydrolase	no
Q2G0D6_C152	C	Q2G0D6	SAOUHSC_00669	Uncharacterized protein	no
Q2G0D6_C190	C	Q2G0D6	SAOUHSC_00669	Uncharacterized protein	no
Q2G0D6_M30	M	Q2G0D6	SAOUHSC_00669	Uncharacterized protein	no
Q2G0E0_C63	C	Q2G0E0	graR	Response regulator protein GraR	no
Q2G0E1_C288	C	Q2G0E1	SAOUHSC_00664	Uncharacterized protein	no
Q2G0E2_C113	C	Q2G0E2	SAOUHSC_00663	Uncharacterized protein	no
Q2G0F0_T200	T	Q2G0F0	SAOUHSC_00619	Uncharacterized protein	no
Q2G0G1_C145	C	Q2G0G1	adh	Alcohol dehydrogenase	no
Q2G0G1_C37	C	Q2G0G1	adh	Alcohol dehydrogenase	no
Q2G0G2_C106	C	Q2G0G2	SAOUHSC_00607	Uncharacterized protein	no
Q2G0G2_C87	C	Q2G0G2	SAOUHSC_00607	Uncharacterized protein	no
Q2G0G3_C250	C	Q2G0G3	SAOUHSC_00606	Uncharacterized protein	no
Q2G0G5_C123	C	Q2G0G5	SAOUHSC_00604	Uncharacterized protein	no
Q2G0I1_C78	C	Q2G0I1	SAOUHSC_00584	Uncharacterized protein	no
Q2G0I3_C25	C	Q2G0I3	SAOUHSC_00582	Uncharacterized protein	no
Q2G0I3_C91	C	Q2G0I3	SAOUHSC_00582	Uncharacterized protein	no
Q2G0I5_C8	C	Q2G0I5	SAOUHSC_00580	UPF0741 protein SAOUHSC_00580	no
Q2G0I6_C304	C	Q2G0I6	SAOUHSC_00579	Phosphomevalonate kinase	yes
Q2G0I6_C324	C	Q2G0I6	SAOUHSC_00579	Phosphomevalonate kinase	yes
Q2G0I8_C234	C	Q2G0I8	SAOUHSC_00577	Mevalonate kinase, putative	yes
Q2G0J1_C143	C	Q2G0J1	SAOUHSC_00573	Putative heme-dependent peroxidase SAOUHSC_00573	no
Q2G0J8_M80	M	Q2G0J8	SAOUHSC_00562	Phosphomethylpyrimidine kinase	no
Q2G0K5_C20	C	Q2G0K5	SAOUHSC_00555	Hydrolase, haloacid dehalogenase-like	no
Q2G0K8_C18	C	Q2G0K8	nagB	Glucosamine-6-phosphate deaminase	no
Q2G0K8_C239	C	Q2G0K8	nagB	Glucosamine-6-phosphate deaminase	no
Q2G0K8_C30	C	Q2G0K8	nagB	Glucosamine-6-phosphate deaminase	no
Q2G0L0_C39	C	Q2G0L0	SAOUHSC_00550	Uncharacterized protein	no
Q2G0L8_C64	C	Q2G0L8	SAOUHSC_00542	Uncharacterized protein	no
Q2G0M0_C62	C	Q2G0M0	SAOUHSC_00540	Uncharacterized protein	no
Q2G0M1_C181	C	Q2G0M1	SAOUHSC_00539	Uncharacterized protein	no
Q2G0M5_C153	C	Q2G0M5	SAOUHSC_00535	Uncharacterized epimerase/dehydratase SAOUHSC_00535	no
Q2G0M5_C287	C	Q2G0M5	SAOUHSC_00535	Uncharacterized epimerase/dehydratase SAOUHSC_00535	no
Q2G0M6_C198	C	Q2G0M6	araB	Ribulokinase	no
Q2G0M6_C394	C	Q2G0M6	araB	Ribulokinase	no
Q2G0M6_C439	C	Q2G0M6	araB	Ribulokinase	no
Q2G0M7_C190	C	Q2G0M7	hchA	Protein/nucleic acid deglycase HchA	no
Q2G0M7_C214	C	Q2G0M7	hchA	Protein/nucleic acid deglycase HchA	no
Q2G0M8_C113	C	Q2G0M8	SAOUHSC_00532	Uncharacterized protein	no
Q2G0M9_C348	C	Q2G0M9	SAOUHSC_00531	Uncharacterized protein	no
Q2G0M9_C48	C	Q2G0M9	SAOUHSC_00531	Uncharacterized protein	no
Q2G0N0_C82	C	Q2G0N0	tuf	Elongation factor Tu	yes
Q2G0N0_D22	D	Q2G0N0	tuf	Elongation factor Tu	yes
Q2G0N0_H249	H	Q2G0N0	tuf	Elongation factor Tu	yes
Q2G0N0_H67	H	Q2G0N0	tuf	Elongation factor Tu	yes
Q2G0N0_M193	M	Q2G0N0	tuf	Elongation factor Tu	yes
Q2G0N0_M212	M	Q2G0N0	tuf	Elongation factor Tu	yes
Q2G0N0_M49	M	Q2G0N0	tuf	Elongation factor Tu	yes
Q2G0N0_N39	N	Q2G0N0	tuf	Elongation factor Tu	yes
Q2G0N1_C183	C	Q2G0N1	fusA	Elongation factor G	yes
Q2G0N1_C258	C	Q2G0N1	fusA	Elongation factor G	yes
Q2G0N1_C390	C	Q2G0N1	fusA	Elongation factor G	yes
Q2G0N1_C473	C	Q2G0N1	fusA	Elongation factor G	yes
Q2G0N1_C596	C	Q2G0N1	fusA	Elongation factor G	yes
Q2G0N1_M50	M	Q2G0N1	fusA	Elongation factor G	yes
Q2G0N1_M53	M	Q2G0N1	fusA	Elongation factor G	yes
Q2G0N1_M670	M	Q2G0N1	fusA	Elongation factor G	yes
Q2G0N5_C355	C	Q2G0N5	rpoC	DNA-directed RNA polymerase subunit beta'	yes
Q2G0N5_C48	C	Q2G0N5	rpoC	DNA-directed RNA polymerase subunit beta'	yes
Q2G0N5_C60	C	Q2G0N5	rpoC	DNA-directed RNA polymerase subunit beta'	yes
Q2G0N5_C78	C	Q2G0N5	rpoC	DNA-directed RNA polymerase subunit beta'	yes
Q2G0N9_M113	M	Q2G0N9	rplJ	50S ribosomal protein L10	yes
Q2G0P5_C311	C	Q2G0P5	clpC	ATP-dependent Clp protease ATP-binding subunit ClpC	no
Q2G0P6_C157	C	Q2G0P6	mcsB	Protein-arginine kinase	no
Q2G0P6_C270	C	Q2G0P6	mcsB	Protein-arginine kinase	no
Q2G0P8_C37	C	Q2G0P8	ctsR	Transcriptional regulator CtsR	no
Q2G0Q0_C145	C	Q2G0Q0	pdxT	Pyridoxal 5'-phosphate synthase subunit PdxT	no
Q2G0Q1_C128	C	Q2G0Q1	pdxS	Pyridoxal 5'-phosphate synthase subunit PdxS	no
Q2G0Q1_C130	C	Q2G0Q1	pdxS	Pyridoxal 5'-phosphate synthase subunit PdxS	no
Q2G0Q1_M24	M	Q2G0Q1	pdxS	Pyridoxal 5'-phosphate synthase subunit PdxS	no
Q2G0Q8_C85	C	Q2G0Q8	SAOUHSC_00488	Cysteine synthase	no
Q2G0R0_C259	C	Q2G0R0	ftsH	ATP-dependent zinc metalloprotease FtsH	no
Q2G0R0_C480	C	Q2G0R0	ftsH	ATP-dependent zinc metalloprotease FtsH	no
Q2G0R1_C37	C	Q2G0R1	SAOUHSC_00485	Hypoxanthine phosphoribosyltransferase	no
Q2G0R6_C202	C	Q2G0R6	SAOUHSC_00480	Uncharacterized protein	no
Q2G0R8_C1157	C	Q2G0R8	mfd	Transcription-repair-coupling factor	no
Q2G0R8_C645	C	Q2G0R8	mfd	Transcription-repair-coupling factor	no
Q2G0R9_C3	C	Q2G0R9	pth	Peptidyl-tRNA hydrolase	yes
Q2G0S2_C173	C	Q2G0S2	prs	Ribose-phosphate pyrophosphokinase	yes
Q2G0S2_C255	C	Q2G0S2	prs	Ribose-phosphate pyrophosphokinase	yes
Q2G0S2_C256	C	Q2G0S2	prs	Ribose-phosphate pyrophosphokinase	yes
Q2G0S3_C100	C	Q2G0S3	glmU	Bifunctional protein GlmU	yes
Q2G0S3_C379	C	Q2G0S3	glmU	Bifunctional protein GlmU	yes
Q2G0S8_C139	C	Q2G0S8	SAOUHSC_00466	Putative 4-diphosphocytidyl-2-C-methyl-D-erythritol kinase	no
Q2G0S8_C147	C	Q2G0S8	SAOUHSC_00466	Putative 4-diphosphocytidyl-2-C-methyl-D-erythritol kinase	no
Q2G0S8_C209	C	Q2G0S8	SAOUHSC_00466	Putative 4-diphosphocytidyl-2-C-methyl-D-erythritol kinase	no
Q2G0S8_M195	M	Q2G0S8	SAOUHSC_00466	Putative 4-diphosphocytidyl-2-C-methyl-D-erythritol kinase	no
Q2G0S9_C14	C	Q2G0S9	SAOUHSC_00465	Uncharacterized protein	no
Q2G0T0_C121	C	Q2G0T0	rsmA	Ribosomal RNA small subunit methyltransferase A	no
Q2G0T3_C83	C	Q2G0T3	recR	Recombination protein RecR	no
Q2G0T4_M21	M	Q2G0T4	SAOUHSC_00444	Nucleoid-associated protein SAOUHSC_00444	yes
Q2G0T5_C190	C	Q2G0T5	dnaX	DNA polymerase III subunit gamma/tau	yes
Q2G0T5_C493	C	Q2G0T5	dnaX	DNA polymerase III subunit gamma/tau	yes
Q2G0T6_P45	P	Q2G0T6	SAOUHSC_00441	Uncharacterized protein	no
Q2G0T9_C257	C	Q2G0T9	SAOUHSC_00438	Alpha amylase family protein, putative	no
Q2G0T9_C320	C	Q2G0T9	SAOUHSC_00438	Alpha amylase family protein, putative	no
Q2G0U3_C264	C	Q2G0U3	SAOUHSC_00434	Transcriptional regulator, lysR family, putative	no
Q2G0U7_C4	C	Q2G0U7	SAOUHSC_00429	MutT/nudix family protein, putative	no
Q2G0U9_C235	C	Q2G0U9	sle1	N-acetylmuramoyl-L-alanine amidase sle1	no
Q2G0V7_C46	C	Q2G0V7	SAOUHSC_00417	Uncharacterized protein	no
Q2G0V7_S94	S	Q2G0V7	SAOUHSC_00417	Uncharacterized protein	no
Q2G0W1_C296	C	Q2G0W1	SAOUHSC_00413	UPF0753 protein SAOUHSC_00413	no
Q2G0W6_C69	C	Q2G0W6	SAOUHSC_00408	Uncharacterized protein	no
Q2G0Y6_C223	C	Q2G0Y6	guaA	GMP synthase [glutamine-hydrolyzing]	yes
Q2G0Y6_C248	C	Q2G0Y6	guaA	GMP synthase [glutamine-hydrolyzing]	yes
Q2G0Y6_M263	M	Q2G0Y6	guaA	GMP synthase [glutamine-hydrolyzing]	yes
Q2G0Y7_C307	C	Q2G0Y7	guaB	Inosine-5'-monophosphate dehydrogenase	no
Q2G0Y7_C326	C	Q2G0Y7	guaB	Inosine-5'-monophosphate dehydrogenase	no
Q2G0Y9_C176	C	Q2G0Y9	xpt	Xanthine phosphoribosyltransferase	no
Q2G0Y9_C76	C	Q2G0Y9	xpt	Xanthine phosphoribosyltransferase	no
Q2G101_C25	C	Q2G101	SAOUHSC_00359	Phosphoglycerate mutase family protein	no
Q2G111_C16	C	Q2G111	rpsR	30S ribosomal protein S18	yes
Q2G111_F18	F	Q2G111	rpsR	30S ribosomal protein S18	yes
Q2G111_V15	V	Q2G111	rpsR	30S ribosomal protein S18	yes
Q2G112_C51	C	Q2G112	SAOUHSC_00349	Single-stranded DNA-binding protein	yes
Q2G112_C97	C	Q2G112	SAOUHSC_00349	Single-stranded DNA-binding protein	yes
Q2G115_C101	C	Q2G115	ychF	Ribosome-binding ATPase YchF	no
Q2G115_C306	C	Q2G115	ychF	Ribosome-binding ATPase YchF	no
Q2G122_C715	C	Q2G122	metE	5-methyltetrahydropteroyltriglutamate--homocysteine methyltransferase	no
Q2G124_C378	C	Q2G124	SAOUHSC_00336	Probable acetyl-CoA acyltransferase	yes
Q2G126_C92	C	Q2G126	SAOUHSC_00330	Uncharacterized protein	no
Q2G147_C90	C	Q2G147	SAOUHSC_00308	Lipoate--protein ligase	no
Q2G157_C10	C	Q2G157	nanE	Putative N-acetylmannosamine-6-phosphate 2-epimerase	no
Q2G157_C199	C	Q2G157	nanE	Putative N-acetylmannosamine-6-phosphate 2-epimerase	no
Q2G157_C88	C	Q2G157	nanE	Putative N-acetylmannosamine-6-phosphate 2-epimerase	no
Q2G159_C129	C	Q2G159	SAOUHSC_00296	ROK family protein	no
Q2G159_C284	C	Q2G159	SAOUHSC_00296	ROK family protein	no
Q2G163_C158	C	Q2G163	psuG	Pseudouridine-5'-phosphate glycosidase	no
Q2G167_C193	C	Q2G167	SAOUHSC_00287	ABC transporter, ATP-binding protein, putative	no
Q2G1B1_C199	C	Q2G1B1	SAOUHSC_00234	Uncharacterized protein	no
Q2G1B9_C229	C	Q2G1B9	tarJ	Ribulose-5-phosphate reductase 1	yes
Q2G1B9_C38	C	Q2G1B9	tarJ	Ribulose-5-phosphate reductase 1	yes
Q2G1C0_C196	C	Q2G1C0	tarI	Ribitol-5-phosphate cytidylyltransferase 1	yes
Q2G1C4_C229	C	Q2G1C4	tarJ'	Ribulose-5-phosphate reductase 2	no
Q2G1C4_C315	C	Q2G1C4	tarJ'	Ribulose-5-phosphate reductase 2	no
Q2G1C4_C38	C	Q2G1C4	tarJ'	Ribulose-5-phosphate reductase 2	no
Q2G1C7_C422	C	Q2G1C7	SAOUHSC_00198	Uncharacterized protein	no
Q2G1C7_C72	C	Q2G1C7	SAOUHSC_00198	Uncharacterized protein	no
Q2G1C8_C202	C	Q2G1C8	SAOUHSC_00197	Uncharacterized protein	no
Q2G1C8_C317	C	Q2G1C8	SAOUHSC_00197	Uncharacterized protein	no
Q2G1C8_H138	H	Q2G1C8	SAOUHSC_00197	Uncharacterized protein	no
Q2G1C8_H385	H	Q2G1C8	SAOUHSC_00197	Uncharacterized protein	no
Q2G1C8_M84	M	Q2G1C8	SAOUHSC_00197	Uncharacterized protein	no
Q2G1C8_T142	T	Q2G1C8	SAOUHSC_00197	Uncharacterized protein	no
Q2G1D0_C379	C	Q2G1D0	SAOUHSC_00195	Acetyl-CoA acetyltransferase, putative	no
Q2G1D0_Y373	Y	Q2G1D0	SAOUHSC_00195	Acetyl-CoA acetyltransferase, putative	no
Q2G1D8_C413	C	Q2G1D8	pflB	Formate acetyltransferase	no
Q2G1D8_C653	C	Q2G1D8	pflB	Formate acetyltransferase	no
Q2G1D8_C691	C	Q2G1D8	pflB	Formate acetyltransferase	no
Q2G1E1_C248	C	Q2G1E1	SAOUHSC_00184	Uncharacterized response regulatory protein SAOUHSC_00184	no
Q2G1E6_C263	C	Q2G1E6	SAOUHSC_00179	Uncharacterized protein	no
Q2G1G2_C372	C	Q2G1G2	SAOUHSC_00162	Type I restriction enzyme R Protein	no
Q2G1G2_C420	C	Q2G1G2	SAOUHSC_00162	Type I restriction enzyme R Protein	no
Q2G1G2_R217	R	Q2G1G2	SAOUHSC_00162	Type I restriction enzyme R Protein	no
Q2G1G4_C124	C	Q2G1G4	SAOUHSC_00160	Uncharacterized protein	no
Q2G1G4_C269	C	Q2G1G4	SAOUHSC_00160	Uncharacterized protein	no
Q2G1G5_C27	C	Q2G1G5	SAOUHSC_00158	PTS system EIIBC component SAOUHSC_00158	no
Q2G1G6_C165	C	Q2G1G6	murQ	N-acetylmuramic acid 6-phosphate etherase	no
Q2G1G6_C272	C	Q2G1G6	murQ	N-acetylmuramic acid 6-phosphate etherase	no
Q2G1G6_C83	C	Q2G1G6	murQ	N-acetylmuramic acid 6-phosphate etherase	no
Q2G1G7_C102	C	Q2G1G7	SAOUHSC_00156	Uncharacterized protein	no
Q2G1G7_C224	C	Q2G1G7	SAOUHSC_00156	Uncharacterized protein	no
Q2G1G7_C269	C	Q2G1G7	SAOUHSC_00156	Uncharacterized protein	no
Q2G1H4_C147	C	Q2G1H4	argC	N-acetyl-gamma-glutamyl-phosphate reductase	no
Q2G1H9_C1906	C	Q2G1H9	SAOUHSC_00144	Uncharacterized protein	no
Q2G1I7_C135	C	Q2G1I7	SAOUHSC_00135	Uncharacterized protein	no
Q2G1I7_C143	C	Q2G1I7	SAOUHSC_00135	Uncharacterized protein	no
Q2G1J0_C290	C	Q2G1J0	aldA	Putative aldehyde dehydrogenase AldA	no
Q2G1J4_C149	C	Q2G1J4	SAOUHSC_00128	Cap5O protein/UDP-N-acetyl-D-mannosaminuronic acid dehydrogenase	no
Q2G1J4_C176	C	Q2G1J4	SAOUHSC_00128	Cap5O protein/UDP-N-acetyl-D-mannosaminuronic acid dehydrogenase	no
Q2G1J4_C258	C	Q2G1J4	SAOUHSC_00128	Cap5O protein/UDP-N-acetyl-D-mannosaminuronic acid dehydrogenase	no
Q2G1J5_C159	C	Q2G1J5	SAOUHSC_00127	Cap5N protein/UDP-glucose 4-epimerase, putative	no
Q2G1J7_C302	C	Q2G1J7	SAOUHSC_00125	Cap5L protein/glycosyltransferase, putative	no
Q2G1K2_C101	C	Q2G1K2	SAOUHSC_00120	UDP-N-acetylglucosamine 2-epimerase	no
Q2G1K2_C123	C	Q2G1K2	SAOUHSC_00120	UDP-N-acetylglucosamine 2-epimerase	no
Q2G1K4_C160	C	Q2G1K4	SAOUHSC_00118	Capsular polysaccharide biosynthesis protein Cap5E, putative	no
Q2G1K5_C228	C	Q2G1K5	SAOUHSC_00117	Capsular polysaccharide biosynthesis protein Cap5D, putative	no
Q2G1K5_C298	C	Q2G1K5	SAOUHSC_00117	Capsular polysaccharide biosynthesis protein Cap5D, putative	no
Q2G1K9_C431	C	Q2G1K9	SAOUHSC_00113	Aldehyde-alcohol dehydrogenase	no
Q2G1M1_C155	C	Q2G1M1	SAOUHSC_00086	3-ketoacyl-acyl carrier protein reductase, putative	no
Q2G1M9_C397	C	Q2G1M9	SAOUHSC_00079	Uncharacterized protein	no
Q2G1N2_C259	C	Q2G1N2	SAOUHSC_00076	Ornithine cyclodeaminase, putative	no
Q2G1R5_C164	C	Q2G1R5	SAOUHSC_00037	Uncharacterized protein	no
Q2G1R5_C341	C	Q2G1R5	SAOUHSC_00037	Uncharacterized protein	no
Q2G1R8_C31	C	Q2G1R8	SAOUHSC_00034	Uncharacterized protein	no
Q2G1R8_C60	C	Q2G1R8	SAOUHSC_00034	Uncharacterized protein	no
Q2G1S1_C33	C	Q2G1S1	rsmI	Ribosomal RNA small subunit methyltransferase I	no
Q2G1S2_C242	C	Q2G1S2	SAOUHSC_00462	Uncharacterized protein	no
Q2G1S3_C179	C	Q2G1S3	purA	Adenylosuccinate synthetase	no
Q2G1S4_C254	C	Q2G1S4	SAOUHSC_00018	Replicative DNA helicase	yes
Q2G1S4_C357	C	Q2G1S4	SAOUHSC_00018	Replicative DNA helicase	yes
Q2G1S4_M269	M	Q2G1S4	SAOUHSC_00018	Replicative DNA helicase	yes
Q2G1T2_C21	C	Q2G1T2	SAOUHSC_00826	Uncharacterized protein	no
Q2G1T2_C7	C	Q2G1T2	SAOUHSC_00826	Uncharacterized protein	no
Q2G1T3_C120	C	Q2G1T3	SAOUHSC_00831	Organic hydroperoxide resistance protein-like	no
Q2G1T3_C54	C	Q2G1T3	SAOUHSC_00831	Organic hydroperoxide resistance protein-like	no
Q2G1U0_C182	C	Q2G1U0	gmk	Guanylate kinase	yes
Q2G1U3_C586	C	Q2G1U3	SAOUHSC_00937	Oligoendopeptidase F	no
Q2G1U6_C10	C	Q2G1U6	spxA	Regulatory protein Spx	yes
Q2G1U6_C13	C	Q2G1U6	spxA	Regulatory protein Spx	yes
Q2G1W2_C221	C	Q2G1W2	pckA	Phosphoenolpyruvate carboxykinase (ATP)	no
Q2G1W4_A301	A	Q2G1W4	metK	S-adenosylmethionine synthase	yes
Q2G1W4_C275	C	Q2G1W4	metK	S-adenosylmethionine synthase	yes
Q2G1X0_H170	H	Q2G1X0	hly	Alpha-hemolysin	no
Q2G1X6_C23	C	Q2G1X6	queC	7-cyano-7-deazaguanine synthase	no
Q2G1X7_C148	C	Q2G1X7	queE	7-carboxy-7-deazaguanine synthase	no
Q2G1X7_C37	C	Q2G1X7	queE	7-carboxy-7-deazaguanine synthase	no
Q2G1Y5_C71	C	Q2G1Y5	ldh2	L-lactate dehydrogenase 2	no
Q2G1Y6_C400	C	Q2G1Y6	SAOUHSC_01058	GTP-binding protein TypA, putative	no
Q2G1Y6_C408	C	Q2G1Y6	SAOUHSC_01058	GTP-binding protein TypA, putative	no
Q2G1Y9_C9	C	Q2G1Y9	SAOUHSC_01060	Uncharacterized protein	no
Q2G1Z0_C73	C	Q2G1Z0	SAOUHSC_00655	Uncharacterized protein	no
Q2G1Z3_C173	C	Q2G1Z3	SAOUHSC_00652	Iron compound ABC transporter, ATP-binding protein	no
Q2G1Z3_C191	C	Q2G1Z3	SAOUHSC_00652	Iron compound ABC transporter, ATP-binding protein	no
Q2G1Z3_C260	C	Q2G1Z3	SAOUHSC_00652	Iron compound ABC transporter, ATP-binding protein	no
Q2G1Z3_C40	C	Q2G1Z3	SAOUHSC_00652	Iron compound ABC transporter, ATP-binding protein	no
Q2G1Z4_C439	C	Q2G1Z4	proS	Proline--tRNA ligase	yes
Q2G1Z8_C1254	C	Q2G1Z8	polC	DNA polymerase III PolC-type	yes
Q2G1Z8_C97	C	Q2G1Z8	polC	DNA polymerase III PolC-type	yes
Q2G1Z9_C154	C	Q2G1Z9	nadK	NAD kinase	yes
Q2G200_C17	C	Q2G200	SAOUHSC_00941	UPF0738 protein SAOUHSC_00941	no
Q2G203_C37	C	Q2G203	SAOUHSC_00938	UPF0413 protein SAOUHSC_00938	no
Q2G203_C71	C	Q2G203	SAOUHSC_00938	UPF0413 protein SAOUHSC_00938	no
Q2G222_C513	C	Q2G222	SAOUHSC_02979	N-acetylmuramoyl-L-alanine amidase domain-containing protein SAOUHSC_02979	no
Q2G224_C37	C	Q2G224	deoC	Deoxyribose-phosphate aldolase	no
Q2G224_C58	C	Q2G224	deoC	Deoxyribose-phosphate aldolase	no
Q2G229_C46	C	Q2G229	SAOUHSC_00452	Uncharacterized protein	no
Q2G229_C64	C	Q2G229	SAOUHSC_00452	Uncharacterized protein	no
Q2G234_C131	C	Q2G234	SAOUHSC_02134	Nitric oxide synthase oxygenase	no
Q2G238_C275	C	Q2G238	SAOUHSC_00707	Tagatose-6-phosphate kinase	no
Q2G240_C97	C	Q2G240	SAOUHSC_00706	Uncharacterized protein	no
Q2G241_C108	C	Q2G241	gltX	Glutamate--tRNA ligase	yes
Q2G243_C378	C	Q2G243	radA	DNA repair protein RadA	no
Q2G243_C99	C	Q2G243	radA	DNA repair protein RadA	no
Q2G248_C126	C	Q2G248	SAOUHSC_01852	Uncharacterized protein	no
Q2G248_C259	C	Q2G248	SAOUHSC_01852	Uncharacterized protein	no
Q2G255_C262	C	Q2G255	SAOUHSC_01475	Uncharacterized protein	no
Q2G255_C322	C	Q2G255	SAOUHSC_01475	Uncharacterized protein	no
Q2G255_C7	C	Q2G255	SAOUHSC_01475	Uncharacterized protein	no
Q2G255_C99	C	Q2G255	SAOUHSC_01475	Uncharacterized protein	no
Q2G263_C42	C	Q2G263	SAOUHSC_00096	Transcriptional regulator, GntR family, putative	no
Q2G268_C154	C	Q2G268	SAOUHSC_01178	Coenzyme A biosynthesis bifunctional protein CoaBC	yes
Q2G273_C69	C	Q2G273	ureG	Urease accessory protein UreG	no
Q2G274_C421	C	Q2G274	gyrB	DNA gyrase subunit B	yes
Q2G274_C429	C	Q2G274	gyrB	DNA gyrase subunit B	yes
Q2G282_C102	C	Q2G282	perR	Peroxide-responsive repressor PerR	no
Q2G282_C105	C	Q2G282	perR	Peroxide-responsive repressor PerR	no
Q2G282_C142	C	Q2G282	perR	Peroxide-responsive repressor PerR	no
Q2G282_C145	C	Q2G282	perR	Peroxide-responsive repressor PerR	no
Q2G292_C147	C	Q2G292	SAOUHSC_01849	Uncharacterized protein	no
Q2G292_C238	C	Q2G292	SAOUHSC_01849	Uncharacterized protein	no
Q2G293_C182	C	Q2G293	SAOUHSC_01847	Uncharacterized protein	no
Q2G294_C48	C	Q2G294	SAOUHSC_01846	Acetyl-CoA synthetase, putative	no
Q2G294_M458	M	Q2G294	SAOUHSC_01846	Acetyl-CoA synthetase, putative	no
Q2G295_C216	C	Q2G295	SAOUHSC_01850	Catabolite control protein A	no
Q2G295_C242	C	Q2G295	SAOUHSC_01850	Catabolite control protein A	no
Q2G296_C207	C	Q2G296	fhs	Formate--tetrahydrofolate ligase	no
Q2G296_C279	C	Q2G296	fhs	Formate--tetrahydrofolate ligase	no
Q2G296_C484	C	Q2G296	fhs	Formate--tetrahydrofolate ligase	no
Q2G296_M62	M	Q2G296	fhs	Formate--tetrahydrofolate ligase	no
Q2G296_M90	M	Q2G296	fhs	Formate--tetrahydrofolate ligase	no
Q2G297_C180	C	Q2G297	SAOUHSC_01696	Uncharacterized protein	no
Q2G2A1_C69	C	Q2G2A1	SAOUHSC_01692	Uncharacterized protein	no
Q2G2A1_C88	C	Q2G2A1	SAOUHSC_01692	Uncharacterized protein	no
Q2G2A3_C47	C	Q2G2A3	SAOUHSC_01043	Dihydrolipoyl dehydrogenase	no
Q2G2A3_C52	C	Q2G2A3	SAOUHSC_01043	Dihydrolipoyl dehydrogenase	no
Q2G2A4_H401	H	Q2G2A4	SAOUHSC_01042	Dihydrolipoamide acetyltransferase component of pyruvate dehydrogenase complex	no
Q2G2A5_H129	H	Q2G2A5	SAOUHSC_01041	Pyruvate dehydrogenase complex, E1 component, pyruvate dehydrogenase beta subunit, putative	no
Q2G2C1_C345	C	Q2G2C1	SAOUHSC_01064	Pyruvate carboxylase	no
Q2G2C1_C675	C	Q2G2C1	SAOUHSC_01064	Pyruvate carboxylase	no
Q2G2C1_C98	C	Q2G2C1	SAOUHSC_01064	Pyruvate carboxylase	no
Q2G2C3_C38	C	Q2G2C3	SAOUHSC_01062	UPF0358 protein SAOUHSC_01062	no
Q2G2C4_C196	C	Q2G2C4	tarI'	Ribitol-5-phosphate cytidylyltransferase 2	no
Q2G2C7_C39	C	Q2G2C7	SAOUHSC_00217	Sorbitol dehydrogenase, putative	no
Q2G2D0_C633	C	Q2G2D0	infB	Translation initiation factor IF-2	yes
Q2G2D1_C11	C	Q2G2D1	SAOUHSC_01244	Uncharacterized protein	yes
Q2G2D2_C251	C	Q2G2D2	nusA	Transcription termination/antitermination protein NusA	yes
Q2G2D3_C52	C	Q2G2D3	rimP	Ribosome maturation factor RimP	no
Q2G2D7_C242	C	Q2G2D7	SAOUHSC_02447	Uncharacterized protein	no
Q2G2G0_C133	C	Q2G2G0	SAOUHSC_00717	Uncharacterized protein	no
Q2G2G2_C17	C	Q2G2G2	saeR	Response regulator SaeR	no
Q2G2G9_C101	C	Q2G2G9	recX	Regulatory protein RecX	no
Q2G2H4_C177	C	Q2G2H4	SAOUHSC_00002	Beta sliding clamp	yes
Q2G2J2_C171	C	Q2G2J2	ssaA2	Staphylococcal secretory antigen ssaA2	yes
Q2G2J8_C226	C	Q2G2J8	SAOUHSC_01413	Uncharacterized protein SAOUHSC_01413	no
Q2G2J8_C57	C	Q2G2J8	SAOUHSC_01413	Uncharacterized protein SAOUHSC_01413	no
Q2G2L1_C112	C	Q2G2L1	tagH	Teichoic acids export ATP-binding protein TagH	yes
Q2G2L2_C236	C	Q2G2L2	SAOUHSC_00637	Uncharacterized protein	no
Q2G2L2_C97	C	Q2G2L2	SAOUHSC_00637	Uncharacterized protein	no
Q2G2L3_C103	C	Q2G2L3	tarA	N-acetylglucosaminyldiphosphoundecaprenol N-acetyl-beta-D-mannosaminyltransferase	yes
Q2G2M3_C210	C	Q2G2M3	SAOUHSC_00513	Uncharacterized protein	no
Q2G2M6_C28	C	Q2G2M6	cysS	Cysteine--tRNA ligase	yes
Q2G2M8_C97	C	Q2G2M8	SAOUHSC_02004	UPF0374 protein SAOUHSC_02004	no
Q2G2N4_C17	C	Q2G2N4	glcT	Protein GlcT	no
Q2G2P2_C345	C	Q2G2P2	SAOUHSC_00204	Globin domain protein	no
Q2G2P7_C443	C	Q2G2P7	hutH	Histidine ammonia-lyase	no
Q2G2P7_C503	C	Q2G2P7	hutH	Histidine ammonia-lyase	no
Q2G2P7_C85	C	Q2G2P7	hutH	Histidine ammonia-lyase	no
Q2G2Q2_C93	C	Q2G2Q2	SAOUHSC_01249	Riboflavin biosynthesis protein	yes
Q2G2Q3_C165	C	Q2G2Q3	truB	tRNA pseudouridine synthase B	no
Q2G2Q3_C49	C	Q2G2Q3	truB	tRNA pseudouridine synthase B	no
Q2G2R6_C14	C	Q2G2R6	SAOUHSC_02130	Uncharacterized protein	no
Q2G2R8_C238	C	Q2G2R8	sspP	Staphopain A	no
Q2G2S0_C411	C	Q2G2S0	purB	Adenylosuccinate lyase	no
Q2G2T1_C174	C	Q2G2T1	SAOUHSC_01973	Uncharacterized protein	no
Q2G2T1_C270	C	Q2G2T1	SAOUHSC_01973	Uncharacterized protein	no
Q2G2T4_C228	C	Q2G2T4	SAOUHSC_00013	Uncharacterized protein	no
Q2G2T7_C147	C	Q2G2T7	SAOUHSC_00713	Uncharacterized protein	no
Q2G2T8_C139	C	Q2G2T8	SAOUHSC_00712	Uncharacterized protein	no
Q2G2U6_C65	C	Q2G2U6	walR	Transcriptional regulatory protein WalR	yes
Q2G2U9_C9	C	Q2G2U9	sarA	Transcriptional regulator SarA	yes
Q2G2V4_C30	C	Q2G2V4	SAOUHSC_01914	Putative membrane protein insertion efficiency factor	no
Q2G2W4_C31	C	Q2G2W4	SAOUHSC_02631	Uncharacterized protein	no
Q2G2W4_C34	C	Q2G2W4	SAOUHSC_02631	Uncharacterized protein	no
Q2G2W9_C105	C	Q2G2W9	SAOUHSC_00455	Uncharacterized protein	no
Q2G2W9_C161	C	Q2G2W9	SAOUHSC_00455	Uncharacterized protein	no
Q2G2W9_C166	C	Q2G2W9	SAOUHSC_00455	Uncharacterized protein	no
Q2G2W9_C198	C	Q2G2W9	SAOUHSC_00455	Uncharacterized protein	no
Q2G2W9_C203	C	Q2G2W9	SAOUHSC_00455	Uncharacterized protein	no
Q2G2W9_C77	C	Q2G2W9	SAOUHSC_00455	Uncharacterized protein	no
Q53700_C72	C	Q53700	cobB	NAD-dependent protein deacetylase	no
Q53726_C121	C	Q53726	pcrB	Heptaprenylglyceryl phosphate synthase	no
Q53727_C243	C	Q53727	pcrA	ATP-dependent DNA helicase PcrA	yes
Q53727_C456	C	Q53727	pcrA	ATP-dependent DNA helicase PcrA	yes
Q53727_Y598	Y	Q53727	pcrA	ATP-dependent DNA helicase PcrA	yes
Q7X2S2_C190	C	Q7X2S2	arcC2	Carbamate kinase 2	no
Q7X2S2_C30	C	Q7X2S2	arcC2	Carbamate kinase 2	no
Q93T05_C615	C	Q93T05	mutL	DNA mismatch repair protein MutL	no
Q93T05_C646	C	Q93T05	mutL	DNA mismatch repair protein MutL	no
Q9F0R1_C57	C	Q9F0R1	sarR	HTH-type transcriptional regulator SarR	no
Q9RQQ0_C54	C	Q9RQQ0	icaR	Biofilm operon icaADBC HTH-type negative transcriptional regulator IcaR	no
Q9ZAH5_C358	C	Q9ZAH5	alr1	Alanine racemase 1	no
Q9ZAH6_C80	C	Q9ZAH6	acpS	Holo-[acyl-carrier-protein] synthase	yes

## Sheet: SA IA-alkyne 1 mM 4-1
Identifier	Modified residue	UniProt code	Gene name	Name	Essential?
A0A0H3KE27_C18	C	A0A0H3KE27	rsbU	sigma factor sigB regulation protein	no
O05154_C10	C	O05154	tagX	Putative glycosyltransferase TagX	no
O05154_C173	C	O05154	tagX	Putative glycosyltransferase TagX	no
O05154_C69	C	O05154	tagX	Putative glycosyltransferase TagX	no
O05204_C127	C	O05204	ahpF	Alkyl hydroperoxide reductase subunit F	no
O05204_C335	C	O05204	ahpF	Alkyl hydroperoxide reductase subunit F	no
O06446_C829	C	O06446	secA1	Protein translocase subunit SecA 1	yes
O06446_C831	C	O06446	secA1	Protein translocase subunit SecA 1	yes
O07325_C171	C	O07325	ftsA	Cell division protein FtsA	yes
O34090_C95	C	O34090	hemC	Porphobilinogen deaminase	no
O50581_C585	C	O50581	recG	ATP-dependent DNA helicase RecG	no
O52582_C16	C	O52582	cdr	Coenzyme A disulfide reductase	no
O52582_C43	C	O52582	cdr	Coenzyme A disulfide reductase	no
P0A011_C107	C	P0A011	lacD	Tagatose 1,6-diphosphate aldolase	no
P0A011_C276	C	P0A011	lacD	Tagatose 1,6-diphosphate aldolase	no
P0A011_C85	C	P0A011	lacD	Tagatose 1,6-diphosphate aldolase	no
P0A088_C59	C	P0A088	msrB	Peptide methionine sulfoxide reductase MsrB	no
P0A0B7_C168	C	P0A0B7	ahpC	Alkyl hydroperoxide reductase C	no
P0A0B7_C39	C	P0A0B7	ahpC	Alkyl hydroperoxide reductase C	no
P0A0B7_H87	H	P0A0B7	ahpC	Alkyl hydroperoxide reductase C	no
P0A0H0_N-terminal2	N-terminal	P0A0H0	rpsL	30S ribosomal protein S12	yes
P0A0K3_C105	C	P0A0K3	SAOUHSC_02013	Uncharacterized protein SAOUHSC_02013	no
P0A0M9_C108	C	P0A0M9	SAOUHSC_00995	Putative acetyltransferase SAOUHSC_00995	no
P0A0Q0_C123	C	P0A0Q0	lacR	Lactose phosphotransferase system repressor	no
P0A0Q0_C222	C	P0A0Q0	lacR	Lactose phosphotransferase system repressor	no
P0C0V7_C218	C	P0C0V7	glmM	Phosphoglucosamine mutase	yes
P47768_C624	C	P47768	rpoB	DNA-directed RNA polymerase subunit beta	yes
P47768_M513	M	P47768	rpoB	DNA-directed RNA polymerase subunit beta	yes
P60430_C188	C	P60430	rplB	50S ribosomal protein L2	yes
P69848_C278	C	P69848	moaA	GTP 3',8-cyclase	no
P69848_C28	C	P69848	moaA	GTP 3',8-cyclase	no
P95689_C260	C	P95689	serS	Serine--tRNA ligase	yes
P95689_C323	C	P95689	serS	Serine--tRNA ligase	yes
P95689_C356	C	P95689	serS	Serine--tRNA ligase	yes
Q05615_C326	C	Q05615	aroA	3-phosphoshikimate 1-carboxyvinyltransferase	no
Q2FUQ2_C88	C	Q2FUQ2	mnmE	tRNA modification GTPase MnmE	yes
Q2FUQ3_C239	C	Q2FUQ3	mnmG	tRNA uridine 5-carboxymethylaminomethyl modification enzyme MnmG	yes
Q2FUQ4_C158	C	Q2FUQ4	rsmG	Ribosomal RNA small subunit methyltransferase G	no
Q2FUR2_C161	C	Q2FUR2	SAOUHSC_03041	Uncharacterized protein	no
Q2FUT4_C24	C	Q2FUT4	SAOUHSC_03017	Uncharacterized protein	no
Q2FUT4_C71	C	Q2FUT4	SAOUHSC_03017	Uncharacterized protein	no
Q2FUV5_C95	C	Q2FUV5	SAOUHSC_02996	Peptide methionine sulfoxide reductase, putative	no
Q2FUW0_C122	C	Q2FUW0	SAOUHSC_02991	Uncharacterized protein	no
Q2FUX5_C58	C	Q2FUX5	argR	Arginine repressor	no
Q2FUX7_C210	C	Q2FUX7	arcA	Arginine deiminase	no
Q2FUX7_C358	C	Q2FUX7	arcA	Arginine deiminase	no
Q2FUY3_C201	C	Q2FUY3	SAOUHSC_02962	Tributyrin esterase, putative	no
Q2FUZ6_C38	C	Q2FUZ6	SAOUHSC_02949	Glutathione peroxidase	no
Q2FUZ8_C187	C	Q2FUZ8	SAOUHSC_02947	Sulfite reductase [NADPH] flavoprotein alpha-component	no
Q2FV10_C289	C	Q2FV10	SAOUHSC_02933	Betaine aldehyde dehydrogenase	no
Q2FV10_C380	C	Q2FV10	SAOUHSC_02933	Betaine aldehyde dehydrogenase	no
Q2FV11_C126	C	Q2FV11	betA	Oxygen-dependent choline dehydrogenase	no
Q2FV11_C310	C	Q2FV11	betA	Oxygen-dependent choline dehydrogenase	no
Q2FV11_C478	C	Q2FV11	betA	Oxygen-dependent choline dehydrogenase	no
Q2FV13_C18	C	Q2FV13	SAOUHSC_02930	Uncharacterized protein	no
Q2FV14_C191	C	Q2FV14	SAOUHSC_02929	Acetyl-CoA synthetase, putative	no
Q2FV14_C266	C	Q2FV14	SAOUHSC_02929	Acetyl-CoA synthetase, putative	no
Q2FV14_C267	C	Q2FV14	SAOUHSC_02929	Acetyl-CoA synthetase, putative	no
Q2FV14_C96	C	Q2FV14	SAOUHSC_02929	Acetyl-CoA synthetase, putative	no
Q2FV16_C275	C	Q2FV16	mqo	Probable malate:quinone oxidoreductase	no
Q2FV16_C62	C	Q2FV16	mqo	Probable malate:quinone oxidoreductase	no
Q2FV16_F272	F	Q2FV16	mqo	Probable malate:quinone oxidoreductase	no
Q2FV16_H115	H	Q2FV16	mqo	Probable malate:quinone oxidoreductase	no
Q2FV16_H303	H	Q2FV16	mqo	Probable malate:quinone oxidoreductase	no
Q2FV16_M171	M	Q2FV16	mqo	Probable malate:quinone oxidoreductase	no
Q2FV20_C110	C	Q2FV20	SAOUHSC_02920	2-dehydropantoate 2-reductase	no
Q2FV26_C128	C	Q2FV26	SAOUHSC_02913	Uncharacterized protein	no
Q2FV27_C67	C	Q2FV27	SAOUHSC_02912	Uncharacterized protein	no
Q2FV27_T53	T	Q2FV27	SAOUHSC_02912	Uncharacterized protein	no
Q2FV28_C129	C	Q2FV28	queH	Epoxyqueuosine reductase QueH	no
Q2FV28_C200	C	Q2FV28	queH	Epoxyqueuosine reductase QueH	no
Q2FV40_C90	C	Q2FV40	SAOUHSC_02899	Uncharacterized protein	no
Q2FV40_M32	M	Q2FV40	SAOUHSC_02899	Uncharacterized protein	no
Q2FV41_C158	C	Q2FV41	SAOUHSC_02898	Uncharacterized protein	no
Q2FV45_C-terminal125	C-terminal	Q2FV45	SAOUHSC_02894	Uncharacterized protein	no
Q2FV58_C118	C	Q2FV58	crtQ	4,4'-diaponeurosporenoate glycosyltransferase	no
Q2FV59_C44	C	Q2FV59	crtM	Dehydrosqualene synthase	no
Q2FV60_C274	C	Q2FV60	crtN	Dehydrosqualene desaturase	no
Q2FV60_C69	C	Q2FV60	crtN	Dehydrosqualene desaturase	no
Q2FV63_C13	C	Q2FV63	copZ	Copper chaperone CopZ	no
Q2FV66_C32	C	Q2FV66	SAOUHSC_02871	Uncharacterized protein	no
Q2FV67_H503	H	Q2FV67	rocA	1-pyrroline-5-carboxylate dehydrogenase	no
Q2FV69_C37	C	Q2FV69	SAOUHSC_02867	Uncharacterized protein	no
Q2FV74_C569	C	Q2FV74	clpL	ATP-dependent Clp protease ATP-binding subunit ClpL	no
Q2FV75_C130	C	Q2FV75	SAOUHSC_02861	Methylated-DNA--protein-cysteine methyltransferase	no
Q2FV76_C111	C	Q2FV76	SAOUHSC_02860	HMG-CoA synthase, putative	yes
Q2FV76_C231	C	Q2FV76	SAOUHSC_02860	HMG-CoA synthase, putative	yes
Q2FV76_E109	E	Q2FV76	SAOUHSC_02860	HMG-CoA synthase, putative	yes
Q2FV86_C161	C	Q2FV86	SAOUHSC_02849	Pyruvate oxidase, putative	no
Q2FV86_C413	C	Q2FV86	SAOUHSC_02849	Pyruvate oxidase, putative	no
Q2FVA2_C105	C	Q2FVA2	SAOUHSC_02831	Uncharacterized protein	no
Q2FVA5_C185	C	Q2FVA5	SAOUHSC_02828	Uncharacterized protein	no
Q2FVA6_C75	C	Q2FVA6	SAOUHSC_02827	Uncharacterized protein	no
Q2FVA7_C95	C	Q2FVA7	SAOUHSC_02826	Uncharacterized protein	no
Q2FVB2_C367	C	Q2FVB2	fbp	Fructose-1,6-bisphosphatase class 3	no
Q2FVC1_C536	C	Q2FVC1	pgcA	Phosphoglucomutase	no
Q2FVC3_C259	C	Q2FVC3	SAOUHSC_02790	Uncharacterized protein	no
Q2FVC3_C403	C	Q2FVC3	SAOUHSC_02790	Uncharacterized protein	no
Q2FVE0_C49	C	Q2FVE0	SAOUHSC_02774	Alkyl hydroperoxide reductase AhpD	no
Q2FVF9_C185	C	Q2FVF9	SAOUHSC_02755	Uncharacterized protein	no
Q2FVG0_C49	C	Q2FVG0	SAOUHSC_02754	ABC transporter, ATP-binding protein, putative	no
Q2FVG3_C296	C	Q2FVG3	SAOUHSC_02751	Carboxylic ester hydrolase	no
Q2FVG3_C347	C	Q2FVG3	SAOUHSC_02751	Carboxylic ester hydrolase	no
Q2FVG5_C47	C	Q2FVG5	SAOUHSC_02747	Uncharacterized protein	no
Q2FVG8_C207	C	Q2FVG8	SAOUHSC_02744	Amino acid ABC transporter, ATP-binding protein, putative	no
Q2FVH3_C203	C	Q2FVH3	SAOUHSC_02739	2-dehydropantoate 2-reductase	no
Q2FVI3_C170	C	Q2FVI3	SAOUHSC_02727	Uncharacterized protein	no
Q2FVI4_C61	C	Q2FVI4	SAOUHSC_02726	Positive transcriptional activator, putative	no
Q2FVI7_C265	C	Q2FVI7	SAOUHSC_02723	Glycerate kinase, putative	no
Q2FVL7_C44	C	Q2FVL7	SAOUHSC_02694	Uncharacterized protein	no
Q2FVM6_C58	C	Q2FVM6	nreB	Oxygen sensor histidine kinase NreB	no
Q2FVN3_C13	C	Q2FVN3	sarZ	HTH-type transcriptional regulator SarZ	no
Q2FVN7_C115	C	Q2FVN7	SAOUHSC_02665	Uncharacterized protein	no
Q2FVN9_C139	C	Q2FVN9	SAOUHSC_02663	Uncharacterized protein	no
Q2FVP8_C248	C	Q2FVP8	SAOUHSC_02654	Ferredoxin--NADP reductase	no
Q2FVP8_C265	C	Q2FVP8	SAOUHSC_02654	Ferredoxin--NADP reductase	no
Q2FVP8_C283	C	Q2FVP8	SAOUHSC_02654	Ferredoxin--NADP reductase	no
Q2FVQ0_C188	C	Q2FVQ0	SAOUHSC_02652	Uncharacterized protein	no
Q2FVQ5_C274	C	Q2FVQ5	mqo	Probable malate:quinone oxidoreductase	no
Q2FVQ5_C63	C	Q2FVQ5	mqo	Probable malate:quinone oxidoreductase	no
Q2FVQ5_C78	C	Q2FVQ5	mqo	Probable malate:quinone oxidoreductase	no
Q2FVS1_C142	C	Q2FVS1	SAOUHSC_02621	Putative 3-methyladenine DNA glycosylase	no
Q2FVT0_C55	C	Q2FVT0	rpiA	Ribose-5-phosphate isomerase A	yes
Q2FVT5_C14	C	Q2FVT5	hutU	Urocanate hydratase	no
Q2FVT8_C225	C	Q2FVT8	SAOUHSC_02604	Uncharacterized protein	no
Q2FVT8_C35	C	Q2FVT8	SAOUHSC_02604	Uncharacterized protein	no
Q2FVV6_C147	C	Q2FVV6	SAOUHSC_02585	Uncharacterized protein	no
Q2FVV6_C175	C	Q2FVV6	SAOUHSC_02585	Uncharacterized protein	no
Q2FVV7_C14	C	Q2FVV7	SAOUHSC_02584	Uncharacterized protein	no
Q2FVV7_C185	C	Q2FVV7	SAOUHSC_02584	Uncharacterized protein	no
Q2FVV7_F138	F	Q2FVV7	SAOUHSC_02584	Uncharacterized protein	no
Q2FVV9_C147	C	Q2FVV9	SAOUHSC_02582	Putative formate dehydrogenase SAOUHSC_02582	no
Q2FVV9_C150	C	Q2FVV9	SAOUHSC_02582	Putative formate dehydrogenase SAOUHSC_02582	no
Q2FVV9_C153	C	Q2FVV9	SAOUHSC_02582	Putative formate dehydrogenase SAOUHSC_02582	no
Q2FVV9_C271	C	Q2FVV9	SAOUHSC_02582	Putative formate dehydrogenase SAOUHSC_02582	no
Q2FVV9_C37	C	Q2FVV9	SAOUHSC_02582	Putative formate dehydrogenase SAOUHSC_02582	no
Q2FVV9_C386	C	Q2FVV9	SAOUHSC_02582	Putative formate dehydrogenase SAOUHSC_02582	no
Q2FVV9_C536	C	Q2FVV9	SAOUHSC_02582	Putative formate dehydrogenase SAOUHSC_02582	no
Q2FVV9_C592	C	Q2FVV9	SAOUHSC_02582	Putative formate dehydrogenase SAOUHSC_02582	no
Q2FVW3_C171	C	Q2FVW3	SAOUHSC_02579	Uncharacterized protein	no
Q2FVW3_C186	C	Q2FVW3	SAOUHSC_02579	Uncharacterized protein	no
Q2FVX7_C262	C	Q2FVX7	SAOUHSC_02545	Uncharacterized protein	no
Q2FVY0_C386	C	Q2FVY0	SAOUHSC_02542	Molybdopterin biosynthesis protein moeA, putative	no
Q2FVY1_C130	C	Q2FVY1	SAOUHSC_02541	Molybdopterin-guanine dinucleotide biosynthesis protein MobB	no
Q2FVZ4_C70	C	Q2FVZ4	femX	Lipid II:glycine glycyltransferase	yes
Q2FW06_M141	M	Q2FW06	rplC	50S ribosomal protein L3	yes
Q2FW08_M20	M	Q2FW08	rplW	50S ribosomal protein L23	yes
Q2FW16_C41	C	Q2FW16	rplN	50S ribosomal protein L14	yes
Q2FW16_C84	C	Q2FW16	rplN	50S ribosomal protein L14	yes
Q2FW18_M26	M	Q2FW18	rplE	50S ribosomal protein L5	yes
Q2FW19_C27	C	Q2FW19	rpsZ	30S ribosomal protein S14 type Z	yes
Q2FW29_C11	C	Q2FW29	rpmJ	50S ribosomal protein L36	yes
Q2FW29_C27	C	Q2FW29	rpmJ	50S ribosomal protein L36	yes
Q2FW31_C121	C	Q2FW31	rpsK	30S ribosomal protein S11	yes
Q2FW31_M65	M	Q2FW31	rpsK	30S ribosomal protein S11	yes
Q2FW37_C156	C	Q2FW37	truA	tRNA pseudouridine synthase A	no
Q2FW38_N-terminal1	N-terminal	Q2FW38	rplM	50S ribosomal protein L13	yes
Q2FW59_C112	C	Q2FW59	SAOUHSC_02458	Uncharacterized protein	no
Q2FW62_C189	C	Q2FW62	SAOUHSC_02445	Zinc-type alcohol dehydrogenase-like protein	no
Q2FW70_C138	C	Q2FW70	SAOUHSC_02436	Uncharacterized protein	no
Q2FW81_C16	C	Q2FW81	SAOUHSC_02423	Probable uridylyltransferase SAOUHSC_02423	no
Q2FW96_C117	C	Q2FW96	mtlD	Mannitol-1-phosphate 5-dehydrogenase	no
Q2FWA0_C541	C	Q2FWA0	glmS	Glutamine--fructose-6-phosphate aminotransferase [isomerizing]	yes
Q2FWA0_N-terminal2	N-terminal	Q2FWA0	glmS	Glutamine--fructose-6-phosphate aminotransferase [isomerizing]	yes
Q2FWB5_C12	C	Q2FWB5	SAOUHSC_02383	Uncharacterized protein	no
Q2FWB7_C76	C	Q2FWB7	SAOUHSC_02381	Uncharacterized protein	no
Q2FWB7_H41	H	Q2FWB7	SAOUHSC_02381	Uncharacterized protein	no
Q2FWC4_C125	C	Q2FWC4	SAOUHSC_02374	Aminobenzoyl-glutamate utilization protein B, putative	no
Q2FWC4_C270	C	Q2FWC4	SAOUHSC_02374	Aminobenzoyl-glutamate utilization protein B, putative	no
Q2FWC6_C17	C	Q2FWC6	SAOUHSC_02372	Uncharacterized protein	no
Q2FWC7_G245	G	Q2FWC7	coaW	Type II pantothenate kinase	yes
Q2FWC9_C6	C	Q2FWC9	SAOUHSC_02370	Uncharacterized protein	no
Q2FWD1_C175	C	Q2FWD1	pyrG	CTP synthase	yes
Q2FWD1_C229	C	Q2FWD1	pyrG	CTP synthase	yes
Q2FWD1_C239	C	Q2FWD1	pyrG	CTP synthase	yes
Q2FWD1_C382	C	Q2FWD1	pyrG	CTP synthase	yes
Q2FWD1_C439	C	Q2FWD1	pyrG	CTP synthase	yes
Q2FWD1_C505	C	Q2FWD1	pyrG	CTP synthase	yes
Q2FWD3_C93	C	Q2FWD3	SAOUHSC_02366	Uncharacterized protein	yes
Q2FWD4_C118	C	Q2FWD4	murA	UDP-N-acetylglucosamine 1-carboxyvinyltransferase	no
Q2FWD5_C4	C	Q2FWD5	SAOUHSC_02364	Uncharacterized protein	no
Q2FWD6_C279	C	Q2FWD6	SAOUHSC_02363	Putative aldehyde dehydrogenase SAOUHSC_02363	no
Q2FWD8_M34	M	Q2FWD8	rpmE2	50S ribosomal protein L31 type B	yes
Q2FWD9_C12	C	Q2FWD9	tdk	Thymidine kinase	no
Q2FWD9_C145	C	Q2FWD9	tdk	Thymidine kinase	no
Q2FWE2_C209	C	Q2FWE2	SAOUHSC_02357	Threonylcarbamoyl-AMP synthase	yes
Q2FWE2_C304	C	Q2FWE2	SAOUHSC_02357	Threonylcarbamoyl-AMP synthase	yes
Q2FWE4_C69	C	Q2FWE4	SAOUHSC_02355	UPF0340 protein SAOUHSC_02355	no
Q2FWE5_C238	C	Q2FWE5	glyA	Serine hydroxymethyltransferase	no
Q2FWE5_C339	C	Q2FWE5	glyA	Serine hydroxymethyltransferase	no
Q2FWE5_C64	C	Q2FWE5	glyA	Serine hydroxymethyltransferase	no
Q2FWE6_C159	C	Q2FWE6	upp	Uracil phosphoribosyltransferase	no
Q2FWE6_M38	M	Q2FWE6	upp	Uracil phosphoribosyltransferase	no
Q2FWE6_M84	M	Q2FWE6	upp	Uracil phosphoribosyltransferase	no
Q2FWE8_C193	C	Q2FWE8	atpA	ATP synthase subunit alpha	no
Q2FWF5_C134	C	Q2FWF5	fabZ	3-hydroxyacyl-[acyl-carrier-protein] dehydratase FabZ	yes
Q2FWF5_C94	C	Q2FWF5	fabZ	3-hydroxyacyl-[acyl-carrier-protein] dehydratase FabZ	yes
Q2FWF6_C119	C	Q2FWF6	SAOUHSC_02335	Uncharacterized protein	no
Q2FWG0_C137	C	Q2FWG0	tenA	Aminopyrimidine aminohydrolase	no
Q2FWG1_C215	C	Q2FWG1	SAOUHSC_02330	Phosphomethylpyrimidine kinase	no
Q2FWG2_C190	C	Q2FWG2	thiM	Hydroxyethylthiazole kinase	no
Q2FWH3_C190	C	Q2FWH3	ddl	D-alanine--D-alanine ligase	yes
Q2FWH3_C286	C	Q2FWH3	ddl	D-alanine--D-alanine ligase	yes
Q2FWH3_C7	C	Q2FWH3	ddl	D-alanine--D-alanine ligase	yes
Q2FWH6_C63	C	Q2FWH6	SAOUHSC_02315	DNA-binding response regulator, putative	no
Q2FWJ4_C217	C	Q2FWJ4	SAOUHSC_02298	RNA polymerase sigma factor	no
Q2FWJ9_C273	C	Q2FWJ9	ilvA	L-threonine dehydratase biosynthetic IlvA	no
Q2FWJ9_C78	C	Q2FWJ9	ilvA	L-threonine dehydratase biosynthetic IlvA	no
Q2FWK2_C298	C	Q2FWK2	leuB	3-isopropylmalate dehydrogenase	no
Q2FWK4_C199	C	Q2FWK4	ilvC	Ketol-acid reductoisomerase (NADP(+))	no
Q2FWK6_C352	C	Q2FWK6	SAOUHSC_02282	Acetolactate synthase	no
Q2FWK6_C395	C	Q2FWK6	SAOUHSC_02282	Acetolactate synthase	no
Q2FWL2_C14	C	Q2FWL2	tsaD	tRNA N6-adenosine threonylcarbamoyltransferase	yes
Q2FWM0_C292	C	Q2FWM0	SAOUHSC_02269	Sucrose operon repressor, putative	no
Q2FWM1_C320	C	Q2FWM1	SAOUHSC_02268	Invertase	no
Q2FWM2_C42	C	Q2FWM2	SAOUHSC_02267	Fructokinase, putative	no
Q2FWM4_C169	C	Q2FWM4	SAOUHSC_02265	Accessory gene regulator protein A	no
Q2FWM4_C198	C	Q2FWM4	SAOUHSC_02265	Accessory gene regulator protein A	no
Q2FWM4_C93	C	Q2FWM4	SAOUHSC_02265	Accessory gene regulator protein A	no
Q2FWM8_N-terminal1	N-terminal	Q2FWM8	hld	Delta-hemolysin	yes
Q2FWM9_C146	C	Q2FWM9	SAOUHSC_02259	Uncharacterized protein	no
Q2FWN8_C257	C	Q2FWN8	SAOUHSC_02244	Uncharacterized protein	no
Q2FWP1_C191	C	Q2FWP1	hlb	Phospholipase C	no
Q2FWW9_C187	C	Q2FWW9	SAOUHSC_02152	ABC transporter, ATP-binding protein, putative	yes
Q2FWX1_C63	C	Q2FWX1	SAOUHSC_02150	Uncharacterized protein	no
Q2FWX5_C172	C	Q2FWX5	SAOUHSC_02146	Uncharacterized protein	no
Q2FWX8_C328	C	Q2FWX8	SAOUHSC_02143	Uncharacterized protein SAOUHSC_02143	no
Q2FWX8_C61	C	Q2FWX8	SAOUHSC_02143	Uncharacterized protein SAOUHSC_02143	no
Q2FWY1_C110	C	Q2FWY1	ppaC	Probable manganese-dependent inorganic pyrophosphatase	yes
Q2FWY1_C118	C	Q2FWY1	ppaC	Probable manganese-dependent inorganic pyrophosphatase	yes
Q2FWY1_C158	C	Q2FWY1	ppaC	Probable manganese-dependent inorganic pyrophosphatase	yes
Q2FWY3_C114	C	Q2FWY3	SAOUHSC_02138	Uncharacterized protein	no
Q2FWY3_C31	C	Q2FWY3	SAOUHSC_02138	Uncharacterized protein	no
Q2FWY3_C46	C	Q2FWY3	SAOUHSC_02138	Uncharacterized protein	no
Q2FWY9_C186	C	Q2FWY9	gatA	Glutamyl-tRNA(Gln) amidotransferase subunit A	yes
Q2FWY9_C91	C	Q2FWY9	gatA	Glutamyl-tRNA(Gln) amidotransferase subunit A	yes
Q2FWY9_M124	M	Q2FWY9	gatA	Glutamyl-tRNA(Gln) amidotransferase subunit A	yes
Q2FWZ0_C191	C	Q2FWZ0	gatB	Aspartyl/glutamyl-tRNA(Asn/Gln) amidotransferase subunit B	yes
Q2FWZ0_M123	M	Q2FWZ0	gatB	Aspartyl/glutamyl-tRNA(Asn/Gln) amidotransferase subunit B	yes
Q2FWZ3_C411	C	Q2FWZ3	SAOUHSC_02113	RNA methyltransferase, TrmA family, putative	no
Q2FX00_C94	C	Q2FX00	SAOUHSC_02106	Uncharacterized protein	yes
Q2FX05_C19	C	Q2FX05	map	Methionine aminopeptidase	yes
Q2FX05_C67	C	Q2FX05	map	Methionine aminopeptidase	yes
Q2FX05_D124	D	Q2FX05	map	Methionine aminopeptidase	yes
Q2FX12_C13	C	Q2FX12	ptpA	Low molecular weight protein-tyrosine-phosphatase PtpA	no
Q2FX14_C53	C	Q2FX14	SAOUHSC_02092	Aminopeptidase PepS, putative	no
Q2FX87_C48	C	Q2FX87	SAOUHSC_01990	Amino acid ABC transporter, ATP-binding protein, putative	no
Q2FX94_C209	C	Q2FX94	fumC	Fumarate hydratase class II	no
Q2FX96_C99	C	Q2FX96	SAOUHSC_01981	Sensor histidine kinase, putative	no
Q2FXA3_C55	C	Q2FXA3	hemE	Uroporphyrinogen decarboxylase	no
Q2FXA4_C276	C	Q2FXA4	hemH	Ferrochelatase	no
Q2FXA4_H181	H	Q2FXA4	hemH	Ferrochelatase	no
Q2FXA5_C343	C	Q2FXA5	SAOUHSC_01960	Protoporphyrinogen oxidase	no
Q2FXA5_C451	C	Q2FXA5	SAOUHSC_01960	Protoporphyrinogen oxidase	no
Q2FXB7_C50	C	Q2FXB7	SAOUHSC_01948	ABC transporter domain protein	no
Q2FXD0_C293	C	Q2FXD0	SAOUHSC_01933	Type I restriction-modification system, M subunit	no
Q2FXD1_C350	C	Q2FXD1	SAOUHSC_01932	Type I restriction-modification enzyme, S subunit, EcoA family, putative	no
Q2FXD1_C358	C	Q2FXD1	SAOUHSC_01932	Type I restriction-modification enzyme, S subunit, EcoA family, putative	no
Q2FXD2_C144	C	Q2FXD2	SAOUHSC_01931	Uncharacterized protein	no
Q2FXE8_C179	C	Q2FXE8	SAOUHSC_01901	Transaldolase	no
Q2FXE8_C198	C	Q2FXE8	SAOUHSC_01901	Transaldolase	no
Q2FXF5_C15	C	Q2FXF5	arsC	Arsenate reductase	no
Q2FXF5_C89	C	Q2FXF5	arsC	Arsenate reductase	no
Q2FXG1_C162	C	Q2FXG1	ribBA	Riboflavin biosynthesis protein RibBA	no
Q2FXG1_C254	C	Q2FXG1	ribBA	Riboflavin biosynthesis protein RibBA	no
Q2FXG2_C79	C	Q2FXG2	ribH	6,7-dimethyl-8-ribityllumazine synthase	no
Q2FXG2_C92	C	Q2FXG2	ribH	6,7-dimethyl-8-ribityllumazine synthase	no
Q2FXG9_C181	C	Q2FXG9	SAOUHSC_01878	Uncharacterized protein	no
Q2FXH0_C40	C	Q2FXH0	SAOUHSC_01877	Uncharacterized protein	no
Q2FXH0_C52	C	Q2FXH0	SAOUHSC_01877	Uncharacterized protein	no
Q2FXH0_C55	C	Q2FXH0	SAOUHSC_01877	Uncharacterized protein	no
Q2FXH2_C498	C	Q2FXH2	leuS	Leucine--tRNA ligase	yes
Q2FXH2_M569	M	Q2FXH2	leuS	Leucine--tRNA ligase	yes
Q2FXH9_C155	C	Q2FXH9	SAOUHSC_01868	Putative dipeptidase SAOUHSC_01868	no
Q2FXH9_C178	C	Q2FXH9	SAOUHSC_01868	Putative dipeptidase SAOUHSC_01868	no
Q2FXI5_C238	C	Q2FXI5	SAOUHSC_01861	Uncharacterized protein	no
Q2FXI5_C317	C	Q2FXI5	SAOUHSC_01861	Uncharacterized protein	no
Q2FXI6_C27	C	Q2FXI6	SAOUHSC_01860	Uncharacterized protein	no
Q2FXI6_C61	C	Q2FXI6	SAOUHSC_01860	Uncharacterized protein	no
Q2FXI7_C197	C	Q2FXI7	SAOUHSC_01859	UPF0354 protein SAOUHSC_01859	no
Q2FXI8_C126	C	Q2FXI8	SAOUHSC_01858	Phenylalanine--tRNA ligase beta subunit	no
Q2FXI8_C167	C	Q2FXI8	SAOUHSC_01858	Phenylalanine--tRNA ligase beta subunit	no
Q2FXI8_N-terminal1	N-terminal	Q2FXI8	SAOUHSC_01858	Phenylalanine--tRNA ligase beta subunit	no
Q2FXI9_C1215	C	Q2FXI9	SAOUHSC_01857	Uncharacterized protein	no
Q2FXJ0_C152	C	Q2FXJ0	murC	UDP-N-acetylmuramate--L-alanine ligase	yes
Q2FXJ0_C368	C	Q2FXJ0	murC	UDP-N-acetylmuramate--L-alanine ligase	yes
Q2FXJ5_C37	C	Q2FXJ5	tyrS	Tyrosine--tRNA ligase	yes
Q2FXK3_C127	C	Q2FXK3	SAOUHSC_01831	Uncharacterized protein	no
Q2FXK3_C85	C	Q2FXK3	SAOUHSC_01831	Uncharacterized protein	no
Q2FXK4_C107	C	Q2FXK4	SAOUHSC_01830	Uncharacterized protein	no
Q2FXK4_C129	C	Q2FXK4	SAOUHSC_01830	Uncharacterized protein	no
Q2FXK4_C171	C	Q2FXK4	SAOUHSC_01830	Uncharacterized protein	no
Q2FXK7_C102	C	Q2FXK7	SAOUHSC_01828	GAF domain protein	no
Q2FXK7_C78	C	Q2FXK7	SAOUHSC_01828	GAF domain protein	no
Q2FXL3_C60	C	Q2FXL3	tpx	Thiol peroxidase	no
Q2FXL3_C93	C	Q2FXL3	tpx	Thiol peroxidase	no
Q2FXL5_M299	M	Q2FXL5	ackA	Acetate kinase	no
Q2FXL5_M394	M	Q2FXL5	ackA	Acetate kinase	no
Q2FXL6_C137	C	Q2FXL6	SAOUHSC_01819	Putative universal stress protein SAOUHSC_01819	no
Q2FXL6_H134	H	Q2FXL6	SAOUHSC_01819	Putative universal stress protein SAOUHSC_01819	no
Q2FXL6_M110	M	Q2FXL6	SAOUHSC_01819	Putative universal stress protein SAOUHSC_01819	no
Q2FXL9_C164	C	Q2FXL9	SAOUHSC_01816	Uncharacterized peptidase SAOUHSC_01816	no
Q2FXM3_C11	C	Q2FXM3	SAOUHSC_01812	Uncharacterized protein	no
Q2FXM3_C218	C	Q2FXM3	SAOUHSC_01812	Uncharacterized protein	no
Q2FXM3_C82	C	Q2FXM3	SAOUHSC_01812	Uncharacterized protein	no
Q2FXM5_C140	C	Q2FXM5	SAOUHSC_01810	NADP-dependent malic enzyme, putative	no
Q2FXM5_C214	C	Q2FXM5	SAOUHSC_01810	NADP-dependent malic enzyme, putative	no
Q2FXM5_C362	C	Q2FXM5	SAOUHSC_01810	NADP-dependent malic enzyme, putative	no
Q2FXM8_C232	C	Q2FXM8	pfkA	ATP-dependent 6-phosphofructokinase	yes
Q2FXM8_C73	C	Q2FXM8	pfkA	ATP-dependent 6-phosphofructokinase	yes
Q2FXM9_C144	C	Q2FXM9	pyk	Pyruvate kinase	yes
Q2FXM9_C8	C	Q2FXM9	pyk	Pyruvate kinase	yes
Q2FXN4_C117	C	Q2FXN4	SAOUHSC_01801	Isocitrate dehydrogenase [NADP]	no
Q2FXN6_C65	C	Q2FXN6	SAOUHSC_01800	Two-component response regulator, putative	no
Q2FXP2_C153	C	Q2FXP2	SAOUHSC_01794	Glyceraldehyde-3-phosphate dehydrogenase	no
Q2FXP2_C157	C	Q2FXP2	SAOUHSC_01794	Glyceraldehyde-3-phosphate dehydrogenase	no
Q2FXP3_C6	C	Q2FXP3	nrdR	Transcriptional repressor NrdR	no
Q2FXQ4_C197	C	Q2FXQ4	SAOUHSC_01781	Uncharacterized protein	no
Q2FXQ4_C279	C	Q2FXQ4	SAOUHSC_01781	Uncharacterized protein	no
Q2FXQ7_C16	C	Q2FXQ7	clpX	ATP-dependent Clp protease ATP-binding subunit ClpX	no
Q2FXQ8_C143	C	Q2FXQ8	engB	Probable GTP-binding protein EngB	yes
Q2FXT5_C119	C	Q2FXT5	queA	S-adenosylmethionine:tRNA ribosyltransferase-isomerase	no
Q2FXT6_C150	C	Q2FXT6	tgt	Queuine tRNA-ribosyltransferase	no
Q2FXT6_C259	C	Q2FXT6	tgt	Queuine tRNA-ribosyltransferase	no
Q2FXT6_C269	C	Q2FXT6	tgt	Queuine tRNA-ribosyltransferase	no
Q2FXT6_C281	C	Q2FXT6	tgt	Queuine tRNA-ribosyltransferase	no
Q2FXT6_C306	C	Q2FXT6	tgt	Queuine tRNA-ribosyltransferase	no
Q2FXT6_C308	C	Q2FXT6	tgt	Queuine tRNA-ribosyltransferase	no
Q2FXT9_C251	C	Q2FXT9	SAOUHSC_01744	Uncharacterized protein	no
Q2FXU0_C64	C	Q2FXU0	apt	Adenine phosphoribosyltransferase	no
Q2FXU2_C27	C	Q2FXU2	dtd	D-aminoacyl-tRNA deacylase	yes
Q2FXU4_C191	C	Q2FXU4	hisS	Histidine--tRNA ligase	yes
Q2FXU4_C208	C	Q2FXU4	hisS	Histidine--tRNA ligase	yes
Q2FXU4_C284	C	Q2FXU4	hisS	Histidine--tRNA ligase	yes
Q2FXU5_C565	C	Q2FXU5	aspS	Aspartate--tRNA ligase	yes
Q2FXU7_C235	C	Q2FXU7	SAOUHSC_01735	Uncharacterized protein	no
Q2FXU7_C92	C	Q2FXU7	SAOUHSC_01735	Uncharacterized protein	no
Q2FXU8_C217	C	Q2FXU8	SAOUHSC_01734	Uncharacterized protein	no
Q2FXV6_C102	C	Q2FXV6	mnmA	tRNA-specific 2-thiouridylase MnmA	yes
Q2FXV6_C199	C	Q2FXV6	mnmA	tRNA-specific 2-thiouridylase MnmA	yes
Q2FXV8_C236	C	Q2FXV8	recD2	ATP-dependent RecD-like DNA helicase	no
Q2FXV8_C742	C	Q2FXV8	recD2	ATP-dependent RecD-like DNA helicase	no
Q2FXV9_C667	C	Q2FXV9	alaS	Alanine--tRNA ligase	yes
Q2FXW5_C190	C	Q2FXW5	SAOUHSC_01716	Uncharacterized protein	no
Q2FXW5_C307	C	Q2FXW5	SAOUHSC_01716	Uncharacterized protein	no
Q2FXX1_C243	C	Q2FXX1	SAOUHSC_01709	Acetyl-CoA carboxylase, biotin carboxylase, putative	no
Q2FXX1_C255	C	Q2FXX1	SAOUHSC_01709	Acetyl-CoA carboxylase, biotin carboxylase, putative	no
Q2FXX1_C4	C	Q2FXX1	SAOUHSC_01709	Acetyl-CoA carboxylase, biotin carboxylase, putative	no
Q2FXX1_C49	C	Q2FXX1	SAOUHSC_01709	Acetyl-CoA carboxylase, biotin carboxylase, putative	no
Q2FXX1_P242	P	Q2FXX1	SAOUHSC_01709	Acetyl-CoA carboxylase, biotin carboxylase, putative	no
Q2FXX2_C221	C	Q2FXX2	SAOUHSC_01708	UPF0271 protein SAOUHSC_01708	no
Q2FXY0_C277	C	Q2FXY0	SAOUHSC_01700	Uncharacterized protein	yes
Q2FXY5_C299	C	Q2FXY5	SAOUHSC_01690	Uncharacterized protein	yes
Q2FXY7_C306	C	Q2FXY7	lepA	Elongation factor 4	no
Q2FXY7_C383	C	Q2FXY7	lepA	Elongation factor 4	no
Q2FXY7_C431	C	Q2FXY7	lepA	Elongation factor 4	no
Q2FXY7_Y305	Y	Q2FXY7	lepA	Elongation factor 4	no
Q2FXZ2_C15	C	Q2FXZ2	dnaK	Chaperone protein DnaK	yes
Q2FXZ3_C192	C	Q2FXZ3	dnaJ	Chaperone protein DnaJ	yes
Q2FXZ4_C143	C	Q2FXZ4	prmA	Ribosomal protein L11 methyltransferase	no
Q2FXZ4_C304	C	Q2FXZ4	prmA	Ribosomal protein L11 methyltransferase	no
Q2FXZ5_C82	C	Q2FXZ5	SAOUHSC_01680	Ribosomal RNA small subunit methyltransferase E	no
Q2FXZ6_C11	C	Q2FXZ6	SAOUHSC_01679	Uncharacterized protein	no
Q2FY02_C95	C	Q2FY02	ybeY	Endoribonuclease YbeY	yes
Q2FY04_C100	C	Q2FY04	SAOUHSC_01670	Cytidine deaminase	no
Q2FY04_C54	C	Q2FY04	SAOUHSC_01670	Cytidine deaminase	no
Q2FY08_C137	C	Q2FY08	glyQS	Glycine--tRNA ligase	yes
Q2FY08_C230	C	Q2FY08	glyQS	Glycine--tRNA ligase	yes
Q2FY08_C328	C	Q2FY08	glyQS	Glycine--tRNA ligase	yes
Q2FY08_C344	C	Q2FY08	glyQS	Glycine--tRNA ligase	yes
Q2FY10_C245	C	Q2FY10	SAOUHSC_01664	Putative pyruvate, phosphate dikinase regulatory protein	no
Q2FY13_C92	C	Q2FY13	SAOUHSC_01661	Uncharacterized protein	yes
Q2FY14_C164	C	Q2FY14	SAOUHSC_01660	GTP cyclohydrolase 1 type 2 homolog	no
Q2FY15_C120	C	Q2FY15	cshB	DEAD-box ATP-dependent RNA helicase CshB	no
Q2FY19_C106	C	Q2FY19	fur	Ferric uptake regulation protein	no
Q2FY19_C84	C	Q2FY19	fur	Ferric uptake regulation protein	no
Q2FY22_C12	C	Q2FY22	rpmG2	50S ribosomal protein L33 2	no
Q2FY22_C9	C	Q2FY22	rpmG2	50S ribosomal protein L33 2	no
Q2FY27_C108	C	Q2FY27	SAOUHSC_01646	Glucokinase, putative	no
Q2FY27_C15	C	Q2FY27	SAOUHSC_01646	Glucokinase, putative	no
Q2FY27_C237	C	Q2FY27	SAOUHSC_01646	Glucokinase, putative	no
Q2FY27_C252	C	Q2FY27	SAOUHSC_01646	Glucokinase, putative	no
Q2FY32_C105	C	Q2FY32	aroK	Shikimate kinase	no
Q2FY32_C53	C	Q2FY32	aroK	Shikimate kinase	no
Q2FY33_C203	C	Q2FY33	gcvT	Aminomethyltransferase	no
Q2FY33_C223	C	Q2FY33	gcvT	Aminomethyltransferase	no
Q2FY33_C91	C	Q2FY33	gcvT	Aminomethyltransferase	no
Q2FY33_M55	M	Q2FY33	gcvT	Aminomethyltransferase	no
Q2FY34_C330	C	Q2FY34	gcvPA	Probable glycine dehydrogenase (decarboxylating) subunit 1	no
Q2FY35_C379	C	Q2FY35	gcvPB	Probable glycine dehydrogenase (decarboxylating) subunit 2	no
Q2FY35_C80	C	Q2FY35	gcvPB	Probable glycine dehydrogenase (decarboxylating) subunit 2	no
Q2FY43_C49	C	Q2FY43	SAOUHSC_01623	Acetyl-CoA carboxylase, biotin carboxylase	yes
Q2FY44_C75	C	Q2FY44	SAOUHSC_01622	Uncharacterized protein	no
Q2FY46_C123	C	Q2FY46	xseA	Exodeoxyribonuclease 7 large subunit	no
Q2FY47_C46	C	Q2FY47	xseB	Exodeoxyribonuclease 7 small subunit	no
Q2FY52_C175	C	Q2FY52	SAOUHSC_01613	2-oxoisovalerate dehydrogenase, E1 component, alpha subunit, putative	no
Q2FY53_C111	C	Q2FY53	SAOUHSC_01612	2-oxoisovalerate dehydrogenase, E1 component, beta subunit, putative	no
Q2FY54_C389	C	Q2FY54	SAOUHSC_01611	Dihydrolipoamide acetyltransferase component of pyruvate dehydrogenase complex	no
Q2FY55_C142	C	Q2FY55	SAOUHSC_01610	UPF0403 protein SAOUHSC_01610	no
Q2FY55_C52	C	Q2FY55	SAOUHSC_01610	UPF0403 protein SAOUHSC_01610	no
Q2FY60_C168	C	Q2FY60	SAOUHSC_01605	6-phosphogluconate dehydrogenase, decarboxylating	yes
Q2FY66_C430	C	Q2FY66	zwf	Glucose-6-phosphate 1-dehydrogenase	yes
Q2FY68_C100	C	Q2FY68	proC	Pyrroline-5-carboxylate reductase	no
Q2FY69_C57	C	Q2FY69	SAOUHSC_01596	Uncharacterized protein	no
Q2FY71_C19	C	Q2FY71	SAOUHSC_01594	Uncharacterized protein	no
Q2FY71_C35	C	Q2FY71	SAOUHSC_01594	Uncharacterized protein	no
Q2FY72_C48	C	Q2FY72	SAOUHSC_01593	NUDIX domain protein	no
Q2FY73_C143	C	Q2FY73	SAOUHSC_01592	Transcriptional regulator, Fur, putative	yes
Q2FYF3_C14	C	Q2FYF3	SAOUHSC_01499	Uncharacterized protein	no
Q2FYG1_C250	C	Q2FYG1	gpsA	Glycerol-3-phosphate dehydrogenase [NAD(P)+]	no
Q2FYG1_C320	C	Q2FYG1	gpsA	Glycerol-3-phosphate dehydrogenase [NAD(P)+]	no
Q2FYG1_C43	C	Q2FYG1	gpsA	Glycerol-3-phosphate dehydrogenase [NAD(P)+]	no
Q2FYG4_C48	C	Q2FYG4	SAOUHSC_01488	Uncharacterized protein	no
Q2FYG5_C110	C	Q2FYG5	SAOUHSC_01487	Menaquinone biosynthesis methyltransferase, putative	no
Q2FYG5_C16	C	Q2FYG5	SAOUHSC_01487	Menaquinone biosynthesis methyltransferase, putative	no
Q2FYG5_C17	C	Q2FYG5	SAOUHSC_01487	Menaquinone biosynthesis methyltransferase, putative	no
Q2FYG6_C136	C	Q2FYG6	SAOUHSC_01486	Heptaprenyl diphosphate syntase component II, putative	no
Q2FYG6_C262	C	Q2FYG6	SAOUHSC_01486	Heptaprenyl diphosphate syntase component II, putative	no
Q2FYG9_C148	C	Q2FYG9	aroC	Chorismate synthase	no
Q2FYH2_C129	C	Q2FYH2	SAOUHSC_01480	Uncharacterized protein	no
Q2FYH6_C253	C	Q2FYH6	asnS	Asparagine--tRNA ligase	no
Q2FYH6_C396	C	Q2FYH6	asnS	Asparagine--tRNA ligase	no
Q2FYH6_H116	H	Q2FYH6	asnS	Asparagine--tRNA ligase	no
Q2FYH6_H414	H	Q2FYH6	asnS	Asparagine--tRNA ligase	no
Q2FYH6_M114	M	Q2FYH6	asnS	Asparagine--tRNA ligase	no
Q2FYI3_C81	C	Q2FYI3	SAOUHSC_01464	Uncharacterized protein	no
Q2FYI6_C107	C	Q2FYI6	SAOUHSC_01460	Uncharacterized protein	no
Q2FYI6_C8	C	Q2FYI6	SAOUHSC_01460	Uncharacterized protein	no
Q2FYJ0_C1074	C	Q2FYJ0	SAOUHSC_01455	Uncharacterized protein	no
Q2FYJ0_C43	C	Q2FYJ0	SAOUHSC_01455	Uncharacterized protein	no
Q2FYJ1_C61	C	Q2FYJ1	SAOUHSC_01454	Uncharacterized protein	no
Q2FYK5_C13	C	Q2FYK5	thyA	Thymidylate synthase	yes
Q2FYK5_C201	C	Q2FYK5	thyA	Thymidylate synthase	yes
Q2FYK5_C216	C	Q2FYK5	thyA	Thymidylate synthase	yes
Q2FYN0_C47	C	Q2FYN0	SAOUHSC_01405	Uncharacterized protein	no
Q2FYN7_C53	C	Q2FYN7	dapH	2,3,4,5-tetrahydropyridine-2,6-dicarboxylate N-acetyltransferase	no
Q2FYP0_C126	C	Q2FYP0	asd	Aspartate-semialdehyde dehydrogenase	no
Q2FYP0_C224	C	Q2FYP0	asd	Aspartate-semialdehyde dehydrogenase	no
Q2FYP0_C302	C	Q2FYP0	asd	Aspartate-semialdehyde dehydrogenase	no
Q2FYP2_C219	C	Q2FYP2	SAOUHSC_01392	ABC transporter, ATP-binding protein, putative	no
Q2FYP2_C29	C	Q2FYP2	SAOUHSC_01392	ABC transporter, ATP-binding protein, putative	no
Q2FYQ9_C23	C	Q2FYQ9	SAOUHSC_01376	Uncharacterized protein	no
Q2FYQ9_C49	C	Q2FYQ9	SAOUHSC_01376	Uncharacterized protein	no
Q2FYQ9_C63	C	Q2FYQ9	SAOUHSC_01376	Uncharacterized protein	no
Q2FYR0_C12	C	Q2FYR0	SAOUHSC_01375	Uncharacterized protein	no
Q2FYR1_C102	C	Q2FYR1	femB	Aminoacyltransferase FemB	yes
Q2FYR2_C56	C	Q2FYR2	femA	Aminoacyltransferase FemA	yes
Q2FYR8_C148	C	Q2FYR8	SAOUHSC_01367	Anthranilate synthase component II, putative	no
Q2FYR9_C316	C	Q2FYR9	SAOUHSC_01366	Anthranilate synthase component I	no
Q2FYS0_C115	C	Q2FYS0	SAOUHSC_01365	Uncharacterized protein	no
Q2FYS0_C275	C	Q2FYS0	SAOUHSC_01365	Uncharacterized protein	no
Q2FYS9_C314	C	Q2FYS9	SAOUHSC_01347	Aconitate hydratase	no
Q2FYU7_C368	C	Q2FYU7	katA	Catalase	no
Q2FYU7_L39	L	Q2FYU7	katA	Catalase	no
Q2FYV2_C285	C	Q2FYV2	thrB	Homoserine kinase	no
Q2FYV3_C36	C	Q2FYV3	SAOUHSC_01321	Threonine synthase	no
Q2FYV3_C82	C	Q2FYV3	SAOUHSC_01321	Threonine synthase	no
Q2FYV6_C44	C	Q2FYV6	SAOUHSC_01318	Uncharacterized protein	no
Q2FYW6_C160	C	Q2FYW6	SAOUHSC_01307	Uncharacterized protein	no
Q2FYY6_C210	C	Q2FYY6	SAOUHSC_01287	Glutamine synthetase	yes
Q2FYY6_C291	C	Q2FYY6	SAOUHSC_01287	Glutamine synthetase	yes
Q2FYY6_C309	C	Q2FYY6	SAOUHSC_01287	Glutamine synthetase	yes
Q2FYY8_C214	C	Q2FYY8	SAOUHSC_01284	Uncharacterized protein	no
Q2FYZ0_C36	C	Q2FYZ0	SAOUHSC_01282	Glutathione peroxidase	no
Q2FYZ4_C405	C	Q2FYZ4	glpD	Aerobic glycerol-3-phosphate dehydrogenase	no
Q2FYZ5_C111	C	Q2FYZ5	glpK	Glycerol kinase	no
Q2FYZ5_C254	C	Q2FYZ5	glpK	Glycerol kinase	no
Q2FYZ5_C384	C	Q2FYZ5	glpK	Glycerol kinase	no
Q2FYZ7_C53	C	Q2FYZ7	SAOUHSC_01274	Glycerol uptake operon antiterminator regulatory protein	no
Q2FYZ7_M28	M	Q2FYZ7	SAOUHSC_01274	Glycerol uptake operon antiterminator regulatory protein	no
Q2FYZ9_C21	C	Q2FYZ9	mutS	DNA mismatch repair protein MutS	no
Q2FYZ9_C541	C	Q2FYZ9	mutS	DNA mismatch repair protein MutS	no
Q2FYZ9_C589	C	Q2FYZ9	mutS	DNA mismatch repair protein MutS	no
Q2FYZ9_C87	C	Q2FYZ9	mutS	DNA mismatch repair protein MutS	no
Q2FZ02_C147	C	Q2FZ02	miaB	tRNA-2-methylthio-N(6)-dimethylallyladenosine synthase	no
Q2FZ03_C54	C	Q2FZ03	SAOUHSC_01268	Uncharacterized protein	no
Q2FZ03_C70	C	Q2FZ03	SAOUHSC_01268	Uncharacterized protein	no
Q2FZ04_C19	C	Q2FZ04	SAOUHSC_01267	Uncharacterized protein	no
Q2FZ04_C50	C	Q2FZ04	SAOUHSC_01267	Uncharacterized protein	no
Q2FZ07_C53	C	Q2FZ07	SAOUHSC_01264	Uncharacterized protein	no
Q2FZ09_M237	M	Q2FZ09	recA	Protein RecA	no
Q2FZ13_C151	C	Q2FZ13	SAOUHSC_01258	Uncharacterized protein	no
Q2FZ13_C226	C	Q2FZ13	SAOUHSC_01258	Uncharacterized protein	no
Q2FZ14_C97	C	Q2FZ14	SAOUHSC_01257	Uncharacterized protein	no
Q2FZ17_C141	C	Q2FZ17	SAOUHSC_01254	Uncharacterized protein	no
Q2FZ17_C152	C	Q2FZ17	SAOUHSC_01254	Uncharacterized protein	no
Q2FZ17_C175	C	Q2FZ17	SAOUHSC_01254	Uncharacterized protein	no
Q2FZ17_C96	C	Q2FZ17	SAOUHSC_01254	Uncharacterized protein	no
Q2FZ19_C233	C	Q2FZ19	rnj2	Ribonuclease J 2	yes
Q2FZ19_C372	C	Q2FZ19	rnj2	Ribonuclease J 2	yes
Q2FZ20_C448	C	Q2FZ20	pnp	Polyribonucleotide nucleotidyltransferase	no
Q2FZ22_C47	C	Q2FZ22	pyrH	Uridylate kinase	yes
Q2FZ22_C98	C	Q2FZ22	pyrH	Uridylate kinase	yes
Q2FZ23_C23	C	Q2FZ23	tsf	Elongation factor Ts	yes
Q2FZ23_C240	C	Q2FZ23	tsf	Elongation factor Ts	yes
Q2FZ23_M159	M	Q2FZ23	tsf	Elongation factor Ts	yes
Q2FZ23_M183	M	Q2FZ23	tsf	Elongation factor Ts	yes
Q2FZ25_C191	C	Q2FZ25	rpsB	30S ribosomal protein S2	yes
Q2FZ25_H18	H	Q2FZ25	rpsB	30S ribosomal protein S2	yes
Q2FZ29_C169	C	Q2FZ29	hslV	ATP-dependent protease subunit HslV	no
Q2FZ31_C191	C	Q2FZ31	trmFO	Methylenetetrahydrofolate--tRNA-(uracil-5-)-methyltransferase TrmFO	no
Q2FZ31_C225	C	Q2FZ31	trmFO	Methylenetetrahydrofolate--tRNA-(uracil-5-)-methyltransferase TrmFO	no
Q2FZ31_C52	C	Q2FZ31	trmFO	Methylenetetrahydrofolate--tRNA-(uracil-5-)-methyltransferase TrmFO	no
Q2FZ32_C620	C	Q2FZ32	topA	DNA topoisomerase 1	yes
Q2FZ36_C124	C	Q2FZ36	sucD	Succinate--CoA ligase [ADP-forming] subunit alpha	no
Q2FZ36_C269	C	Q2FZ36	sucD	Succinate--CoA ligase [ADP-forming] subunit alpha	no
Q2FZ37_C102	C	Q2FZ37	sucC	Succinate--CoA ligase [ADP-forming] subunit beta	yes
Q2FZ37_C325	C	Q2FZ37	sucC	Succinate--CoA ligase [ADP-forming] subunit beta	yes
Q2FZ37_M124	M	Q2FZ37	sucC	Succinate--CoA ligase [ADP-forming] subunit beta	yes
Q2FZ39_C277	C	Q2FZ39	SAOUHSC_01214	Ribosome biogenesis GTPase A	yes
Q2FZ43_C110	C	Q2FZ43	trmD	tRNA (guanine-N(1)-)-methyltransferase	yes
Q2FZ43_C86	C	Q2FZ43	trmD	tRNA (guanine-N(1)-)-methyltransferase	yes
Q2FZ48_C274	C	Q2FZ48	ftsY	Signal recognition particle receptor FtsY	yes
Q2FZ48_C311	C	Q2FZ48	ftsY	Signal recognition particle receptor FtsY	yes
Q2FZ50_C95	C	Q2FZ50	rnc	Ribonuclease 3	no
Q2FZ53_C118	C	Q2FZ53	SAOUHSC_01199	3-oxoacyl-(Acyl-carrier-protein) reductase, putative	yes
Q2FZ53_M99	M	Q2FZ53	SAOUHSC_01199	3-oxoacyl-(Acyl-carrier-protein) reductase, putative	yes
Q2FZ54_C161	C	Q2FZ54	SAOUHSC_01198	Malonyl CoA-acyl carrier protein transacylase	yes
Q2FZ58_C153	C	Q2FZ58	SAOUHSC_01193	Uncharacterized protein SAOUHSC_01193	no
Q2FZ58_C193	C	Q2FZ58	SAOUHSC_01193	Uncharacterized protein SAOUHSC_01193	no
Q2FZ58_C240	C	Q2FZ58	SAOUHSC_01193	Uncharacterized protein SAOUHSC_01193	no
Q2FZ59_C30	C	Q2FZ59	SAOUHSC_01192	Uncharacterized protein	no
Q2FZ60_C5	C	Q2FZ60	rpmB	50S ribosomal protein L28	yes
Q2FZ65_C36	C	Q2FZ65	SAOUHSC_01186	Uncharacterized protein	no
Q2FZ66_C120	C	Q2FZ66	rlmN	Probable dual-specificity RNA methyltransferase RlmN	no
Q2FZ66_C127	C	Q2FZ66	rlmN	Probable dual-specificity RNA methyltransferase RlmN	no
Q2FZ67_C256	C	Q2FZ67	SAOUHSC_01184	16S rRNA (cytosine(967)-C(5))-methyltransferase	no
Q2FZ67_C325	C	Q2FZ67	SAOUHSC_01184	16S rRNA (cytosine(967)-C(5))-methyltransferase	no
Q2FZ70_C35	C	Q2FZ70	pyrE	Orotate phosphoribosyltransferase	no
Q2FZ71_C155	C	Q2FZ71	pyrF	Orotidine 5'-phosphate decarboxylase	no
Q2FZ72_C34	C	Q2FZ72	carB	Carbamoyl-phosphate synthase large chain	no
Q2FZ72_C525	C	Q2FZ72	carB	Carbamoyl-phosphate synthase large chain	no
Q2FZ73_C248	C	Q2FZ73	carA	Carbamoyl-phosphate synthase small chain	no
Q2FZ74_C207	C	Q2FZ74	pyrC	Dihydroorotase	no
Q2FZ82_C124	C	Q2FZ82	ileS	Isoleucine--tRNA ligase	yes
Q2FZ86_C164	C	Q2FZ86	sepF	Cell division protein SepF	yes
Q2FZ92_C350	C	Q2FZ92	murD	UDP-N-acetylmuramoylalanine--D-glutamate ligase	yes
Q2FZ92_C422	C	Q2FZ92	murD	UDP-N-acetylmuramoylalanine--D-glutamate ligase	yes
Q2FZA2_C201	C	Q2FZA2	SAOUHSC_01137	Uncharacterized protein	no
Q2FZC5_C117	C	Q2FZC5	SAOUHSC_01107	dITP/XTP pyrophosphatase	no
Q2FZC6_C143	C	Q2FZC6	murI	Glutamate racemase	yes
Q2FZC6_C184	C	Q2FZC6	murI	Glutamate racemase	yes
Q2FZC6_C39	C	Q2FZC6	murI	Glutamate racemase	yes
Q2FZC6_C72	C	Q2FZC6	murI	Glutamate racemase	yes
Q2FZC7_C100	C	Q2FZC7	SAOUHSC_01105	Iron-sulphur subunit of succinate dehydrogenase, putative	no
Q2FZC7_C177	C	Q2FZC7	SAOUHSC_01105	Iron-sulphur subunit of succinate dehydrogenase, putative	no
Q2FZC7_C234	C	Q2FZC7	SAOUHSC_01105	Iron-sulphur subunit of succinate dehydrogenase, putative	no
Q2FZC7_C238	C	Q2FZC7	SAOUHSC_01105	Iron-sulphur subunit of succinate dehydrogenase, putative	no
Q2FZC7_C55	C	Q2FZC7	SAOUHSC_01105	Iron-sulphur subunit of succinate dehydrogenase, putative	no
Q2FZC8_C296	C	Q2FZC8	SAOUHSC_01104	Succinate dehydrogenase, flavoprotein chain TC0881, putative	no
Q2FZC8_C377	C	Q2FZC8	SAOUHSC_01104	Succinate dehydrogenase, flavoprotein chain TC0881, putative	no
Q2FZC8_C44	C	Q2FZC8	SAOUHSC_01104	Succinate dehydrogenase, flavoprotein chain TC0881, putative	no
Q2FZD2_C29	C	Q2FZD2	trxA	Thioredoxin	yes
Q2FZD8_C120	C	Q2FZD8	pheT	Phenylalanine--tRNA ligase beta subunit	yes
Q2FZD8_C79	C	Q2FZD8	pheT	Phenylalanine--tRNA ligase beta subunit	yes
Q2FZF3_C66	C	Q2FZF3	SAOUHSC_01077	Uncharacterized protein	yes
Q2FZF5_C36	C	Q2FZF5	coaD	Phosphopantetheine adenylyltransferase	yes
Q2FZF6_C123	C	Q2FZF6	SAOUHSC_01074	Uncharacterized protein	no
Q2FZG4_M275	M	Q2FZG4	SAOUHSC_01040	Pyruvate dehydrogenase complex, E1 component, alpha subunit, putative	yes
Q2FZG9_C191	C	Q2FZG9	rnj1	Ribonuclease J 1	yes
Q2FZG9_C297	C	Q2FZG9	rnj1	Ribonuclease J 1	yes
Q2FZG9_C406	C	Q2FZG9	rnj1	Ribonuclease J 1	yes
Q2FZH4_C12	C	Q2FZH4	SAOUHSC_01030	Uncharacterized protein	no
Q2FZH5_C557	C	Q2FZH5	SAOUHSC_01029	Phosphoenolpyruvate-protein phosphotransferase	no
Q2FZI3_C40	C	Q2FZI3	SAOUHSC_01021	Uncharacterized protein	no
Q2FZI5_C230	C	Q2FZI5	purD	Phosphoribosylamine--glycine ligase	no
Q2FZJ0_C190	C	Q2FZJ0	purL	Phosphoribosylformylglycinamidine synthase subunit PurL	no
Q2FZJ0_C32	C	Q2FZJ0	purL	Phosphoribosylformylglycinamidine synthase subunit PurL	no
Q2FZJ0_C496	C	Q2FZJ0	purL	Phosphoribosylformylglycinamidine synthase subunit PurL	no
Q2FZJ0_C522	C	Q2FZJ0	purL	Phosphoribosylformylglycinamidine synthase subunit PurL	no
Q2FZJ1_C13	C	Q2FZJ1	purQ	Phosphoribosylformylglycinamidine synthase subunit PurQ	no
Q2FZJ1_C148	C	Q2FZJ1	purQ	Phosphoribosylformylglycinamidine synthase subunit PurQ	no
Q2FZJ1_C188	C	Q2FZJ1	purQ	Phosphoribosylformylglycinamidine synthase subunit PurQ	no
Q2FZJ4_C180	C	Q2FZJ4	purK	N5-carboxyaminoimidazole ribonucleotide synthase	no
Q2FZJ4_C90	C	Q2FZJ4	purK	N5-carboxyaminoimidazole ribonucleotide synthase	no
Q2FZJ6_C140	C	Q2FZJ6	folD	Bifunctional protein FolD	no
Q2FZK7_H1124	H	Q2FZK7	atl	Bifunctional autolysin	no
Q2FZL5_C129	C	Q2FZL5	menB	1,4-dihydroxy-2-naphthoyl-CoA synthase	no
Q2FZL5_C175	C	Q2FZL5	menB	1,4-dihydroxy-2-naphthoyl-CoA synthase	no
Q2FZL5_C206	C	Q2FZL5	menB	1,4-dihydroxy-2-naphthoyl-CoA synthase	no
Q2FZL5_C72	C	Q2FZL5	menB	1,4-dihydroxy-2-naphthoyl-CoA synthase	no
Q2FZL5_M237	M	Q2FZL5	menB	1,4-dihydroxy-2-naphthoyl-CoA synthase	no
Q2FZL8_C369	C	Q2FZL8	SAOUHSC_00982	Uncharacterized protein	no
Q2FZN7_M151	M	Q2FZN7	SAOUHSC_00963	Lipoate--protein ligase	no
Q2FZP0_C133	C	Q2FZP0	SAOUHSC_00960	Uncharacterized protein	no
Q2FZP0_C456	C	Q2FZP0	SAOUHSC_00960	Uncharacterized protein	no
Q2FZP0_C494	C	Q2FZP0	SAOUHSC_00960	Uncharacterized protein	no
Q2FZP4_C112	C	Q2FZP4	prfC	Peptide chain release factor 3	no
Q2FZP9_H34	H	Q2FZP9	SAOUHSC_00951	Putative phosphoesterase SAOUHSC_00951	no
Q2FZR5_C173	C	Q2FZR5	SAOUHSC_00925	Uncharacterized protein	no
Q2FZR9_C165	C	Q2FZR9	SAOUHSC_00921	3-oxoacyl-[acyl-carrier-protein] synthase 2	yes
Q2FZR9_C220	C	Q2FZR9	SAOUHSC_00921	3-oxoacyl-[acyl-carrier-protein] synthase 2	yes
Q2FZR9_M187	M	Q2FZR9	SAOUHSC_00921	3-oxoacyl-[acyl-carrier-protein] synthase 2	yes
Q2FZR9_M288	M	Q2FZR9	SAOUHSC_00921	3-oxoacyl-[acyl-carrier-protein] synthase 2	yes
Q2FZS0_C112	C	Q2FZS0	fabH	3-oxoacyl-[acyl-carrier-protein] synthase 3	yes
Q2FZS0_H238	H	Q2FZS0	fabH	3-oxoacyl-[acyl-carrier-protein] synthase 3	yes
Q2FZS7_C160	C	Q2FZS7	SAOUHSC_00913	Uncharacterized protein	no
Q2FZS8_C309	C	Q2FZS8	clpB	Chaperone protein ClpB	no
Q2FZS8_C397	C	Q2FZS8	clpB	Chaperone protein ClpB	no
Q2FZT0_C39	C	Q2FZT0	SAOUHSC_00910	Uncharacterized protein	no
Q2FZT1_C7	C	Q2FZT1	SAOUHSC_00909	Uncharacterized protein	no
Q2FZT4_C200	C	Q2FZT4	SAOUHSC_00906	Uncharacterized protein SAOUHSC_00906	no
Q2FZU1_C116	C	Q2FZU1	argG	Argininosuccinate synthase	no
Q2FZU5_C111	C	Q2FZU5	SAOUHSC_00895	Glutamate dehydrogenase	no
Q2FZU5_C95	C	Q2FZU5	SAOUHSC_00895	Glutamate dehydrogenase	no
Q2FZU6_C216	C	Q2FZU6	rocD	Ornithine aminotransferase	no
Q2FZV4_C50	C	Q2FZV4	SAOUHSC_00881	Uncharacterized protein	yes
Q2FZV6_C127	C	Q2FZV6	SAOUHSC_00879	Probable cytosol aminopeptidase	no
Q2FZV7_C185	C	Q2FZV7	SAOUHSC_00878	NADH dehydrogenase-like protein SAOUHSC_00878	no
Q2FZV7_C199	C	Q2FZV7	SAOUHSC_00878	NADH dehydrogenase-like protein SAOUHSC_00878	no
Q2FZV7_C238	C	Q2FZV7	SAOUHSC_00878	NADH dehydrogenase-like protein SAOUHSC_00878	no
Q2FZV7_C354	C	Q2FZV7	SAOUHSC_00878	NADH dehydrogenase-like protein SAOUHSC_00878	no
Q2FZV8_C103	C	Q2FZV8	SAOUHSC_00877	Uncharacterized protein	no
Q2FZV8_C-terminal119	C-terminal	Q2FZV8	SAOUHSC_00877	Uncharacterized protein	no
Q2FZW0_C217	C	Q2FZW0	SAOUHSC_00875	Uncharacterized protein	no
Q2FZW1_C15	C	Q2FZW1	SAOUHSC_00874	Uncharacterized protein	no
Q2FZW2_C48	C	Q2FZW2	SAOUHSC_00873	Uncharacterized protein	no
Q2FZW9_C181	C	Q2FZW9	SAOUHSC_00866	D-isomer specific 2-hydroxyacid dehydrogenase, NAD binding domain protein	no
Q2FZW9_C233	C	Q2FZW9	SAOUHSC_00866	D-isomer specific 2-hydroxyacid dehydrogenase, NAD binding domain protein	no
Q2FZW9_C24	C	Q2FZW9	SAOUHSC_00866	D-isomer specific 2-hydroxyacid dehydrogenase, NAD binding domain protein	no
Q2FZX4_C272	C	Q2FZX4	lipA	Lipoyl synthase	no
Q2FZX4_C41	C	Q2FZX4	lipA	Lipoyl synthase	no
Q2FZX4_C68	C	Q2FZX4	lipA	Lipoyl synthase	no
Q2FZX5_C100	C	Q2FZX5	SAOUHSC_00860	5-nucleotidase family protein	no
Q2FZY3_C302	C	Q2FZY3	SAOUHSC_00851	UPF0051 protein SAOUHSC_00851	yes
Q2FZY4_C41	C	Q2FZY4	SAOUHSC_00850	Uncharacterized protein	yes
Q2FZY4_C66	C	Q2FZY4	SAOUHSC_00850	Uncharacterized protein	yes
Q2FZY5_C371	C	Q2FZY5	SAOUHSC_00849	Cysteine desulfurase	yes
Q2FZY7_H204	H	Q2FZY7	SAOUHSC_00847	ABC transporter, ATP-binding protein, putative	yes
Q2FZZ3_C61	C	Q2FZZ3	SAOUHSC_00841	Uncharacterized protein	no
Q2FZZ6_C35	C	Q2FZZ6	SAOUHSC_00838	Uncharacterized protein	no
Q2G000_C29	C	Q2G000	SAOUHSC_00834	Thioredoxin, putative	no
Q2G001_C77	C	Q2G001	SAOUHSC_00833	Uncharacterized protein	no
Q2G016_H27	H	Q2G016	SAOUHSC_00811	Uncharacterized protein	no
Q2G025_C115	C	Q2G025	SAOUHSC_00802	Carboxylesterase, putative	no
Q2G028_N-terminal2	N-terminal	Q2G028	eno	Enolase	yes
Q2G030_C128	C	Q2G030	tpiA	Triosephosphate isomerase	yes
Q2G030_C189	C	Q2G030	tpiA	Triosephosphate isomerase	yes
Q2G030_C40	C	Q2G030	tpiA	Triosephosphate isomerase	yes
Q2G032_C151	C	Q2G032	SAOUHSC_00795	Glyceraldehyde-3-phosphate dehydrogenase	yes
Q2G032_C96	C	Q2G032	SAOUHSC_00795	Glyceraldehyde-3-phosphate dehydrogenase	yes
Q2G037_C225	C	Q2G037	whiA	Putative sporulation transcription regulator WhiA	no
Q2G037_C87	C	Q2G037	whiA	Putative sporulation transcription regulator WhiA	no
Q2G038_C250	C	Q2G038	SAOUHSC_00788	Gluconeogenesis factor	yes
Q2G039_C262	C	Q2G039	SAOUHSC_00787	Nucleotide-binding protein SAOUHSC_00787	no
Q2G041_C134	C	Q2G041	SAOUHSC_00785	Thioredoxin reductase	yes
Q2G041_Y133	Y	Q2G041	SAOUHSC_00785	Thioredoxin reductase	yes
Q2G046_C255	C	Q2G046	uvrA	UvrABC system protein A	no
Q2G052_C141	C	Q2G052	prfB	Peptide chain release factor 2	yes
Q2G059_C54	C	Q2G059	SAOUHSC_00763	Uncharacterized protein	no
Q2G059_C95	C	Q2G059	SAOUHSC_00763	Uncharacterized protein	no
Q2G064_C153	C	Q2G064	pepT	Peptidase T	no
Q2G065_C318	C	Q2G065	SAOUHSC_00756	Uncharacterized protein	no
Q2G066_C30	C	Q2G066	SAOUHSC_00755	Uncharacterized protein	no
Q2G067_C133	C	Q2G067	SAOUHSC_00754	Uncharacterized protein	no
Q2G069_C224	C	Q2G069	murB	UDP-N-acetylenolpyruvoylglucosamine reductase	yes
Q2G078_C191	C	Q2G078	SAOUHSC_00742	Ribonucleoside-diphosphate reductase	yes
Q2G078_C403	C	Q2G078	SAOUHSC_00742	Ribonucleoside-diphosphate reductase	yes
Q2G078_C430	C	Q2G078	SAOUHSC_00742	Ribonucleoside-diphosphate reductase	yes
Q2G078_C716	C	Q2G078	SAOUHSC_00742	Ribonucleoside-diphosphate reductase	yes
Q2G078_H696	H	Q2G078	SAOUHSC_00742	Ribonucleoside-diphosphate reductase	yes
Q2G078_M347	M	Q2G078	SAOUHSC_00742	Ribonucleoside-diphosphate reductase	yes
Q2G084_C54	C	Q2G084	SAOUHSC_00736	Putative lipid kinase SAOUHSC_00736	no
Q2G089_C207	C	Q2G089	SAOUHSC_00731	ABC transporter domain protein	no
Q2G089_C246	C	Q2G089	SAOUHSC_00731	ABC transporter domain protein	no
Q2G090_C483	C	Q2G090	SAOUHSC_00730	ATP-dependent DNA helicase RecQ	no
Q2G094_C30	C	Q2G094	SAOUHSC_00727	Uncharacterized protein	no
Q2G098_C295	C	Q2G098	SAOUHSC_00723	Uncharacterized protein	no
Q2G099_C141	C	Q2G099	SAOUHSC_00722	Para-aminobenzoate synthase, glutamine amidotransferase, component II, putative	no
Q2G099_C193	C	Q2G099	SAOUHSC_00722	Para-aminobenzoate synthase, glutamine amidotransferase, component II, putative	no
Q2G0A0_C105	C	Q2G0A0	SAOUHSC_00705	Cys-tRNA(Pro)/Cys-tRNA(Cys) deacylase	no
Q2G0A9_C82	C	Q2G0A9	SAOUHSC_00696	Uncharacterized protein	no
Q2G0B0_C183	C	Q2G0B0	SAOUHSC_00695	Uncharacterized protein	no
Q2G0B1_C12	C	Q2G0B1	mgrA	HTH-type transcriptional regulator MgrA	no
Q2G0B7_C166	C	Q2G0B7	SAOUHSC_00688	Cytokinin riboside 5'-monophosphate phosphoribohydrolase	no
Q2G0B7_C8	C	Q2G0B7	SAOUHSC_00688	Cytokinin riboside 5'-monophosphate phosphoribohydrolase	no
Q2G0D6_C152	C	Q2G0D6	SAOUHSC_00669	Uncharacterized protein	no
Q2G0D6_C190	C	Q2G0D6	SAOUHSC_00669	Uncharacterized protein	no
Q2G0E0_C63	C	Q2G0E0	graR	Response regulator protein GraR	no
Q2G0E1_C288	C	Q2G0E1	SAOUHSC_00664	Uncharacterized protein	no
Q2G0E2_C113	C	Q2G0E2	SAOUHSC_00663	Uncharacterized protein	no
Q2G0G1_C145	C	Q2G0G1	adh	Alcohol dehydrogenase	no
Q2G0G1_C37	C	Q2G0G1	adh	Alcohol dehydrogenase	no
Q2G0G1_C89	C	Q2G0G1	adh	Alcohol dehydrogenase	no
Q2G0G1_C92	C	Q2G0G1	adh	Alcohol dehydrogenase	no
Q2G0G2_C106	C	Q2G0G2	SAOUHSC_00607	Uncharacterized protein	no
Q2G0G2_C87	C	Q2G0G2	SAOUHSC_00607	Uncharacterized protein	no
Q2G0G3_C250	C	Q2G0G3	SAOUHSC_00606	Uncharacterized protein	no
Q2G0G5_C123	C	Q2G0G5	SAOUHSC_00604	Uncharacterized protein	no
Q2G0I3_C25	C	Q2G0I3	SAOUHSC_00582	Uncharacterized protein	no
Q2G0I3_C91	C	Q2G0I3	SAOUHSC_00582	Uncharacterized protein	no
Q2G0I5_C8	C	Q2G0I5	SAOUHSC_00580	UPF0741 protein SAOUHSC_00580	no
Q2G0I6_C304	C	Q2G0I6	SAOUHSC_00579	Phosphomevalonate kinase	yes
Q2G0I6_C324	C	Q2G0I6	SAOUHSC_00579	Phosphomevalonate kinase	yes
Q2G0I8_C196	C	Q2G0I8	SAOUHSC_00577	Mevalonate kinase, putative	yes
Q2G0I8_C234	C	Q2G0I8	SAOUHSC_00577	Mevalonate kinase, putative	yes
Q2G0I9_C35	C	Q2G0I9	lipL	Octanoyl-[GcvH]:protein N-octanoyltransferase	yes
Q2G0J1_C143	C	Q2G0J1	SAOUHSC_00573	Putative heme-dependent peroxidase SAOUHSC_00573	no
Q2G0J8_C110	C	Q2G0J8	SAOUHSC_00562	Phosphomethylpyrimidine kinase	no
Q2G0K5_C20	C	Q2G0K5	SAOUHSC_00555	Hydrolase, haloacid dehalogenase-like	no
Q2G0K8_C18	C	Q2G0K8	nagB	Glucosamine-6-phosphate deaminase	no
Q2G0K8_C239	C	Q2G0K8	nagB	Glucosamine-6-phosphate deaminase	no
Q2G0K8_C30	C	Q2G0K8	nagB	Glucosamine-6-phosphate deaminase	no
Q2G0L0_C39	C	Q2G0L0	SAOUHSC_00550	Uncharacterized protein	no
Q2G0L1_C178	C	Q2G0L1	folE2	GTP cyclohydrolase FolE2	yes
Q2G0M0_C62	C	Q2G0M0	SAOUHSC_00540	Uncharacterized protein	no
Q2G0M1_C181	C	Q2G0M1	SAOUHSC_00539	Uncharacterized protein	no
Q2G0M5_C153	C	Q2G0M5	SAOUHSC_00535	Uncharacterized epimerase/dehydratase SAOUHSC_00535	no
Q2G0M5_C287	C	Q2G0M5	SAOUHSC_00535	Uncharacterized epimerase/dehydratase SAOUHSC_00535	no
Q2G0M6_C198	C	Q2G0M6	araB	Ribulokinase	no
Q2G0M6_C394	C	Q2G0M6	araB	Ribulokinase	no
Q2G0M6_C439	C	Q2G0M6	araB	Ribulokinase	no
Q2G0M7_C190	C	Q2G0M7	hchA	Protein/nucleic acid deglycase HchA	no
Q2G0M7_C214	C	Q2G0M7	hchA	Protein/nucleic acid deglycase HchA	no
Q2G0M8_C113	C	Q2G0M8	SAOUHSC_00532	Uncharacterized protein	no
Q2G0M9_C348	C	Q2G0M9	SAOUHSC_00531	Uncharacterized protein	no
Q2G0N0_C82	C	Q2G0N0	tuf	Elongation factor Tu	yes
Q2G0N0_H249	H	Q2G0N0	tuf	Elongation factor Tu	yes
Q2G0N0_H67	H	Q2G0N0	tuf	Elongation factor Tu	yes
Q2G0N0_M212	M	Q2G0N0	tuf	Elongation factor Tu	yes
Q2G0N0_N91	N	Q2G0N0	tuf	Elongation factor Tu	yes
Q2G0N1_C258	C	Q2G0N1	fusA	Elongation factor G	yes
Q2G0N1_C390	C	Q2G0N1	fusA	Elongation factor G	yes
Q2G0N1_C473	C	Q2G0N1	fusA	Elongation factor G	yes
Q2G0N1_C596	C	Q2G0N1	fusA	Elongation factor G	yes
Q2G0N5_C48	C	Q2G0N5	rpoC	DNA-directed RNA polymerase subunit beta'	yes
Q2G0N5_C60	C	Q2G0N5	rpoC	DNA-directed RNA polymerase subunit beta'	yes
Q2G0N5_C75	C	Q2G0N5	rpoC	DNA-directed RNA polymerase subunit beta'	yes
Q2G0N5_C78	C	Q2G0N5	rpoC	DNA-directed RNA polymerase subunit beta'	yes
Q2G0N5_C896	C	Q2G0N5	rpoC	DNA-directed RNA polymerase subunit beta'	yes
Q2G0N9_M113	M	Q2G0N9	rplJ	50S ribosomal protein L10	yes
Q2G0P5_C311	C	Q2G0P5	clpC	ATP-dependent Clp protease ATP-binding subunit ClpC	no
Q2G0P6_C157	C	Q2G0P6	mcsB	Protein-arginine kinase	no
Q2G0P8_C37	C	Q2G0P8	ctsR	Transcriptional regulator CtsR	no
Q2G0Q0_C145	C	Q2G0Q0	pdxT	Pyridoxal 5'-phosphate synthase subunit PdxT	no
Q2G0Q1_C130	C	Q2G0Q1	pdxS	Pyridoxal 5'-phosphate synthase subunit PdxS	no
Q2G0Q1_H258	H	Q2G0Q1	pdxS	Pyridoxal 5'-phosphate synthase subunit PdxS	no
Q2G0Q2_C406	C	Q2G0Q2	SAOUHSC_00497	Uncharacterized protein	no
Q2G0Q8_C85	C	Q2G0Q8	SAOUHSC_00488	Cysteine synthase	no
Q2G0R0_C259	C	Q2G0R0	ftsH	ATP-dependent zinc metalloprotease FtsH	no
Q2G0R0_C480	C	Q2G0R0	ftsH	ATP-dependent zinc metalloprotease FtsH	no
Q2G0R1_C37	C	Q2G0R1	SAOUHSC_00485	Hypoxanthine phosphoribosyltransferase	no
Q2G0R6_C202	C	Q2G0R6	SAOUHSC_00480	Uncharacterized protein	no
Q2G0R8_C1157	C	Q2G0R8	mfd	Transcription-repair-coupling factor	no
Q2G0R8_C645	C	Q2G0R8	mfd	Transcription-repair-coupling factor	no
Q2G0R9_C3	C	Q2G0R9	pth	Peptidyl-tRNA hydrolase	yes
Q2G0R9_H19	H	Q2G0R9	pth	Peptidyl-tRNA hydrolase	yes
Q2G0S2_C173	C	Q2G0S2	prs	Ribose-phosphate pyrophosphokinase	yes
Q2G0S2_C255	C	Q2G0S2	prs	Ribose-phosphate pyrophosphokinase	yes
Q2G0S2_C256	C	Q2G0S2	prs	Ribose-phosphate pyrophosphokinase	yes
Q2G0S2_C84	C	Q2G0S2	prs	Ribose-phosphate pyrophosphokinase	yes
Q2G0S3_C100	C	Q2G0S3	glmU	Bifunctional protein GlmU	yes
Q2G0S3_C308	C	Q2G0S3	glmU	Bifunctional protein GlmU	yes
Q2G0S3_C379	C	Q2G0S3	glmU	Bifunctional protein GlmU	yes
Q2G0S8_C139	C	Q2G0S8	SAOUHSC_00466	Putative 4-diphosphocytidyl-2-C-methyl-D-erythritol kinase	no
Q2G0S8_C147	C	Q2G0S8	SAOUHSC_00466	Putative 4-diphosphocytidyl-2-C-methyl-D-erythritol kinase	no
Q2G0S8_C209	C	Q2G0S8	SAOUHSC_00466	Putative 4-diphosphocytidyl-2-C-methyl-D-erythritol kinase	no
Q2G0S8_C271	C	Q2G0S8	SAOUHSC_00466	Putative 4-diphosphocytidyl-2-C-methyl-D-erythritol kinase	no
Q2G0S9_C14	C	Q2G0S9	SAOUHSC_00465	Uncharacterized protein	no
Q2G0T0_C121	C	Q2G0T0	rsmA	Ribosomal RNA small subunit methyltransferase A	no
Q2G0T4_M21	M	Q2G0T4	SAOUHSC_00444	Nucleoid-associated protein SAOUHSC_00444	yes
Q2G0T5_C190	C	Q2G0T5	dnaX	DNA polymerase III subunit gamma/tau	yes
Q2G0T5_C493	C	Q2G0T5	dnaX	DNA polymerase III subunit gamma/tau	yes
Q2G0T6_P45	P	Q2G0T6	SAOUHSC_00441	Uncharacterized protein	no
Q2G0T9_C320	C	Q2G0T9	SAOUHSC_00438	Alpha amylase family protein, putative	no
Q2G0U0_C27	C	Q2G0U0	SAOUHSC_00437	Uncharacterized protein	no
Q2G0U3_C264	C	Q2G0U3	SAOUHSC_00434	Transcriptional regulator, lysR family, putative	no
Q2G0U7_C4	C	Q2G0U7	SAOUHSC_00429	MutT/nudix family protein, putative	no
Q2G0U9_C235	C	Q2G0U9	sle1	N-acetylmuramoyl-L-alanine amidase sle1	no
Q2G0V7_C46	C	Q2G0V7	SAOUHSC_00417	Uncharacterized protein	no
Q2G0V7_S94	S	Q2G0V7	SAOUHSC_00417	Uncharacterized protein	no
Q2G0W6_C69	C	Q2G0W6	SAOUHSC_00408	Uncharacterized protein	no
Q2G0Y6_C223	C	Q2G0Y6	guaA	GMP synthase [glutamine-hydrolyzing]	yes
Q2G0Y6_C248	C	Q2G0Y6	guaA	GMP synthase [glutamine-hydrolyzing]	yes
Q2G0Y7_C307	C	Q2G0Y7	guaB	Inosine-5'-monophosphate dehydrogenase	no
Q2G0Y7_C326	C	Q2G0Y7	guaB	Inosine-5'-monophosphate dehydrogenase	no
Q2G0Y9_C176	C	Q2G0Y9	xpt	Xanthine phosphoribosyltransferase	no
Q2G0Y9_C76	C	Q2G0Y9	xpt	Xanthine phosphoribosyltransferase	no
Q2G101_C187	C	Q2G101	SAOUHSC_00359	Phosphoglycerate mutase family protein	no
Q2G101_C25	C	Q2G101	SAOUHSC_00359	Phosphoglycerate mutase family protein	no
Q2G101_C44	C	Q2G101	SAOUHSC_00359	Phosphoglycerate mutase family protein	no
Q2G111_C16	C	Q2G111	rpsR	30S ribosomal protein S18	yes
Q2G111_V15	V	Q2G111	rpsR	30S ribosomal protein S18	yes
Q2G112_C51	C	Q2G112	SAOUHSC_00349	Single-stranded DNA-binding protein	yes
Q2G112_C97	C	Q2G112	SAOUHSC_00349	Single-stranded DNA-binding protein	yes
Q2G115_C101	C	Q2G115	ychF	Ribosome-binding ATPase YchF	no
Q2G115_C306	C	Q2G115	ychF	Ribosome-binding ATPase YchF	no
Q2G122_C715	C	Q2G122	metE	5-methyltetrahydropteroyltriglutamate--homocysteine methyltransferase	no
Q2G124_C378	C	Q2G124	SAOUHSC_00336	Probable acetyl-CoA acyltransferase	yes
Q2G126_C92	C	Q2G126	SAOUHSC_00330	Uncharacterized protein	no
Q2G147_C90	C	Q2G147	SAOUHSC_00308	Lipoate--protein ligase	no
Q2G157_C10	C	Q2G157	nanE	Putative N-acetylmannosamine-6-phosphate 2-epimerase	no
Q2G157_C199	C	Q2G157	nanE	Putative N-acetylmannosamine-6-phosphate 2-epimerase	no
Q2G157_C88	C	Q2G157	nanE	Putative N-acetylmannosamine-6-phosphate 2-epimerase	no
Q2G159_C129	C	Q2G159	SAOUHSC_00296	ROK family protein	no
Q2G159_C284	C	Q2G159	SAOUHSC_00296	ROK family protein	no
Q2G190_C199	C	Q2G190	SAOUHSC_00256	Uncharacterized protein	no
Q2G1A9_C248	C	Q2G1A9	SAOUHSC_00236	6-phospho-beta-glucosidase, putative	no
Q2G1B7_C42	C	Q2G1B7	SAOUHSC_00228	Uncharacterized protein	no
Q2G1B8_C59	C	Q2G1B8	tarL	Teichoic acid ribitol-phosphate polymerase TarL	yes
Q2G1B9_C229	C	Q2G1B9	tarJ	Ribulose-5-phosphate reductase 1	yes
Q2G1B9_C38	C	Q2G1B9	tarJ	Ribulose-5-phosphate reductase 1	yes
Q2G1B9_M60	M	Q2G1B9	tarJ	Ribulose-5-phosphate reductase 1	yes
Q2G1C0_C196	C	Q2G1C0	tarI	Ribitol-5-phosphate cytidylyltransferase 1	yes
Q2G1C4_C229	C	Q2G1C4	tarJ'	Ribulose-5-phosphate reductase 2	no
Q2G1C4_C315	C	Q2G1C4	tarJ'	Ribulose-5-phosphate reductase 2	no
Q2G1C4_C38	C	Q2G1C4	tarJ'	Ribulose-5-phosphate reductase 2	no
Q2G1C6_C201	C	Q2G1C6	SAOUHSC_00199	Uncharacterized protein	no
Q2G1C7_C422	C	Q2G1C7	SAOUHSC_00198	Uncharacterized protein	no
Q2G1C7_C72	C	Q2G1C7	SAOUHSC_00198	Uncharacterized protein	no
Q2G1C8_C202	C	Q2G1C8	SAOUHSC_00197	Uncharacterized protein	no
Q2G1C8_C317	C	Q2G1C8	SAOUHSC_00197	Uncharacterized protein	no
Q2G1C8_H385	H	Q2G1C8	SAOUHSC_00197	Uncharacterized protein	no
Q2G1C8_T142	T	Q2G1C8	SAOUHSC_00197	Uncharacterized protein	no
Q2G1D8_C413	C	Q2G1D8	pflB	Formate acetyltransferase	no
Q2G1D8_C653	C	Q2G1D8	pflB	Formate acetyltransferase	no
Q2G1D8_C691	C	Q2G1D8	pflB	Formate acetyltransferase	no
Q2G1E1_C248	C	Q2G1E1	SAOUHSC_00184	Uncharacterized response regulatory protein SAOUHSC_00184	no
Q2G1E1_C7	C	Q2G1E1	SAOUHSC_00184	Uncharacterized response regulatory protein SAOUHSC_00184	no
Q2G1E6_C263	C	Q2G1E6	SAOUHSC_00179	Uncharacterized protein	no
Q2G1G0_C28	C	Q2G1G0	SAOUHSC_00164	Uncharacterized protein	no
Q2G1G2_C372	C	Q2G1G2	SAOUHSC_00162	Type I restriction enzyme R Protein	no
Q2G1G5_C27	C	Q2G1G5	SAOUHSC_00158	PTS system EIIBC component SAOUHSC_00158	no
Q2G1G6_C245	C	Q2G1G6	murQ	N-acetylmuramic acid 6-phosphate etherase	no
Q2G1G6_C272	C	Q2G1G6	murQ	N-acetylmuramic acid 6-phosphate etherase	no
Q2G1G6_C83	C	Q2G1G6	murQ	N-acetylmuramic acid 6-phosphate etherase	no
Q2G1G7_C102	C	Q2G1G7	SAOUHSC_00156	Uncharacterized protein	no
Q2G1G7_C130	C	Q2G1G7	SAOUHSC_00156	Uncharacterized protein	no
Q2G1G7_C224	C	Q2G1G7	SAOUHSC_00156	Uncharacterized protein	no
Q2G1G7_C269	C	Q2G1G7	SAOUHSC_00156	Uncharacterized protein	no
Q2G1H9_C1906	C	Q2G1H9	SAOUHSC_00144	Uncharacterized protein	no
Q2G1I7_C143	C	Q2G1I7	SAOUHSC_00135	Uncharacterized protein	no
Q2G1J0_C290	C	Q2G1J0	aldA	Putative aldehyde dehydrogenase AldA	no
Q2G1J4_C176	C	Q2G1J4	SAOUHSC_00128	Cap5O protein/UDP-N-acetyl-D-mannosaminuronic acid dehydrogenase	no
Q2G1J4_C258	C	Q2G1J4	SAOUHSC_00128	Cap5O protein/UDP-N-acetyl-D-mannosaminuronic acid dehydrogenase	no
Q2G1J4_C342	C	Q2G1J4	SAOUHSC_00128	Cap5O protein/UDP-N-acetyl-D-mannosaminuronic acid dehydrogenase	no
Q2G1J5_C159	C	Q2G1J5	SAOUHSC_00127	Cap5N protein/UDP-glucose 4-epimerase, putative	no
Q2G1J7_C260	C	Q2G1J7	SAOUHSC_00125	Cap5L protein/glycosyltransferase, putative	no
Q2G1J7_C302	C	Q2G1J7	SAOUHSC_00125	Cap5L protein/glycosyltransferase, putative	no
Q2G1K2_C101	C	Q2G1K2	SAOUHSC_00120	UDP-N-acetylglucosamine 2-epimerase	no
Q2G1K2_C123	C	Q2G1K2	SAOUHSC_00120	UDP-N-acetylglucosamine 2-epimerase	no
Q2G1K4_C89	C	Q2G1K4	SAOUHSC_00118	Capsular polysaccharide biosynthesis protein Cap5E, putative	no
Q2G1K5_C228	C	Q2G1K5	SAOUHSC_00117	Capsular polysaccharide biosynthesis protein Cap5D, putative	no
Q2G1K5_C298	C	Q2G1K5	SAOUHSC_00117	Capsular polysaccharide biosynthesis protein Cap5D, putative	no
Q2G1M1_C155	C	Q2G1M1	SAOUHSC_00086	3-ketoacyl-acyl carrier protein reductase, putative	no
Q2G1N2_C259	C	Q2G1N2	SAOUHSC_00076	Ornithine cyclodeaminase, putative	no
Q2G1Q4_C505	C	Q2G1Q4	SAOUHSC_00049	Uncharacterized protein	no
Q2G1R5_C164	C	Q2G1R5	SAOUHSC_00037	Uncharacterized protein	no
Q2G1R5_C341	C	Q2G1R5	SAOUHSC_00037	Uncharacterized protein	no
Q2G1R8_C60	C	Q2G1R8	SAOUHSC_00034	Uncharacterized protein	no
Q2G1S1_C33	C	Q2G1S1	rsmI	Ribosomal RNA small subunit methyltransferase I	no
Q2G1S2_C242	C	Q2G1S2	SAOUHSC_00462	Uncharacterized protein	no
Q2G1S3_C179	C	Q2G1S3	purA	Adenylosuccinate synthetase	no
Q2G1S4_C254	C	Q2G1S4	SAOUHSC_00018	Replicative DNA helicase	yes
Q2G1S4_C357	C	Q2G1S4	SAOUHSC_00018	Replicative DNA helicase	yes
Q2G1T2_C21	C	Q2G1T2	SAOUHSC_00826	Uncharacterized protein	no
Q2G1T2_C7	C	Q2G1T2	SAOUHSC_00826	Uncharacterized protein	no
Q2G1T3_C120	C	Q2G1T3	SAOUHSC_00831	Organic hydroperoxide resistance protein-like	no
Q2G1T3_C54	C	Q2G1T3	SAOUHSC_00831	Organic hydroperoxide resistance protein-like	no
Q2G1U0_C182	C	Q2G1U0	gmk	Guanylate kinase	yes
Q2G1U6_C10	C	Q2G1U6	spxA	Regulatory protein Spx	yes
Q2G1U6_C13	C	Q2G1U6	spxA	Regulatory protein Spx	yes
Q2G1W0_C172	C	Q2G1W0	SAOUHSC_02574	Uncharacterized protein	no
Q2G1W2_C221	C	Q2G1W2	pckA	Phosphoenolpyruvate carboxykinase (ATP)	no
Q2G1W2_C273	C	Q2G1W2	pckA	Phosphoenolpyruvate carboxykinase (ATP)	no
Q2G1W4_C275	C	Q2G1W4	metK	S-adenosylmethionine synthase	yes
Q2G1X0_H170	H	Q2G1X0	hly	Alpha-hemolysin	no
Q2G1X6_C23	C	Q2G1X6	queC	7-cyano-7-deazaguanine synthase	no
Q2G1X7_C148	C	Q2G1X7	queE	7-carboxy-7-deazaguanine synthase	no
Q2G1X7_C33	C	Q2G1X7	queE	7-carboxy-7-deazaguanine synthase	no
Q2G1Y0_C424	C	Q2G1Y0	ligA	DNA ligase	yes
Q2G1Y5_C71	C	Q2G1Y5	ldh2	L-lactate dehydrogenase 2	no
Q2G1Y6_C400	C	Q2G1Y6	SAOUHSC_01058	GTP-binding protein TypA, putative	no
Q2G1Y6_C408	C	Q2G1Y6	SAOUHSC_01058	GTP-binding protein TypA, putative	no
Q2G1Z3_C173	C	Q2G1Z3	SAOUHSC_00652	Iron compound ABC transporter, ATP-binding protein	no
Q2G1Z3_C191	C	Q2G1Z3	SAOUHSC_00652	Iron compound ABC transporter, ATP-binding protein	no
Q2G1Z3_C260	C	Q2G1Z3	SAOUHSC_00652	Iron compound ABC transporter, ATP-binding protein	no
Q2G1Z4_C439	C	Q2G1Z4	proS	Proline--tRNA ligase	yes
Q2G1Z8_C1254	C	Q2G1Z8	polC	DNA polymerase III PolC-type	yes
Q2G1Z8_C97	C	Q2G1Z8	polC	DNA polymerase III PolC-type	yes
Q2G200_C17	C	Q2G200	SAOUHSC_00941	UPF0738 protein SAOUHSC_00941	no
Q2G203_C121	C	Q2G203	SAOUHSC_00938	UPF0413 protein SAOUHSC_00938	no
Q2G203_C37	C	Q2G203	SAOUHSC_00938	UPF0413 protein SAOUHSC_00938	no
Q2G203_C71	C	Q2G203	SAOUHSC_00938	UPF0413 protein SAOUHSC_00938	no
Q2G222_C513	C	Q2G222	SAOUHSC_02979	N-acetylmuramoyl-L-alanine amidase domain-containing protein SAOUHSC_02979	no
Q2G224_C37	C	Q2G224	deoC	Deoxyribose-phosphate aldolase	no
Q2G224_C58	C	Q2G224	deoC	Deoxyribose-phosphate aldolase	no
Q2G229_C46	C	Q2G229	SAOUHSC_00452	Uncharacterized protein	no
Q2G229_C64	C	Q2G229	SAOUHSC_00452	Uncharacterized protein	no
Q2G230_C90	C	Q2G230	tmk	Thymidylate kinase	yes
Q2G234_C131	C	Q2G234	SAOUHSC_02134	Nitric oxide synthase oxygenase	no
Q2G235_C97	C	Q2G235	SAOUHSC_02133	Nicotinate phosphoribosyltransferase	yes
Q2G238_C275	C	Q2G238	SAOUHSC_00707	Tagatose-6-phosphate kinase	no
Q2G240_C97	C	Q2G240	SAOUHSC_00706	Uncharacterized protein	no
Q2G241_C108	C	Q2G241	gltX	Glutamate--tRNA ligase	yes
Q2G243_C378	C	Q2G243	radA	DNA repair protein RadA	no
Q2G243_C99	C	Q2G243	radA	DNA repair protein RadA	no
Q2G248_C126	C	Q2G248	SAOUHSC_01852	Uncharacterized protein	no
Q2G248_C259	C	Q2G248	SAOUHSC_01852	Uncharacterized protein	no
Q2G255_C322	C	Q2G255	SAOUHSC_01475	Uncharacterized protein	no
Q2G255_C7	C	Q2G255	SAOUHSC_01475	Uncharacterized protein	no
Q2G255_C99	C	Q2G255	SAOUHSC_01475	Uncharacterized protein	no
Q2G263_C150	C	Q2G263	SAOUHSC_00096	Transcriptional regulator, GntR family, putative	no
Q2G263_C42	C	Q2G263	SAOUHSC_00096	Transcriptional regulator, GntR family, putative	no
Q2G268_C154	C	Q2G268	SAOUHSC_01178	Coenzyme A biosynthesis bifunctional protein CoaBC	yes
Q2G273_C69	C	Q2G273	ureG	Urease accessory protein UreG	no
Q2G274_C421	C	Q2G274	gyrB	DNA gyrase subunit B	yes
Q2G274_C429	C	Q2G274	gyrB	DNA gyrase subunit B	yes
Q2G282_C142	C	Q2G282	perR	Peroxide-responsive repressor PerR	no
Q2G292_C147	C	Q2G292	SAOUHSC_01849	Uncharacterized protein	no
Q2G292_C238	C	Q2G292	SAOUHSC_01849	Uncharacterized protein	no
Q2G294_C48	C	Q2G294	SAOUHSC_01846	Acetyl-CoA synthetase, putative	no
Q2G295_C216	C	Q2G295	SAOUHSC_01850	Catabolite control protein A	no
Q2G295_C242	C	Q2G295	SAOUHSC_01850	Catabolite control protein A	no
Q2G296_C207	C	Q2G296	fhs	Formate--tetrahydrofolate ligase	no
Q2G296_C484	C	Q2G296	fhs	Formate--tetrahydrofolate ligase	no
Q2G297_C180	C	Q2G297	SAOUHSC_01696	Uncharacterized protein	no
Q2G2A1_C69	C	Q2G2A1	SAOUHSC_01692	Uncharacterized protein	no
Q2G2A3_C47	C	Q2G2A3	SAOUHSC_01043	Dihydrolipoyl dehydrogenase	no
Q2G2A3_C52	C	Q2G2A3	SAOUHSC_01043	Dihydrolipoyl dehydrogenase	no
Q2G2A4_H401	H	Q2G2A4	SAOUHSC_01042	Dihydrolipoamide acetyltransferase component of pyruvate dehydrogenase complex	no
Q2G2A5_H129	H	Q2G2A5	SAOUHSC_01041	Pyruvate dehydrogenase complex, E1 component, pyruvate dehydrogenase beta subunit, putative	no
Q2G2A7_C260	C	Q2G2A7	potA	Spermidine/putrescine import ATP-binding protein PotA	no
Q2G2C1_C345	C	Q2G2C1	SAOUHSC_01064	Pyruvate carboxylase	no
Q2G2C1_C675	C	Q2G2C1	SAOUHSC_01064	Pyruvate carboxylase	no
Q2G2C4_C196	C	Q2G2C4	tarI'	Ribitol-5-phosphate cytidylyltransferase 2	no
Q2G2C7_C39	C	Q2G2C7	SAOUHSC_00217	Sorbitol dehydrogenase, putative	no
Q2G2D0_C633	C	Q2G2D0	infB	Translation initiation factor IF-2	yes
Q2G2D0_C679	C	Q2G2D0	infB	Translation initiation factor IF-2	yes
Q2G2D1_C11	C	Q2G2D1	SAOUHSC_01244	Uncharacterized protein	yes
Q2G2D2_C251	C	Q2G2D2	nusA	Transcription termination/antitermination protein NusA	yes
Q2G2D3_C52	C	Q2G2D3	rimP	Ribosome maturation factor RimP	no
Q2G2D7_C242	C	Q2G2D7	SAOUHSC_02447	Uncharacterized protein	no
Q2G2G0_C133	C	Q2G2G0	SAOUHSC_00717	Uncharacterized protein	no
Q2G2G2_C17	C	Q2G2G2	saeR	Response regulator SaeR	no
Q2G2G9_C101	C	Q2G2G9	recX	Regulatory protein RecX	no
Q2G2H4_C177	C	Q2G2H4	SAOUHSC_00002	Beta sliding clamp	yes
Q2G2J2_C171	C	Q2G2J2	ssaA2	Staphylococcal secretory antigen ssaA2	yes
Q2G2J8_C226	C	Q2G2J8	SAOUHSC_01413	Uncharacterized protein SAOUHSC_01413	no
Q2G2J8_C57	C	Q2G2J8	SAOUHSC_01413	Uncharacterized protein SAOUHSC_01413	no
Q2G2L2_C236	C	Q2G2L2	SAOUHSC_00637	Uncharacterized protein	no
Q2G2L2_C97	C	Q2G2L2	SAOUHSC_00637	Uncharacterized protein	no
Q2G2M3_C210	C	Q2G2M3	SAOUHSC_00513	Uncharacterized protein	no
Q2G2M6_C28	C	Q2G2M6	cysS	Cysteine--tRNA ligase	yes
Q2G2M8_C97	C	Q2G2M8	SAOUHSC_02004	UPF0374 protein SAOUHSC_02004	no
Q2G2N4_C17	C	Q2G2N4	glcT	Protein GlcT	no
Q2G2P2_C345	C	Q2G2P2	SAOUHSC_00204	Globin domain protein	no
Q2G2P7_C503	C	Q2G2P7	hutH	Histidine ammonia-lyase	no
Q2G2P7_C85	C	Q2G2P7	hutH	Histidine ammonia-lyase	no
Q2G2Q2_C93	C	Q2G2Q2	SAOUHSC_01249	Riboflavin biosynthesis protein	yes
Q2G2Q3_C49	C	Q2G2Q3	truB	tRNA pseudouridine synthase B	no
Q2G2R8_C238	C	Q2G2R8	sspP	Staphopain A	no
Q2G2S0_C411	C	Q2G2S0	purB	Adenylosuccinate lyase	no
Q2G2S7_C90	C	Q2G2S7	SAOUHSC_01975	Uncharacterized protein	no
Q2G2S8_C955	C	Q2G2S8	SAOUHSC_01974	Uncharacterized protein	no
Q2G2T1_C174	C	Q2G2T1	SAOUHSC_01973	Uncharacterized protein	no
Q2G2T1_C270	C	Q2G2T1	SAOUHSC_01973	Uncharacterized protein	no
Q2G2T8_C139	C	Q2G2T8	SAOUHSC_00712	Uncharacterized protein	no
Q2G2U6_C65	C	Q2G2U6	walR	Transcriptional regulatory protein WalR	yes
Q2G2U9_C9	C	Q2G2U9	sarA	Transcriptional regulator SarA	yes
Q2G2V3_C193	C	Q2G2V3	menE	2-succinylbenzoate--CoA ligase	no
Q2G2V4_C24	C	Q2G2V4	SAOUHSC_01914	Putative membrane protein insertion efficiency factor	no
Q2G2V4_C30	C	Q2G2V4	SAOUHSC_01914	Putative membrane protein insertion efficiency factor	no
Q2G2W4_C31	C	Q2G2W4	SAOUHSC_02631	Uncharacterized protein	no
Q2G2W9_C105	C	Q2G2W9	SAOUHSC_00455	Uncharacterized protein	no
Q2G2W9_C161	C	Q2G2W9	SAOUHSC_00455	Uncharacterized protein	no
Q2G2W9_C166	C	Q2G2W9	SAOUHSC_00455	Uncharacterized protein	no
Q2G2W9_C198	C	Q2G2W9	SAOUHSC_00455	Uncharacterized protein	no
Q2G2W9_C204	C	Q2G2W9	SAOUHSC_00455	Uncharacterized protein	no
Q2G2W9_C77	C	Q2G2W9	SAOUHSC_00455	Uncharacterized protein	no
Q53726_C121	C	Q53726	pcrB	Heptaprenylglyceryl phosphate synthase	no
Q53727_C243	C	Q53727	pcrA	ATP-dependent DNA helicase PcrA	yes
Q53727_C456	C	Q53727	pcrA	ATP-dependent DNA helicase PcrA	yes
Q53727_C92	C	Q53727	pcrA	ATP-dependent DNA helicase PcrA	yes
Q7X2S2_C190	C	Q7X2S2	arcC2	Carbamate kinase 2	no
Q7X2S2_C30	C	Q7X2S2	arcC2	Carbamate kinase 2	no
Q93T05_C615	C	Q93T05	mutL	DNA mismatch repair protein MutL	no
Q93T05_C646	C	Q93T05	mutL	DNA mismatch repair protein MutL	no
Q9F0R1_C57	C	Q9F0R1	sarR	HTH-type transcriptional regulator SarR	no
Q9RQQ0_C54	C	Q9RQQ0	icaR	Biofilm operon icaADBC HTH-type negative transcriptional regulator IcaR	no
Q9ZAH6_C80	C	Q9ZAH6	acpS	Holo-[acyl-carrier-protein] synthase	yes

## Sheet: SA IA-alkyne
Identifier	Modified residue	UniProt code	Gene name	Name	Essential?
A0A0H3KE27_C18	C	A0A0H3KE27	rsbU	sigma factor sigB regulation protein	no
A0A0H3KE27_C28	C	A0A0H3KE27	rsbU	sigma factor sigB regulation protein	no
A0A0H3KE27_M171	M	A0A0H3KE27	rsbU	sigma factor sigB regulation protein	no
O05154_C10	C	O05154	tagX	Putative glycosyltransferase TagX	no
O05154_C69	C	O05154	tagX	Putative glycosyltransferase TagX	no
O05204_C127	C	O05204	ahpF	Alkyl hydroperoxide reductase subunit F	no
O05204_C335	C	O05204	ahpF	Alkyl hydroperoxide reductase subunit F	no
O06446_C829	C	O06446	secA1	Protein translocase subunit SecA 1	yes
O07325_C203	C	O07325	ftsA	Cell division protein FtsA	yes
O34090_C95	C	O34090	hemC	Porphobilinogen deaminase	no
O52582_C16	C	O52582	cdr	Coenzyme A disulfide reductase	no
O52582_C43	C	O52582	cdr	Coenzyme A disulfide reductase	no
P0A011_C107	C	P0A011	lacD	Tagatose 1,6-diphosphate aldolase	no
P0A011_C85	C	P0A011	lacD	Tagatose 1,6-diphosphate aldolase	no
P0A088_C59	C	P0A088	msrB	Peptide methionine sulfoxide reductase MsrB	no
P0A0B7_C168	C	P0A0B7	ahpC	Alkyl hydroperoxide reductase C	no
P0A0B7_C49	C	P0A0B7	ahpC	Alkyl hydroperoxide reductase C	no
P0A0B7_H152	H	P0A0B7	ahpC	Alkyl hydroperoxide reductase C	no
P0A0B7_M98	M	P0A0B7	ahpC	Alkyl hydroperoxide reductase C	no
P0A0H0_H90	H	P0A0H0	rpsL	30S ribosomal protein S12	yes
P0A0H0_N-terminal2	N-terminal	P0A0H0	rpsL	30S ribosomal protein S12	yes
P0A0K3_C105	C	P0A0K3	SAOUHSC_02013	Uncharacterized protein SAOUHSC_02013	no
P0A0M9_C108	C	P0A0M9	SAOUHSC_00995	Putative acetyltransferase SAOUHSC_00995	no
P0A0Q0_C123	C	P0A0Q0	lacR	Lactose phosphotransferase system repressor	no
P0A0Q0_C222	C	P0A0Q0	lacR	Lactose phosphotransferase system repressor	no
P47768_C624	C	P47768	rpoB	DNA-directed RNA polymerase subunit beta	yes
P47768_M513	M	P47768	rpoB	DNA-directed RNA polymerase subunit beta	yes
P60430_C188	C	P60430	rplB	50S ribosomal protein L2	yes
P69848_C28	C	P69848	moaA	GTP 3',8-cyclase	no
P69848_C31	C	P69848	moaA	GTP 3',8-cyclase	no
P95689_C102	C	P95689	serS	Serine--tRNA ligase	yes
P95689_C260	C	P95689	serS	Serine--tRNA ligase	yes
P95689_C323	C	P95689	serS	Serine--tRNA ligase	yes
P95689_C353	C	P95689	serS	Serine--tRNA ligase	yes
P95689_C356	C	P95689	serS	Serine--tRNA ligase	yes
Q05615_C326	C	Q05615	aroA	3-phosphoshikimate 1-carboxyvinyltransferase	no
Q2FUQ2_C88	C	Q2FUQ2	mnmE	tRNA modification GTPase MnmE	yes
Q2FUQ4_C158	C	Q2FUQ4	rsmG	Ribosomal RNA small subunit methyltransferase G	no
Q2FUR2_C161	C	Q2FUR2	SAOUHSC_03041	Uncharacterized protein	no
Q2FUR8_C69	C	Q2FUR8	SAOUHSC_03034	Uncharacterized protein	no
Q2FUS7_C281	C	Q2FUS7	SAOUHSC_03024	UPF0176 protein SAOUHSC_03024	no
Q2FUT2_C251	C	Q2FUT2	SAOUHSC_03019	ABC transporter, ATP-binding protein, putative	no
Q2FUT2_C80	C	Q2FUT2	SAOUHSC_03019	ABC transporter, ATP-binding protein, putative	no
Q2FUT4_C71	C	Q2FUT4	SAOUHSC_03017	Uncharacterized protein	no
Q2FUU3_C9	C	Q2FUU3	hisF	Histidine biosynthesis bifunctional protein HisIE	no
Q2FUV5_C95	C	Q2FUV5	SAOUHSC_02996	Peptide methionine sulfoxide reductase, putative	no
Q2FUV7_C116	C	Q2FUV7	SAOUHSC_02994	Uncharacterized protein	no
Q2FUW0_C122	C	Q2FUW0	SAOUHSC_02991	Uncharacterized protein	no
Q2FUW0_C139	C	Q2FUW0	SAOUHSC_02991	Uncharacterized protein	no
Q2FUX5_C58	C	Q2FUX5	argR	Arginine repressor	no
Q2FUX7_C210	C	Q2FUX7	arcA	Arginine deiminase	no
Q2FUX7_C358	C	Q2FUX7	arcA	Arginine deiminase	no
Q2FUX7_C401	C	Q2FUX7	arcA	Arginine deiminase	no
Q2FUY3_C201	C	Q2FUY3	SAOUHSC_02962	Tributyrin esterase, putative	no
Q2FV02_C310	C	Q2FV02	SAOUHSC_02942	Anaerobic ribonucleoside-triphosphate reductase, putative	no
Q2FV10_C175	C	Q2FV10	SAOUHSC_02933	Betaine aldehyde dehydrogenase	no
Q2FV10_C289	C	Q2FV10	SAOUHSC_02933	Betaine aldehyde dehydrogenase	no
Q2FV10_C380	C	Q2FV10	SAOUHSC_02933	Betaine aldehyde dehydrogenase	no
Q2FV10_D126	D	Q2FV10	SAOUHSC_02933	Betaine aldehyde dehydrogenase	no
Q2FV11_C126	C	Q2FV11	betA	Oxygen-dependent choline dehydrogenase	no
Q2FV11_C478	C	Q2FV11	betA	Oxygen-dependent choline dehydrogenase	no
Q2FV13_C18	C	Q2FV13	SAOUHSC_02930	Uncharacterized protein	no
Q2FV14_C191	C	Q2FV14	SAOUHSC_02929	Acetyl-CoA synthetase, putative	no
Q2FV14_C266	C	Q2FV14	SAOUHSC_02929	Acetyl-CoA synthetase, putative	no
Q2FV14_C96	C	Q2FV14	SAOUHSC_02929	Acetyl-CoA synthetase, putative	no
Q2FV16_C275	C	Q2FV16	mqo	Probable malate:quinone oxidoreductase	no
Q2FV16_C373	C	Q2FV16	mqo	Probable malate:quinone oxidoreductase	no
Q2FV16_C62	C	Q2FV16	mqo	Probable malate:quinone oxidoreductase	no
Q2FV16_M171	M	Q2FV16	mqo	Probable malate:quinone oxidoreductase	no
Q2FV20_C206	C	Q2FV20	SAOUHSC_02920	2-dehydropantoate 2-reductase	no
Q2FV27_C67	C	Q2FV27	SAOUHSC_02912	Uncharacterized protein	no
Q2FV28_C129	C	Q2FV28	queH	Epoxyqueuosine reductase QueH	no
Q2FV28_C200	C	Q2FV28	queH	Epoxyqueuosine reductase QueH	no
Q2FV28_C211	C	Q2FV28	queH	Epoxyqueuosine reductase QueH	no
Q2FV41_C158	C	Q2FV41	SAOUHSC_02898	Uncharacterized protein	no
Q2FV48_C114	C	Q2FV48	SAOUHSC_02891	Uncharacterized protein	no
Q2FV60_C274	C	Q2FV60	crtN	Dehydrosqualene desaturase	no
Q2FV60_C69	C	Q2FV60	crtN	Dehydrosqualene desaturase	no
Q2FV63_C13	C	Q2FV63	copZ	Copper chaperone CopZ	no
Q2FV66_C32	C	Q2FV66	SAOUHSC_02871	Uncharacterized protein	no
Q2FV67_H503	H	Q2FV67	rocA	1-pyrroline-5-carboxylate dehydrogenase	no
Q2FV69_C37	C	Q2FV69	SAOUHSC_02867	Uncharacterized protein	no
Q2FV75_C130	C	Q2FV75	SAOUHSC_02861	Methylated-DNA--protein-cysteine methyltransferase	no
Q2FV75_C78	C	Q2FV75	SAOUHSC_02861	Methylated-DNA--protein-cysteine methyltransferase	no
Q2FV76_C111	C	Q2FV76	SAOUHSC_02860	HMG-CoA synthase, putative	yes
Q2FV76_C231	C	Q2FV76	SAOUHSC_02860	HMG-CoA synthase, putative	yes
Q2FV76_E109	E	Q2FV76	SAOUHSC_02860	HMG-CoA synthase, putative	yes
Q2FV86_C161	C	Q2FV86	SAOUHSC_02849	Pyruvate oxidase, putative	no
Q2FV86_C413	C	Q2FV86	SAOUHSC_02849	Pyruvate oxidase, putative	no
Q2FVA1_C19	C	Q2FVA1	SAOUHSC_02832	Uncharacterized protein	no
Q2FVA2_C105	C	Q2FVA2	SAOUHSC_02831	Uncharacterized protein	no
Q2FVA4_C163	C	Q2FVA4	SAOUHSC_02829	Putative NAD(P)H nitroreductase SAOUHSC_02829	no
Q2FVA5_C185	C	Q2FVA5	SAOUHSC_02828	Uncharacterized protein	no
Q2FVA6_C75	C	Q2FVA6	SAOUHSC_02827	Uncharacterized protein	no
Q2FVA7_C95	C	Q2FVA7	SAOUHSC_02826	Uncharacterized protein	no
Q2FVB2_C367	C	Q2FVB2	fbp	Fructose-1,6-bisphosphatase class 3	no
Q2FVC1_C536	C	Q2FVC1	pgcA	Phosphoglucomutase	no
Q2FVE0_C49	C	Q2FVE0	SAOUHSC_02774	Alkyl hydroperoxide reductase AhpD	no
Q2FVE4_C249	C	Q2FVE4	SAOUHSC_02770	Uncharacterized protein	no
Q2FVF9_C185	C	Q2FVF9	SAOUHSC_02755	Uncharacterized protein	no
Q2FVG0_C49	C	Q2FVG0	SAOUHSC_02754	ABC transporter, ATP-binding protein, putative	no
Q2FVG3_C347	C	Q2FVG3	SAOUHSC_02751	Carboxylic ester hydrolase	no
Q2FVG8_C207	C	Q2FVG8	SAOUHSC_02744	Amino acid ABC transporter, ATP-binding protein, putative	no
Q2FVH3_C203	C	Q2FVH3	SAOUHSC_02739	2-dehydropantoate 2-reductase	no
Q2FVI3_C170	C	Q2FVI3	SAOUHSC_02727	Uncharacterized protein	no
Q2FVI7_C265	C	Q2FVI7	SAOUHSC_02723	Glycerate kinase, putative	no
Q2FVI7_C80	C	Q2FVI7	SAOUHSC_02723	Glycerate kinase, putative	no
Q2FVL7_C44	C	Q2FVL7	SAOUHSC_02694	Uncharacterized protein	no
Q2FVM8_C202	C	Q2FVM8	SAOUHSC_02674	Uncharacterized protein	no
Q2FVN3_C13	C	Q2FVN3	sarZ	HTH-type transcriptional regulator SarZ	no
Q2FVN7_C115	C	Q2FVN7	SAOUHSC_02665	Uncharacterized protein	no
Q2FVN9_C139	C	Q2FVN9	SAOUHSC_02663	Uncharacterized protein	no
Q2FVP8_C248	C	Q2FVP8	SAOUHSC_02654	Ferredoxin--NADP reductase	no
Q2FVP8_C265	C	Q2FVP8	SAOUHSC_02654	Ferredoxin--NADP reductase	no
Q2FVP8_C283	C	Q2FVP8	SAOUHSC_02654	Ferredoxin--NADP reductase	no
Q2FVQ0_C188	C	Q2FVQ0	SAOUHSC_02652	Uncharacterized protein	no
Q2FVQ5_C274	C	Q2FVQ5	mqo	Probable malate:quinone oxidoreductase	no
Q2FVQ5_C448	C	Q2FVQ5	mqo	Probable malate:quinone oxidoreductase	no
Q2FVQ5_C63	C	Q2FVQ5	mqo	Probable malate:quinone oxidoreductase	no
Q2FVQ5_C78	C	Q2FVQ5	mqo	Probable malate:quinone oxidoreductase	no
Q2FVS1_C142	C	Q2FVS1	SAOUHSC_02621	Putative 3-methyladenine DNA glycosylase	no
Q2FVS1_C194	C	Q2FVS1	SAOUHSC_02621	Putative 3-methyladenine DNA glycosylase	no
Q2FVT0_C55	C	Q2FVT0	rpiA	Ribose-5-phosphate isomerase A	yes
Q2FVT5_C14	C	Q2FVT5	hutU	Urocanate hydratase	no
Q2FVT5_C347	C	Q2FVT5	hutU	Urocanate hydratase	no
Q2FVT6_C215	C	Q2FVT6	hutI	Imidazolonepropionase	no
Q2FVT8_C225	C	Q2FVT8	SAOUHSC_02604	Uncharacterized protein	no
Q2FVT8_C35	C	Q2FVT8	SAOUHSC_02604	Uncharacterized protein	no
Q2FVV6_C147	C	Q2FVV6	SAOUHSC_02585	Uncharacterized protein	no
Q2FVV6_C175	C	Q2FVV6	SAOUHSC_02585	Uncharacterized protein	no
Q2FVV6_C29	C	Q2FVV6	SAOUHSC_02585	Uncharacterized protein	no
Q2FVV7_C139	C	Q2FVV7	SAOUHSC_02584	Uncharacterized protein	no
Q2FVV7_C14	C	Q2FVV7	SAOUHSC_02584	Uncharacterized protein	no
Q2FVV7_C185	C	Q2FVV7	SAOUHSC_02584	Uncharacterized protein	no
Q2FVV9_C147	C	Q2FVV9	SAOUHSC_02582	Putative formate dehydrogenase SAOUHSC_02582	no
Q2FVV9_C150	C	Q2FVV9	SAOUHSC_02582	Putative formate dehydrogenase SAOUHSC_02582	no
Q2FVV9_C153	C	Q2FVV9	SAOUHSC_02582	Putative formate dehydrogenase SAOUHSC_02582	no
Q2FVV9_C271	C	Q2FVV9	SAOUHSC_02582	Putative formate dehydrogenase SAOUHSC_02582	no
Q2FVV9_C386	C	Q2FVV9	SAOUHSC_02582	Putative formate dehydrogenase SAOUHSC_02582	no
Q2FVV9_C536	C	Q2FVV9	SAOUHSC_02582	Putative formate dehydrogenase SAOUHSC_02582	no
Q2FVV9_C592	C	Q2FVV9	SAOUHSC_02582	Putative formate dehydrogenase SAOUHSC_02582	no
Q2FVW3_C171	C	Q2FVW3	SAOUHSC_02579	Uncharacterized protein	no
Q2FVW3_C186	C	Q2FVW3	SAOUHSC_02579	Uncharacterized protein	no
Q2FVW3_C303	C	Q2FVW3	SAOUHSC_02579	Uncharacterized protein	no
Q2FVX3_C107	C	Q2FVX3	fdhD	Sulfur carrier protein FdhD	no
Q2FVX8_C34	C	Q2FVX8	SAOUHSC_02544	Molybdenum cofactor biosynthesis protein B	no
Q2FVY0_C310	C	Q2FVY0	SAOUHSC_02542	Molybdopterin biosynthesis protein moeA, putative	no
Q2FVY0_C386	C	Q2FVY0	SAOUHSC_02542	Molybdopterin biosynthesis protein moeA, putative	no
Q2FVY1_C130	C	Q2FVY1	SAOUHSC_02541	Molybdopterin-guanine dinucleotide biosynthesis protein MobB	no
Q2FVZ4_C70	C	Q2FVZ4	femX	Lipid II:glycine glycyltransferase	yes
Q2FW06_M141	M	Q2FW06	rplC	50S ribosomal protein L3	yes
Q2FW08_M20	M	Q2FW08	rplW	50S ribosomal protein L23	yes
Q2FW16_C41	C	Q2FW16	rplN	50S ribosomal protein L14	yes
Q2FW16_C84	C	Q2FW16	rplN	50S ribosomal protein L14	yes
Q2FW16_N-terminal1	N-terminal	Q2FW16	rplN	50S ribosomal protein L14	yes
Q2FW18_M26	M	Q2FW18	rplE	50S ribosomal protein L5	yes
Q2FW29_C11	C	Q2FW29	rpmJ	50S ribosomal protein L36	yes
Q2FW29_C27	C	Q2FW29	rpmJ	50S ribosomal protein L36	yes
Q2FW31_C121	C	Q2FW31	rpsK	30S ribosomal protein S11	yes
Q2FW31_G120	G	Q2FW31	rpsK	30S ribosomal protein S11	yes
Q2FW37_C156	C	Q2FW37	truA	tRNA pseudouridine synthase A	no
Q2FW45_C11	C	Q2FW45	SAOUHSC_02472	Uncharacterized protein	no
Q2FW46_C227	C	Q2FW46	SAOUHSC_02471	Uncharacterized protein	no
Q2FW56_C67	C	Q2FW56	SAOUHSC_02461	Transcriptional regulator, merR family, putative	no
Q2FW59_C112	C	Q2FW59	SAOUHSC_02458	Uncharacterized protein	no
Q2FW62_C189	C	Q2FW62	SAOUHSC_02445	Zinc-type alcohol dehydrogenase-like protein	no
Q2FW81_C16	C	Q2FW81	SAOUHSC_02423	Probable uridylyltransferase SAOUHSC_02423	no
Q2FW81_C278	C	Q2FW81	SAOUHSC_02423	Probable uridylyltransferase SAOUHSC_02423	no
Q2FWA0_C541	C	Q2FWA0	glmS	Glutamine--fructose-6-phosphate aminotransferase [isomerizing]	yes
Q2FWA0_N-terminal2	N-terminal	Q2FWA0	glmS	Glutamine--fructose-6-phosphate aminotransferase [isomerizing]	yes
Q2FWB5_C12	C	Q2FWB5	SAOUHSC_02383	Uncharacterized protein	no
Q2FWB7_C76	C	Q2FWB7	SAOUHSC_02381	Uncharacterized protein	no
Q2FWC6_C175	C	Q2FWC6	SAOUHSC_02372	Uncharacterized protein	no
Q2FWC9_C6	C	Q2FWC9	SAOUHSC_02370	Uncharacterized protein	no
Q2FWD1_C175	C	Q2FWD1	pyrG	CTP synthase	yes
Q2FWD1_C229	C	Q2FWD1	pyrG	CTP synthase	yes
Q2FWD1_C239	C	Q2FWD1	pyrG	CTP synthase	yes
Q2FWD1_C382	C	Q2FWD1	pyrG	CTP synthase	yes
Q2FWD1_C439	C	Q2FWD1	pyrG	CTP synthase	yes
Q2FWD1_C505	C	Q2FWD1	pyrG	CTP synthase	yes
Q2FWD2_C29	C	Q2FWD2	SAOUHSC_02367	Uncharacterized protein	no
Q2FWD4_C118	C	Q2FWD4	murA	UDP-N-acetylglucosamine 1-carboxyvinyltransferase	no
Q2FWD5_C4	C	Q2FWD5	SAOUHSC_02364	Uncharacterized protein	no
Q2FWD6_C279	C	Q2FWD6	SAOUHSC_02363	Putative aldehyde dehydrogenase SAOUHSC_02363	no
Q2FWD9_C12	C	Q2FWD9	tdk	Thymidine kinase	no
Q2FWD9_C145	C	Q2FWD9	tdk	Thymidine kinase	no
Q2FWE2_C209	C	Q2FWE2	SAOUHSC_02357	Threonylcarbamoyl-AMP synthase	yes
Q2FWE3_C12	C	Q2FWE3	ptpB	Low molecular weight protein-tyrosine-phosphatase PtpB	no
Q2FWE4_C69	C	Q2FWE4	SAOUHSC_02355	UPF0340 protein SAOUHSC_02355	no
Q2FWE5_C238	C	Q2FWE5	glyA	Serine hydroxymethyltransferase	no
Q2FWE5_C339	C	Q2FWE5	glyA	Serine hydroxymethyltransferase	no
Q2FWE5_C64	C	Q2FWE5	glyA	Serine hydroxymethyltransferase	no
Q2FWE6_C159	C	Q2FWE6	upp	Uracil phosphoribosyltransferase	no
Q2FWE6_M84	M	Q2FWE6	upp	Uracil phosphoribosyltransferase	no
Q2FWF5_C134	C	Q2FWF5	fabZ	3-hydroxyacyl-[acyl-carrier-protein] dehydratase FabZ	yes
Q2FWF5_C94	C	Q2FWF5	fabZ	3-hydroxyacyl-[acyl-carrier-protein] dehydratase FabZ	yes
Q2FWG1_C215	C	Q2FWG1	SAOUHSC_02330	Phosphomethylpyrimidine kinase	no
Q2FWG2_C190	C	Q2FWG2	thiM	Hydroxyethylthiazole kinase	no
Q2FWH3_C190	C	Q2FWH3	ddl	D-alanine--D-alanine ligase	yes
Q2FWH3_C286	C	Q2FWH3	ddl	D-alanine--D-alanine ligase	yes
Q2FWH3_C7	C	Q2FWH3	ddl	D-alanine--D-alanine ligase	yes
Q2FWH6_C207	C	Q2FWH6	SAOUHSC_02315	DNA-binding response regulator, putative	no
Q2FWH6_C63	C	Q2FWH6	SAOUHSC_02315	DNA-binding response regulator, putative	no
Q2FWJ9_C273	C	Q2FWJ9	ilvA	L-threonine dehydratase biosynthetic IlvA	no
Q2FWK1_C336	C	Q2FWK1	leuC	3-isopropylmalate dehydratase large subunit	no
Q2FWK4_C199	C	Q2FWK4	ilvC	Ketol-acid reductoisomerase (NADP(+))	no
Q2FWK9_C68	C	Q2FWK9	SAOUHSC_02280	Uncharacterized protein	yes
Q2FWL2_C14	C	Q2FWL2	tsaD	tRNA N6-adenosine threonylcarbamoyltransferase	yes
Q2FWL2_C259	C	Q2FWL2	tsaD	tRNA N6-adenosine threonylcarbamoyltransferase	yes
Q2FWL2_C287	C	Q2FWL2	tsaD	tRNA N6-adenosine threonylcarbamoyltransferase	yes
Q2FWL8_C12	C	Q2FWL8	SAOUHSC_02271	Uncharacterized protein	no
Q2FWM0_C292	C	Q2FWM0	SAOUHSC_02269	Sucrose operon repressor, putative	no
Q2FWM1_C320	C	Q2FWM1	SAOUHSC_02268	Invertase	no
Q2FWM2_C134	C	Q2FWM2	SAOUHSC_02267	Fructokinase, putative	no
Q2FWM2_C38	C	Q2FWM2	SAOUHSC_02267	Fructokinase, putative	no
Q2FWM2_C42	C	Q2FWM2	SAOUHSC_02267	Fructokinase, putative	no
Q2FWM4_C169	C	Q2FWM4	SAOUHSC_02265	Accessory gene regulator protein A	no
Q2FWM4_C198	C	Q2FWM4	SAOUHSC_02265	Accessory gene regulator protein A	no
Q2FWM4_C93	C	Q2FWM4	SAOUHSC_02265	Accessory gene regulator protein A	no
Q2FWM5_C355	C	Q2FWM5	SAOUHSC_02264	Accessory gene regulator protein C	no
Q2FWM9_C146	C	Q2FWM9	SAOUHSC_02259	Uncharacterized protein	no
Q2FWN8_C257	C	Q2FWN8	SAOUHSC_02244	Uncharacterized protein	no
Q2FWN8_C30	C	Q2FWN8	SAOUHSC_02244	Uncharacterized protein	no
Q2FWN8_N261	N	Q2FWN8	SAOUHSC_02244	Uncharacterized protein	no
Q2FWP1_C191	C	Q2FWP1	hlb	Phospholipase C	no
Q2FWW3_C407	C	Q2FWW3	SAOUHSC_02158	Uncharacterized protein	no
Q2FWW9_C187	C	Q2FWW9	SAOUHSC_02152	ABC transporter, ATP-binding protein, putative	yes
Q2FWX1_C63	C	Q2FWX1	SAOUHSC_02150	Uncharacterized protein	no
Q2FWX5_C183	C	Q2FWX5	SAOUHSC_02146	Uncharacterized protein	no
Q2FWX8_C328	C	Q2FWX8	SAOUHSC_02143	Uncharacterized protein SAOUHSC_02143	no
Q2FWX8_C61	C	Q2FWX8	SAOUHSC_02143	Uncharacterized protein SAOUHSC_02143	no
Q2FWX9_C244	C	Q2FWX9	SAOUHSC_02142	Aldehyde dehydrogenase	no
Q2FWY1_C110	C	Q2FWY1	ppaC	Probable manganese-dependent inorganic pyrophosphatase	yes
Q2FWY1_C158	C	Q2FWY1	ppaC	Probable manganese-dependent inorganic pyrophosphatase	yes
Q2FWY3_C261	C	Q2FWY3	SAOUHSC_02138	Uncharacterized protein	no
Q2FWY3_C46	C	Q2FWY3	SAOUHSC_02138	Uncharacterized protein	no
Q2FWY9_C186	C	Q2FWY9	gatA	Glutamyl-tRNA(Gln) amidotransferase subunit A	yes
Q2FWY9_C91	C	Q2FWY9	gatA	Glutamyl-tRNA(Gln) amidotransferase subunit A	yes
Q2FWZ0_C191	C	Q2FWZ0	gatB	Aspartyl/glutamyl-tRNA(Asn/Gln) amidotransferase subunit B	yes
Q2FWZ0_M123	M	Q2FWZ0	gatB	Aspartyl/glutamyl-tRNA(Asn/Gln) amidotransferase subunit B	yes
Q2FWZ3_C411	C	Q2FWZ3	SAOUHSC_02113	RNA methyltransferase, TrmA family, putative	no
Q2FWZ6_C22	C	Q2FWZ6	SAOUHSC_02110	Uncharacterized protein	no
Q2FX00_C94	C	Q2FX00	SAOUHSC_02106	Uncharacterized protein	yes
Q2FX05_C123	C	Q2FX05	map	Methionine aminopeptidase	yes
Q2FX05_C19	C	Q2FX05	map	Methionine aminopeptidase	yes
Q2FX12_C13	C	Q2FX12	ptpA	Low molecular weight protein-tyrosine-phosphatase PtpA	no
Q2FX12_C8	C	Q2FX12	ptpA	Low molecular weight protein-tyrosine-phosphatase PtpA	no
Q2FX14_C53	C	Q2FX14	SAOUHSC_02092	Aminopeptidase PepS, putative	no
Q2FX94_C209	C	Q2FX94	fumC	Fumarate hydratase class II	no
Q2FXA3_C55	C	Q2FXA3	hemE	Uroporphyrinogen decarboxylase	no
Q2FXA4_C259	C	Q2FXA4	hemH	Ferrochelatase	no
Q2FXA4_C276	C	Q2FXA4	hemH	Ferrochelatase	no
Q2FXA5_C343	C	Q2FXA5	SAOUHSC_01960	Protoporphyrinogen oxidase	no
Q2FXA5_C451	C	Q2FXA5	SAOUHSC_01960	Protoporphyrinogen oxidase	no
Q2FXB7_C50	C	Q2FXB7	SAOUHSC_01948	ABC transporter domain protein	no
Q2FXD0_C293	C	Q2FXD0	SAOUHSC_01933	Type I restriction-modification system, M subunit	no
Q2FXD1_C350	C	Q2FXD1	SAOUHSC_01932	Type I restriction-modification enzyme, S subunit, EcoA family, putative	no
Q2FXD1_C358	C	Q2FXD1	SAOUHSC_01932	Type I restriction-modification enzyme, S subunit, EcoA family, putative	no
Q2FXE8_C179	C	Q2FXE8	SAOUHSC_01901	Transaldolase	no
Q2FXE8_C198	C	Q2FXE8	SAOUHSC_01901	Transaldolase	no
Q2FXF5_C89	C	Q2FXF5	arsC	Arsenate reductase	no
Q2FXG1_C162	C	Q2FXG1	ribBA	Riboflavin biosynthesis protein RibBA	no
Q2FXG1_C254	C	Q2FXG1	ribBA	Riboflavin biosynthesis protein RibBA	no
Q2FXG1_C265	C	Q2FXG1	ribBA	Riboflavin biosynthesis protein RibBA	no
Q2FXG1_C267	C	Q2FXG1	ribBA	Riboflavin biosynthesis protein RibBA	no
Q2FXG1_C57	C	Q2FXG1	ribBA	Riboflavin biosynthesis protein RibBA	no
Q2FXG2_C79	C	Q2FXG2	ribH	6,7-dimethyl-8-ribityllumazine synthase	no
Q2FXG2_C92	C	Q2FXG2	ribH	6,7-dimethyl-8-ribityllumazine synthase	no
Q2FXG9_C181	C	Q2FXG9	SAOUHSC_01878	Uncharacterized protein	no
Q2FXH0_C40	C	Q2FXH0	SAOUHSC_01877	Uncharacterized protein	no
Q2FXH0_C52	C	Q2FXH0	SAOUHSC_01877	Uncharacterized protein	no
Q2FXH2_C159	C	Q2FXH2	leuS	Leucine--tRNA ligase	yes
Q2FXH2_C498	C	Q2FXH2	leuS	Leucine--tRNA ligase	yes
Q2FXH9_C155	C	Q2FXH9	SAOUHSC_01868	Putative dipeptidase SAOUHSC_01868	no
Q2FXI5_C238	C	Q2FXI5	SAOUHSC_01861	Uncharacterized protein	no
Q2FXI5_C345	C	Q2FXI5	SAOUHSC_01861	Uncharacterized protein	no
Q2FXI6_C27	C	Q2FXI6	SAOUHSC_01860	Uncharacterized protein	no
Q2FXI6_C61	C	Q2FXI6	SAOUHSC_01860	Uncharacterized protein	no
Q2FXI8_C126	C	Q2FXI8	SAOUHSC_01858	Phenylalanine--tRNA ligase beta subunit	no
Q2FXI8_C167	C	Q2FXI8	SAOUHSC_01858	Phenylalanine--tRNA ligase beta subunit	no
Q2FXI9_C974	C	Q2FXI9	SAOUHSC_01857	Uncharacterized protein	no
Q2FXJ0_C152	C	Q2FXJ0	murC	UDP-N-acetylmuramate--L-alanine ligase	yes
Q2FXJ0_C368	C	Q2FXJ0	murC	UDP-N-acetylmuramate--L-alanine ligase	yes
Q2FXJ5_C37	C	Q2FXJ5	tyrS	Tyrosine--tRNA ligase	yes
Q2FXK3_C127	C	Q2FXK3	SAOUHSC_01831	Uncharacterized protein	no
Q2FXK3_C85	C	Q2FXK3	SAOUHSC_01831	Uncharacterized protein	no
Q2FXK4_C129	C	Q2FXK4	SAOUHSC_01830	Uncharacterized protein	no
Q2FXK7_C102	C	Q2FXK7	SAOUHSC_01828	GAF domain protein	no
Q2FXK7_C78	C	Q2FXK7	SAOUHSC_01828	GAF domain protein	no
Q2FXL1_C345	C	Q2FXL1	thiI	Probable tRNA sulfurtransferase	no
Q2FXL3_C60	C	Q2FXL3	tpx	Thiol peroxidase	no
Q2FXL3_C93	C	Q2FXL3	tpx	Thiol peroxidase	no
Q2FXL5_M299	M	Q2FXL5	ackA	Acetate kinase	no
Q2FXL6_C137	C	Q2FXL6	SAOUHSC_01819	Putative universal stress protein SAOUHSC_01819	no
Q2FXL9_C164	C	Q2FXL9	SAOUHSC_01816	Uncharacterized peptidase SAOUHSC_01816	no
Q2FXL9_C56	C	Q2FXL9	SAOUHSC_01816	Uncharacterized peptidase SAOUHSC_01816	no
Q2FXM3_C11	C	Q2FXM3	SAOUHSC_01812	Uncharacterized protein	no
Q2FXM3_C218	C	Q2FXM3	SAOUHSC_01812	Uncharacterized protein	no
Q2FXM5_C140	C	Q2FXM5	SAOUHSC_01810	NADP-dependent malic enzyme, putative	no
Q2FXM5_C214	C	Q2FXM5	SAOUHSC_01810	NADP-dependent malic enzyme, putative	no
Q2FXM5_C362	C	Q2FXM5	SAOUHSC_01810	NADP-dependent malic enzyme, putative	no
Q2FXM6_C152	C	Q2FXM6	accD	Acetyl-coenzyme A carboxylase carboxyl transferase subunit beta	yes
Q2FXM8_C232	C	Q2FXM8	pfkA	ATP-dependent 6-phosphofructokinase	yes
Q2FXM8_C73	C	Q2FXM8	pfkA	ATP-dependent 6-phosphofructokinase	yes
Q2FXM9_C144	C	Q2FXM9	pyk	Pyruvate kinase	yes
Q2FXM9_C8	C	Q2FXM9	pyk	Pyruvate kinase	yes
Q2FXN3_C107	C	Q2FXN3	SAOUHSC_01802	Uncharacterized protein	no
Q2FXN4_C117	C	Q2FXN4	SAOUHSC_01801	Isocitrate dehydrogenase [NADP]	no
Q2FXN4_F115	F	Q2FXN4	SAOUHSC_01801	Isocitrate dehydrogenase [NADP]	no
Q2FXN4_T116	T	Q2FXN4	SAOUHSC_01801	Isocitrate dehydrogenase [NADP]	no
Q2FXN6_C65	C	Q2FXN6	SAOUHSC_01800	Two-component response regulator, putative	no
Q2FXP2_C153	C	Q2FXP2	SAOUHSC_01794	Glyceraldehyde-3-phosphate dehydrogenase	no
Q2FXP2_C157	C	Q2FXP2	SAOUHSC_01794	Glyceraldehyde-3-phosphate dehydrogenase	no
Q2FXP3_C6	C	Q2FXP3	nrdR	Transcriptional repressor NrdR	no
Q2FXP5_C148	C	Q2FXP5	SAOUHSC_01791	Uncharacterized protein	yes
Q2FXP5_C72	C	Q2FXP5	SAOUHSC_01791	Uncharacterized protein	yes
Q2FXQ7_C16	C	Q2FXQ7	clpX	ATP-dependent Clp protease ATP-binding subunit ClpX	no
Q2FXR4_C143	C	Q2FXR4	hemL1	Glutamate-1-semialdehyde 2,1-aminomutase 1	no
Q2FXR8_C317	C	Q2FXR8	valS	Valine--tRNA ligase	yes
Q2FXT5_C119	C	Q2FXT5	queA	S-adenosylmethionine:tRNA ribosyltransferase-isomerase	no
Q2FXT6_C150	C	Q2FXT6	tgt	Queuine tRNA-ribosyltransferase	no
Q2FXT6_C269	C	Q2FXT6	tgt	Queuine tRNA-ribosyltransferase	no
Q2FXT6_C281	C	Q2FXT6	tgt	Queuine tRNA-ribosyltransferase	no
Q2FXT9_C251	C	Q2FXT9	SAOUHSC_01744	Uncharacterized protein	no
Q2FXU0_C64	C	Q2FXU0	apt	Adenine phosphoribosyltransferase	no
Q2FXU2_C27	C	Q2FXU2	dtd	D-aminoacyl-tRNA deacylase	yes
Q2FXU4_C191	C	Q2FXU4	hisS	Histidine--tRNA ligase	yes
Q2FXU4_C208	C	Q2FXU4	hisS	Histidine--tRNA ligase	yes
Q2FXU4_C284	C	Q2FXU4	hisS	Histidine--tRNA ligase	yes
Q2FXU5_C565	C	Q2FXU5	aspS	Aspartate--tRNA ligase	yes
Q2FXU7_C135	C	Q2FXU7	SAOUHSC_01735	Uncharacterized protein	no
Q2FXU7_C235	C	Q2FXU7	SAOUHSC_01735	Uncharacterized protein	no
Q2FXU7_C92	C	Q2FXU7	SAOUHSC_01735	Uncharacterized protein	no
Q2FXU8_C317	C	Q2FXU8	SAOUHSC_01734	Uncharacterized protein	no
Q2FXV0_C25	C	Q2FXV0	SAOUHSC_01732	Uncharacterized protein	no
Q2FXV6_C102	C	Q2FXV6	mnmA	tRNA-specific 2-thiouridylase MnmA	yes
Q2FXV6_C199	C	Q2FXV6	mnmA	tRNA-specific 2-thiouridylase MnmA	yes
Q2FXV8_C236	C	Q2FXV8	recD2	ATP-dependent RecD-like DNA helicase	no
Q2FXV8_C742	C	Q2FXV8	recD2	ATP-dependent RecD-like DNA helicase	no
Q2FXW4_C124	C	Q2FXW4	SAOUHSC_01717	Uncharacterized protein	no
Q2FXW5_C190	C	Q2FXW5	SAOUHSC_01716	Uncharacterized protein	no
Q2FXW5_C207	C	Q2FXW5	SAOUHSC_01716	Uncharacterized protein	no
Q2FXX1_C228	C	Q2FXX1	SAOUHSC_01709	Acetyl-CoA carboxylase, biotin carboxylase, putative	no
Q2FXX1_C243	C	Q2FXX1	SAOUHSC_01709	Acetyl-CoA carboxylase, biotin carboxylase, putative	no
Q2FXX1_C255	C	Q2FXX1	SAOUHSC_01709	Acetyl-CoA carboxylase, biotin carboxylase, putative	no
Q2FXX1_C49	C	Q2FXX1	SAOUHSC_01709	Acetyl-CoA carboxylase, biotin carboxylase, putative	no
Q2FXX2_C221	C	Q2FXX2	SAOUHSC_01708	UPF0271 protein SAOUHSC_01708	no
Q2FXY3_C73	C	Q2FXY3	nadD	Probable nicotinate-nucleotide adenylyltransferase	yes
Q2FXY5_C299	C	Q2FXY5	SAOUHSC_01690	Uncharacterized protein	yes
Q2FXY7_C306	C	Q2FXY7	lepA	Elongation factor 4	no
Q2FXY7_C383	C	Q2FXY7	lepA	Elongation factor 4	no
Q2FXY7_C431	C	Q2FXY7	lepA	Elongation factor 4	no
Q2FXY7_C563	C	Q2FXY7	lepA	Elongation factor 4	no
Q2FXZ2_C15	C	Q2FXZ2	dnaK	Chaperone protein DnaK	yes
Q2FXZ3_C149	C	Q2FXZ3	dnaJ	Chaperone protein DnaJ	yes
Q2FXZ3_C192	C	Q2FXZ3	dnaJ	Chaperone protein DnaJ	yes
Q2FXZ4_C304	C	Q2FXZ4	prmA	Ribosomal protein L11 methyltransferase	no
Q2FXZ4_S210	S	Q2FXZ4	prmA	Ribosomal protein L11 methyltransferase	no
Q2FXZ5_C82	C	Q2FXZ5	SAOUHSC_01680	Ribosomal RNA small subunit methyltransferase E	no
Q2FXZ6_C11	C	Q2FXZ6	SAOUHSC_01679	Uncharacterized protein	no
Q2FY02_C95	C	Q2FY02	ybeY	Endoribonuclease YbeY	yes
Q2FY04_C54	C	Q2FY04	SAOUHSC_01670	Cytidine deaminase	no
Q2FY08_C137	C	Q2FY08	glyQS	Glycine--tRNA ligase	yes
Q2FY08_C230	C	Q2FY08	glyQS	Glycine--tRNA ligase	yes
Q2FY08_C328	C	Q2FY08	glyQS	Glycine--tRNA ligase	yes
Q2FY08_C344	C	Q2FY08	glyQS	Glycine--tRNA ligase	yes
Q2FY08_C422	C	Q2FY08	glyQS	Glycine--tRNA ligase	yes
Q2FY10_C245	C	Q2FY10	SAOUHSC_01664	Putative pyruvate, phosphate dikinase regulatory protein	no
Q2FY13_C92	C	Q2FY13	SAOUHSC_01661	Uncharacterized protein	yes
Q2FY14_C164	C	Q2FY14	SAOUHSC_01660	GTP cyclohydrolase 1 type 2 homolog	no
Q2FY17_C218	C	Q2FY17	SAOUHSC_01657	ABC transporter, putative	no
Q2FY19_C106	C	Q2FY19	fur	Ferric uptake regulation protein	no
Q2FY19_C134	C	Q2FY19	fur	Ferric uptake regulation protein	no
Q2FY22_C12	C	Q2FY22	rpmG2	50S ribosomal protein L33 2	no
Q2FY27_C108	C	Q2FY27	SAOUHSC_01646	Glucokinase, putative	no
Q2FY27_C15	C	Q2FY27	SAOUHSC_01646	Glucokinase, putative	no
Q2FY27_C237	C	Q2FY27	SAOUHSC_01646	Glucokinase, putative	no
Q2FY27_C252	C	Q2FY27	SAOUHSC_01646	Glucokinase, putative	no
Q2FY32_C136	C	Q2FY32	aroK	Shikimate kinase	no
Q2FY32_C53	C	Q2FY32	aroK	Shikimate kinase	no
Q2FY33_C203	C	Q2FY33	gcvT	Aminomethyltransferase	no
Q2FY33_C223	C	Q2FY33	gcvT	Aminomethyltransferase	no
Q2FY33_C91	C	Q2FY33	gcvT	Aminomethyltransferase	no
Q2FY33_M55	M	Q2FY33	gcvT	Aminomethyltransferase	no
Q2FY34_C330	C	Q2FY34	gcvPA	Probable glycine dehydrogenase (decarboxylating) subunit 1	no
Q2FY35_C80	C	Q2FY35	gcvPB	Probable glycine dehydrogenase (decarboxylating) subunit 2	no
Q2FY43_C49	C	Q2FY43	SAOUHSC_01623	Acetyl-CoA carboxylase, biotin carboxylase	yes
Q2FY44_C75	C	Q2FY44	SAOUHSC_01622	Uncharacterized protein	no
Q2FY46_C123	C	Q2FY46	xseA	Exodeoxyribonuclease 7 large subunit	no
Q2FY47_C46	C	Q2FY47	xseB	Exodeoxyribonuclease 7 small subunit	no
Q2FY49_C124	C	Q2FY49	argR	Arginine repressor	no
Q2FY49_C129	C	Q2FY49	argR	Arginine repressor	no
Q2FY52_C175	C	Q2FY52	SAOUHSC_01613	2-oxoisovalerate dehydrogenase, E1 component, alpha subunit, putative	no
Q2FY52_C271	C	Q2FY52	SAOUHSC_01613	2-oxoisovalerate dehydrogenase, E1 component, alpha subunit, putative	no
Q2FY53_C111	C	Q2FY53	SAOUHSC_01612	2-oxoisovalerate dehydrogenase, E1 component, beta subunit, putative	no
Q2FY55_C142	C	Q2FY55	SAOUHSC_01610	UPF0403 protein SAOUHSC_01610	no
Q2FY59_C60	C	Q2FY59	SAOUHSC_01606	Peptidase T, putative	no
Q2FY60_C168	C	Q2FY60	SAOUHSC_01605	6-phosphogluconate dehydrogenase, decarboxylating	yes
Q2FY61_M103	M	Q2FY61	SAOUHSC_01604	Uncharacterized protein	no
Q2FY66_C430	C	Q2FY66	zwf	Glucose-6-phosphate 1-dehydrogenase	yes
Q2FY67_C215	C	Q2FY67	rnz	Ribonuclease Z	yes
Q2FY68_C100	C	Q2FY68	proC	Pyrroline-5-carboxylate reductase	no
Q2FY68_C244	C	Q2FY68	proC	Pyrroline-5-carboxylate reductase	no
Q2FY68_C81	C	Q2FY68	proC	Pyrroline-5-carboxylate reductase	no
Q2FY70_C3	C	Q2FY70	SAOUHSC_01595	Uncharacterized protein	no
Q2FY71_C19	C	Q2FY71	SAOUHSC_01594	Uncharacterized protein	no
Q2FY71_C35	C	Q2FY71	SAOUHSC_01594	Uncharacterized protein	no
Q2FY72_C48	C	Q2FY72	SAOUHSC_01593	NUDIX domain protein	no
Q2FY72_H171	H	Q2FY72	SAOUHSC_01593	NUDIX domain protein	no
Q2FY73_C140	C	Q2FY73	SAOUHSC_01592	Transcriptional regulator, Fur, putative	yes
Q2FY73_C143	C	Q2FY73	SAOUHSC_01592	Transcriptional regulator, Fur, putative	yes
Q2FYF3_C14	C	Q2FYF3	SAOUHSC_01499	Uncharacterized protein	no
Q2FYG1_C250	C	Q2FYG1	gpsA	Glycerol-3-phosphate dehydrogenase [NAD(P)+]	no
Q2FYG1_C320	C	Q2FYG1	gpsA	Glycerol-3-phosphate dehydrogenase [NAD(P)+]	no
Q2FYG1_C43	C	Q2FYG1	gpsA	Glycerol-3-phosphate dehydrogenase [NAD(P)+]	no
Q2FYG4_C48	C	Q2FYG4	SAOUHSC_01488	Uncharacterized protein	no
Q2FYG5_C110	C	Q2FYG5	SAOUHSC_01487	Menaquinone biosynthesis methyltransferase, putative	no
Q2FYG5_C16	C	Q2FYG5	SAOUHSC_01487	Menaquinone biosynthesis methyltransferase, putative	no
Q2FYG5_C17	C	Q2FYG5	SAOUHSC_01487	Menaquinone biosynthesis methyltransferase, putative	no
Q2FYG6_C262	C	Q2FYG6	SAOUHSC_01486	Heptaprenyl diphosphate syntase component II, putative	no
Q2FYG9_C148	C	Q2FYG9	aroC	Chorismate synthase	no
Q2FYH2_C129	C	Q2FYH2	SAOUHSC_01480	Uncharacterized protein	no
Q2FYH6_C253	C	Q2FYH6	asnS	Asparagine--tRNA ligase	no
Q2FYH6_C342	C	Q2FYH6	asnS	Asparagine--tRNA ligase	no
Q2FYH6_C396	C	Q2FYH6	asnS	Asparagine--tRNA ligase	no
Q2FYI6_C107	C	Q2FYI6	SAOUHSC_01460	Uncharacterized protein	no
Q2FYI6_C8	C	Q2FYI6	SAOUHSC_01460	Uncharacterized protein	no
Q2FYJ0_C1074	C	Q2FYJ0	SAOUHSC_01455	Uncharacterized protein	no
Q2FYJ0_C43	C	Q2FYJ0	SAOUHSC_01455	Uncharacterized protein	no
Q2FYJ1_C276	C	Q2FYJ1	SAOUHSC_01454	Uncharacterized protein	no
Q2FYK4_C144	C	Q2FYK4	SAOUHSC_01436	UPF0403 protein SAOUHSC_01436	no
Q2FYK5_C13	C	Q2FYK5	thyA	Thymidylate synthase	yes
Q2FYK5_C201	C	Q2FYK5	thyA	Thymidylate synthase	yes
Q2FYK5_C216	C	Q2FYK5	thyA	Thymidylate synthase	yes
Q2FYN0_C47	C	Q2FYN0	SAOUHSC_01405	Uncharacterized protein	no
Q2FYN4_C66	C	Q2FYN4	lysA	Diaminopimelate decarboxylase	no
Q2FYP0_C126	C	Q2FYP0	asd	Aspartate-semialdehyde dehydrogenase	no
Q2FYP0_C224	C	Q2FYP0	asd	Aspartate-semialdehyde dehydrogenase	no
Q2FYP0_C302	C	Q2FYP0	asd	Aspartate-semialdehyde dehydrogenase	no
Q2FYP2_C219	C	Q2FYP2	SAOUHSC_01392	ABC transporter, ATP-binding protein, putative	no
Q2FYQ9_C49	C	Q2FYQ9	SAOUHSC_01376	Uncharacterized protein	no
Q2FYR0_C129	C	Q2FYR0	SAOUHSC_01375	Uncharacterized protein	no
Q2FYR1_C102	C	Q2FYR1	femB	Aminoacyltransferase FemB	yes
Q2FYR2_C56	C	Q2FYR2	femA	Aminoacyltransferase FemA	yes
Q2FYR8_C148	C	Q2FYR8	SAOUHSC_01367	Anthranilate synthase component II, putative	no
Q2FYS0_C275	C	Q2FYS0	SAOUHSC_01365	Uncharacterized protein	no
Q2FYS9_C314	C	Q2FYS9	SAOUHSC_01347	Aconitate hydratase	no
Q2FYS9_C443	C	Q2FYS9	SAOUHSC_01347	Aconitate hydratase	no
Q2FYU4_C24	C	Q2FYU4	guaC	GMP reductase	no
Q2FYU7_C368	C	Q2FYU7	katA	Catalase	no
Q2FYV1_C101	C	Q2FYV1	SAOUHSC_01323	Uncharacterized protein	no
Q2FYV2_C207	C	Q2FYV2	thrB	Homoserine kinase	no
Q2FYV3_C36	C	Q2FYV3	SAOUHSC_01321	Threonine synthase	no
Q2FYW6_C50	C	Q2FYW6	SAOUHSC_01307	Uncharacterized protein	no
Q2FYY6_C210	C	Q2FYY6	SAOUHSC_01287	Glutamine synthetase	yes
Q2FYY6_C291	C	Q2FYY6	SAOUHSC_01287	Glutamine synthetase	yes
Q2FYY6_C309	C	Q2FYY6	SAOUHSC_01287	Glutamine synthetase	yes
Q2FYY6_C96	C	Q2FYY6	SAOUHSC_01287	Glutamine synthetase	yes
Q2FYZ0_C36	C	Q2FYZ0	SAOUHSC_01282	Glutathione peroxidase	no
Q2FYZ4_C405	C	Q2FYZ4	glpD	Aerobic glycerol-3-phosphate dehydrogenase	no
Q2FYZ5_C111	C	Q2FYZ5	glpK	Glycerol kinase	no
Q2FYZ5_C254	C	Q2FYZ5	glpK	Glycerol kinase	no
Q2FYZ5_C384	C	Q2FYZ5	glpK	Glycerol kinase	no
Q2FYZ9_C541	C	Q2FYZ9	mutS	DNA mismatch repair protein MutS	no
Q2FYZ9_C87	C	Q2FYZ9	mutS	DNA mismatch repair protein MutS	no
Q2FZ02_C145	C	Q2FZ02	miaB	tRNA-2-methylthio-N(6)-dimethylallyladenosine synthase	no
Q2FZ02_C147	C	Q2FZ02	miaB	tRNA-2-methylthio-N(6)-dimethylallyladenosine synthase	no
Q2FZ02_C227	C	Q2FZ02	miaB	tRNA-2-methylthio-N(6)-dimethylallyladenosine synthase	no
Q2FZ03_C54	C	Q2FZ03	SAOUHSC_01268	Uncharacterized protein	no
Q2FZ03_C70	C	Q2FZ03	SAOUHSC_01268	Uncharacterized protein	no
Q2FZ04_C199	C	Q2FZ04	SAOUHSC_01267	Uncharacterized protein	no
Q2FZ04_C50	C	Q2FZ04	SAOUHSC_01267	Uncharacterized protein	no
Q2FZ07_C53	C	Q2FZ07	SAOUHSC_01264	Uncharacterized protein	no
Q2FZ13_C151	C	Q2FZ13	SAOUHSC_01258	Uncharacterized protein	no
Q2FZ13_C226	C	Q2FZ13	SAOUHSC_01258	Uncharacterized protein	no
Q2FZ14_C210	C	Q2FZ14	SAOUHSC_01257	Uncharacterized protein	no
Q2FZ14_C97	C	Q2FZ14	SAOUHSC_01257	Uncharacterized protein	no
Q2FZ17_C141	C	Q2FZ17	SAOUHSC_01254	Uncharacterized protein	no
Q2FZ17_C152	C	Q2FZ17	SAOUHSC_01254	Uncharacterized protein	no
Q2FZ17_C175	C	Q2FZ17	SAOUHSC_01254	Uncharacterized protein	no
Q2FZ19_C233	C	Q2FZ19	rnj2	Ribonuclease J 2	yes
Q2FZ19_C372	C	Q2FZ19	rnj2	Ribonuclease J 2	yes
Q2FZ22_C47	C	Q2FZ22	pyrH	Uridylate kinase	yes
Q2FZ22_C98	C	Q2FZ22	pyrH	Uridylate kinase	yes
Q2FZ23_C23	C	Q2FZ23	tsf	Elongation factor Ts	yes
Q2FZ23_C240	C	Q2FZ23	tsf	Elongation factor Ts	yes
Q2FZ23_M159	M	Q2FZ23	tsf	Elongation factor Ts	yes
Q2FZ25_C191	C	Q2FZ25	rpsB	30S ribosomal protein S2	yes
Q2FZ29_C169	C	Q2FZ29	hslV	ATP-dependent protease subunit HslV	no
Q2FZ31_C191	C	Q2FZ31	trmFO	Methylenetetrahydrofolate--tRNA-(uracil-5-)-methyltransferase TrmFO	no
Q2FZ31_C225	C	Q2FZ31	trmFO	Methylenetetrahydrofolate--tRNA-(uracil-5-)-methyltransferase TrmFO	no
Q2FZ31_C52	C	Q2FZ31	trmFO	Methylenetetrahydrofolate--tRNA-(uracil-5-)-methyltransferase TrmFO	no
Q2FZ36_C124	C	Q2FZ36	sucD	Succinate--CoA ligase [ADP-forming] subunit alpha	no
Q2FZ36_C269	C	Q2FZ36	sucD	Succinate--CoA ligase [ADP-forming] subunit alpha	no
Q2FZ37_C102	C	Q2FZ37	sucC	Succinate--CoA ligase [ADP-forming] subunit beta	yes
Q2FZ37_C325	C	Q2FZ37	sucC	Succinate--CoA ligase [ADP-forming] subunit beta	yes
Q2FZ38_C26	C	Q2FZ38	rnhB	Ribonuclease HII	no
Q2FZ39_C277	C	Q2FZ39	SAOUHSC_01214	Ribosome biogenesis GTPase A	yes
Q2FZ43_C110	C	Q2FZ43	trmD	tRNA (guanine-N(1)-)-methyltransferase	yes
Q2FZ43_C86	C	Q2FZ43	trmD	tRNA (guanine-N(1)-)-methyltransferase	yes
Q2FZ48_C274	C	Q2FZ48	ftsY	Signal recognition particle receptor FtsY	yes
Q2FZ50_C95	C	Q2FZ50	rnc	Ribonuclease 3	no
Q2FZ53_C118	C	Q2FZ53	SAOUHSC_01199	3-oxoacyl-(Acyl-carrier-protein) reductase, putative	yes
Q2FZ54_C161	C	Q2FZ54	SAOUHSC_01198	Malonyl CoA-acyl carrier protein transacylase	yes
Q2FZ55_C92	C	Q2FZ55	plsX	Phosphate acyltransferase	yes
Q2FZ58_C153	C	Q2FZ58	SAOUHSC_01193	Uncharacterized protein SAOUHSC_01193	no
Q2FZ58_C193	C	Q2FZ58	SAOUHSC_01193	Uncharacterized protein SAOUHSC_01193	no
Q2FZ59_C30	C	Q2FZ59	SAOUHSC_01192	Uncharacterized protein	no
Q2FZ60_C5	C	Q2FZ60	rpmB	50S ribosomal protein L28	yes
Q2FZ61_C7	C	Q2FZ61	SAOUHSC_01190	Uncharacterized protein	yes
Q2FZ65_C36	C	Q2FZ65	SAOUHSC_01186	Uncharacterized protein	no
Q2FZ66_C127	C	Q2FZ66	rlmN	Probable dual-specificity RNA methyltransferase RlmN	no
Q2FZ66_C131	C	Q2FZ66	rlmN	Probable dual-specificity RNA methyltransferase RlmN	no
Q2FZ67_C325	C	Q2FZ67	SAOUHSC_01184	16S rRNA (cytosine(967)-C(5))-methyltransferase	no
Q2FZ70_C35	C	Q2FZ70	pyrE	Orotate phosphoribosyltransferase	no
Q2FZ72_C525	C	Q2FZ72	carB	Carbamoyl-phosphate synthase large chain	no
Q2FZ74_C207	C	Q2FZ74	pyrC	Dihydroorotase	no
Q2FZ75_C53	C	Q2FZ75	pyrB	Aspartate carbamoyltransferase	no
Q2FZ75_C86	C	Q2FZ75	pyrB	Aspartate carbamoyltransferase	no
Q2FZ82_C124	C	Q2FZ82	ileS	Isoleucine--tRNA ligase	yes
Q2FZ86_C164	C	Q2FZ86	sepF	Cell division protein SepF	yes
Q2FZ92_C221	C	Q2FZ92	murD	UDP-N-acetylmuramoylalanine--D-glutamate ligase	yes
Q2FZ92_C350	C	Q2FZ92	murD	UDP-N-acetylmuramoylalanine--D-glutamate ligase	yes
Q2FZC5_C117	C	Q2FZC5	SAOUHSC_01107	dITP/XTP pyrophosphatase	no
Q2FZC6_C143	C	Q2FZC6	murI	Glutamate racemase	yes
Q2FZC6_C39	C	Q2FZC6	murI	Glutamate racemase	yes
Q2FZC6_C72	C	Q2FZC6	murI	Glutamate racemase	yes
Q2FZC7_C100	C	Q2FZC7	SAOUHSC_01105	Iron-sulphur subunit of succinate dehydrogenase, putative	no
Q2FZC7_C177	C	Q2FZC7	SAOUHSC_01105	Iron-sulphur subunit of succinate dehydrogenase, putative	no
Q2FZC7_C234	C	Q2FZC7	SAOUHSC_01105	Iron-sulphur subunit of succinate dehydrogenase, putative	no
Q2FZC7_C238	C	Q2FZC7	SAOUHSC_01105	Iron-sulphur subunit of succinate dehydrogenase, putative	no
Q2FZC7_C55	C	Q2FZC7	SAOUHSC_01105	Iron-sulphur subunit of succinate dehydrogenase, putative	no
Q2FZC7_C88	C	Q2FZC7	SAOUHSC_01105	Iron-sulphur subunit of succinate dehydrogenase, putative	no
Q2FZC8_C296	C	Q2FZC8	SAOUHSC_01104	Succinate dehydrogenase, flavoprotein chain TC0881, putative	no
Q2FZC8_C377	C	Q2FZC8	SAOUHSC_01104	Succinate dehydrogenase, flavoprotein chain TC0881, putative	no
Q2FZC8_C44	C	Q2FZC8	SAOUHSC_01104	Succinate dehydrogenase, flavoprotein chain TC0881, putative	no
Q2FZD2_C29	C	Q2FZD2	trxA	Thioredoxin	yes
Q2FZD8_C120	C	Q2FZD8	pheT	Phenylalanine--tRNA ligase beta subunit	yes
Q2FZD8_C79	C	Q2FZD8	pheT	Phenylalanine--tRNA ligase beta subunit	yes
Q2FZG9_C191	C	Q2FZG9	rnj1	Ribonuclease J 1	yes
Q2FZG9_C297	C	Q2FZG9	rnj1	Ribonuclease J 1	yes
Q2FZG9_C406	C	Q2FZG9	rnj1	Ribonuclease J 1	yes
Q2FZH4_C12	C	Q2FZH4	SAOUHSC_01030	Uncharacterized protein	no
Q2FZH5_C557	C	Q2FZH5	SAOUHSC_01029	Phosphoenolpyruvate-protein phosphotransferase	no
Q2FZH7_C172	C	Q2FZH7	SAOUHSC_01027	Uncharacterized protein	no
Q2FZI3_C40	C	Q2FZI3	SAOUHSC_01021	Uncharacterized protein	no
Q2FZJ0_C190	C	Q2FZJ0	purL	Phosphoribosylformylglycinamidine synthase subunit PurL	no
Q2FZJ0_C496	C	Q2FZJ0	purL	Phosphoribosylformylglycinamidine synthase subunit PurL	no
Q2FZJ0_C522	C	Q2FZJ0	purL	Phosphoribosylformylglycinamidine synthase subunit PurL	no
Q2FZJ0_C55	C	Q2FZJ0	purL	Phosphoribosylformylglycinamidine synthase subunit PurL	no
Q2FZJ1_C148	C	Q2FZJ1	purQ	Phosphoribosylformylglycinamidine synthase subunit PurQ	no
Q2FZJ1_C188	C	Q2FZJ1	purQ	Phosphoribosylformylglycinamidine synthase subunit PurQ	no
Q2FZJ4_C180	C	Q2FZJ4	purK	N5-carboxyaminoimidazole ribonucleotide synthase	no
Q2FZJ6_C140	C	Q2FZJ6	folD	Bifunctional protein FolD	no
Q2FZL1_C30	C	Q2FZL1	SAOUHSC_00989	Aminotransferase	no
Q2FZL5_C129	C	Q2FZL5	menB	1,4-dihydroxy-2-naphthoyl-CoA synthase	no
Q2FZL5_C175	C	Q2FZL5	menB	1,4-dihydroxy-2-naphthoyl-CoA synthase	no
Q2FZL5_C206	C	Q2FZL5	menB	1,4-dihydroxy-2-naphthoyl-CoA synthase	no
Q2FZL5_C72	C	Q2FZL5	menB	1,4-dihydroxy-2-naphthoyl-CoA synthase	no
Q2FZL8_C369	C	Q2FZL8	SAOUHSC_00982	Uncharacterized protein	no
Q2FZM1_C148	C	Q2FZM1	SAOUHSC_00979	Uncharacterized protein	no
Q2FZP0_C494	C	Q2FZP0	SAOUHSC_00960	Uncharacterized protein	no
Q2FZP4_C112	C	Q2FZP4	prfC	Peptide chain release factor 3	no
Q2FZP9_H34	H	Q2FZP9	SAOUHSC_00951	Putative phosphoesterase SAOUHSC_00951	no
Q2FZQ7_C38	C	Q2FZQ7	trpS	Tryptophan--tRNA ligase	yes
Q2FZR5_C173	C	Q2FZR5	SAOUHSC_00925	Uncharacterized protein	no
Q2FZR9_C165	C	Q2FZR9	SAOUHSC_00921	3-oxoacyl-[acyl-carrier-protein] synthase 2	yes
Q2FZR9_C220	C	Q2FZR9	SAOUHSC_00921	3-oxoacyl-[acyl-carrier-protein] synthase 2	yes
Q2FZS0_C112	C	Q2FZS0	fabH	3-oxoacyl-[acyl-carrier-protein] synthase 3	yes
Q2FZS7_C160	C	Q2FZS7	SAOUHSC_00913	Uncharacterized protein	no
Q2FZS8_C309	C	Q2FZS8	clpB	Chaperone protein ClpB	no
Q2FZS8_C397	C	Q2FZS8	clpB	Chaperone protein ClpB	no
Q2FZT0_C28	C	Q2FZT0	SAOUHSC_00910	Uncharacterized protein	no
Q2FZT0_C39	C	Q2FZT0	SAOUHSC_00910	Uncharacterized protein	no
Q2FZT4_C200	C	Q2FZT4	SAOUHSC_00906	Uncharacterized protein SAOUHSC_00906	no
Q2FZU1_C116	C	Q2FZU1	argG	Argininosuccinate synthase	no
Q2FZU5_C111	C	Q2FZU5	SAOUHSC_00895	Glutamate dehydrogenase	no
Q2FZU5_C95	C	Q2FZU5	SAOUHSC_00895	Glutamate dehydrogenase	no
Q2FZV4_C50	C	Q2FZV4	SAOUHSC_00881	Uncharacterized protein	yes
Q2FZV7_C185	C	Q2FZV7	SAOUHSC_00878	NADH dehydrogenase-like protein SAOUHSC_00878	no
Q2FZV7_C199	C	Q2FZV7	SAOUHSC_00878	NADH dehydrogenase-like protein SAOUHSC_00878	no
Q2FZV7_C238	C	Q2FZV7	SAOUHSC_00878	NADH dehydrogenase-like protein SAOUHSC_00878	no
Q2FZV7_C303	C	Q2FZV7	SAOUHSC_00878	NADH dehydrogenase-like protein SAOUHSC_00878	no
Q2FZV7_C354	C	Q2FZV7	SAOUHSC_00878	NADH dehydrogenase-like protein SAOUHSC_00878	no
Q2FZV8_C101	C	Q2FZV8	SAOUHSC_00877	Uncharacterized protein	no
Q2FZV8_C103	C	Q2FZV8	SAOUHSC_00877	Uncharacterized protein	no
Q2FZV8_C-terminal119	C-terminal	Q2FZV8	SAOUHSC_00877	Uncharacterized protein	no
Q2FZW0_C217	C	Q2FZW0	SAOUHSC_00875	Uncharacterized protein	no
Q2FZW0_C271	C	Q2FZW0	SAOUHSC_00875	Uncharacterized protein	no
Q2FZW1_C18	C	Q2FZW1	SAOUHSC_00874	Uncharacterized protein	no
Q2FZW2_C30	C	Q2FZW2	SAOUHSC_00873	Uncharacterized protein	no
Q2FZW2_C48	C	Q2FZW2	SAOUHSC_00873	Uncharacterized protein	no
Q2FZW2_C51	C	Q2FZW2	SAOUHSC_00873	Uncharacterized protein	no
Q2FZW9_C181	C	Q2FZW9	SAOUHSC_00866	D-isomer specific 2-hydroxyacid dehydrogenase, NAD binding domain protein	no
Q2FZW9_C233	C	Q2FZW9	SAOUHSC_00866	D-isomer specific 2-hydroxyacid dehydrogenase, NAD binding domain protein	no
Q2FZW9_C24	C	Q2FZW9	SAOUHSC_00866	D-isomer specific 2-hydroxyacid dehydrogenase, NAD binding domain protein	no
Q2FZW9_C276	C	Q2FZW9	SAOUHSC_00866	D-isomer specific 2-hydroxyacid dehydrogenase, NAD binding domain protein	no
Q2FZX3_C77	C	Q2FZX3	SAOUHSC_00862	Uncharacterized protein	no
Q2FZX4_C272	C	Q2FZX4	lipA	Lipoyl synthase	no
Q2FZX4_C41	C	Q2FZX4	lipA	Lipoyl synthase	no
Q2FZX4_C46	C	Q2FZX4	lipA	Lipoyl synthase	no
Q2FZX4_C68	C	Q2FZX4	lipA	Lipoyl synthase	no
Q2FZX9_C116	C	Q2FZX9	SAOUHSC_00855	Probable nitronate monooxygenase	no
Q2FZY3_C302	C	Q2FZY3	SAOUHSC_00851	UPF0051 protein SAOUHSC_00851	yes
Q2FZY4_C128	C	Q2FZY4	SAOUHSC_00850	Uncharacterized protein	yes
Q2FZY4_C41	C	Q2FZY4	SAOUHSC_00850	Uncharacterized protein	yes
Q2FZY4_C66	C	Q2FZY4	SAOUHSC_00850	Uncharacterized protein	yes
Q2FZY5_C371	C	Q2FZY5	SAOUHSC_00849	Cysteine desulfurase	yes
Q2FZY7_H204	H	Q2FZY7	SAOUHSC_00847	ABC transporter, ATP-binding protein, putative	yes
Q2FZZ3_C28	C	Q2FZZ3	SAOUHSC_00841	Uncharacterized protein	no
Q2FZZ3_C61	C	Q2FZZ3	SAOUHSC_00841	Uncharacterized protein	no
Q2FZZ4_C92	C	Q2FZZ4	SAOUHSC_00840	Uncharacterized protein	no
Q2FZZ6_C35	C	Q2FZZ6	SAOUHSC_00838	Uncharacterized protein	no
Q2FZZ9_C10	C	Q2FZZ9	SAOUHSC_00835	Uncharacterized protein	no
Q2G000_C29	C	Q2G000	SAOUHSC_00834	Thioredoxin, putative	no
Q2G000_C32	C	Q2G000	SAOUHSC_00834	Thioredoxin, putative	no
Q2G001_C77	C	Q2G001	SAOUHSC_00833	Uncharacterized protein	no
Q2G002_K188	K	Q2G002	aroD	3-dehydroquinate dehydratase	no
Q2G006_C105	C	Q2G006	SAOUHSC_00822	Uncharacterized protein	no
Q2G007_C47	C	Q2G007	SAOUHSC_00821	Uncharacterized protein	no
Q2G012_C232	C	Q2G012	emp	Extracellular matrix protein-binding protein emp	no
Q2G025_C115	C	Q2G025	SAOUHSC_00802	Carboxylesterase, putative	no
Q2G030_C128	C	Q2G030	tpiA	Triosephosphate isomerase	yes
Q2G030_C189	C	Q2G030	tpiA	Triosephosphate isomerase	yes
Q2G030_C40	C	Q2G030	tpiA	Triosephosphate isomerase	yes
Q2G032_C151	C	Q2G032	SAOUHSC_00795	Glyceraldehyde-3-phosphate dehydrogenase	yes
Q2G032_C96	C	Q2G032	SAOUHSC_00795	Glyceraldehyde-3-phosphate dehydrogenase	yes
Q2G037_C225	C	Q2G037	whiA	Putative sporulation transcription regulator WhiA	no
Q2G038_C196	C	Q2G038	SAOUHSC_00788	Gluconeogenesis factor	yes
Q2G038_C250	C	Q2G038	SAOUHSC_00788	Gluconeogenesis factor	yes
Q2G039_C262	C	Q2G039	SAOUHSC_00787	Nucleotide-binding protein SAOUHSC_00787	no
Q2G039_C38	C	Q2G039	SAOUHSC_00787	Nucleotide-binding protein SAOUHSC_00787	no
Q2G041_C134	C	Q2G041	SAOUHSC_00785	Thioredoxin reductase	yes
Q2G064_C153	C	Q2G064	pepT	Peptidase T	no
Q2G065_C307	C	Q2G065	SAOUHSC_00756	Uncharacterized protein	no
Q2G066_C30	C	Q2G066	SAOUHSC_00755	Uncharacterized protein	no
Q2G067_C133	C	Q2G067	SAOUHSC_00754	Uncharacterized protein	no
Q2G069_C224	C	Q2G069	murB	UDP-N-acetylenolpyruvoylglucosamine reductase	yes
Q2G078_C191	C	Q2G078	SAOUHSC_00742	Ribonucleoside-diphosphate reductase	yes
Q2G078_C403	C	Q2G078	SAOUHSC_00742	Ribonucleoside-diphosphate reductase	yes
Q2G078_C430	C	Q2G078	SAOUHSC_00742	Ribonucleoside-diphosphate reductase	yes
Q2G078_C716	C	Q2G078	SAOUHSC_00742	Ribonucleoside-diphosphate reductase	yes
Q2G084_C54	C	Q2G084	SAOUHSC_00736	Putative lipid kinase SAOUHSC_00736	no
Q2G089_C207	C	Q2G089	SAOUHSC_00731	ABC transporter domain protein	no
Q2G089_C246	C	Q2G089	SAOUHSC_00731	ABC transporter domain protein	no
Q2G094_C30	C	Q2G094	SAOUHSC_00727	Uncharacterized protein	no
Q2G098_C295	C	Q2G098	SAOUHSC_00723	Uncharacterized protein	no
Q2G099_C141	C	Q2G099	SAOUHSC_00722	Para-aminobenzoate synthase, glutamine amidotransferase, component II, putative	no
Q2G099_C193	C	Q2G099	SAOUHSC_00722	Para-aminobenzoate synthase, glutamine amidotransferase, component II, putative	no
Q2G0A0_C105	C	Q2G0A0	SAOUHSC_00705	Cys-tRNA(Pro)/Cys-tRNA(Cys) deacylase	no
Q2G0B0_C183	C	Q2G0B0	SAOUHSC_00695	Uncharacterized protein	no
Q2G0B1_C12	C	Q2G0B1	mgrA	HTH-type transcriptional regulator MgrA	no
Q2G0B7_C166	C	Q2G0B7	SAOUHSC_00688	Cytokinin riboside 5'-monophosphate phosphoribohydrolase	no
Q2G0B7_C8	C	Q2G0B7	SAOUHSC_00688	Cytokinin riboside 5'-monophosphate phosphoribohydrolase	no
Q2G0D6_C152	C	Q2G0D6	SAOUHSC_00669	Uncharacterized protein	no
Q2G0D6_C190	C	Q2G0D6	SAOUHSC_00669	Uncharacterized protein	no
Q2G0E0_C63	C	Q2G0E0	graR	Response regulator protein GraR	no
Q2G0E1_C288	C	Q2G0E1	SAOUHSC_00664	Uncharacterized protein	no
Q2G0G1_C145	C	Q2G0G1	adh	Alcohol dehydrogenase	no
Q2G0G2_C87	C	Q2G0G2	SAOUHSC_00607	Uncharacterized protein	no
Q2G0G3_C250	C	Q2G0G3	SAOUHSC_00606	Uncharacterized protein	no
Q2G0G5_C123	C	Q2G0G5	SAOUHSC_00604	Uncharacterized protein	no
Q2G0I1_C78	C	Q2G0I1	SAOUHSC_00584	Uncharacterized protein	no
Q2G0I3_C134	C	Q2G0I3	SAOUHSC_00582	Uncharacterized protein	no
Q2G0I3_C25	C	Q2G0I3	SAOUHSC_00582	Uncharacterized protein	no
Q2G0I3_C91	C	Q2G0I3	SAOUHSC_00582	Uncharacterized protein	no
Q2G0I5_C36	C	Q2G0I5	SAOUHSC_00580	UPF0741 protein SAOUHSC_00580	no
Q2G0I5_C40	C	Q2G0I5	SAOUHSC_00580	UPF0741 protein SAOUHSC_00580	no
Q2G0I6_C304	C	Q2G0I6	SAOUHSC_00579	Phosphomevalonate kinase	yes
Q2G0I6_C324	C	Q2G0I6	SAOUHSC_00579	Phosphomevalonate kinase	yes
Q2G0I8_C234	C	Q2G0I8	SAOUHSC_00577	Mevalonate kinase, putative	yes
Q2G0J7_C214	C	Q2G0J7	ung	Uracil-DNA glycosylase	no
Q2G0J8_C110	C	Q2G0J8	SAOUHSC_00562	Phosphomethylpyrimidine kinase	no
Q2G0J8_M80	M	Q2G0J8	SAOUHSC_00562	Phosphomethylpyrimidine kinase	no
Q2G0K5_C20	C	Q2G0K5	SAOUHSC_00555	Hydrolase, haloacid dehalogenase-like	no
Q2G0K8_C18	C	Q2G0K8	nagB	Glucosamine-6-phosphate deaminase	no
Q2G0K8_C239	C	Q2G0K8	nagB	Glucosamine-6-phosphate deaminase	no
Q2G0L0_C39	C	Q2G0L0	SAOUHSC_00550	Uncharacterized protein	no
Q2G0L8_C64	C	Q2G0L8	SAOUHSC_00542	Uncharacterized protein	no
Q2G0M0_C62	C	Q2G0M0	SAOUHSC_00540	Uncharacterized protein	no
Q2G0M1_C181	C	Q2G0M1	SAOUHSC_00539	Uncharacterized protein	no
Q2G0M5_C153	C	Q2G0M5	SAOUHSC_00535	Uncharacterized epimerase/dehydratase SAOUHSC_00535	no
Q2G0M5_C287	C	Q2G0M5	SAOUHSC_00535	Uncharacterized epimerase/dehydratase SAOUHSC_00535	no
Q2G0M6_C394	C	Q2G0M6	araB	Ribulokinase	no
Q2G0M6_C439	C	Q2G0M6	araB	Ribulokinase	no
Q2G0M7_C190	C	Q2G0M7	hchA	Protein/nucleic acid deglycase HchA	no
Q2G0M7_C214	C	Q2G0M7	hchA	Protein/nucleic acid deglycase HchA	no
Q2G0M8_C113	C	Q2G0M8	SAOUHSC_00532	Uncharacterized protein	no
Q2G0M9_C348	C	Q2G0M9	SAOUHSC_00531	Uncharacterized protein	no
Q2G0M9_C48	C	Q2G0M9	SAOUHSC_00531	Uncharacterized protein	no
Q2G0N0_C82	C	Q2G0N0	tuf	Elongation factor Tu	yes
Q2G0N0_G60	G	Q2G0N0	tuf	Elongation factor Tu	yes
Q2G0N0_H67	H	Q2G0N0	tuf	Elongation factor Tu	yes
Q2G0N0_M140	M	Q2G0N0	tuf	Elongation factor Tu	yes
Q2G0N0_M193	M	Q2G0N0	tuf	Elongation factor Tu	yes
Q2G0N0_M212	M	Q2G0N0	tuf	Elongation factor Tu	yes
Q2G0N0_M49	M	Q2G0N0	tuf	Elongation factor Tu	yes
Q2G0N1_C258	C	Q2G0N1	fusA	Elongation factor G	yes
Q2G0N1_C390	C	Q2G0N1	fusA	Elongation factor G	yes
Q2G0N1_C473	C	Q2G0N1	fusA	Elongation factor G	yes
Q2G0N1_C596	C	Q2G0N1	fusA	Elongation factor G	yes
Q2G0N5_C355	C	Q2G0N5	rpoC	DNA-directed RNA polymerase subunit beta'	yes
Q2G0N5_C48	C	Q2G0N5	rpoC	DNA-directed RNA polymerase subunit beta'	yes
Q2G0N5_C60	C	Q2G0N5	rpoC	DNA-directed RNA polymerase subunit beta'	yes
Q2G0N5_C78	C	Q2G0N5	rpoC	DNA-directed RNA polymerase subunit beta'	yes
Q2G0N5_C896	C	Q2G0N5	rpoC	DNA-directed RNA polymerase subunit beta'	yes
Q2G0P5_C311	C	Q2G0P5	clpC	ATP-dependent Clp protease ATP-binding subunit ClpC	no
Q2G0P6_C157	C	Q2G0P6	mcsB	Protein-arginine kinase	no
Q2G0P6_C270	C	Q2G0P6	mcsB	Protein-arginine kinase	no
Q2G0P8_C37	C	Q2G0P8	ctsR	Transcriptional regulator CtsR	no
Q2G0Q0_C145	C	Q2G0Q0	pdxT	Pyridoxal 5'-phosphate synthase subunit PdxT	no
Q2G0Q1_C128	C	Q2G0Q1	pdxS	Pyridoxal 5'-phosphate synthase subunit PdxS	no
Q2G0Q1_C130	C	Q2G0Q1	pdxS	Pyridoxal 5'-phosphate synthase subunit PdxS	no
Q2G0Q8_C85	C	Q2G0Q8	SAOUHSC_00488	Cysteine synthase	no
Q2G0Q9_C238	C	Q2G0Q9	hslO	33 kDa chaperonin	no
Q2G0R0_C259	C	Q2G0R0	ftsH	ATP-dependent zinc metalloprotease FtsH	no
Q2G0R0_C480	C	Q2G0R0	ftsH	ATP-dependent zinc metalloprotease FtsH	no
Q2G0R1_C37	C	Q2G0R1	SAOUHSC_00485	Hypoxanthine phosphoribosyltransferase	no
Q2G0R2_C354	C	Q2G0R2	tilS	tRNA(Ile)-lysidine synthase	yes
Q2G0R6_C202	C	Q2G0R6	SAOUHSC_00480	Uncharacterized protein	no
Q2G0R8_C1157	C	Q2G0R8	mfd	Transcription-repair-coupling factor	no
Q2G0R9_C3	C	Q2G0R9	pth	Peptidyl-tRNA hydrolase	yes
Q2G0S2_C173	C	Q2G0S2	prs	Ribose-phosphate pyrophosphokinase	yes
Q2G0S2_C255	C	Q2G0S2	prs	Ribose-phosphate pyrophosphokinase	yes
Q2G0S2_C256	C	Q2G0S2	prs	Ribose-phosphate pyrophosphokinase	yes
Q2G0S3_C100	C	Q2G0S3	glmU	Bifunctional protein GlmU	yes
Q2G0S3_C379	C	Q2G0S3	glmU	Bifunctional protein GlmU	yes
Q2G0S8_C139	C	Q2G0S8	SAOUHSC_00466	Putative 4-diphosphocytidyl-2-C-methyl-D-erythritol kinase	no
Q2G0S8_C147	C	Q2G0S8	SAOUHSC_00466	Putative 4-diphosphocytidyl-2-C-methyl-D-erythritol kinase	no
Q2G0S8_C209	C	Q2G0S8	SAOUHSC_00466	Putative 4-diphosphocytidyl-2-C-methyl-D-erythritol kinase	no
Q2G0S8_C271	C	Q2G0S8	SAOUHSC_00466	Putative 4-diphosphocytidyl-2-C-methyl-D-erythritol kinase	no
Q2G0S8_M195	M	Q2G0S8	SAOUHSC_00466	Putative 4-diphosphocytidyl-2-C-methyl-D-erythritol kinase	no
Q2G0S9_C14	C	Q2G0S9	SAOUHSC_00465	Uncharacterized protein	no
Q2G0T4_M21	M	Q2G0T4	SAOUHSC_00444	Nucleoid-associated protein SAOUHSC_00444	yes
Q2G0T5_C190	C	Q2G0T5	dnaX	DNA polymerase III subunit gamma/tau	yes
Q2G0T5_C493	C	Q2G0T5	dnaX	DNA polymerase III subunit gamma/tau	yes
Q2G0T6_C124	C	Q2G0T6	SAOUHSC_00441	Uncharacterized protein	no
Q2G0T9_C257	C	Q2G0T9	SAOUHSC_00438	Alpha amylase family protein, putative	no
Q2G0T9_C320	C	Q2G0T9	SAOUHSC_00438	Alpha amylase family protein, putative	no
Q2G0U3_C264	C	Q2G0U3	SAOUHSC_00434	Transcriptional regulator, lysR family, putative	no
Q2G0U7_C4	C	Q2G0U7	SAOUHSC_00429	MutT/nudix family protein, putative	no
Q2G0U9_C235	C	Q2G0U9	sle1	N-acetylmuramoyl-L-alanine amidase sle1	no
Q2G0V7_S94	S	Q2G0V7	SAOUHSC_00417	Uncharacterized protein	no
Q2G0W6_C69	C	Q2G0W6	SAOUHSC_00408	Uncharacterized protein	no
Q2G0Y6_C223	C	Q2G0Y6	guaA	GMP synthase [glutamine-hydrolyzing]	yes
Q2G0Y6_C248	C	Q2G0Y6	guaA	GMP synthase [glutamine-hydrolyzing]	yes
Q2G0Y7_C307	C	Q2G0Y7	guaB	Inosine-5'-monophosphate dehydrogenase	no
Q2G0Y7_C326	C	Q2G0Y7	guaB	Inosine-5'-monophosphate dehydrogenase	no
Q2G0Y9_C176	C	Q2G0Y9	xpt	Xanthine phosphoribosyltransferase	no
Q2G101_C25	C	Q2G101	SAOUHSC_00359	Phosphoglycerate mutase family protein	no
Q2G101_C44	C	Q2G101	SAOUHSC_00359	Phosphoglycerate mutase family protein	no
Q2G111_C16	C	Q2G111	rpsR	30S ribosomal protein S18	yes
Q2G111_V15	V	Q2G111	rpsR	30S ribosomal protein S18	yes
Q2G112_C97	C	Q2G112	SAOUHSC_00349	Single-stranded DNA-binding protein	yes
Q2G115_C101	C	Q2G115	ychF	Ribosome-binding ATPase YchF	no
Q2G115_C306	C	Q2G115	ychF	Ribosome-binding ATPase YchF	no
Q2G122_C715	C	Q2G122	metE	5-methyltetrahydropteroyltriglutamate--homocysteine methyltransferase	no
Q2G124_C378	C	Q2G124	SAOUHSC_00336	Probable acetyl-CoA acyltransferase	yes
Q2G126_C92	C	Q2G126	SAOUHSC_00330	Uncharacterized protein	no
Q2G147_C90	C	Q2G147	SAOUHSC_00308	Lipoate--protein ligase	no
Q2G159_C129	C	Q2G159	SAOUHSC_00296	ROK family protein	no
Q2G163_C158	C	Q2G163	psuG	Pseudouridine-5'-phosphate glycosidase	no
Q2G182_C31	C	Q2G182	esxB	ESAT-6 secretion system extracellular protein B	no
Q2G1B9_C229	C	Q2G1B9	tarJ	Ribulose-5-phosphate reductase 1	yes
Q2G1B9_C38	C	Q2G1B9	tarJ	Ribulose-5-phosphate reductase 1	yes
Q2G1C0_C196	C	Q2G1C0	tarI	Ribitol-5-phosphate cytidylyltransferase 1	yes
Q2G1C4_C229	C	Q2G1C4	tarJ'	Ribulose-5-phosphate reductase 2	no
Q2G1C4_C315	C	Q2G1C4	tarJ'	Ribulose-5-phosphate reductase 2	no
Q2G1C6_C421	C	Q2G1C6	SAOUHSC_00199	Uncharacterized protein	no
Q2G1C7_C422	C	Q2G1C7	SAOUHSC_00198	Uncharacterized protein	no
Q2G1C7_C72	C	Q2G1C7	SAOUHSC_00198	Uncharacterized protein	no
Q2G1C8_C202	C	Q2G1C8	SAOUHSC_00197	Uncharacterized protein	no
Q2G1C8_C317	C	Q2G1C8	SAOUHSC_00197	Uncharacterized protein	no
Q2G1D0_C379	C	Q2G1D0	SAOUHSC_00195	Acetyl-CoA acetyltransferase, putative	no
Q2G1D8_C413	C	Q2G1D8	pflB	Formate acetyltransferase	no
Q2G1D8_C414	C	Q2G1D8	pflB	Formate acetyltransferase	no
Q2G1D8_C653	C	Q2G1D8	pflB	Formate acetyltransferase	no
Q2G1D8_C691	C	Q2G1D8	pflB	Formate acetyltransferase	no
Q2G1E1_C248	C	Q2G1E1	SAOUHSC_00184	Uncharacterized response regulatory protein SAOUHSC_00184	no
Q2G1E6_C263	C	Q2G1E6	SAOUHSC_00179	Uncharacterized protein	no
Q2G1F0_C353	C	Q2G1F0	SAOUHSC_00175	Multiple sugar-binding transport ATP-binding protein, putative	no
Q2G1G2_C372	C	Q2G1G2	SAOUHSC_00162	Type I restriction enzyme R Protein	no
Q2G1G2_C420	C	Q2G1G2	SAOUHSC_00162	Type I restriction enzyme R Protein	no
Q2G1G4_C269	C	Q2G1G4	SAOUHSC_00160	Uncharacterized protein	no
Q2G1G5_C27	C	Q2G1G5	SAOUHSC_00158	PTS system EIIBC component SAOUHSC_00158	no
Q2G1G6_C272	C	Q2G1G6	murQ	N-acetylmuramic acid 6-phosphate etherase	no
Q2G1G7_C224	C	Q2G1G7	SAOUHSC_00156	Uncharacterized protein	no
Q2G1G7_C269	C	Q2G1G7	SAOUHSC_00156	Uncharacterized protein	no
Q2G1H9_C2313	C	Q2G1H9	SAOUHSC_00144	Uncharacterized protein	no
Q2G1I7_C143	C	Q2G1I7	SAOUHSC_00135	Uncharacterized protein	no
Q2G1J0_C290	C	Q2G1J0	aldA	Putative aldehyde dehydrogenase AldA	no
Q2G1J4_C176	C	Q2G1J4	SAOUHSC_00128	Cap5O protein/UDP-N-acetyl-D-mannosaminuronic acid dehydrogenase	no
Q2G1J4_C258	C	Q2G1J4	SAOUHSC_00128	Cap5O protein/UDP-N-acetyl-D-mannosaminuronic acid dehydrogenase	no
Q2G1J5_C159	C	Q2G1J5	SAOUHSC_00127	Cap5N protein/UDP-glucose 4-epimerase, putative	no
Q2G1J7_C302	C	Q2G1J7	SAOUHSC_00125	Cap5L protein/glycosyltransferase, putative	no
Q2G1K2_C101	C	Q2G1K2	SAOUHSC_00120	UDP-N-acetylglucosamine 2-epimerase	no
Q2G1K2_C123	C	Q2G1K2	SAOUHSC_00120	UDP-N-acetylglucosamine 2-epimerase	no
Q2G1K4_C121	C	Q2G1K4	SAOUHSC_00118	Capsular polysaccharide biosynthesis protein Cap5E, putative	no
Q2G1K4_C160	C	Q2G1K4	SAOUHSC_00118	Capsular polysaccharide biosynthesis protein Cap5E, putative	no
Q2G1K4_C272	C	Q2G1K4	SAOUHSC_00118	Capsular polysaccharide biosynthesis protein Cap5E, putative	no
Q2G1K5_C302	C	Q2G1K5	SAOUHSC_00117	Capsular polysaccharide biosynthesis protein Cap5D, putative	no
Q2G1K9_C431	C	Q2G1K9	SAOUHSC_00113	Aldehyde-alcohol dehydrogenase	no
Q2G1M1_C155	C	Q2G1M1	SAOUHSC_00086	3-ketoacyl-acyl carrier protein reductase, putative	no
Q2G1M9_C551	C	Q2G1M9	SAOUHSC_00079	Uncharacterized protein	no
Q2G1N2_C259	C	Q2G1N2	SAOUHSC_00076	Ornithine cyclodeaminase, putative	no
Q2G1R5_C164	C	Q2G1R5	SAOUHSC_00037	Uncharacterized protein	no
Q2G1R5_C341	C	Q2G1R5	SAOUHSC_00037	Uncharacterized protein	no
Q2G1R8_C31	C	Q2G1R8	SAOUHSC_00034	Uncharacterized protein	no
Q2G1R8_C60	C	Q2G1R8	SAOUHSC_00034	Uncharacterized protein	no
Q2G1R8_D30	D	Q2G1R8	SAOUHSC_00034	Uncharacterized protein	no
Q2G1S1_C33	C	Q2G1S1	rsmI	Ribosomal RNA small subunit methyltransferase I	no
Q2G1S2_C242	C	Q2G1S2	SAOUHSC_00462	Uncharacterized protein	no
Q2G1S3_C179	C	Q2G1S3	purA	Adenylosuccinate synthetase	no
Q2G1S4_C254	C	Q2G1S4	SAOUHSC_00018	Replicative DNA helicase	yes
Q2G1S4_C357	C	Q2G1S4	SAOUHSC_00018	Replicative DNA helicase	yes
Q2G1T2_C21	C	Q2G1T2	SAOUHSC_00826	Uncharacterized protein	no
Q2G1T3_C120	C	Q2G1T3	SAOUHSC_00831	Organic hydroperoxide resistance protein-like	no
Q2G1T3_C54	C	Q2G1T3	SAOUHSC_00831	Organic hydroperoxide resistance protein-like	no
Q2G1U0_C182	C	Q2G1U0	gmk	Guanylate kinase	yes
Q2G1U3_C586	C	Q2G1U3	SAOUHSC_00937	Oligoendopeptidase F	no
Q2G1U6_C10	C	Q2G1U6	spxA	Regulatory protein Spx	yes
Q2G1U6_C13	C	Q2G1U6	spxA	Regulatory protein Spx	yes
Q2G1W0_C172	C	Q2G1W0	SAOUHSC_02574	Uncharacterized protein	no
Q2G1W2_C221	C	Q2G1W2	pckA	Phosphoenolpyruvate carboxykinase (ATP)	no
Q2G1W2_C273	C	Q2G1W2	pckA	Phosphoenolpyruvate carboxykinase (ATP)	no
Q2G1W4_C275	C	Q2G1W4	metK	S-adenosylmethionine synthase	yes
Q2G1X7_C148	C	Q2G1X7	queE	7-carboxy-7-deazaguanine synthase	no
Q2G1X7_C37	C	Q2G1X7	queE	7-carboxy-7-deazaguanine synthase	no
Q2G1Y1_C35	C	Q2G1Y1	SAOUHSC_02125	Uncharacterized protein	no
Q2G1Y5_C71	C	Q2G1Y5	ldh2	L-lactate dehydrogenase 2	no
Q2G1Y6_C400	C	Q2G1Y6	SAOUHSC_01058	GTP-binding protein TypA, putative	no
Q2G1Y6_C408	C	Q2G1Y6	SAOUHSC_01058	GTP-binding protein TypA, putative	no
Q2G1Y9_C35	C	Q2G1Y9	SAOUHSC_01060	Uncharacterized protein	no
Q2G1Y9_C9	C	Q2G1Y9	SAOUHSC_01060	Uncharacterized protein	no
Q2G1Z3_C173	C	Q2G1Z3	SAOUHSC_00652	Iron compound ABC transporter, ATP-binding protein	no
Q2G1Z3_C191	C	Q2G1Z3	SAOUHSC_00652	Iron compound ABC transporter, ATP-binding protein	no
Q2G1Z3_C260	C	Q2G1Z3	SAOUHSC_00652	Iron compound ABC transporter, ATP-binding protein	no
Q2G1Z3_C40	C	Q2G1Z3	SAOUHSC_00652	Iron compound ABC transporter, ATP-binding protein	no
Q2G1Z4_C439	C	Q2G1Z4	proS	Proline--tRNA ligase	yes
Q2G1Z8_C1194	C	Q2G1Z8	polC	DNA polymerase III PolC-type	yes
Q2G1Z8_C1254	C	Q2G1Z8	polC	DNA polymerase III PolC-type	yes
Q2G1Z8_C934	C	Q2G1Z8	polC	DNA polymerase III PolC-type	yes
Q2G1Z8_C97	C	Q2G1Z8	polC	DNA polymerase III PolC-type	yes
Q2G1Z9_C154	C	Q2G1Z9	nadK	NAD kinase	yes
Q2G203_C121	C	Q2G203	SAOUHSC_00938	UPF0413 protein SAOUHSC_00938	no
Q2G203_C37	C	Q2G203	SAOUHSC_00938	UPF0413 protein SAOUHSC_00938	no
Q2G203_C71	C	Q2G203	SAOUHSC_00938	UPF0413 protein SAOUHSC_00938	no
Q2G222_C513	C	Q2G222	SAOUHSC_02979	N-acetylmuramoyl-L-alanine amidase domain-containing protein SAOUHSC_02979	no
Q2G224_C37	C	Q2G224	deoC	Deoxyribose-phosphate aldolase	no
Q2G224_C58	C	Q2G224	deoC	Deoxyribose-phosphate aldolase	no
Q2G229_C46	C	Q2G229	SAOUHSC_00452	Uncharacterized protein	no
Q2G229_C64	C	Q2G229	SAOUHSC_00452	Uncharacterized protein	no
Q2G230_C90	C	Q2G230	tmk	Thymidylate kinase	yes
Q2G233_C17	C	Q2G233	SAOUHSC_02135	Uncharacterized protein	no
Q2G234_C131	C	Q2G234	SAOUHSC_02134	Nitric oxide synthase oxygenase	no
Q2G234_C354	C	Q2G234	SAOUHSC_02134	Nitric oxide synthase oxygenase	no
Q2G240_C33	C	Q2G240	SAOUHSC_00706	Uncharacterized protein	no
Q2G241_C108	C	Q2G241	gltX	Glutamate--tRNA ligase	yes
Q2G243_C378	C	Q2G243	radA	DNA repair protein RadA	no
Q2G243_C99	C	Q2G243	radA	DNA repair protein RadA	no
Q2G248_C126	C	Q2G248	SAOUHSC_01852	Uncharacterized protein	no
Q2G248_C259	C	Q2G248	SAOUHSC_01852	Uncharacterized protein	no
Q2G255_C262	C	Q2G255	SAOUHSC_01475	Uncharacterized protein	no
Q2G255_C322	C	Q2G255	SAOUHSC_01475	Uncharacterized protein	no
Q2G255_C7	C	Q2G255	SAOUHSC_01475	Uncharacterized protein	no
Q2G255_C99	C	Q2G255	SAOUHSC_01475	Uncharacterized protein	no
Q2G263_C150	C	Q2G263	SAOUHSC_00096	Transcriptional regulator, GntR family, putative	no
Q2G266_C428	C	Q2G266	priA	Primosomal protein N'	yes
Q2G268_C154	C	Q2G268	SAOUHSC_01178	Coenzyme A biosynthesis bifunctional protein CoaBC	yes
Q2G273_C69	C	Q2G273	ureG	Urease accessory protein UreG	no
Q2G274_C421	C	Q2G274	gyrB	DNA gyrase subunit B	yes
Q2G274_C429	C	Q2G274	gyrB	DNA gyrase subunit B	yes
Q2G282_C102	C	Q2G282	perR	Peroxide-responsive repressor PerR	no
Q2G282_C105	C	Q2G282	perR	Peroxide-responsive repressor PerR	no
Q2G282_C142	C	Q2G282	perR	Peroxide-responsive repressor PerR	no
Q2G282_C145	C	Q2G282	perR	Peroxide-responsive repressor PerR	no
Q2G292_C147	C	Q2G292	SAOUHSC_01849	Uncharacterized protein	no
Q2G292_C238	C	Q2G292	SAOUHSC_01849	Uncharacterized protein	no
Q2G294_C48	C	Q2G294	SAOUHSC_01846	Acetyl-CoA synthetase, putative	no
Q2G294_M458	M	Q2G294	SAOUHSC_01846	Acetyl-CoA synthetase, putative	no
Q2G295_C216	C	Q2G295	SAOUHSC_01850	Catabolite control protein A	no
Q2G295_C242	C	Q2G295	SAOUHSC_01850	Catabolite control protein A	no
Q2G296_C207	C	Q2G296	fhs	Formate--tetrahydrofolate ligase	no
Q2G296_C484	C	Q2G296	fhs	Formate--tetrahydrofolate ligase	no
Q2G296_G278	G	Q2G296	fhs	Formate--tetrahydrofolate ligase	no
Q2G296_M62	M	Q2G296	fhs	Formate--tetrahydrofolate ligase	no
Q2G2A1_C69	C	Q2G2A1	SAOUHSC_01692	Uncharacterized protein	no
Q2G2A3_C47	C	Q2G2A3	SAOUHSC_01043	Dihydrolipoyl dehydrogenase	no
Q2G2A5_H129	H	Q2G2A5	SAOUHSC_01041	Pyruvate dehydrogenase complex, E1 component, pyruvate dehydrogenase beta subunit, putative	no
Q2G2C1_C345	C	Q2G2C1	SAOUHSC_01064	Pyruvate carboxylase	no
Q2G2C1_C675	C	Q2G2C1	SAOUHSC_01064	Pyruvate carboxylase	no
Q2G2C1_C98	C	Q2G2C1	SAOUHSC_01064	Pyruvate carboxylase	no
Q2G2C3_C38	C	Q2G2C3	SAOUHSC_01062	UPF0358 protein SAOUHSC_01062	no
Q2G2C4_C196	C	Q2G2C4	tarI'	Ribitol-5-phosphate cytidylyltransferase 2	no
Q2G2C7_C39	C	Q2G2C7	SAOUHSC_00217	Sorbitol dehydrogenase, putative	no
Q2G2D0_C633	C	Q2G2D0	infB	Translation initiation factor IF-2	yes
Q2G2D0_C679	C	Q2G2D0	infB	Translation initiation factor IF-2	yes
Q2G2D1_C11	C	Q2G2D1	SAOUHSC_01244	Uncharacterized protein	yes
Q2G2D2_C251	C	Q2G2D2	nusA	Transcription termination/antitermination protein NusA	yes
Q2G2D3_C52	C	Q2G2D3	rimP	Ribosome maturation factor RimP	no
Q2G2D7_C242	C	Q2G2D7	SAOUHSC_02447	Uncharacterized protein	no
Q2G2E9_C191	C	Q2G2E9	SAOUHSC_00030	Uncharacterized protein	no
Q2G2G0_C133	C	Q2G2G0	SAOUHSC_00717	Uncharacterized protein	no
Q2G2G2_C17	C	Q2G2G2	saeR	Response regulator SaeR	no
Q2G2H4_C177	C	Q2G2H4	SAOUHSC_00002	Beta sliding clamp	yes
Q2G2J2_C171	C	Q2G2J2	ssaA2	Staphylococcal secretory antigen ssaA2	yes
Q2G2J8_C226	C	Q2G2J8	SAOUHSC_01413	Uncharacterized protein SAOUHSC_01413	no
Q2G2J8_C57	C	Q2G2J8	SAOUHSC_01413	Uncharacterized protein SAOUHSC_01413	no
Q2G2L0_C124	C	Q2G2L0	SAOUHSC_00638	Uncharacterized protein	no
Q2G2L1_C112	C	Q2G2L1	tagH	Teichoic acids export ATP-binding protein TagH	yes
Q2G2L1_C182	C	Q2G2L1	tagH	Teichoic acids export ATP-binding protein TagH	yes
Q2G2L2_C236	C	Q2G2L2	SAOUHSC_00637	Uncharacterized protein	no
Q2G2L2_C97	C	Q2G2L2	SAOUHSC_00637	Uncharacterized protein	no
Q2G2M3_C210	C	Q2G2M3	SAOUHSC_00513	Uncharacterized protein	no
Q2G2M6_C28	C	Q2G2M6	cysS	Cysteine--tRNA ligase	yes
Q2G2M8_C97	C	Q2G2M8	SAOUHSC_02004	UPF0374 protein SAOUHSC_02004	no
Q2G2N4_C17	C	Q2G2N4	glcT	Protein GlcT	no
Q2G2P2_C345	C	Q2G2P2	SAOUHSC_00204	Globin domain protein	no
Q2G2P7_C503	C	Q2G2P7	hutH	Histidine ammonia-lyase	no
Q2G2P7_C85	C	Q2G2P7	hutH	Histidine ammonia-lyase	no
Q2G2Q3_C49	C	Q2G2Q3	truB	tRNA pseudouridine synthase B	no
Q2G2R8_C238	C	Q2G2R8	sspP	Staphopain A	no
Q2G2S0_C411	C	Q2G2S0	purB	Adenylosuccinate lyase	no
Q2G2S7_C7	C	Q2G2S7	SAOUHSC_01975	Uncharacterized protein	no
Q2G2T1_C270	C	Q2G2T1	SAOUHSC_01973	Uncharacterized protein	no
Q2G2T8_C139	C	Q2G2T8	SAOUHSC_00712	Uncharacterized protein	no
Q2G2U6_C65	C	Q2G2U6	walR	Transcriptional regulatory protein WalR	yes
Q2G2U9_C9	C	Q2G2U9	sarA	Transcriptional regulator SarA	yes
Q2G2V3_C193	C	Q2G2V3	menE	2-succinylbenzoate--CoA ligase	no
Q2G2V4_C24	C	Q2G2V4	SAOUHSC_01914	Putative membrane protein insertion efficiency factor	no
Q2G2V4_C30	C	Q2G2V4	SAOUHSC_01914	Putative membrane protein insertion efficiency factor	no
Q2G2V5_C124	C	Q2G2V5	SAOUHSC_01913	Uncharacterized protein	no
Q2G2W9_C105	C	Q2G2W9	SAOUHSC_00455	Uncharacterized protein	no
Q2G2W9_C161	C	Q2G2W9	SAOUHSC_00455	Uncharacterized protein	no
Q2G2W9_C167	C	Q2G2W9	SAOUHSC_00455	Uncharacterized protein	no
Q2G2W9_C198	C	Q2G2W9	SAOUHSC_00455	Uncharacterized protein	no
Q2G2W9_C204	C	Q2G2W9	SAOUHSC_00455	Uncharacterized protein	no
Q2G2W9_C77	C	Q2G2W9	SAOUHSC_00455	Uncharacterized protein	no
Q2G2W9_C89	C	Q2G2W9	SAOUHSC_00455	Uncharacterized protein	no
Q2G2W9_G199	G	Q2G2W9	SAOUHSC_00455	Uncharacterized protein	no
Q2G2X0_C145	C	Q2G2X0	SAOUHSC_00457	Uncharacterized protein	no
Q53726_C121	C	Q53726	pcrB	Heptaprenylglyceryl phosphate synthase	no
Q53727_C243	C	Q53727	pcrA	ATP-dependent DNA helicase PcrA	yes
Q53727_C456	C	Q53727	pcrA	ATP-dependent DNA helicase PcrA	yes
Q53727_C92	C	Q53727	pcrA	ATP-dependent DNA helicase PcrA	yes
Q53727_Y598	Y	Q53727	pcrA	ATP-dependent DNA helicase PcrA	yes
Q7X2S2_C190	C	Q7X2S2	arcC2	Carbamate kinase 2	no
Q93T05_C615	C	Q93T05	mutL	DNA mismatch repair protein MutL	no
Q93T05_C646	C	Q93T05	mutL	DNA mismatch repair protein MutL	no
Q9F0R1_C57	C	Q9F0R1	sarR	HTH-type transcriptional regulator SarR	no
Q9ZAH6_C80	C	Q9ZAH6	acpS	Holo-[acyl-carrier-protein] synthase	yes

## Sheet: SA IA-alkyne 1 mM
Identifier	Modified residue	UniProt code	Gene name	Name	Essential?
A0A0H3KE27_C18	C	A0A0H3KE27	rsbU	sigma factor sigB regulation protein	no
A0A0H3KE27_C28	C	A0A0H3KE27	rsbU	sigma factor sigB regulation protein	no
A0A0H3KE27_M171	M	A0A0H3KE27	rsbU	sigma factor sigB regulation protein	no
O05154_C10	C	O05154	tagX	Putative glycosyltransferase TagX	no
O05154_C173	C	O05154	tagX	Putative glycosyltransferase TagX	no
O05154_C69	C	O05154	tagX	Putative glycosyltransferase TagX	no
O05204_C127	C	O05204	ahpF	Alkyl hydroperoxide reductase subunit F	no
O05204_C130	C	O05204	ahpF	Alkyl hydroperoxide reductase subunit F	no
O05204_C338	C	O05204	ahpF	Alkyl hydroperoxide reductase subunit F	no
O06446_C775	C	O06446	secA1	Protein translocase subunit SecA 1	yes
O06446_C829	C	O06446	secA1	Protein translocase subunit SecA 1	yes
O06446_C831	C	O06446	secA1	Protein translocase subunit SecA 1	yes
O07325_C203	C	O07325	ftsA	Cell division protein FtsA	yes
O34090_C95	C	O34090	hemC	Porphobilinogen deaminase	no
O50581_C585	C	O50581	recG	ATP-dependent DNA helicase RecG	no
O52582_C16	C	O52582	cdr	Coenzyme A disulfide reductase	no
O52582_C43	C	O52582	cdr	Coenzyme A disulfide reductase	no
P0A011_C107	C	P0A011	lacD	Tagatose 1,6-diphosphate aldolase	no
P0A011_C276	C	P0A011	lacD	Tagatose 1,6-diphosphate aldolase	no
P0A011_C85	C	P0A011	lacD	Tagatose 1,6-diphosphate aldolase	no
P0A086_C12	C	P0A086	msrA2	Peptide methionine sulfoxide reductase MsrA 2	no
P0A086_C15	C	P0A086	msrA2	Peptide methionine sulfoxide reductase MsrA 2	no
P0A088_C59	C	P0A088	msrB	Peptide methionine sulfoxide reductase MsrB	no
P0A0B7_C168	C	P0A0B7	ahpC	Alkyl hydroperoxide reductase C	no
P0A0B7_C39	C	P0A0B7	ahpC	Alkyl hydroperoxide reductase C	no
P0A0B7_H152	H	P0A0B7	ahpC	Alkyl hydroperoxide reductase C	no
P0A0B7_H87	H	P0A0B7	ahpC	Alkyl hydroperoxide reductase C	no
P0A0B7_M98	M	P0A0B7	ahpC	Alkyl hydroperoxide reductase C	no
P0A0F4_M113	M	P0A0F4	rplK	50S ribosomal protein L11	yes
P0A0H0_N-terminal2	N-terminal	P0A0H0	rpsL	30S ribosomal protein S12	yes
P0A0K3_C105	C	P0A0K3	SAOUHSC_02013	Uncharacterized protein SAOUHSC_02013	no
P0A0M9_C108	C	P0A0M9	SAOUHSC_00995	Putative acetyltransferase SAOUHSC_00995	no
P0A0M9_C14	C	P0A0M9	SAOUHSC_00995	Putative acetyltransferase SAOUHSC_00995	no
P0A0Q0_C123	C	P0A0Q0	lacR	Lactose phosphotransferase system repressor	no
P0A0Q0_C222	C	P0A0Q0	lacR	Lactose phosphotransferase system repressor	no
P0C0V7_C218	C	P0C0V7	glmM	Phosphoglucosamine mutase	yes
P0C7Z3_N-terminal1	N-terminal	P0C7Z3	psmA2	Phenol-soluble modulin alpha 2 peptide	no
P47768_C593	C	P47768	rpoB	DNA-directed RNA polymerase subunit beta	yes
P47768_C624	C	P47768	rpoB	DNA-directed RNA polymerase subunit beta	yes
P47768_C926	C	P47768	rpoB	DNA-directed RNA polymerase subunit beta	yes
P47768_M513	M	P47768	rpoB	DNA-directed RNA polymerase subunit beta	yes
P60430_C188	C	P60430	rplB	50S ribosomal protein L2	yes
P69848_C28	C	P69848	moaA	GTP 3',8-cyclase	no
P95689_C102	C	P95689	serS	Serine--tRNA ligase	yes
P95689_C260	C	P95689	serS	Serine--tRNA ligase	yes
P95689_C323	C	P95689	serS	Serine--tRNA ligase	yes
P95689_C356	C	P95689	serS	Serine--tRNA ligase	yes
Q05615_C326	C	Q05615	aroA	3-phosphoshikimate 1-carboxyvinyltransferase	no
Q2FUQ2_C88	C	Q2FUQ2	mnmE	tRNA modification GTPase MnmE	yes
Q2FUQ4_C158	C	Q2FUQ4	rsmG	Ribosomal RNA small subunit methyltransferase G	no
Q2FUR2_C161	C	Q2FUR2	SAOUHSC_03041	Uncharacterized protein	no
Q2FUR2_C57	C	Q2FUR2	SAOUHSC_03041	Uncharacterized protein	no
Q2FUR8_C69	C	Q2FUR8	SAOUHSC_03034	Uncharacterized protein	no
Q2FUS7_C252	C	Q2FUS7	SAOUHSC_03024	UPF0176 protein SAOUHSC_03024	no
Q2FUS8_C102	C	Q2FUS8	drp35	Lactonase drp35	no
Q2FUT4_C107	C	Q2FUT4	SAOUHSC_03017	Uncharacterized protein	no
Q2FUT4_C24	C	Q2FUT4	SAOUHSC_03017	Uncharacterized protein	no
Q2FUU3_C298	C	Q2FUU3	hisF	Histidine biosynthesis bifunctional protein HisIE	no
Q2FUV4_C147	C	Q2FUV4	SAOUHSC_02997	Uncharacterized protein	no
Q2FUV5_C95	C	Q2FUV5	SAOUHSC_02996	Peptide methionine sulfoxide reductase, putative	no
Q2FUW0_C122	C	Q2FUW0	SAOUHSC_02991	Uncharacterized protein	no
Q2FUW0_C139	C	Q2FUW0	SAOUHSC_02991	Uncharacterized protein	no
Q2FUX5_C58	C	Q2FUX5	argR	Arginine repressor	no
Q2FUX7_C210	C	Q2FUX7	arcA	Arginine deiminase	no
Q2FUX7_C401	C	Q2FUX7	arcA	Arginine deiminase	no
Q2FUY3_C201	C	Q2FUY3	SAOUHSC_02962	Tributyrin esterase, putative	no
Q2FUZ6_C38	C	Q2FUZ6	SAOUHSC_02949	Glutathione peroxidase	no
Q2FUZ8_C299	C	Q2FUZ8	SAOUHSC_02947	Sulfite reductase [NADPH] flavoprotein alpha-component	no
Q2FUZ8_C448	C	Q2FUZ8	SAOUHSC_02947	Sulfite reductase [NADPH] flavoprotein alpha-component	no
Q2FUZ8_C579	C	Q2FUZ8	SAOUHSC_02947	Sulfite reductase [NADPH] flavoprotein alpha-component	no
Q2FV02_C310	C	Q2FV02	SAOUHSC_02942	Anaerobic ribonucleoside-triphosphate reductase, putative	no
Q2FV10_C175	C	Q2FV10	SAOUHSC_02933	Betaine aldehyde dehydrogenase	no
Q2FV10_C289	C	Q2FV10	SAOUHSC_02933	Betaine aldehyde dehydrogenase	no
Q2FV10_C380	C	Q2FV10	SAOUHSC_02933	Betaine aldehyde dehydrogenase	no
Q2FV11_C126	C	Q2FV11	betA	Oxygen-dependent choline dehydrogenase	no
Q2FV11_C310	C	Q2FV11	betA	Oxygen-dependent choline dehydrogenase	no
Q2FV11_C478	C	Q2FV11	betA	Oxygen-dependent choline dehydrogenase	no
Q2FV13_C18	C	Q2FV13	SAOUHSC_02930	Uncharacterized protein	no
Q2FV14_C191	C	Q2FV14	SAOUHSC_02929	Acetyl-CoA synthetase, putative	no
Q2FV14_C208	C	Q2FV14	SAOUHSC_02929	Acetyl-CoA synthetase, putative	no
Q2FV14_C266	C	Q2FV14	SAOUHSC_02929	Acetyl-CoA synthetase, putative	no
Q2FV14_C96	C	Q2FV14	SAOUHSC_02929	Acetyl-CoA synthetase, putative	no
Q2FV14_E445	E	Q2FV14	SAOUHSC_02929	Acetyl-CoA synthetase, putative	no
Q2FV16_C275	C	Q2FV16	mqo	Probable malate:quinone oxidoreductase	no
Q2FV16_C373	C	Q2FV16	mqo	Probable malate:quinone oxidoreductase	no
Q2FV16_C62	C	Q2FV16	mqo	Probable malate:quinone oxidoreductase	no
Q2FV16_H115	H	Q2FV16	mqo	Probable malate:quinone oxidoreductase	no
Q2FV16_K354	K	Q2FV16	mqo	Probable malate:quinone oxidoreductase	no
Q2FV16_M171	M	Q2FV16	mqo	Probable malate:quinone oxidoreductase	no
Q2FV20_C110	C	Q2FV20	SAOUHSC_02920	2-dehydropantoate 2-reductase	no
Q2FV20_C206	C	Q2FV20	SAOUHSC_02920	2-dehydropantoate 2-reductase	no
Q2FV27_C67	C	Q2FV27	SAOUHSC_02912	Uncharacterized protein	no
Q2FV27_M54	M	Q2FV27	SAOUHSC_02912	Uncharacterized protein	no
Q2FV28_C129	C	Q2FV28	queH	Epoxyqueuosine reductase QueH	no
Q2FV28_C200	C	Q2FV28	queH	Epoxyqueuosine reductase QueH	no
Q2FV34_C40	C	Q2FV34	SAOUHSC_02905	Uncharacterized protein	no
Q2FV40_C129	C	Q2FV40	SAOUHSC_02899	Uncharacterized protein	no
Q2FV40_C90	C	Q2FV40	SAOUHSC_02899	Uncharacterized protein	no
Q2FV41_C158	C	Q2FV41	SAOUHSC_02898	Uncharacterized protein	no
Q2FV45_C-terminal125	C-terminal	Q2FV45	SAOUHSC_02894	Uncharacterized protein	no
Q2FV60_C274	C	Q2FV60	crtN	Dehydrosqualene desaturase	no
Q2FV60_C69	C	Q2FV60	crtN	Dehydrosqualene desaturase	no
Q2FV61_C93	C	Q2FV61	SAOUHSC_02876	Aminotransferase	no
Q2FV63_C13	C	Q2FV63	copZ	Copper chaperone CopZ	no
Q2FV66_C32	C	Q2FV66	SAOUHSC_02871	Uncharacterized protein	no
Q2FV67_H503	H	Q2FV67	rocA	1-pyrroline-5-carboxylate dehydrogenase	no
Q2FV69_C37	C	Q2FV69	SAOUHSC_02867	Uncharacterized protein	no
Q2FV74_C569	C	Q2FV74	clpL	ATP-dependent Clp protease ATP-binding subunit ClpL	no
Q2FV75_C130	C	Q2FV75	SAOUHSC_02861	Methylated-DNA--protein-cysteine methyltransferase	no
Q2FV75_C78	C	Q2FV75	SAOUHSC_02861	Methylated-DNA--protein-cysteine methyltransferase	no
Q2FV76_C111	C	Q2FV76	SAOUHSC_02860	HMG-CoA synthase, putative	yes
Q2FV76_C231	C	Q2FV76	SAOUHSC_02860	HMG-CoA synthase, putative	yes
Q2FV76_E109	E	Q2FV76	SAOUHSC_02860	HMG-CoA synthase, putative	yes
Q2FV86_C161	C	Q2FV86	SAOUHSC_02849	Pyruvate oxidase, putative	no
Q2FV86_C413	C	Q2FV86	SAOUHSC_02849	Pyruvate oxidase, putative	no
Q2FVA2_C105	C	Q2FVA2	SAOUHSC_02831	Uncharacterized protein	no
Q2FVA3_C310	C	Q2FVA3	SAOUHSC_02830	D-lactate dehydrogenase, putative	no
Q2FVA4_M101	M	Q2FVA4	SAOUHSC_02829	Putative NAD(P)H nitroreductase SAOUHSC_02829	no
Q2FVA4_M4	M	Q2FVA4	SAOUHSC_02829	Putative NAD(P)H nitroreductase SAOUHSC_02829	no
Q2FVA5_C185	C	Q2FVA5	SAOUHSC_02828	Uncharacterized protein	no
Q2FVA6_C75	C	Q2FVA6	SAOUHSC_02827	Uncharacterized protein	no
Q2FVA7_C95	C	Q2FVA7	SAOUHSC_02826	Uncharacterized protein	no
Q2FVB2_C367	C	Q2FVB2	fbp	Fructose-1,6-bisphosphatase class 3	no
Q2FVC1_C536	C	Q2FVC1	pgcA	Phosphoglucomutase	no
Q2FVC2_C60	C	Q2FVC2	SAOUHSC_02791	Pyrophosphohydrolase, putative	yes
Q2FVC2_C87	C	Q2FVC2	SAOUHSC_02791	Pyrophosphohydrolase, putative	yes
Q2FVC3_C403	C	Q2FVC3	SAOUHSC_02790	Uncharacterized protein	no
Q2FVE5_C244	C	Q2FVE5	SAOUHSC_02769	Uncharacterized protein	no
Q2FVE5_C79	C	Q2FVE5	SAOUHSC_02769	Uncharacterized protein	no
Q2FVE6_C154	C	Q2FVE6	SAOUHSC_02768	Uncharacterized protein	no
Q2FVF9_C185	C	Q2FVF9	SAOUHSC_02755	Uncharacterized protein	no
Q2FVG0_C49	C	Q2FVG0	SAOUHSC_02754	ABC transporter, ATP-binding protein, putative	no
Q2FVG3_C296	C	Q2FVG3	SAOUHSC_02751	Carboxylic ester hydrolase	no
Q2FVG3_C347	C	Q2FVG3	SAOUHSC_02751	Carboxylic ester hydrolase	no
Q2FVG5_C47	C	Q2FVG5	SAOUHSC_02747	Uncharacterized protein	no
Q2FVG8_C207	C	Q2FVG8	SAOUHSC_02744	Amino acid ABC transporter, ATP-binding protein, putative	no
Q2FVI3_C170	C	Q2FVI3	SAOUHSC_02727	Uncharacterized protein	no
Q2FVI7_C265	C	Q2FVI7	SAOUHSC_02723	Glycerate kinase, putative	no
Q2FVI7_C80	C	Q2FVI7	SAOUHSC_02723	Glycerate kinase, putative	no
Q2FVK8_C7	C	Q2FVK8	gpmA	2,3-bisphosphoglycerate-dependent phosphoglycerate mutase	no
Q2FVL7_C44	C	Q2FVL7	SAOUHSC_02694	Uncharacterized protein	no
Q2FVM6_C58	C	Q2FVM6	nreB	Oxygen sensor histidine kinase NreB	no
Q2FVN3_C13	C	Q2FVN3	sarZ	HTH-type transcriptional regulator SarZ	no
Q2FVN7_C115	C	Q2FVN7	SAOUHSC_02665	Uncharacterized protein	no
Q2FVN7_Y34	Y	Q2FVN7	SAOUHSC_02665	Uncharacterized protein	no
Q2FVN9_C139	C	Q2FVN9	SAOUHSC_02663	Uncharacterized protein	no
Q2FVP8_C248	C	Q2FVP8	SAOUHSC_02654	Ferredoxin--NADP reductase	no
Q2FVP8_C265	C	Q2FVP8	SAOUHSC_02654	Ferredoxin--NADP reductase	no
Q2FVP8_C283	C	Q2FVP8	SAOUHSC_02654	Ferredoxin--NADP reductase	no
Q2FVQ0_C188	C	Q2FVQ0	SAOUHSC_02652	Uncharacterized protein	no
Q2FVQ5_C274	C	Q2FVQ5	mqo	Probable malate:quinone oxidoreductase	no
Q2FVQ5_C448	C	Q2FVQ5	mqo	Probable malate:quinone oxidoreductase	no
Q2FVQ5_C63	C	Q2FVQ5	mqo	Probable malate:quinone oxidoreductase	no
Q2FVQ5_C78	C	Q2FVQ5	mqo	Probable malate:quinone oxidoreductase	no
Q2FVQ9_C4	C	Q2FVQ9	hssR	Heme response regulator HssR	no
Q2FVS1_C142	C	Q2FVS1	SAOUHSC_02621	Putative 3-methyladenine DNA glycosylase	no
Q2FVS1_C194	C	Q2FVS1	SAOUHSC_02621	Putative 3-methyladenine DNA glycosylase	no
Q2FVT0_C181	C	Q2FVT0	rpiA	Ribose-5-phosphate isomerase A	yes
Q2FVT0_C55	C	Q2FVT0	rpiA	Ribose-5-phosphate isomerase A	yes
Q2FVT5_C14	C	Q2FVT5	hutU	Urocanate hydratase	no
Q2FVT6_C215	C	Q2FVT6	hutI	Imidazolonepropionase	no
Q2FVT6_F214	F	Q2FVT6	hutI	Imidazolonepropionase	no
Q2FVT7_C61	C	Q2FVT7	SAOUHSC_02605	Uncharacterized protein	no
Q2FVT8_C225	C	Q2FVT8	SAOUHSC_02604	Uncharacterized protein	no
Q2FVT8_C265	C	Q2FVT8	SAOUHSC_02604	Uncharacterized protein	no
Q2FVT8_C35	C	Q2FVT8	SAOUHSC_02604	Uncharacterized protein	no
Q2FVT8_G36	G	Q2FVT8	SAOUHSC_02604	Uncharacterized protein	no
Q2FVV6_C175	C	Q2FVV6	SAOUHSC_02585	Uncharacterized protein	no
Q2FVV6_C29	C	Q2FVV6	SAOUHSC_02585	Uncharacterized protein	no
Q2FVV7_C139	C	Q2FVV7	SAOUHSC_02584	Uncharacterized protein	no
Q2FVV7_C14	C	Q2FVV7	SAOUHSC_02584	Uncharacterized protein	no
Q2FVV7_C185	C	Q2FVV7	SAOUHSC_02584	Uncharacterized protein	no
Q2FVV9_C147	C	Q2FVV9	SAOUHSC_02582	Putative formate dehydrogenase SAOUHSC_02582	no
Q2FVV9_C150	C	Q2FVV9	SAOUHSC_02582	Putative formate dehydrogenase SAOUHSC_02582	no
Q2FVV9_C153	C	Q2FVV9	SAOUHSC_02582	Putative formate dehydrogenase SAOUHSC_02582	no
Q2FVV9_C271	C	Q2FVV9	SAOUHSC_02582	Putative formate dehydrogenase SAOUHSC_02582	no
Q2FVV9_C37	C	Q2FVV9	SAOUHSC_02582	Putative formate dehydrogenase SAOUHSC_02582	no
Q2FVV9_C386	C	Q2FVV9	SAOUHSC_02582	Putative formate dehydrogenase SAOUHSC_02582	no
Q2FVV9_C536	C	Q2FVV9	SAOUHSC_02582	Putative formate dehydrogenase SAOUHSC_02582	no
Q2FVV9_C592	C	Q2FVV9	SAOUHSC_02582	Putative formate dehydrogenase SAOUHSC_02582	no
Q2FVV9_C934	C	Q2FVV9	SAOUHSC_02582	Putative formate dehydrogenase SAOUHSC_02582	no
Q2FVW3_C171	C	Q2FVW3	SAOUHSC_02579	Uncharacterized protein	no
Q2FVW3_C186	C	Q2FVW3	SAOUHSC_02579	Uncharacterized protein	no
Q2FVX7_C262	C	Q2FVX7	SAOUHSC_02545	Uncharacterized protein	no
Q2FVX8_C34	C	Q2FVX8	SAOUHSC_02544	Molybdenum cofactor biosynthesis protein B	no
Q2FVY0_C310	C	Q2FVY0	SAOUHSC_02542	Molybdopterin biosynthesis protein moeA, putative	no
Q2FVY0_C326	C	Q2FVY0	SAOUHSC_02542	Molybdopterin biosynthesis protein moeA, putative	no
Q2FVY0_C386	C	Q2FVY0	SAOUHSC_02542	Molybdopterin biosynthesis protein moeA, putative	no
Q2FVY1_C130	C	Q2FVY1	SAOUHSC_02541	Molybdopterin-guanine dinucleotide biosynthesis protein MobB	no
Q2FVY1_C156	C	Q2FVY1	SAOUHSC_02541	Molybdopterin-guanine dinucleotide biosynthesis protein MobB	no
Q2FVZ4_C70	C	Q2FVZ4	femX	Lipid II:glycine glycyltransferase	yes
Q2FW03_C661	C	Q2FW03	topB	DNA topoisomerase 3	no
Q2FW06_H148	H	Q2FW06	rplC	50S ribosomal protein L3	yes
Q2FW06_M141	M	Q2FW06	rplC	50S ribosomal protein L3	yes
Q2FW08_M20	M	Q2FW08	rplW	50S ribosomal protein L23	yes
Q2FW08_N57	N	Q2FW08	rplW	50S ribosomal protein L23	yes
Q2FW11_M64	M	Q2FW11	rplV	50S ribosomal protein L22	yes
Q2FW12_H175	H	Q2FW12	rpsC	30S ribosomal protein S3	yes
Q2FW16_C41	C	Q2FW16	rplN	50S ribosomal protein L14	yes
Q2FW16_C84	C	Q2FW16	rplN	50S ribosomal protein L14	yes
Q2FW18_E81	E	Q2FW18	rplE	50S ribosomal protein L5	yes
Q2FW18_M26	M	Q2FW18	rplE	50S ribosomal protein L5	yes
Q2FW18_V25	V	Q2FW18	rplE	50S ribosomal protein L5	yes
Q2FW20_N-terminal2	N-terminal	Q2FW20	rpsH	30S ribosomal protein S8	yes
Q2FW21_M75	M	Q2FW21	rplF	50S ribosomal protein L6	yes
Q2FW29_C11	C	Q2FW29	rpmJ	50S ribosomal protein L36	yes
Q2FW29_C27	C	Q2FW29	rpmJ	50S ribosomal protein L36	yes
Q2FW31_C121	C	Q2FW31	rpsK	30S ribosomal protein S11	yes
Q2FW31_G120	G	Q2FW31	rpsK	30S ribosomal protein S11	yes
Q2FW31_M65	M	Q2FW31	rpsK	30S ribosomal protein S11	yes
Q2FW32_C265	C	Q2FW32	rpoA	DNA-directed RNA polymerase subunit alpha	yes
Q2FW38_N-terminal1	N-terminal	Q2FW38	rplM	50S ribosomal protein L13	yes
Q2FW45_C11	C	Q2FW45	SAOUHSC_02472	Uncharacterized protein	no
Q2FW56_C67	C	Q2FW56	SAOUHSC_02461	Transcriptional regulator, merR family, putative	no
Q2FW62_C189	C	Q2FW62	SAOUHSC_02445	Zinc-type alcohol dehydrogenase-like protein	no
Q2FW66_M139	M	Q2FW66	asp23	Alkaline shock protein 23	no
Q2FW81_C16	C	Q2FW81	SAOUHSC_02423	Probable uridylyltransferase SAOUHSC_02423	no
Q2FW96_C117	C	Q2FW96	mtlD	Mannitol-1-phosphate 5-dehydrogenase	no
Q2FWA0_C541	C	Q2FWA0	glmS	Glutamine--fructose-6-phosphate aminotransferase [isomerizing]	yes
Q2FWA0_N-terminal2	N-terminal	Q2FWA0	glmS	Glutamine--fructose-6-phosphate aminotransferase [isomerizing]	yes
Q2FWB5_C12	C	Q2FWB5	SAOUHSC_02383	Uncharacterized protein	no
Q2FWB7_C76	C	Q2FWB7	SAOUHSC_02381	Uncharacterized protein	no
Q2FWB7_H41	H	Q2FWB7	SAOUHSC_02381	Uncharacterized protein	no
Q2FWB9_C37	C	Q2FWB9	deoC	Deoxyribose-phosphate aldolase	no
Q2FWC3_M27	M	Q2FWC3	luxS	S-ribosylhomocysteine lyase	no
Q2FWC3_M4	M	Q2FWC3	luxS	S-ribosylhomocysteine lyase	no
Q2FWC4_C125	C	Q2FWC4	SAOUHSC_02374	Aminobenzoyl-glutamate utilization protein B, putative	no
Q2FWC4_C270	C	Q2FWC4	SAOUHSC_02374	Aminobenzoyl-glutamate utilization protein B, putative	no
Q2FWC6_C175	C	Q2FWC6	SAOUHSC_02372	Uncharacterized protein	no
Q2FWC9_C6	C	Q2FWC9	SAOUHSC_02370	Uncharacterized protein	no
Q2FWD1_C175	C	Q2FWD1	pyrG	CTP synthase	yes
Q2FWD1_C229	C	Q2FWD1	pyrG	CTP synthase	yes
Q2FWD1_C239	C	Q2FWD1	pyrG	CTP synthase	yes
Q2FWD1_C382	C	Q2FWD1	pyrG	CTP synthase	yes
Q2FWD1_C439	C	Q2FWD1	pyrG	CTP synthase	yes
Q2FWD1_P377	P	Q2FWD1	pyrG	CTP synthase	yes
Q2FWD2_C29	C	Q2FWD2	SAOUHSC_02367	Uncharacterized protein	no
Q2FWD3_E160	E	Q2FWD3	SAOUHSC_02366	Uncharacterized protein	yes
Q2FWD4_A373	A	Q2FWD4	murA	UDP-N-acetylglucosamine 1-carboxyvinyltransferase	no
Q2FWD4_C118	C	Q2FWD4	murA	UDP-N-acetylglucosamine 1-carboxyvinyltransferase	no
Q2FWD5_C29	C	Q2FWD5	SAOUHSC_02364	Uncharacterized protein	no
Q2FWD5_C4	C	Q2FWD5	SAOUHSC_02364	Uncharacterized protein	no
Q2FWD6_C279	C	Q2FWD6	SAOUHSC_02363	Putative aldehyde dehydrogenase SAOUHSC_02363	no
Q2FWD6_M106	M	Q2FWD6	SAOUHSC_02363	Putative aldehyde dehydrogenase SAOUHSC_02363	no
Q2FWD8_H55	H	Q2FWD8	rpmE2	50S ribosomal protein L31 type B	yes
Q2FWD9_C12	C	Q2FWD9	tdk	Thymidine kinase	no
Q2FWD9_C145	C	Q2FWD9	tdk	Thymidine kinase	no
Q2FWE2_C209	C	Q2FWE2	SAOUHSC_02357	Threonylcarbamoyl-AMP synthase	yes
Q2FWE2_C304	C	Q2FWE2	SAOUHSC_02357	Threonylcarbamoyl-AMP synthase	yes
Q2FWE4_C141	C	Q2FWE4	SAOUHSC_02355	UPF0340 protein SAOUHSC_02355	no
Q2FWE4_C69	C	Q2FWE4	SAOUHSC_02355	UPF0340 protein SAOUHSC_02355	no
Q2FWE5_C238	C	Q2FWE5	glyA	Serine hydroxymethyltransferase	no
Q2FWE5_C339	C	Q2FWE5	glyA	Serine hydroxymethyltransferase	no
Q2FWE5_C64	C	Q2FWE5	glyA	Serine hydroxymethyltransferase	no
Q2FWE6_C159	C	Q2FWE6	upp	Uracil phosphoribosyltransferase	no
Q2FWE6_M38	M	Q2FWE6	upp	Uracil phosphoribosyltransferase	no
Q2FWE6_M84	M	Q2FWE6	upp	Uracil phosphoribosyltransferase	no
Q2FWF0_M10	M	Q2FWF0	atpD	ATP synthase subunit beta	no
Q2FWF5_C134	C	Q2FWF5	fabZ	3-hydroxyacyl-[acyl-carrier-protein] dehydratase FabZ	yes
Q2FWF5_C94	C	Q2FWF5	fabZ	3-hydroxyacyl-[acyl-carrier-protein] dehydratase FabZ	yes
Q2FWF6_C119	C	Q2FWF6	SAOUHSC_02335	Uncharacterized protein	no
Q2FWG1_C215	C	Q2FWG1	SAOUHSC_02330	Phosphomethylpyrimidine kinase	no
Q2FWG2_C16	C	Q2FWG2	thiM	Hydroxyethylthiazole kinase	no
Q2FWG2_C190	C	Q2FWG2	thiM	Hydroxyethylthiazole kinase	no
Q2FWG3_C13	C	Q2FWG3	thiE	Thiamine-phosphate synthase	no
Q2FWG3_C65	C	Q2FWG3	thiE	Thiamine-phosphate synthase	no
Q2FWG7_C213	C	Q2FWG7	SAOUHSC_02324	Uncharacterized protein	no
Q2FWG7_C56	C	Q2FWG7	SAOUHSC_02324	Uncharacterized protein	no
Q2FWH3_C190	C	Q2FWH3	ddl	D-alanine--D-alanine ligase	yes
Q2FWH3_C286	C	Q2FWH3	ddl	D-alanine--D-alanine ligase	yes
Q2FWH3_C7	C	Q2FWH3	ddl	D-alanine--D-alanine ligase	yes
Q2FWH3_M133	M	Q2FWH3	ddl	D-alanine--D-alanine ligase	yes
Q2FWH6_C207	C	Q2FWH6	SAOUHSC_02315	DNA-binding response regulator, putative	no
Q2FWH6_C63	C	Q2FWH6	SAOUHSC_02315	DNA-binding response regulator, putative	no
Q2FWJ4_C217	C	Q2FWJ4	SAOUHSC_02298	RNA polymerase sigma factor	no
Q2FWJ6_C25	C	Q2FWJ6	SAOUHSC_02296	Protein SprT-like	no
Q2FWJ9_C78	C	Q2FWJ9	ilvA	L-threonine dehydratase biosynthetic IlvA	no
Q2FWK2_C298	C	Q2FWK2	leuB	3-isopropylmalate dehydrogenase	no
Q2FWK4_C199	C	Q2FWK4	ilvC	Ketol-acid reductoisomerase (NADP(+))	no
Q2FWK9_C68	C	Q2FWK9	SAOUHSC_02280	Uncharacterized protein	yes
Q2FWL1_C88	C	Q2FWL1	SAOUHSC_02278	Ribosomal-protein-alanine acetyltransferase	no
Q2FWL2_C14	C	Q2FWL2	tsaD	tRNA N6-adenosine threonylcarbamoyltransferase	yes
Q2FWL2_C259	C	Q2FWL2	tsaD	tRNA N6-adenosine threonylcarbamoyltransferase	yes
Q2FWL2_C287	C	Q2FWL2	tsaD	tRNA N6-adenosine threonylcarbamoyltransferase	yes
Q2FWM0_C292	C	Q2FWM0	SAOUHSC_02269	Sucrose operon repressor, putative	no
Q2FWM1_C320	C	Q2FWM1	SAOUHSC_02268	Invertase	no
Q2FWM2_C134	C	Q2FWM2	SAOUHSC_02267	Fructokinase, putative	no
Q2FWM2_C42	C	Q2FWM2	SAOUHSC_02267	Fructokinase, putative	no
Q2FWM4_C169	C	Q2FWM4	SAOUHSC_02265	Accessory gene regulator protein A	no
Q2FWM4_C198	C	Q2FWM4	SAOUHSC_02265	Accessory gene regulator protein A	no
Q2FWM4_C93	C	Q2FWM4	SAOUHSC_02265	Accessory gene regulator protein A	no
Q2FWM9_C146	C	Q2FWM9	SAOUHSC_02259	Uncharacterized protein	no
Q2FWN8_C257	C	Q2FWN8	SAOUHSC_02244	Uncharacterized protein	no
Q2FWN8_C30	C	Q2FWN8	SAOUHSC_02244	Uncharacterized protein	no
Q2FWP1_C191	C	Q2FWP1	hlb	Phospholipase C	no
Q2FWW9_C187	C	Q2FWW9	SAOUHSC_02152	ABC transporter, ATP-binding protein, putative	yes
Q2FWX1_C63	C	Q2FWX1	SAOUHSC_02150	Uncharacterized protein	no
Q2FWX5_C172	C	Q2FWX5	SAOUHSC_02146	Uncharacterized protein	no
Q2FWX5_C183	C	Q2FWX5	SAOUHSC_02146	Uncharacterized protein	no
Q2FWX5_C231	C	Q2FWX5	SAOUHSC_02146	Uncharacterized protein	no
Q2FWX8_C304	C	Q2FWX8	SAOUHSC_02143	Uncharacterized protein SAOUHSC_02143	no
Q2FWX8_C328	C	Q2FWX8	SAOUHSC_02143	Uncharacterized protein SAOUHSC_02143	no
Q2FWX8_C339	C	Q2FWX8	SAOUHSC_02143	Uncharacterized protein SAOUHSC_02143	no
Q2FWX8_C61	C	Q2FWX8	SAOUHSC_02143	Uncharacterized protein SAOUHSC_02143	no
Q2FWX9_C244	C	Q2FWX9	SAOUHSC_02142	Aldehyde dehydrogenase	no
Q2FWY1_C110	C	Q2FWY1	ppaC	Probable manganese-dependent inorganic pyrophosphatase	yes
Q2FWY1_C118	C	Q2FWY1	ppaC	Probable manganese-dependent inorganic pyrophosphatase	yes
Q2FWY1_C158	C	Q2FWY1	ppaC	Probable manganese-dependent inorganic pyrophosphatase	yes
Q2FWY3_C140	C	Q2FWY3	SAOUHSC_02138	Uncharacterized protein	no
Q2FWY3_C197	C	Q2FWY3	SAOUHSC_02138	Uncharacterized protein	no
Q2FWY3_C261	C	Q2FWY3	SAOUHSC_02138	Uncharacterized protein	no
Q2FWY3_C31	C	Q2FWY3	SAOUHSC_02138	Uncharacterized protein	no
Q2FWY3_C46	C	Q2FWY3	SAOUHSC_02138	Uncharacterized protein	no
Q2FWY3_C68	C	Q2FWY3	SAOUHSC_02138	Uncharacterized protein	no
Q2FWY9_C186	C	Q2FWY9	gatA	Glutamyl-tRNA(Gln) amidotransferase subunit A	yes
Q2FWY9_C91	C	Q2FWY9	gatA	Glutamyl-tRNA(Gln) amidotransferase subunit A	yes
Q2FWY9_H147	H	Q2FWY9	gatA	Glutamyl-tRNA(Gln) amidotransferase subunit A	yes
Q2FWZ0_C191	C	Q2FWZ0	gatB	Aspartyl/glutamyl-tRNA(Asn/Gln) amidotransferase subunit B	yes
Q2FWZ0_M123	M	Q2FWZ0	gatB	Aspartyl/glutamyl-tRNA(Asn/Gln) amidotransferase subunit B	yes
Q2FWZ3_C411	C	Q2FWZ3	SAOUHSC_02113	RNA methyltransferase, TrmA family, putative	no
Q2FWZ6_C22	C	Q2FWZ6	SAOUHSC_02110	Uncharacterized protein	no
Q2FX00_C94	C	Q2FX00	SAOUHSC_02106	Uncharacterized protein	yes
Q2FX05_C123	C	Q2FX05	map	Methionine aminopeptidase	yes
Q2FX05_C19	C	Q2FX05	map	Methionine aminopeptidase	yes
Q2FX05_C67	C	Q2FX05	map	Methionine aminopeptidase	yes
Q2FX05_D124	D	Q2FX05	map	Methionine aminopeptidase	yes
Q2FX05_M26	M	Q2FX05	map	Methionine aminopeptidase	yes
Q2FX12_C13	C	Q2FX12	ptpA	Low molecular weight protein-tyrosine-phosphatase PtpA	no
Q2FX12_C8	C	Q2FX12	ptpA	Low molecular weight protein-tyrosine-phosphatase PtpA	no
Q2FX94_C209	C	Q2FX94	fumC	Fumarate hydratase class II	no
Q2FX95_C210	C	Q2FX95	SAOUHSC_01982	Ribosomal large subunit pseudouridine synthase, RluD subfamily, putative	no
Q2FX95_M33	M	Q2FX95	SAOUHSC_01982	Ribosomal large subunit pseudouridine synthase, RluD subfamily, putative	no
Q2FX96_C289	C	Q2FX96	SAOUHSC_01981	Sensor histidine kinase, putative	no
Q2FX98_C87	C	Q2FX98	SAOUHSC_01979	Uncharacterized protein	yes
Q2FXA0_E90	E	Q2FXA0	SAOUHSC_01977	UPF0342 protein SAOUHSC_01977	no
Q2FXA4_C276	C	Q2FXA4	hemH	Ferrochelatase	no
Q2FXA4_H181	H	Q2FXA4	hemH	Ferrochelatase	no
Q2FXA5_C343	C	Q2FXA5	SAOUHSC_01960	Protoporphyrinogen oxidase	no
Q2FXA5_C451	C	Q2FXA5	SAOUHSC_01960	Protoporphyrinogen oxidase	no
Q2FXB7_C50	C	Q2FXB7	SAOUHSC_01948	ABC transporter domain protein	no
Q2FXD0_C293	C	Q2FXD0	SAOUHSC_01933	Type I restriction-modification system, M subunit	no
Q2FXD0_C459	C	Q2FXD0	SAOUHSC_01933	Type I restriction-modification system, M subunit	no
Q2FXD0_M90	M	Q2FXD0	SAOUHSC_01933	Type I restriction-modification system, M subunit	no
Q2FXD1_C350	C	Q2FXD1	SAOUHSC_01932	Type I restriction-modification enzyme, S subunit, EcoA family, putative	no
Q2FXD1_C358	C	Q2FXD1	SAOUHSC_01932	Type I restriction-modification enzyme, S subunit, EcoA family, putative	no
Q2FXE2_C28	C	Q2FXE2	SAOUHSC_01907	Uncharacterized protein	no
Q2FXE8_C179	C	Q2FXE8	SAOUHSC_01901	Transaldolase	no
Q2FXE8_C198	C	Q2FXE8	SAOUHSC_01901	Transaldolase	no
Q2FXF5_C15	C	Q2FXF5	arsC	Arsenate reductase	no
Q2FXF5_C89	C	Q2FXF5	arsC	Arsenate reductase	no
Q2FXG0_C124	C	Q2FXG0	SAOUHSC_01888	Riboflavin synthase, alpha subunit	no
Q2FXG1_C162	C	Q2FXG1	ribBA	Riboflavin biosynthesis protein RibBA	no
Q2FXG1_C254	C	Q2FXG1	ribBA	Riboflavin biosynthesis protein RibBA	no
Q2FXG1_C265	C	Q2FXG1	ribBA	Riboflavin biosynthesis protein RibBA	no
Q2FXG1_C57	C	Q2FXG1	ribBA	Riboflavin biosynthesis protein RibBA	no
Q2FXG2_C79	C	Q2FXG2	ribH	6,7-dimethyl-8-ribityllumazine synthase	no
Q2FXG2_C92	C	Q2FXG2	ribH	6,7-dimethyl-8-ribityllumazine synthase	no
Q2FXG9_C181	C	Q2FXG9	SAOUHSC_01878	Uncharacterized protein	no
Q2FXH0_C52	C	Q2FXH0	SAOUHSC_01877	Uncharacterized protein	no
Q2FXH2_C159	C	Q2FXH2	leuS	Leucine--tRNA ligase	yes
Q2FXH2_C498	C	Q2FXH2	leuS	Leucine--tRNA ligase	yes
Q2FXH5_C250	C	Q2FXH5	SAOUHSC_01872	Uncharacterized protein	no
Q2FXH9_C155	C	Q2FXH9	SAOUHSC_01868	Putative dipeptidase SAOUHSC_01868	no
Q2FXH9_C178	C	Q2FXH9	SAOUHSC_01868	Putative dipeptidase SAOUHSC_01868	no
Q2FXH9_M217	M	Q2FXH9	SAOUHSC_01868	Putative dipeptidase SAOUHSC_01868	no
Q2FXI5_C187	C	Q2FXI5	SAOUHSC_01861	Uncharacterized protein	no
Q2FXI5_C317	C	Q2FXI5	SAOUHSC_01861	Uncharacterized protein	no
Q2FXI6_C27	C	Q2FXI6	SAOUHSC_01860	Uncharacterized protein	no
Q2FXI6_C61	C	Q2FXI6	SAOUHSC_01860	Uncharacterized protein	no
Q2FXI7_C197	C	Q2FXI7	SAOUHSC_01859	UPF0354 protein SAOUHSC_01859	no
Q2FXI8_C126	C	Q2FXI8	SAOUHSC_01858	Phenylalanine--tRNA ligase beta subunit	no
Q2FXI8_C167	C	Q2FXI8	SAOUHSC_01858	Phenylalanine--tRNA ligase beta subunit	no
Q2FXI8_N-terminal1	N-terminal	Q2FXI8	SAOUHSC_01858	Phenylalanine--tRNA ligase beta subunit	no
Q2FXI9_C974	C	Q2FXI9	SAOUHSC_01857	Uncharacterized protein	no
Q2FXJ0_C152	C	Q2FXJ0	murC	UDP-N-acetylmuramate--L-alanine ligase	yes
Q2FXJ0_C368	C	Q2FXJ0	murC	UDP-N-acetylmuramate--L-alanine ligase	yes
Q2FXJ5_C37	C	Q2FXJ5	tyrS	Tyrosine--tRNA ligase	yes
Q2FXJ9_C125	C	Q2FXJ9	SAOUHSC_01835	Uncharacterized protein	no
Q2FXK3_C127	C	Q2FXK3	SAOUHSC_01831	Uncharacterized protein	no
Q2FXK3_C85	C	Q2FXK3	SAOUHSC_01831	Uncharacterized protein	no
Q2FXK6_M87	M	Q2FXK6	rpsD	30S ribosomal protein S4	yes
Q2FXK7_C102	C	Q2FXK7	SAOUHSC_01828	GAF domain protein	no
Q2FXK7_C78	C	Q2FXK7	SAOUHSC_01828	GAF domain protein	no
Q2FXL3_C60	C	Q2FXL3	tpx	Thiol peroxidase	no
Q2FXL3_C93	C	Q2FXL3	tpx	Thiol peroxidase	no
Q2FXL3_W92	W	Q2FXL3	tpx	Thiol peroxidase	no
Q2FXL5_C206	C	Q2FXL5	ackA	Acetate kinase	no
Q2FXL5_M394	M	Q2FXL5	ackA	Acetate kinase	no
Q2FXL6_C137	C	Q2FXL6	SAOUHSC_01819	Putative universal stress protein SAOUHSC_01819	no
Q2FXL6_M110	M	Q2FXL6	SAOUHSC_01819	Putative universal stress protein SAOUHSC_01819	no
Q2FXL9_C149	C	Q2FXL9	SAOUHSC_01816	Uncharacterized peptidase SAOUHSC_01816	no
Q2FXL9_C164	C	Q2FXL9	SAOUHSC_01816	Uncharacterized peptidase SAOUHSC_01816	no
Q2FXL9_C56	C	Q2FXL9	SAOUHSC_01816	Uncharacterized peptidase SAOUHSC_01816	no
Q2FXM3_C218	C	Q2FXM3	SAOUHSC_01812	Uncharacterized protein	no
Q2FXM3_C82	C	Q2FXM3	SAOUHSC_01812	Uncharacterized protein	no
Q2FXM5_C140	C	Q2FXM5	SAOUHSC_01810	NADP-dependent malic enzyme, putative	no
Q2FXM5_C214	C	Q2FXM5	SAOUHSC_01810	NADP-dependent malic enzyme, putative	no
Q2FXM5_C362	C	Q2FXM5	SAOUHSC_01810	NADP-dependent malic enzyme, putative	no
Q2FXM6_C152	C	Q2FXM6	accD	Acetyl-coenzyme A carboxylase carboxyl transferase subunit beta	yes
Q2FXM6_C52	C	Q2FXM6	accD	Acetyl-coenzyme A carboxylase carboxyl transferase subunit beta	yes
Q2FXM8_C232	C	Q2FXM8	pfkA	ATP-dependent 6-phosphofructokinase	yes
Q2FXM8_C73	C	Q2FXM8	pfkA	ATP-dependent 6-phosphofructokinase	yes
Q2FXM8_D174	D	Q2FXM8	pfkA	ATP-dependent 6-phosphofructokinase	yes
Q2FXM9_C144	C	Q2FXM9	pyk	Pyruvate kinase	yes
Q2FXM9_C8	C	Q2FXM9	pyk	Pyruvate kinase	yes
Q2FXM9_H365	H	Q2FXM9	pyk	Pyruvate kinase	yes
Q2FXM9_M279	M	Q2FXM9	pyk	Pyruvate kinase	yes
Q2FXM9_M566	M	Q2FXM9	pyk	Pyruvate kinase	yes
Q2FXN3_C107	C	Q2FXN3	SAOUHSC_01802	Uncharacterized protein	no
Q2FXN3_C230	C	Q2FXN3	SAOUHSC_01802	Uncharacterized protein	no
Q2FXN4_C117	C	Q2FXN4	SAOUHSC_01801	Isocitrate dehydrogenase [NADP]	no
Q2FXN4_F115	F	Q2FXN4	SAOUHSC_01801	Isocitrate dehydrogenase [NADP]	no
Q2FXN4_M224	M	Q2FXN4	SAOUHSC_01801	Isocitrate dehydrogenase [NADP]	no
Q2FXN4_S364	S	Q2FXN4	SAOUHSC_01801	Isocitrate dehydrogenase [NADP]	no
Q2FXN4_T116	T	Q2FXN4	SAOUHSC_01801	Isocitrate dehydrogenase [NADP]	no
Q2FXN6_C65	C	Q2FXN6	SAOUHSC_01800	Two-component response regulator, putative	no
Q2FXP0_C288	C	Q2FXP0	SAOUHSC_01796	Formamidopyrimidine-DNA glycosylase	no
Q2FXP2_C153	C	Q2FXP2	SAOUHSC_01794	Glyceraldehyde-3-phosphate dehydrogenase	no
Q2FXP3_C6	C	Q2FXP3	nrdR	Transcriptional repressor NrdR	no
Q2FXP5_C148	C	Q2FXP5	SAOUHSC_01791	Uncharacterized protein	yes
Q2FXP5_C72	C	Q2FXP5	SAOUHSC_01791	Uncharacterized protein	yes
Q2FXP5_C99	C	Q2FXP5	SAOUHSC_01791	Uncharacterized protein	yes
Q2FXP9_C148	C	Q2FXP9	infC	Translation initiation factor IF-3	yes
Q2FXQ4_C197	C	Q2FXQ4	SAOUHSC_01781	Uncharacterized protein	no
Q2FXQ7_C16	C	Q2FXQ7	clpX	ATP-dependent Clp protease ATP-binding subunit ClpX	no
Q2FXQ8_C143	C	Q2FXQ8	engB	Probable GTP-binding protein EngB	yes
Q2FXR4_C143	C	Q2FXR4	hemL1	Glutamate-1-semialdehyde 2,1-aminomutase 1	no
Q2FXR4_C264	C	Q2FXR4	hemL1	Glutamate-1-semialdehyde 2,1-aminomutase 1	no
Q2FXR8_C317	C	Q2FXR8	valS	Valine--tRNA ligase	yes
Q2FXT4_C269	C	Q2FXT4	ruvB	Holliday junction ATP-dependent DNA helicase RuvB	yes
Q2FXT5_C119	C	Q2FXT5	queA	S-adenosylmethionine:tRNA ribosyltransferase-isomerase	no
Q2FXT6_C150	C	Q2FXT6	tgt	Queuine tRNA-ribosyltransferase	no
Q2FXT6_C259	C	Q2FXT6	tgt	Queuine tRNA-ribosyltransferase	no
Q2FXT6_C281	C	Q2FXT6	tgt	Queuine tRNA-ribosyltransferase	no
Q2FXT6_C308	C	Q2FXT6	tgt	Queuine tRNA-ribosyltransferase	no
Q2FXT9_C251	C	Q2FXT9	SAOUHSC_01744	Uncharacterized protein	no
Q2FXU0_C64	C	Q2FXU0	apt	Adenine phosphoribosyltransferase	no
Q2FXU2_C27	C	Q2FXU2	dtd	D-aminoacyl-tRNA deacylase	yes
Q2FXU4_C191	C	Q2FXU4	hisS	Histidine--tRNA ligase	yes
Q2FXU4_C194	C	Q2FXU4	hisS	Histidine--tRNA ligase	yes
Q2FXU4_C208	C	Q2FXU4	hisS	Histidine--tRNA ligase	yes
Q2FXU4_C284	C	Q2FXU4	hisS	Histidine--tRNA ligase	yes
Q2FXU5_C565	C	Q2FXU5	aspS	Aspartate--tRNA ligase	yes
Q2FXU7_C135	C	Q2FXU7	SAOUHSC_01735	Uncharacterized protein	no
Q2FXU7_C235	C	Q2FXU7	SAOUHSC_01735	Uncharacterized protein	no
Q2FXU7_C92	C	Q2FXU7	SAOUHSC_01735	Uncharacterized protein	no
Q2FXU8_C217	C	Q2FXU8	SAOUHSC_01734	Uncharacterized protein	no
Q2FXU8_C317	C	Q2FXU8	SAOUHSC_01734	Uncharacterized protein	no
Q2FXV0_C25	C	Q2FXV0	SAOUHSC_01732	Uncharacterized protein	no
Q2FXV6_C102	C	Q2FXV6	mnmA	tRNA-specific 2-thiouridylase MnmA	yes
Q2FXV6_C199	C	Q2FXV6	mnmA	tRNA-specific 2-thiouridylase MnmA	yes
Q2FXV8_C236	C	Q2FXV8	recD2	ATP-dependent RecD-like DNA helicase	no
Q2FXW5_C190	C	Q2FXW5	SAOUHSC_01716	Uncharacterized protein	no
Q2FXW9_C234	C	Q2FXW9	SAOUHSC_01711	Uncharacterized protein	no
Q2FXX1_C228	C	Q2FXX1	SAOUHSC_01709	Acetyl-CoA carboxylase, biotin carboxylase, putative	no
Q2FXX1_C243	C	Q2FXX1	SAOUHSC_01709	Acetyl-CoA carboxylase, biotin carboxylase, putative	no
Q2FXX1_C255	C	Q2FXX1	SAOUHSC_01709	Acetyl-CoA carboxylase, biotin carboxylase, putative	no
Q2FXX1_C49	C	Q2FXX1	SAOUHSC_01709	Acetyl-CoA carboxylase, biotin carboxylase, putative	no
Q2FXX2_C221	C	Q2FXX2	SAOUHSC_01708	UPF0271 protein SAOUHSC_01708	no
Q2FXY0_C277	C	Q2FXY0	SAOUHSC_01700	Uncharacterized protein	yes
Q2FXY3_C73	C	Q2FXY3	nadD	Probable nicotinate-nucleotide adenylyltransferase	yes
Q2FXY7_C306	C	Q2FXY7	lepA	Elongation factor 4	no
Q2FXY7_C383	C	Q2FXY7	lepA	Elongation factor 4	no
Q2FXY7_C431	C	Q2FXY7	lepA	Elongation factor 4	no
Q2FXZ2_C15	C	Q2FXZ2	dnaK	Chaperone protein DnaK	yes
Q2FXZ3_C192	C	Q2FXZ3	dnaJ	Chaperone protein DnaJ	yes
Q2FXZ4_C304	C	Q2FXZ4	prmA	Ribosomal protein L11 methyltransferase	no
Q2FXZ5_C82	C	Q2FXZ5	SAOUHSC_01680	Ribosomal RNA small subunit methyltransferase E	no
Q2FXZ6_C11	C	Q2FXZ6	SAOUHSC_01679	Uncharacterized protein	no
Q2FXZ8_C191	C	Q2FXZ8	SAOUHSC_01677	Uncharacterized protein	no
Q2FY02_C95	C	Q2FY02	ybeY	Endoribonuclease YbeY	yes
Q2FY04_C100	C	Q2FY04	SAOUHSC_01670	Cytidine deaminase	no
Q2FY04_C54	C	Q2FY04	SAOUHSC_01670	Cytidine deaminase	no
Q2FY08_C137	C	Q2FY08	glyQS	Glycine--tRNA ligase	yes
Q2FY08_C230	C	Q2FY08	glyQS	Glycine--tRNA ligase	yes
Q2FY08_C328	C	Q2FY08	glyQS	Glycine--tRNA ligase	yes
Q2FY08_C344	C	Q2FY08	glyQS	Glycine--tRNA ligase	yes
Q2FY08_C422	C	Q2FY08	glyQS	Glycine--tRNA ligase	yes
Q2FY10_C245	C	Q2FY10	SAOUHSC_01664	Putative pyruvate, phosphate dikinase regulatory protein	no
Q2FY13_C92	C	Q2FY13	SAOUHSC_01661	Uncharacterized protein	yes
Q2FY14_C164	C	Q2FY14	SAOUHSC_01660	GTP cyclohydrolase 1 type 2 homolog	no
Q2FY15_C120	C	Q2FY15	cshB	DEAD-box ATP-dependent RNA helicase CshB	no
Q2FY17_C218	C	Q2FY17	SAOUHSC_01657	ABC transporter, putative	no
Q2FY19_C106	C	Q2FY19	fur	Ferric uptake regulation protein	no
Q2FY19_C131	C	Q2FY19	fur	Ferric uptake regulation protein	no
Q2FY19_C134	C	Q2FY19	fur	Ferric uptake regulation protein	no
Q2FY22_C12	C	Q2FY22	rpmG2	50S ribosomal protein L33 2	no
Q2FY27_C108	C	Q2FY27	SAOUHSC_01646	Glucokinase, putative	no
Q2FY27_C15	C	Q2FY27	SAOUHSC_01646	Glucokinase, putative	no
Q2FY27_C237	C	Q2FY27	SAOUHSC_01646	Glucokinase, putative	no
Q2FY27_C252	C	Q2FY27	SAOUHSC_01646	Glucokinase, putative	no
Q2FY32_C53	C	Q2FY32	aroK	Shikimate kinase	no
Q2FY33_C203	C	Q2FY33	gcvT	Aminomethyltransferase	no
Q2FY33_C223	C	Q2FY33	gcvT	Aminomethyltransferase	no
Q2FY33_C91	C	Q2FY33	gcvT	Aminomethyltransferase	no
Q2FY33_M303	M	Q2FY33	gcvT	Aminomethyltransferase	no
Q2FY33_M338	M	Q2FY33	gcvT	Aminomethyltransferase	no
Q2FY33_M55	M	Q2FY33	gcvT	Aminomethyltransferase	no
Q2FY34_C330	C	Q2FY34	gcvPA	Probable glycine dehydrogenase (decarboxylating) subunit 1	no
Q2FY35_C379	C	Q2FY35	gcvPB	Probable glycine dehydrogenase (decarboxylating) subunit 2	no
Q2FY35_C80	C	Q2FY35	gcvPB	Probable glycine dehydrogenase (decarboxylating) subunit 2	no
Q2FY36_C88	C	Q2FY36	SAOUHSC_01630	Uncharacterized protein	no
Q2FY43_C49	C	Q2FY43	SAOUHSC_01623	Acetyl-CoA carboxylase, biotin carboxylase	yes
Q2FY44_C75	C	Q2FY44	SAOUHSC_01622	Uncharacterized protein	no
Q2FY47_C46	C	Q2FY47	xseB	Exodeoxyribonuclease 7 small subunit	no
Q2FY49_C124	C	Q2FY49	argR	Arginine repressor	no
Q2FY51_C43	C	Q2FY51	SAOUHSC_01614	Dihydrolipoyl dehydrogenase	no
Q2FY52_C175	C	Q2FY52	SAOUHSC_01613	2-oxoisovalerate dehydrogenase, E1 component, alpha subunit, putative	no
Q2FY52_C271	C	Q2FY52	SAOUHSC_01613	2-oxoisovalerate dehydrogenase, E1 component, alpha subunit, putative	no
Q2FY53_C111	C	Q2FY53	SAOUHSC_01612	2-oxoisovalerate dehydrogenase, E1 component, beta subunit, putative	no
Q2FY54_C389	C	Q2FY54	SAOUHSC_01611	Dihydrolipoamide acetyltransferase component of pyruvate dehydrogenase complex	no
Q2FY55_C142	C	Q2FY55	SAOUHSC_01610	UPF0403 protein SAOUHSC_01610	no
Q2FY55_C52	C	Q2FY55	SAOUHSC_01610	UPF0403 protein SAOUHSC_01610	no
Q2FY59_C60	C	Q2FY59	SAOUHSC_01606	Peptidase T, putative	no
Q2FY60_C168	C	Q2FY60	SAOUHSC_01605	6-phosphogluconate dehydrogenase, decarboxylating	yes
Q2FY64_C544	C	Q2FY64	SAOUHSC_01601	Alpha-amylase	no
Q2FY66_C430	C	Q2FY66	zwf	Glucose-6-phosphate 1-dehydrogenase	yes
Q2FY66_M411	M	Q2FY66	zwf	Glucose-6-phosphate 1-dehydrogenase	yes
Q2FY67_C215	C	Q2FY67	rnz	Ribonuclease Z	yes
Q2FY68_C100	C	Q2FY68	proC	Pyrroline-5-carboxylate reductase	no
Q2FY68_C244	C	Q2FY68	proC	Pyrroline-5-carboxylate reductase	no
Q2FY68_C81	C	Q2FY68	proC	Pyrroline-5-carboxylate reductase	no
Q2FY70_C3	C	Q2FY70	SAOUHSC_01595	Uncharacterized protein	no
Q2FY71_C19	C	Q2FY71	SAOUHSC_01594	Uncharacterized protein	no
Q2FY71_C35	C	Q2FY71	SAOUHSC_01594	Uncharacterized protein	no
Q2FY72_C48	C	Q2FY72	SAOUHSC_01593	NUDIX domain protein	no
Q2FY73_C103	C	Q2FY73	SAOUHSC_01592	Transcriptional regulator, Fur, putative	yes
Q2FY73_C140	C	Q2FY73	SAOUHSC_01592	Transcriptional regulator, Fur, putative	yes
Q2FY73_C143	C	Q2FY73	SAOUHSC_01592	Transcriptional regulator, Fur, putative	yes
Q2FY80_C552	C	Q2FY80	srrB	Sensor protein SrrB	no
Q2FYF3_C14	C	Q2FYF3	SAOUHSC_01499	Uncharacterized protein	no
Q2FYF5_C38	C	Q2FYF5	SAOUHSC_01496	Cytidylate kinase	yes
Q2FYG1_C250	C	Q2FYG1	gpsA	Glycerol-3-phosphate dehydrogenase [NAD(P)+]	no
Q2FYG1_C320	C	Q2FYG1	gpsA	Glycerol-3-phosphate dehydrogenase [NAD(P)+]	no
Q2FYG1_C43	C	Q2FYG1	gpsA	Glycerol-3-phosphate dehydrogenase [NAD(P)+]	no
Q2FYG4_C48	C	Q2FYG4	SAOUHSC_01488	Uncharacterized protein	no
Q2FYG5_C17	C	Q2FYG5	SAOUHSC_01487	Menaquinone biosynthesis methyltransferase, putative	no
Q2FYG6_C262	C	Q2FYG6	SAOUHSC_01486	Heptaprenyl diphosphate syntase component II, putative	no
Q2FYG9_C148	C	Q2FYG9	aroC	Chorismate synthase	no
Q2FYH2_C129	C	Q2FYH2	SAOUHSC_01480	Uncharacterized protein	no
Q2FYH2_C229	C	Q2FYH2	SAOUHSC_01480	Uncharacterized protein	no
Q2FYH6_C253	C	Q2FYH6	asnS	Asparagine--tRNA ligase	no
Q2FYH6_C342	C	Q2FYH6	asnS	Asparagine--tRNA ligase	no
Q2FYH6_C396	C	Q2FYH6	asnS	Asparagine--tRNA ligase	no
Q2FYH6_I325	I	Q2FYH6	asnS	Asparagine--tRNA ligase	no
Q2FYH6_M114	M	Q2FYH6	asnS	Asparagine--tRNA ligase	no
Q2FYI3_C81	C	Q2FYI3	SAOUHSC_01464	Uncharacterized protein	no
Q2FYI6_C107	C	Q2FYI6	SAOUHSC_01460	Uncharacterized protein	no
Q2FYI6_C8	C	Q2FYI6	SAOUHSC_01460	Uncharacterized protein	no
Q2FYJ0_C1074	C	Q2FYJ0	SAOUHSC_01455	Uncharacterized protein	no
Q2FYJ0_C43	C	Q2FYJ0	SAOUHSC_01455	Uncharacterized protein	no
Q2FYJ1_C143	C	Q2FYJ1	SAOUHSC_01454	Uncharacterized protein	no
Q2FYJ1_C61	C	Q2FYJ1	SAOUHSC_01454	Uncharacterized protein	no
Q2FYJ2_C18	C	Q2FYJ2	ald1	Alanine dehydrogenase 1	no
Q2FYK4_C144	C	Q2FYK4	SAOUHSC_01436	UPF0403 protein SAOUHSC_01436	no
Q2FYK5_C13	C	Q2FYK5	thyA	Thymidylate synthase	yes
Q2FYK5_C201	C	Q2FYK5	thyA	Thymidylate synthase	yes
Q2FYK5_C216	C	Q2FYK5	thyA	Thymidylate synthase	yes
Q2FYM2_D302	D	Q2FYM2	odhB	Dihydrolipoyllysine-residue succinyltransferase component of 2-oxoglutarate dehydrogenase complex	no
Q2FYN0_C47	C	Q2FYN0	SAOUHSC_01405	Uncharacterized protein	no
Q2FYN4_C66	C	Q2FYN4	lysA	Diaminopimelate decarboxylase	no
Q2FYN4_L348	L	Q2FYN4	lysA	Diaminopimelate decarboxylase	no
Q2FYN7_C53	C	Q2FYN7	dapH	2,3,4,5-tetrahydropyridine-2,6-dicarboxylate N-acetyltransferase	no
Q2FYP0_C126	C	Q2FYP0	asd	Aspartate-semialdehyde dehydrogenase	no
Q2FYP0_C224	C	Q2FYP0	asd	Aspartate-semialdehyde dehydrogenase	no
Q2FYP0_C302	C	Q2FYP0	asd	Aspartate-semialdehyde dehydrogenase	no
Q2FYP2_C219	C	Q2FYP2	SAOUHSC_01392	ABC transporter, ATP-binding protein, putative	no
Q2FYP2_C29	C	Q2FYP2	SAOUHSC_01392	ABC transporter, ATP-binding protein, putative	no
Q2FYQ2_C361	C	Q2FYQ2	SAOUHSC_01383	Uncharacterized protein	no
Q2FYQ9_C23	C	Q2FYQ9	SAOUHSC_01376	Uncharacterized protein	no
Q2FYQ9_C49	C	Q2FYQ9	SAOUHSC_01376	Uncharacterized protein	no
Q2FYQ9_C63	C	Q2FYQ9	SAOUHSC_01376	Uncharacterized protein	no
Q2FYR0_C248	C	Q2FYR0	SAOUHSC_01375	Uncharacterized protein	no
Q2FYR1_C102	C	Q2FYR1	femB	Aminoacyltransferase FemB	yes
Q2FYR2_C56	C	Q2FYR2	femA	Aminoacyltransferase FemA	yes
Q2FYR6_C113	C	Q2FYR6	trpC	Indole-3-glycerol phosphate synthase	no
Q2FYR6_C243	C	Q2FYR6	trpC	Indole-3-glycerol phosphate synthase	no
Q2FYR8_C148	C	Q2FYR8	SAOUHSC_01367	Anthranilate synthase component II, putative	no
Q2FYR9_C105	C	Q2FYR9	SAOUHSC_01366	Anthranilate synthase component I	no
Q2FYR9_C316	C	Q2FYR9	SAOUHSC_01366	Anthranilate synthase component I	no
Q2FYS0_C275	C	Q2FYS0	SAOUHSC_01365	Uncharacterized protein	no
Q2FYS9_C314	C	Q2FYS9	SAOUHSC_01347	Aconitate hydratase	no
Q2FYS9_H181	H	Q2FYS9	SAOUHSC_01347	Aconitate hydratase	no
Q2FYS9_M817	M	Q2FYS9	SAOUHSC_01347	Aconitate hydratase	no
Q2FYT7_M81	M	Q2FYT7	SAOUHSC_01338	UPF0154 protein SAOUHSC_01338	no
Q2FYU4_C24	C	Q2FYU4	guaC	GMP reductase	no
Q2FYU7_C368	C	Q2FYU7	katA	Catalase	no
Q2FYU7_M453	M	Q2FYU7	katA	Catalase	no
Q2FYV1_C101	C	Q2FYV1	SAOUHSC_01323	Uncharacterized protein	no
Q2FYV2_C207	C	Q2FYV2	thrB	Homoserine kinase	no
Q2FYV2_C82	C	Q2FYV2	thrB	Homoserine kinase	no
Q2FYW6_C50	C	Q2FYW6	SAOUHSC_01307	Uncharacterized protein	no
Q2FYY6_C210	C	Q2FYY6	SAOUHSC_01287	Glutamine synthetase	yes
Q2FYY6_C291	C	Q2FYY6	SAOUHSC_01287	Glutamine synthetase	yes
Q2FYY6_C309	C	Q2FYY6	SAOUHSC_01287	Glutamine synthetase	yes
Q2FYY6_C96	C	Q2FYY6	SAOUHSC_01287	Glutamine synthetase	yes
Q2FYZ0_C36	C	Q2FYZ0	SAOUHSC_01282	Glutathione peroxidase	no
Q2FYZ4_C405	C	Q2FYZ4	glpD	Aerobic glycerol-3-phosphate dehydrogenase	no
Q2FYZ5_C111	C	Q2FYZ5	glpK	Glycerol kinase	no
Q2FYZ5_C254	C	Q2FYZ5	glpK	Glycerol kinase	no
Q2FYZ5_C384	C	Q2FYZ5	glpK	Glycerol kinase	no
Q2FYZ5_K115	K	Q2FYZ5	glpK	Glycerol kinase	no
Q2FYZ5_M391	M	Q2FYZ5	glpK	Glycerol kinase	no
Q2FYZ9_C21	C	Q2FYZ9	mutS	DNA mismatch repair protein MutS	no
Q2FYZ9_C541	C	Q2FYZ9	mutS	DNA mismatch repair protein MutS	no
Q2FYZ9_C87	C	Q2FYZ9	mutS	DNA mismatch repair protein MutS	no
Q2FZ02_C145	C	Q2FZ02	miaB	tRNA-2-methylthio-N(6)-dimethylallyladenosine synthase	no
Q2FZ02_C453	C	Q2FZ02	miaB	tRNA-2-methylthio-N(6)-dimethylallyladenosine synthase	no
Q2FZ03_C54	C	Q2FZ03	SAOUHSC_01268	Uncharacterized protein	no
Q2FZ03_C70	C	Q2FZ03	SAOUHSC_01268	Uncharacterized protein	no
Q2FZ04_C16	C	Q2FZ04	SAOUHSC_01267	Uncharacterized protein	no
Q2FZ04_C19	C	Q2FZ04	SAOUHSC_01267	Uncharacterized protein	no
Q2FZ04_C50	C	Q2FZ04	SAOUHSC_01267	Uncharacterized protein	no
Q2FZ07_C53	C	Q2FZ07	SAOUHSC_01264	Uncharacterized protein	no
Q2FZ09_M133	M	Q2FZ09	recA	Protein RecA	no
Q2FZ13_C151	C	Q2FZ13	SAOUHSC_01258	Uncharacterized protein	no
Q2FZ13_C226	C	Q2FZ13	SAOUHSC_01258	Uncharacterized protein	no
Q2FZ14_C210	C	Q2FZ14	SAOUHSC_01257	Uncharacterized protein	no
Q2FZ17_C141	C	Q2FZ17	SAOUHSC_01254	Uncharacterized protein	no
Q2FZ17_C152	C	Q2FZ17	SAOUHSC_01254	Uncharacterized protein	no
Q2FZ17_C175	C	Q2FZ17	SAOUHSC_01254	Uncharacterized protein	no
Q2FZ19_C233	C	Q2FZ19	rnj2	Ribonuclease J 2	yes
Q2FZ19_C372	C	Q2FZ19	rnj2	Ribonuclease J 2	yes
Q2FZ20_C448	C	Q2FZ20	pnp	Polyribonucleotide nucleotidyltransferase	no
Q2FZ22_C47	C	Q2FZ22	pyrH	Uridylate kinase	yes
Q2FZ22_C98	C	Q2FZ22	pyrH	Uridylate kinase	yes
Q2FZ23_C23	C	Q2FZ23	tsf	Elongation factor Ts	yes
Q2FZ23_C240	C	Q2FZ23	tsf	Elongation factor Ts	yes
Q2FZ25_C191	C	Q2FZ25	rpsB	30S ribosomal protein S2	yes
Q2FZ31_C191	C	Q2FZ31	trmFO	Methylenetetrahydrofolate--tRNA-(uracil-5-)-methyltransferase TrmFO	no
Q2FZ31_C225	C	Q2FZ31	trmFO	Methylenetetrahydrofolate--tRNA-(uracil-5-)-methyltransferase TrmFO	no
Q2FZ31_C52	C	Q2FZ31	trmFO	Methylenetetrahydrofolate--tRNA-(uracil-5-)-methyltransferase TrmFO	no
Q2FZ32_C620	C	Q2FZ32	topA	DNA topoisomerase 1	yes
Q2FZ36_C124	C	Q2FZ36	sucD	Succinate--CoA ligase [ADP-forming] subunit alpha	no
Q2FZ36_C269	C	Q2FZ36	sucD	Succinate--CoA ligase [ADP-forming] subunit alpha	no
Q2FZ36_H24	H	Q2FZ36	sucD	Succinate--CoA ligase [ADP-forming] subunit alpha	no
Q2FZ36_N-terminal2	N-terminal	Q2FZ36	sucD	Succinate--CoA ligase [ADP-forming] subunit alpha	no
Q2FZ37_C102	C	Q2FZ37	sucC	Succinate--CoA ligase [ADP-forming] subunit beta	yes
Q2FZ37_C325	C	Q2FZ37	sucC	Succinate--CoA ligase [ADP-forming] subunit beta	yes
Q2FZ37_H84	H	Q2FZ37	sucC	Succinate--CoA ligase [ADP-forming] subunit beta	yes
Q2FZ37_M124	M	Q2FZ37	sucC	Succinate--CoA ligase [ADP-forming] subunit beta	yes
Q2FZ37_N-terminal1	N-terminal	Q2FZ37	sucC	Succinate--CoA ligase [ADP-forming] subunit beta	yes
Q2FZ38_C26	C	Q2FZ38	rnhB	Ribonuclease HII	no
Q2FZ39_C277	C	Q2FZ39	SAOUHSC_01214	Ribosome biogenesis GTPase A	yes
Q2FZ43_C110	C	Q2FZ43	trmD	tRNA (guanine-N(1)-)-methyltransferase	yes
Q2FZ43_C86	C	Q2FZ43	trmD	tRNA (guanine-N(1)-)-methyltransferase	yes
Q2FZ48_C311	C	Q2FZ48	ftsY	Signal recognition particle receptor FtsY	yes
Q2FZ50_C95	C	Q2FZ50	rnc	Ribonuclease 3	no
Q2FZ53_C118	C	Q2FZ53	SAOUHSC_01199	3-oxoacyl-(Acyl-carrier-protein) reductase, putative	yes
Q2FZ54_C161	C	Q2FZ54	SAOUHSC_01198	Malonyl CoA-acyl carrier protein transacylase	yes
Q2FZ54_D221	D	Q2FZ54	SAOUHSC_01198	Malonyl CoA-acyl carrier protein transacylase	yes
Q2FZ55_C92	C	Q2FZ55	plsX	Phosphate acyltransferase	yes
Q2FZ58_C153	C	Q2FZ58	SAOUHSC_01193	Uncharacterized protein SAOUHSC_01193	no
Q2FZ58_C193	C	Q2FZ58	SAOUHSC_01193	Uncharacterized protein SAOUHSC_01193	no
Q2FZ58_M363	M	Q2FZ58	SAOUHSC_01193	Uncharacterized protein SAOUHSC_01193	no
Q2FZ58_M393	M	Q2FZ58	SAOUHSC_01193	Uncharacterized protein SAOUHSC_01193	no
Q2FZ59_C30	C	Q2FZ59	SAOUHSC_01192	Uncharacterized protein	no
Q2FZ60_C5	C	Q2FZ60	rpmB	50S ribosomal protein L28	yes
Q2FZ61_C7	C	Q2FZ61	SAOUHSC_01190	Uncharacterized protein	yes
Q2FZ65_C36	C	Q2FZ65	SAOUHSC_01186	Uncharacterized protein	no
Q2FZ66_C127	C	Q2FZ66	rlmN	Probable dual-specificity RNA methyltransferase RlmN	no
Q2FZ66_C131	C	Q2FZ66	rlmN	Probable dual-specificity RNA methyltransferase RlmN	no
Q2FZ67_C325	C	Q2FZ67	SAOUHSC_01184	16S rRNA (cytosine(967)-C(5))-methyltransferase	no
Q2FZ70_C35	C	Q2FZ70	pyrE	Orotate phosphoribosyltransferase	no
Q2FZ71_C155	C	Q2FZ71	pyrF	Orotidine 5'-phosphate decarboxylase	no
Q2FZ72_C34	C	Q2FZ72	carB	Carbamoyl-phosphate synthase large chain	no
Q2FZ72_C525	C	Q2FZ72	carB	Carbamoyl-phosphate synthase large chain	no
Q2FZ73_C248	C	Q2FZ73	carA	Carbamoyl-phosphate synthase small chain	no
Q2FZ74_C207	C	Q2FZ74	pyrC	Dihydroorotase	no
Q2FZ75_C53	C	Q2FZ75	pyrB	Aspartate carbamoyltransferase	no
Q2FZ75_C86	C	Q2FZ75	pyrB	Aspartate carbamoyltransferase	no
Q2FZ75_C94	C	Q2FZ75	pyrB	Aspartate carbamoyltransferase	no
Q2FZ75_G93	G	Q2FZ75	pyrB	Aspartate carbamoyltransferase	no
Q2FZ78_C227	C	Q2FZ78	SAOUHSC_01163	Pseudouridine synthase	no
Q2FZ82_C124	C	Q2FZ82	ileS	Isoleucine--tRNA ligase	yes
Q2FZ82_C886	C	Q2FZ82	ileS	Isoleucine--tRNA ligase	yes
Q2FZ82_C906	C	Q2FZ82	ileS	Isoleucine--tRNA ligase	yes
Q2FZ89_N-terminal1	N-terminal	Q2FZ89	ftsZ	Cell division protein FtsZ	yes
Q2FZ92_C221	C	Q2FZ92	murD	UDP-N-acetylmuramoylalanine--D-glutamate ligase	yes
Q2FZ92_C350	C	Q2FZ92	murD	UDP-N-acetylmuramoylalanine--D-glutamate ligase	yes
Q2FZA2_C201	C	Q2FZA2	SAOUHSC_01137	Uncharacterized protein	no
Q2FZC4_C100	C	Q2FZC4	SAOUHSC_01108	Phosphoesterase	no
Q2FZC4_C55	C	Q2FZC4	SAOUHSC_01108	Phosphoesterase	no
Q2FZC5_C117	C	Q2FZC5	SAOUHSC_01107	dITP/XTP pyrophosphatase	no
Q2FZC6_C143	C	Q2FZC6	murI	Glutamate racemase	yes
Q2FZC6_C184	C	Q2FZC6	murI	Glutamate racemase	yes
Q2FZC6_C39	C	Q2FZC6	murI	Glutamate racemase	yes
Q2FZC6_C72	C	Q2FZC6	murI	Glutamate racemase	yes
Q2FZC7_C100	C	Q2FZC7	SAOUHSC_01105	Iron-sulphur subunit of succinate dehydrogenase, putative	no
Q2FZC7_C181	C	Q2FZC7	SAOUHSC_01105	Iron-sulphur subunit of succinate dehydrogenase, putative	no
Q2FZC7_C234	C	Q2FZC7	SAOUHSC_01105	Iron-sulphur subunit of succinate dehydrogenase, putative	no
Q2FZC7_C238	C	Q2FZC7	SAOUHSC_01105	Iron-sulphur subunit of succinate dehydrogenase, putative	no
Q2FZC7_C55	C	Q2FZC7	SAOUHSC_01105	Iron-sulphur subunit of succinate dehydrogenase, putative	no
Q2FZC8_C296	C	Q2FZC8	SAOUHSC_01104	Succinate dehydrogenase, flavoprotein chain TC0881, putative	no
Q2FZC8_C377	C	Q2FZC8	SAOUHSC_01104	Succinate dehydrogenase, flavoprotein chain TC0881, putative	no
Q2FZC8_C44	C	Q2FZC8	SAOUHSC_01104	Succinate dehydrogenase, flavoprotein chain TC0881, putative	no
Q2FZD2_C29	C	Q2FZD2	trxA	Thioredoxin	yes
Q2FZD3_C378	C	Q2FZD3	mutS2	Endonuclease MutS2	no
Q2FZD8_C120	C	Q2FZD8	pheT	Phenylalanine--tRNA ligase beta subunit	yes
Q2FZD8_C79	C	Q2FZD8	pheT	Phenylalanine--tRNA ligase beta subunit	yes
Q2FZF3_C66	C	Q2FZF3	SAOUHSC_01077	Uncharacterized protein	yes
Q2FZG4_M275	M	Q2FZG4	SAOUHSC_01040	Pyruvate dehydrogenase complex, E1 component, alpha subunit, putative	yes
Q2FZG9_C191	C	Q2FZG9	rnj1	Ribonuclease J 1	yes
Q2FZG9_C297	C	Q2FZG9	rnj1	Ribonuclease J 1	yes
Q2FZG9_C406	C	Q2FZG9	rnj1	Ribonuclease J 1	yes
Q2FZH4_C12	C	Q2FZH4	SAOUHSC_01030	Uncharacterized protein	no
Q2FZH5_C557	C	Q2FZH5	SAOUHSC_01029	Phosphoenolpyruvate-protein phosphotransferase	no
Q2FZH5_M547	M	Q2FZH5	SAOUHSC_01029	Phosphoenolpyruvate-protein phosphotransferase	no
Q2FZH7_C172	C	Q2FZH7	SAOUHSC_01027	Uncharacterized protein	no
Q2FZH8_C331	C	Q2FZH8	SAOUHSC_01026	Uncharacterized protein	no
Q2FZI5_C137	C	Q2FZI5	purD	Phosphoribosylamine--glycine ligase	no
Q2FZI5_C230	C	Q2FZI5	purD	Phosphoribosylamine--glycine ligase	no
Q2FZI7_C156	C	Q2FZI7	purN	Phosphoribosylglycinamide formyltransferase	no
Q2FZI7_C44	C	Q2FZI7	purN	Phosphoribosylglycinamide formyltransferase	no
Q2FZJ0_C32	C	Q2FZJ0	purL	Phosphoribosylformylglycinamidine synthase subunit PurL	no
Q2FZJ0_C496	C	Q2FZJ0	purL	Phosphoribosylformylglycinamidine synthase subunit PurL	no
Q2FZJ0_C522	C	Q2FZJ0	purL	Phosphoribosylformylglycinamidine synthase subunit PurL	no
Q2FZJ0_C55	C	Q2FZJ0	purL	Phosphoribosylformylglycinamidine synthase subunit PurL	no
Q2FZJ1_C13	C	Q2FZJ1	purQ	Phosphoribosylformylglycinamidine synthase subunit PurQ	no
Q2FZJ1_C148	C	Q2FZJ1	purQ	Phosphoribosylformylglycinamidine synthase subunit PurQ	no
Q2FZJ1_C188	C	Q2FZJ1	purQ	Phosphoribosylformylglycinamidine synthase subunit PurQ	no
Q2FZJ4_C180	C	Q2FZJ4	purK	N5-carboxyaminoimidazole ribonucleotide synthase	no
Q2FZJ4_C71	C	Q2FZJ4	purK	N5-carboxyaminoimidazole ribonucleotide synthase	no
Q2FZJ6_C140	C	Q2FZJ6	folD	Bifunctional protein FolD	no
Q2FZJ6_H189	H	Q2FZJ6	folD	Bifunctional protein FolD	no
Q2FZJ6_H68	H	Q2FZJ6	folD	Bifunctional protein FolD	no
Q2FZJ6_S192	S	Q2FZJ6	folD	Bifunctional protein FolD	no
Q2FZK7_H1124	H	Q2FZK7	atl	Bifunctional autolysin	no
Q2FZL1_C30	C	Q2FZL1	SAOUHSC_00989	Aminotransferase	no
Q2FZL5_C129	C	Q2FZL5	menB	1,4-dihydroxy-2-naphthoyl-CoA synthase	no
Q2FZL5_C175	C	Q2FZL5	menB	1,4-dihydroxy-2-naphthoyl-CoA synthase	no
Q2FZL5_C206	C	Q2FZL5	menB	1,4-dihydroxy-2-naphthoyl-CoA synthase	no
Q2FZL5_C72	C	Q2FZL5	menB	1,4-dihydroxy-2-naphthoyl-CoA synthase	no
Q2FZL5_M237	M	Q2FZL5	menB	1,4-dihydroxy-2-naphthoyl-CoA synthase	no
Q2FZL8_C369	C	Q2FZL8	SAOUHSC_00982	Uncharacterized protein	no
Q2FZN7_M151	M	Q2FZN7	SAOUHSC_00963	Lipoate--protein ligase	no
Q2FZP0_C133	C	Q2FZP0	SAOUHSC_00960	Uncharacterized protein	no
Q2FZP0_C456	C	Q2FZP0	SAOUHSC_00960	Uncharacterized protein	no
Q2FZP0_C494	C	Q2FZP0	SAOUHSC_00960	Uncharacterized protein	no
Q2FZP4_C112	C	Q2FZP4	prfC	Peptide chain release factor 3	no
Q2FZP9_N-terminal1	N-terminal	Q2FZP9	SAOUHSC_00951	Putative phosphoesterase SAOUHSC_00951	no
Q2FZQ7_C38	C	Q2FZQ7	trpS	Tryptophan--tRNA ligase	yes
Q2FZR5_C173	C	Q2FZR5	SAOUHSC_00925	Uncharacterized protein	no
Q2FZR9_C165	C	Q2FZR9	SAOUHSC_00921	3-oxoacyl-[acyl-carrier-protein] synthase 2	yes
Q2FZR9_C220	C	Q2FZR9	SAOUHSC_00921	3-oxoacyl-[acyl-carrier-protein] synthase 2	yes
Q2FZR9_H269	H	Q2FZR9	SAOUHSC_00921	3-oxoacyl-[acyl-carrier-protein] synthase 2	yes
Q2FZR9_M143	M	Q2FZR9	SAOUHSC_00921	3-oxoacyl-[acyl-carrier-protein] synthase 2	yes
Q2FZS0_C112	C	Q2FZS0	fabH	3-oxoacyl-[acyl-carrier-protein] synthase 3	yes
Q2FZS8_C309	C	Q2FZS8	clpB	Chaperone protein ClpB	no
Q2FZS8_C397	C	Q2FZS8	clpB	Chaperone protein ClpB	no
Q2FZT0_C39	C	Q2FZT0	SAOUHSC_00910	Uncharacterized protein	no
Q2FZT1_C7	C	Q2FZT1	SAOUHSC_00909	Uncharacterized protein	no
Q2FZT4_C200	C	Q2FZT4	SAOUHSC_00906	Uncharacterized protein SAOUHSC_00906	no
Q2FZT4_H111	H	Q2FZT4	SAOUHSC_00906	Uncharacterized protein SAOUHSC_00906	no
Q2FZT4_H40	H	Q2FZT4	SAOUHSC_00906	Uncharacterized protein SAOUHSC_00906	no
Q2FZU1_C116	C	Q2FZU1	argG	Argininosuccinate synthase	no
Q2FZU5_C111	C	Q2FZU5	SAOUHSC_00895	Glutamate dehydrogenase	no
Q2FZU5_C95	C	Q2FZU5	SAOUHSC_00895	Glutamate dehydrogenase	no
Q2FZU6_C216	C	Q2FZU6	rocD	Ornithine aminotransferase	no
Q2FZU6_C363	C	Q2FZU6	rocD	Ornithine aminotransferase	no
Q2FZV4_C50	C	Q2FZV4	SAOUHSC_00881	Uncharacterized protein	yes
Q2FZV7_C185	C	Q2FZV7	SAOUHSC_00878	NADH dehydrogenase-like protein SAOUHSC_00878	no
Q2FZV7_C199	C	Q2FZV7	SAOUHSC_00878	NADH dehydrogenase-like protein SAOUHSC_00878	no
Q2FZV7_C238	C	Q2FZV7	SAOUHSC_00878	NADH dehydrogenase-like protein SAOUHSC_00878	no
Q2FZV7_C354	C	Q2FZV7	SAOUHSC_00878	NADH dehydrogenase-like protein SAOUHSC_00878	no
Q2FZV7_G351	G	Q2FZV7	SAOUHSC_00878	NADH dehydrogenase-like protein SAOUHSC_00878	no
Q2FZV7_V195	V	Q2FZV7	SAOUHSC_00878	NADH dehydrogenase-like protein SAOUHSC_00878	no
Q2FZV8_C103	C	Q2FZV8	SAOUHSC_00877	Uncharacterized protein	no
Q2FZW0_C217	C	Q2FZW0	SAOUHSC_00875	Uncharacterized protein	no
Q2FZW0_C271	C	Q2FZW0	SAOUHSC_00875	Uncharacterized protein	no
Q2FZW2_C30	C	Q2FZW2	SAOUHSC_00873	Uncharacterized protein	no
Q2FZW2_C48	C	Q2FZW2	SAOUHSC_00873	Uncharacterized protein	no
Q2FZW2_C51	C	Q2FZW2	SAOUHSC_00873	Uncharacterized protein	no
Q2FZW6_M34	M	Q2FZW6	dltA	D-alanine--D-alanyl carrier protein ligase	yes
Q2FZW9_C181	C	Q2FZW9	SAOUHSC_00866	D-isomer specific 2-hydroxyacid dehydrogenase, NAD binding domain protein	no
Q2FZW9_C233	C	Q2FZW9	SAOUHSC_00866	D-isomer specific 2-hydroxyacid dehydrogenase, NAD binding domain protein	no
Q2FZW9_C24	C	Q2FZW9	SAOUHSC_00866	D-isomer specific 2-hydroxyacid dehydrogenase, NAD binding domain protein	no
Q2FZW9_C276	C	Q2FZW9	SAOUHSC_00866	D-isomer specific 2-hydroxyacid dehydrogenase, NAD binding domain protein	no
Q2FZW9_D270	D	Q2FZW9	SAOUHSC_00866	D-isomer specific 2-hydroxyacid dehydrogenase, NAD binding domain protein	no
Q2FZX3_C18	C	Q2FZX3	SAOUHSC_00862	Uncharacterized protein	no
Q2FZX3_C77	C	Q2FZX3	SAOUHSC_00862	Uncharacterized protein	no
Q2FZX4_C272	C	Q2FZX4	lipA	Lipoyl synthase	no
Q2FZX4_C41	C	Q2FZX4	lipA	Lipoyl synthase	no
Q2FZX4_C68	C	Q2FZX4	lipA	Lipoyl synthase	no
Q2FZX9_C116	C	Q2FZX9	SAOUHSC_00855	Probable nitronate monooxygenase	no
Q2FZY3_C231	C	Q2FZY3	SAOUHSC_00851	UPF0051 protein SAOUHSC_00851	yes
Q2FZY3_C302	C	Q2FZY3	SAOUHSC_00851	UPF0051 protein SAOUHSC_00851	yes
Q2FZY4_C128	C	Q2FZY4	SAOUHSC_00850	Uncharacterized protein	yes
Q2FZY4_C41	C	Q2FZY4	SAOUHSC_00850	Uncharacterized protein	yes
Q2FZY4_C66	C	Q2FZY4	SAOUHSC_00850	Uncharacterized protein	yes
Q2FZY5_C371	C	Q2FZY5	SAOUHSC_00849	Cysteine desulfurase	yes
Q2FZY7_M87	M	Q2FZY7	SAOUHSC_00847	ABC transporter, ATP-binding protein, putative	yes
Q2FZZ6_C173	C	Q2FZZ6	SAOUHSC_00838	Uncharacterized protein	no
Q2FZZ6_C210	C	Q2FZZ6	SAOUHSC_00838	Uncharacterized protein	no
Q2FZZ6_C35	C	Q2FZZ6	SAOUHSC_00838	Uncharacterized protein	no
Q2FZZ9_C10	C	Q2FZZ9	SAOUHSC_00835	Uncharacterized protein	no
Q2G000_C29	C	Q2G000	SAOUHSC_00834	Thioredoxin, putative	no
Q2G000_C32	C	Q2G000	SAOUHSC_00834	Thioredoxin, putative	no
Q2G001_C77	C	Q2G001	SAOUHSC_00833	Uncharacterized protein	no
Q2G002_K188	K	Q2G002	aroD	3-dehydroquinate dehydratase	no
Q2G007_C47	C	Q2G007	SAOUHSC_00821	Uncharacterized protein	no
Q2G012_C232	C	Q2G012	emp	Extracellular matrix protein-binding protein emp	no
Q2G016_H27	H	Q2G016	SAOUHSC_00811	Uncharacterized protein	no
Q2G025_C115	C	Q2G025	SAOUHSC_00802	Carboxylesterase, putative	no
Q2G028_N-terminal2	N-terminal	Q2G028	eno	Enolase	yes
Q2G030_C128	C	Q2G030	tpiA	Triosephosphate isomerase	yes
Q2G030_C189	C	Q2G030	tpiA	Triosephosphate isomerase	yes
Q2G030_C40	C	Q2G030	tpiA	Triosephosphate isomerase	yes
Q2G032_C151	C	Q2G032	SAOUHSC_00795	Glyceraldehyde-3-phosphate dehydrogenase	yes
Q2G032_C96	C	Q2G032	SAOUHSC_00795	Glyceraldehyde-3-phosphate dehydrogenase	yes
Q2G032_M318	M	Q2G032	SAOUHSC_00795	Glyceraldehyde-3-phosphate dehydrogenase	yes
Q2G037_C225	C	Q2G037	whiA	Putative sporulation transcription regulator WhiA	no
Q2G038_C196	C	Q2G038	SAOUHSC_00788	Gluconeogenesis factor	yes
Q2G038_C250	C	Q2G038	SAOUHSC_00788	Gluconeogenesis factor	yes
Q2G039_C262	C	Q2G039	SAOUHSC_00787	Nucleotide-binding protein SAOUHSC_00787	no
Q2G039_C30	C	Q2G039	SAOUHSC_00787	Nucleotide-binding protein SAOUHSC_00787	no
Q2G041_C134	C	Q2G041	SAOUHSC_00785	Thioredoxin reductase	yes
Q2G045_C77	C	Q2G045	hprK	HPr kinase/phosphorylase	yes
Q2G050_C213	C	Q2G050	SAOUHSC_00776	Excinuclease ABC, B subunit	no
Q2G052_C141	C	Q2G052	prfB	Peptide chain release factor 2	yes
Q2G059_C54	C	Q2G059	SAOUHSC_00763	Uncharacterized protein	no
Q2G059_C95	C	Q2G059	SAOUHSC_00763	Uncharacterized protein	no
Q2G064_C153	C	Q2G064	pepT	Peptidase T	no
Q2G065_C307	C	Q2G065	SAOUHSC_00756	Uncharacterized protein	no
Q2G066_C30	C	Q2G066	SAOUHSC_00755	Uncharacterized protein	no
Q2G067_C133	C	Q2G067	SAOUHSC_00754	Uncharacterized protein	no
Q2G069_C224	C	Q2G069	murB	UDP-N-acetylenolpyruvoylglucosamine reductase	yes
Q2G070_C83	C	Q2G070	SAOUHSC_00751	Uncharacterized protein	no
Q2G078_C191	C	Q2G078	SAOUHSC_00742	Ribonucleoside-diphosphate reductase	yes
Q2G078_C403	C	Q2G078	SAOUHSC_00742	Ribonucleoside-diphosphate reductase	yes
Q2G078_C430	C	Q2G078	SAOUHSC_00742	Ribonucleoside-diphosphate reductase	yes
Q2G078_C716	C	Q2G078	SAOUHSC_00742	Ribonucleoside-diphosphate reductase	yes
Q2G081_C101	C	Q2G081	queF	NADPH-dependent 7-cyano-7-deazaguanine reductase	no
Q2G084_C54	C	Q2G084	SAOUHSC_00736	Putative lipid kinase SAOUHSC_00736	no
Q2G089_C207	C	Q2G089	SAOUHSC_00731	ABC transporter domain protein	no
Q2G094_C30	C	Q2G094	SAOUHSC_00727	Uncharacterized protein	no
Q2G097_C26	C	Q2G097	SAOUHSC_00724	Chorismate binding enzyme, putative	no
Q2G098_C295	C	Q2G098	SAOUHSC_00723	Uncharacterized protein	no
Q2G099_C141	C	Q2G099	SAOUHSC_00722	Para-aminobenzoate synthase, glutamine amidotransferase, component II, putative	no
Q2G099_C193	C	Q2G099	SAOUHSC_00722	Para-aminobenzoate synthase, glutamine amidotransferase, component II, putative	no
Q2G0A0_C105	C	Q2G0A0	SAOUHSC_00705	Cys-tRNA(Pro)/Cys-tRNA(Cys) deacylase	no
Q2G0A9_C58	C	Q2G0A9	SAOUHSC_00696	Uncharacterized protein	no
Q2G0B0_C183	C	Q2G0B0	SAOUHSC_00695	Uncharacterized protein	no
Q2G0B1_C12	C	Q2G0B1	mgrA	HTH-type transcriptional regulator MgrA	no
Q2G0B1_F13	F	Q2G0B1	mgrA	HTH-type transcriptional regulator MgrA	no
Q2G0B7_C166	C	Q2G0B7	SAOUHSC_00688	Cytokinin riboside 5'-monophosphate phosphoribohydrolase	no
Q2G0B7_C8	C	Q2G0B7	SAOUHSC_00688	Cytokinin riboside 5'-monophosphate phosphoribohydrolase	no
Q2G0B8_C4	C	Q2G0B8	SAOUHSC_00687	Uncharacterized protein	no
Q2G0C7_C170	C	Q2G0C7	SAOUHSC_00678	Uncharacterized protein	no
Q2G0D6_C152	C	Q2G0D6	SAOUHSC_00669	Uncharacterized protein	no
Q2G0D6_C190	C	Q2G0D6	SAOUHSC_00669	Uncharacterized protein	no
Q2G0E0_C63	C	Q2G0E0	graR	Response regulator protein GraR	no
Q2G0E8_N-terminal2	N-terminal	Q2G0E8	SAOUHSC_00658	Uncharacterized protein	no
Q2G0E9_M68	M	Q2G0E9	SAOUHSC_00656	Uncharacterized protein	no
Q2G0G1_C145	C	Q2G0G1	adh	Alcohol dehydrogenase	no
Q2G0G1_C37	C	Q2G0G1	adh	Alcohol dehydrogenase	no
Q2G0G1_C95	C	Q2G0G1	adh	Alcohol dehydrogenase	no
Q2G0G2_C106	C	Q2G0G2	SAOUHSC_00607	Uncharacterized protein	no
Q2G0G2_C87	C	Q2G0G2	SAOUHSC_00607	Uncharacterized protein	no
Q2G0G3_C250	C	Q2G0G3	SAOUHSC_00606	Uncharacterized protein	no
Q2G0G5_C123	C	Q2G0G5	SAOUHSC_00604	Uncharacterized protein	no
Q2G0I1_C78	C	Q2G0I1	SAOUHSC_00584	Uncharacterized protein	no
Q2G0I3_C134	C	Q2G0I3	SAOUHSC_00582	Uncharacterized protein	no
Q2G0I3_C25	C	Q2G0I3	SAOUHSC_00582	Uncharacterized protein	no
Q2G0I3_C91	C	Q2G0I3	SAOUHSC_00582	Uncharacterized protein	no
Q2G0I6_C304	C	Q2G0I6	SAOUHSC_00579	Phosphomevalonate kinase	yes
Q2G0I6_C324	C	Q2G0I6	SAOUHSC_00579	Phosphomevalonate kinase	yes
Q2G0I8_C196	C	Q2G0I8	SAOUHSC_00577	Mevalonate kinase, putative	yes
Q2G0I8_C234	C	Q2G0I8	SAOUHSC_00577	Mevalonate kinase, putative	yes
Q2G0J1_C143	C	Q2G0J1	SAOUHSC_00573	Putative heme-dependent peroxidase SAOUHSC_00573	no
Q2G0J7_C174	C	Q2G0J7	ung	Uracil-DNA glycosylase	no
Q2G0J8_C110	C	Q2G0J8	SAOUHSC_00562	Phosphomethylpyrimidine kinase	no
Q2G0J8_M80	M	Q2G0J8	SAOUHSC_00562	Phosphomethylpyrimidine kinase	no
Q2G0K2_C237	C	Q2G0K2	SAOUHSC_00558	Acetyl-CoA acetyltransferase, putative	no
Q2G0K5_C20	C	Q2G0K5	SAOUHSC_00555	Hydrolase, haloacid dehalogenase-like	no
Q2G0K8_C18	C	Q2G0K8	nagB	Glucosamine-6-phosphate deaminase	no
Q2G0K8_C239	C	Q2G0K8	nagB	Glucosamine-6-phosphate deaminase	no
Q2G0K8_C30	C	Q2G0K8	nagB	Glucosamine-6-phosphate deaminase	no
Q2G0L0_C39	C	Q2G0L0	SAOUHSC_00550	Uncharacterized protein	no
Q2G0L8_C64	C	Q2G0L8	SAOUHSC_00542	Uncharacterized protein	no
Q2G0L9_C109	C	Q2G0L9	tadA	tRNA-specific adenosine deaminase	no
Q2G0L9_C137	C	Q2G0L9	tadA	tRNA-specific adenosine deaminase	no
Q2G0M0_C62	C	Q2G0M0	SAOUHSC_00540	Uncharacterized protein	no
Q2G0M1_C181	C	Q2G0M1	SAOUHSC_00539	Uncharacterized protein	no
Q2G0M5_C153	C	Q2G0M5	SAOUHSC_00535	Uncharacterized epimerase/dehydratase SAOUHSC_00535	no
Q2G0M5_C287	C	Q2G0M5	SAOUHSC_00535	Uncharacterized epimerase/dehydratase SAOUHSC_00535	no
Q2G0M6_C198	C	Q2G0M6	araB	Ribulokinase	no
Q2G0M6_C394	C	Q2G0M6	araB	Ribulokinase	no
Q2G0M6_C439	C	Q2G0M6	araB	Ribulokinase	no
Q2G0M7_C214	C	Q2G0M7	hchA	Protein/nucleic acid deglycase HchA	no
Q2G0M8_C113	C	Q2G0M8	SAOUHSC_00532	Uncharacterized protein	no
Q2G0M9_C348	C	Q2G0M9	SAOUHSC_00531	Uncharacterized protein	no
Q2G0M9_C48	C	Q2G0M9	SAOUHSC_00531	Uncharacterized protein	no
Q2G0N0_C82	C	Q2G0N0	tuf	Elongation factor Tu	yes
Q2G0N0_E145	E	Q2G0N0	tuf	Elongation factor Tu	yes
Q2G0N0_E186	E	Q2G0N0	tuf	Elongation factor Tu	yes
Q2G0N0_H67	H	Q2G0N0	tuf	Elongation factor Tu	yes
Q2G0N0_K264	K	Q2G0N0	tuf	Elongation factor Tu	yes
Q2G0N0_M140	M	Q2G0N0	tuf	Elongation factor Tu	yes
Q2G0N0_M212	M	Q2G0N0	tuf	Elongation factor Tu	yes
Q2G0N0_M49	M	Q2G0N0	tuf	Elongation factor Tu	yes
Q2G0N1_A593	A	Q2G0N1	fusA	Elongation factor G	yes
Q2G0N1_C183	C	Q2G0N1	fusA	Elongation factor G	yes
Q2G0N1_C258	C	Q2G0N1	fusA	Elongation factor G	yes
Q2G0N1_C390	C	Q2G0N1	fusA	Elongation factor G	yes
Q2G0N1_C473	C	Q2G0N1	fusA	Elongation factor G	yes
Q2G0N1_C596	C	Q2G0N1	fusA	Elongation factor G	yes
Q2G0N1_E591	E	Q2G0N1	fusA	Elongation factor G	yes
Q2G0N1_H85	H	Q2G0N1	fusA	Elongation factor G	yes
Q2G0N1_M53	M	Q2G0N1	fusA	Elongation factor G	yes
Q2G0N1_M579	M	Q2G0N1	fusA	Elongation factor G	yes
Q2G0N5_C48	C	Q2G0N5	rpoC	DNA-directed RNA polymerase subunit beta'	yes
Q2G0N5_C60	C	Q2G0N5	rpoC	DNA-directed RNA polymerase subunit beta'	yes
Q2G0N5_C62	C	Q2G0N5	rpoC	DNA-directed RNA polymerase subunit beta'	yes
Q2G0N5_C75	C	Q2G0N5	rpoC	DNA-directed RNA polymerase subunit beta'	yes
Q2G0N5_C78	C	Q2G0N5	rpoC	DNA-directed RNA polymerase subunit beta'	yes
Q2G0N5_C896	C	Q2G0N5	rpoC	DNA-directed RNA polymerase subunit beta'	yes
Q2G0N7_C69	C	Q2G0N7	SAOUHSC_00523	Uncharacterized protein	no
Q2G0N9_N-terminal2	N-terminal	Q2G0N9	rplJ	50S ribosomal protein L10	yes
Q2G0P5_C311	C	Q2G0P5	clpC	ATP-dependent Clp protease ATP-binding subunit ClpC	no
Q2G0P6_C157	C	Q2G0P6	mcsB	Protein-arginine kinase	no
Q2G0P6_C270	C	Q2G0P6	mcsB	Protein-arginine kinase	no
Q2G0P8_C37	C	Q2G0P8	ctsR	Transcriptional regulator CtsR	no
Q2G0Q0_C145	C	Q2G0Q0	pdxT	Pyridoxal 5'-phosphate synthase subunit PdxT	no
Q2G0Q1_C130	C	Q2G0Q1	pdxS	Pyridoxal 5'-phosphate synthase subunit PdxS	no
Q2G0Q1_H258	H	Q2G0Q1	pdxS	Pyridoxal 5'-phosphate synthase subunit PdxS	no
Q2G0Q1_M146	M	Q2G0Q1	pdxS	Pyridoxal 5'-phosphate synthase subunit PdxS	no
Q2G0Q5_C80	C	Q2G0Q5	SAOUHSC_00491	2-amino-4-hydroxy-6-hydroxymethyldihydropteridine pyrophosphokinase	yes
Q2G0Q7_C94	C	Q2G0Q7	SAOUHSC_00489	Dihydropteroate synthase	yes
Q2G0Q8_C85	C	Q2G0Q8	SAOUHSC_00488	Cysteine synthase	no
Q2G0R0_C259	C	Q2G0R0	ftsH	ATP-dependent zinc metalloprotease FtsH	no
Q2G0R0_C480	C	Q2G0R0	ftsH	ATP-dependent zinc metalloprotease FtsH	no
Q2G0R0_C571	C	Q2G0R0	ftsH	ATP-dependent zinc metalloprotease FtsH	no
Q2G0R1_C19	C	Q2G0R1	SAOUHSC_00485	Hypoxanthine phosphoribosyltransferase	no
Q2G0R1_C37	C	Q2G0R1	SAOUHSC_00485	Hypoxanthine phosphoribosyltransferase	no
Q2G0R6_C202	C	Q2G0R6	SAOUHSC_00480	Uncharacterized protein	no
Q2G0R8_C1157	C	Q2G0R8	mfd	Transcription-repair-coupling factor	no
Q2G0R9_C3	C	Q2G0R9	pth	Peptidyl-tRNA hydrolase	yes
Q2G0R9_H19	H	Q2G0R9	pth	Peptidyl-tRNA hydrolase	yes
Q2G0S2_C173	C	Q2G0S2	prs	Ribose-phosphate pyrophosphokinase	yes
Q2G0S2_C255	C	Q2G0S2	prs	Ribose-phosphate pyrophosphokinase	yes
Q2G0S2_C256	C	Q2G0S2	prs	Ribose-phosphate pyrophosphokinase	yes
Q2G0S3_C100	C	Q2G0S3	glmU	Bifunctional protein GlmU	yes
Q2G0S3_C379	C	Q2G0S3	glmU	Bifunctional protein GlmU	yes
Q2G0S3_C404	C	Q2G0S3	glmU	Bifunctional protein GlmU	yes
Q2G0S8_C139	C	Q2G0S8	SAOUHSC_00466	Putative 4-diphosphocytidyl-2-C-methyl-D-erythritol kinase	no
Q2G0S8_C147	C	Q2G0S8	SAOUHSC_00466	Putative 4-diphosphocytidyl-2-C-methyl-D-erythritol kinase	no
Q2G0S8_C209	C	Q2G0S8	SAOUHSC_00466	Putative 4-diphosphocytidyl-2-C-methyl-D-erythritol kinase	no
Q2G0S9_C14	C	Q2G0S9	SAOUHSC_00465	Uncharacterized protein	no
Q2G0T1_C24	C	Q2G0T1	rnmV	Ribonuclease M5	no
Q2G0T3_C83	C	Q2G0T3	recR	Recombination protein RecR	no
Q2G0T5_C190	C	Q2G0T5	dnaX	DNA polymerase III subunit gamma/tau	yes
Q2G0T5_C493	C	Q2G0T5	dnaX	DNA polymerase III subunit gamma/tau	yes
Q2G0T5_C68	C	Q2G0T5	dnaX	DNA polymerase III subunit gamma/tau	yes
Q2G0T6_C124	C	Q2G0T6	SAOUHSC_00441	Uncharacterized protein	no
Q2G0T9_C257	C	Q2G0T9	SAOUHSC_00438	Alpha amylase family protein, putative	no
Q2G0T9_C320	C	Q2G0T9	SAOUHSC_00438	Alpha amylase family protein, putative	no
Q2G0U0_C27	C	Q2G0U0	SAOUHSC_00437	Uncharacterized protein	no
Q2G0U3_C264	C	Q2G0U3	SAOUHSC_00434	Transcriptional regulator, lysR family, putative	no
Q2G0U7_C4	C	Q2G0U7	SAOUHSC_00429	MutT/nudix family protein, putative	no
Q2G0U9_C235	C	Q2G0U9	sle1	N-acetylmuramoyl-L-alanine amidase sle1	no
Q2G0V7_C46	C	Q2G0V7	SAOUHSC_00417	Uncharacterized protein	no
Q2G0V7_S94	S	Q2G0V7	SAOUHSC_00417	Uncharacterized protein	no
Q2G0W6_C69	C	Q2G0W6	SAOUHSC_00408	Uncharacterized protein	no
Q2G0Y6_C223	C	Q2G0Y6	guaA	GMP synthase [glutamine-hydrolyzing]	yes
Q2G0Y6_C248	C	Q2G0Y6	guaA	GMP synthase [glutamine-hydrolyzing]	yes
Q2G0Y6_H494	H	Q2G0Y6	guaA	GMP synthase [glutamine-hydrolyzing]	yes
Q2G0Y6_M263	M	Q2G0Y6	guaA	GMP synthase [glutamine-hydrolyzing]	yes
Q2G0Y7_C307	C	Q2G0Y7	guaB	Inosine-5'-monophosphate dehydrogenase	no
Q2G0Y7_C326	C	Q2G0Y7	guaB	Inosine-5'-monophosphate dehydrogenase	no
Q2G0Y9_C176	C	Q2G0Y9	xpt	Xanthine phosphoribosyltransferase	no
Q2G0Y9_C76	C	Q2G0Y9	xpt	Xanthine phosphoribosyltransferase	no
Q2G101_C187	C	Q2G101	SAOUHSC_00359	Phosphoglycerate mutase family protein	no
Q2G101_C25	C	Q2G101	SAOUHSC_00359	Phosphoglycerate mutase family protein	no
Q2G101_C44	C	Q2G101	SAOUHSC_00359	Phosphoglycerate mutase family protein	no
Q2G105_C19	C	Q2G105	SAOUHSC_00356	Uncharacterized protein	no
Q2G111_C16	C	Q2G111	rpsR	30S ribosomal protein S18	yes
Q2G111_V15	V	Q2G111	rpsR	30S ribosomal protein S18	yes
Q2G112_C51	C	Q2G112	SAOUHSC_00349	Single-stranded DNA-binding protein	yes
Q2G112_C97	C	Q2G112	SAOUHSC_00349	Single-stranded DNA-binding protein	yes
Q2G115_C101	C	Q2G115	ychF	Ribosome-binding ATPase YchF	no
Q2G115_C306	C	Q2G115	ychF	Ribosome-binding ATPase YchF	no
Q2G116_C19	C	Q2G116	SAOUHSC_00345	Uncharacterized protein	yes
Q2G122_C715	C	Q2G122	metE	5-methyltetrahydropteroyltriglutamate--homocysteine methyltransferase	no
Q2G124_C378	C	Q2G124	SAOUHSC_00336	Probable acetyl-CoA acyltransferase	yes
Q2G124_C88	C	Q2G124	SAOUHSC_00336	Probable acetyl-CoA acyltransferase	yes
Q2G126_C92	C	Q2G126	SAOUHSC_00330	Uncharacterized protein	no
Q2G149_C209	C	Q2G149	SAOUHSC_00306	Uncharacterized protein	no
Q2G157_C10	C	Q2G157	nanE	Putative N-acetylmannosamine-6-phosphate 2-epimerase	no
Q2G157_C199	C	Q2G157	nanE	Putative N-acetylmannosamine-6-phosphate 2-epimerase	no
Q2G157_C88	C	Q2G157	nanE	Putative N-acetylmannosamine-6-phosphate 2-epimerase	no
Q2G159_C129	C	Q2G159	SAOUHSC_00296	ROK family protein	no
Q2G160_K165	K	Q2G160	nanA	N-acetylneuraminate lyase	no
Q2G163_C158	C	Q2G163	psuG	Pseudouridine-5'-phosphate glycosidase	no
Q2G1B8_C59	C	Q2G1B8	tarL	Teichoic acid ribitol-phosphate polymerase TarL	yes
Q2G1B9_C229	C	Q2G1B9	tarJ	Ribulose-5-phosphate reductase 1	yes
Q2G1B9_C38	C	Q2G1B9	tarJ	Ribulose-5-phosphate reductase 1	yes
Q2G1C0_C196	C	Q2G1C0	tarI	Ribitol-5-phosphate cytidylyltransferase 1	yes
Q2G1C2_C10	C	Q2G1C2	tarK	Teichoic acid ribitol-phosphate polymerase TarK	no
Q2G1C4_C229	C	Q2G1C4	tarJ'	Ribulose-5-phosphate reductase 2	no
Q2G1C4_C315	C	Q2G1C4	tarJ'	Ribulose-5-phosphate reductase 2	no
Q2G1C4_C38	C	Q2G1C4	tarJ'	Ribulose-5-phosphate reductase 2	no
Q2G1C6_C201	C	Q2G1C6	SAOUHSC_00199	Uncharacterized protein	no
Q2G1C6_C421	C	Q2G1C6	SAOUHSC_00199	Uncharacterized protein	no
Q2G1C7_C422	C	Q2G1C7	SAOUHSC_00198	Uncharacterized protein	no
Q2G1C7_C72	C	Q2G1C7	SAOUHSC_00198	Uncharacterized protein	no
Q2G1C7_N-terminal1	N-terminal	Q2G1C7	SAOUHSC_00198	Uncharacterized protein	no
Q2G1C8_C202	C	Q2G1C8	SAOUHSC_00197	Uncharacterized protein	no
Q2G1C8_H138	H	Q2G1C8	SAOUHSC_00197	Uncharacterized protein	no
Q2G1C8_M267	M	Q2G1C8	SAOUHSC_00197	Uncharacterized protein	no
Q2G1C8_N-terminal1	N-terminal	Q2G1C8	SAOUHSC_00197	Uncharacterized protein	no
Q2G1C8_N-terminal2	N-terminal	Q2G1C8	SAOUHSC_00197	Uncharacterized protein	no
Q2G1C8_T142	T	Q2G1C8	SAOUHSC_00197	Uncharacterized protein	no
Q2G1D0_C379	C	Q2G1D0	SAOUHSC_00195	Acetyl-CoA acetyltransferase, putative	no
Q2G1D0_H348	H	Q2G1D0	SAOUHSC_00195	Acetyl-CoA acetyltransferase, putative	no
Q2G1D0_M50	M	Q2G1D0	SAOUHSC_00195	Acetyl-CoA acetyltransferase, putative	no
Q2G1D0_N-terminal1	N-terminal	Q2G1D0	SAOUHSC_00195	Acetyl-CoA acetyltransferase, putative	no
Q2G1D8_C413	C	Q2G1D8	pflB	Formate acetyltransferase	no
Q2G1D8_C414	C	Q2G1D8	pflB	Formate acetyltransferase	no
Q2G1D8_C691	C	Q2G1D8	pflB	Formate acetyltransferase	no
Q2G1E1_C248	C	Q2G1E1	SAOUHSC_00184	Uncharacterized response regulatory protein SAOUHSC_00184	no
Q2G1E1_C7	C	Q2G1E1	SAOUHSC_00184	Uncharacterized response regulatory protein SAOUHSC_00184	no
Q2G1E5_C311	C	Q2G1E5	SAOUHSC_00180	Uncharacterized protein	no
Q2G1E6_C10	C	Q2G1E6	SAOUHSC_00179	Uncharacterized protein	no
Q2G1E6_C263	C	Q2G1E6	SAOUHSC_00179	Uncharacterized protein	no
Q2G1E6_C34	C	Q2G1E6	SAOUHSC_00179	Uncharacterized protein	no
Q2G1E6_C96	C	Q2G1E6	SAOUHSC_00179	Uncharacterized protein	no
Q2G1F0_C353	C	Q2G1F0	SAOUHSC_00175	Multiple sugar-binding transport ATP-binding protein, putative	no
Q2G1G0_C49	C	Q2G1G0	SAOUHSC_00164	Uncharacterized protein	no
Q2G1G2_C372	C	Q2G1G2	SAOUHSC_00162	Type I restriction enzyme R Protein	no
Q2G1G4_C124	C	Q2G1G4	SAOUHSC_00160	Uncharacterized protein	no
Q2G1G4_C269	C	Q2G1G4	SAOUHSC_00160	Uncharacterized protein	no
Q2G1G5_C27	C	Q2G1G5	SAOUHSC_00158	PTS system EIIBC component SAOUHSC_00158	no
Q2G1G6_C165	C	Q2G1G6	murQ	N-acetylmuramic acid 6-phosphate etherase	no
Q2G1G6_C245	C	Q2G1G6	murQ	N-acetylmuramic acid 6-phosphate etherase	no
Q2G1G6_C272	C	Q2G1G6	murQ	N-acetylmuramic acid 6-phosphate etherase	no
Q2G1G6_C83	C	Q2G1G6	murQ	N-acetylmuramic acid 6-phosphate etherase	no
Q2G1G7_C103	C	Q2G1G7	SAOUHSC_00156	Uncharacterized protein	no
Q2G1G7_C130	C	Q2G1G7	SAOUHSC_00156	Uncharacterized protein	no
Q2G1G7_C224	C	Q2G1G7	SAOUHSC_00156	Uncharacterized protein	no
Q2G1G7_C248	C	Q2G1G7	SAOUHSC_00156	Uncharacterized protein	no
Q2G1G7_C269	C	Q2G1G7	SAOUHSC_00156	Uncharacterized protein	no
Q2G1G7_C329	C	Q2G1G7	SAOUHSC_00156	Uncharacterized protein	no
Q2G1H4_C147	C	Q2G1H4	argC	N-acetyl-gamma-glutamyl-phosphate reductase	no
Q2G1H9_C2313	C	Q2G1H9	SAOUHSC_00144	Uncharacterized protein	no
Q2G1I7_C135	C	Q2G1I7	SAOUHSC_00135	Uncharacterized protein	no
Q2G1I7_C143	C	Q2G1I7	SAOUHSC_00135	Uncharacterized protein	no
Q2G1J0_C290	C	Q2G1J0	aldA	Putative aldehyde dehydrogenase AldA	no
Q2G1J4_C149	C	Q2G1J4	SAOUHSC_00128	Cap5O protein/UDP-N-acetyl-D-mannosaminuronic acid dehydrogenase	no
Q2G1J4_C176	C	Q2G1J4	SAOUHSC_00128	Cap5O protein/UDP-N-acetyl-D-mannosaminuronic acid dehydrogenase	no
Q2G1J4_C258	C	Q2G1J4	SAOUHSC_00128	Cap5O protein/UDP-N-acetyl-D-mannosaminuronic acid dehydrogenase	no
Q2G1J4_C342	C	Q2G1J4	SAOUHSC_00128	Cap5O protein/UDP-N-acetyl-D-mannosaminuronic acid dehydrogenase	no
Q2G1J5_C159	C	Q2G1J5	SAOUHSC_00127	Cap5N protein/UDP-glucose 4-epimerase, putative	no
Q2G1J7_C302	C	Q2G1J7	SAOUHSC_00125	Cap5L protein/glycosyltransferase, putative	no
Q2G1K2_C101	C	Q2G1K2	SAOUHSC_00120	UDP-N-acetylglucosamine 2-epimerase	no
Q2G1K2_C123	C	Q2G1K2	SAOUHSC_00120	UDP-N-acetylglucosamine 2-epimerase	no
Q2G1K4_C121	C	Q2G1K4	SAOUHSC_00118	Capsular polysaccharide biosynthesis protein Cap5E, putative	no
Q2G1K4_C160	C	Q2G1K4	SAOUHSC_00118	Capsular polysaccharide biosynthesis protein Cap5E, putative	no
Q2G1K5_C228	C	Q2G1K5	SAOUHSC_00117	Capsular polysaccharide biosynthesis protein Cap5D, putative	no
Q2G1M1_C155	C	Q2G1M1	SAOUHSC_00086	3-ketoacyl-acyl carrier protein reductase, putative	no
Q2G1M6_C344	C	Q2G1M6	SAOUHSC_00082	Uncharacterized protein	no
Q2G1M9_C397	C	Q2G1M9	SAOUHSC_00079	Uncharacterized protein	no
Q2G1N2_C178	C	Q2G1N2	SAOUHSC_00076	Ornithine cyclodeaminase, putative	no
Q2G1N2_C259	C	Q2G1N2	SAOUHSC_00076	Ornithine cyclodeaminase, putative	no
Q2G1P7_C31	C	Q2G1P7	SAOUHSC_00056	Uncharacterized protein	no
Q2G1Q9_C4	C	Q2G1Q9	SAOUHSC_00043	Uncharacterized protein	no
Q2G1R5_C164	C	Q2G1R5	SAOUHSC_00037	Uncharacterized protein	no
Q2G1R8_C31	C	Q2G1R8	SAOUHSC_00034	Uncharacterized protein	no
Q2G1R8_C60	C	Q2G1R8	SAOUHSC_00034	Uncharacterized protein	no
Q2G1S1_C33	C	Q2G1S1	rsmI	Ribosomal RNA small subunit methyltransferase I	no
Q2G1S2_C242	C	Q2G1S2	SAOUHSC_00462	Uncharacterized protein	no
Q2G1S3_C179	C	Q2G1S3	purA	Adenylosuccinate synthetase	no
Q2G1S3_C366	C	Q2G1S3	purA	Adenylosuccinate synthetase	no
Q2G1S3_C404	C	Q2G1S3	purA	Adenylosuccinate synthetase	no
Q2G1S4_C254	C	Q2G1S4	SAOUHSC_00018	Replicative DNA helicase	yes
Q2G1S4_C357	C	Q2G1S4	SAOUHSC_00018	Replicative DNA helicase	yes
Q2G1T2_C21	C	Q2G1T2	SAOUHSC_00826	Uncharacterized protein	no
Q2G1T2_C7	C	Q2G1T2	SAOUHSC_00826	Uncharacterized protein	no
Q2G1T3_C120	C	Q2G1T3	SAOUHSC_00831	Organic hydroperoxide resistance protein-like	no
Q2G1T3_C54	C	Q2G1T3	SAOUHSC_00831	Organic hydroperoxide resistance protein-like	no
Q2G1U0_C182	C	Q2G1U0	gmk	Guanylate kinase	yes
Q2G1U3_C425	C	Q2G1U3	SAOUHSC_00937	Oligoendopeptidase F	no
Q2G1U3_C586	C	Q2G1U3	SAOUHSC_00937	Oligoendopeptidase F	no
Q2G1U6_C10	C	Q2G1U6	spxA	Regulatory protein Spx	yes
Q2G1W0_C30	C	Q2G1W0	SAOUHSC_02574	Uncharacterized protein	no
Q2G1W0_H202	H	Q2G1W0	SAOUHSC_02574	Uncharacterized protein	no
Q2G1W2_C273	C	Q2G1W2	pckA	Phosphoenolpyruvate carboxykinase (ATP)	no
Q2G1W4_C275	C	Q2G1W4	metK	S-adenosylmethionine synthase	yes
Q2G1X6_C23	C	Q2G1X6	queC	7-cyano-7-deazaguanine synthase	no
Q2G1X7_C148	C	Q2G1X7	queE	7-carboxy-7-deazaguanine synthase	no
Q2G1X7_C33	C	Q2G1X7	queE	7-carboxy-7-deazaguanine synthase	no
Q2G1X7_C37	C	Q2G1X7	queE	7-carboxy-7-deazaguanine synthase	no
Q2G1Y5_C71	C	Q2G1Y5	ldh2	L-lactate dehydrogenase 2	no
Q2G1Y6_C400	C	Q2G1Y6	SAOUHSC_01058	GTP-binding protein TypA, putative	no
Q2G1Y9_C9	C	Q2G1Y9	SAOUHSC_01060	Uncharacterized protein	no
Q2G1Z0_C73	C	Q2G1Z0	SAOUHSC_00655	Uncharacterized protein	no
Q2G1Z3_C173	C	Q2G1Z3	SAOUHSC_00652	Iron compound ABC transporter, ATP-binding protein	no
Q2G1Z3_C191	C	Q2G1Z3	SAOUHSC_00652	Iron compound ABC transporter, ATP-binding protein	no
Q2G1Z3_C260	C	Q2G1Z3	SAOUHSC_00652	Iron compound ABC transporter, ATP-binding protein	no
Q2G1Z3_C40	C	Q2G1Z3	SAOUHSC_00652	Iron compound ABC transporter, ATP-binding protein	no
Q2G1Z4_C439	C	Q2G1Z4	proS	Proline--tRNA ligase	yes
Q2G1Z8_C1254	C	Q2G1Z8	polC	DNA polymerase III PolC-type	yes
Q2G1Z8_C661	C	Q2G1Z8	polC	DNA polymerase III PolC-type	yes
Q2G1Z8_C97	C	Q2G1Z8	polC	DNA polymerase III PolC-type	yes
Q2G1Z9_C154	C	Q2G1Z9	nadK	NAD kinase	yes
Q2G200_C17	C	Q2G200	SAOUHSC_00941	UPF0738 protein SAOUHSC_00941	no
Q2G203_C37	C	Q2G203	SAOUHSC_00938	UPF0413 protein SAOUHSC_00938	no
Q2G204_C79	C	Q2G204	SAOUHSC_00942	GTP pyrophosphokinase, putative	no
Q2G222_C513	C	Q2G222	SAOUHSC_02979	N-acetylmuramoyl-L-alanine amidase domain-containing protein SAOUHSC_02979	no
Q2G223_C112	C	Q2G223	SAOUHSC_02976	Mannose-6-phosphate isomerase, class I	no
Q2G224_C37	C	Q2G224	deoC	Deoxyribose-phosphate aldolase	no
Q2G224_C58	C	Q2G224	deoC	Deoxyribose-phosphate aldolase	no
Q2G229_C64	C	Q2G229	SAOUHSC_00452	Uncharacterized protein	no
Q2G230_C90	C	Q2G230	tmk	Thymidylate kinase	yes
Q2G233_C17	C	Q2G233	SAOUHSC_02135	Uncharacterized protein	no
Q2G234_C131	C	Q2G234	SAOUHSC_02134	Nitric oxide synthase oxygenase	no
Q2G234_C354	C	Q2G234	SAOUHSC_02134	Nitric oxide synthase oxygenase	no
Q2G240_C33	C	Q2G240	SAOUHSC_00706	Uncharacterized protein	no
Q2G241_C108	C	Q2G241	gltX	Glutamate--tRNA ligase	yes
Q2G243_C99	C	Q2G243	radA	DNA repair protein RadA	no
Q2G248_C126	C	Q2G248	SAOUHSC_01852	Uncharacterized protein	no
Q2G248_C259	C	Q2G248	SAOUHSC_01852	Uncharacterized protein	no
Q2G255_C322	C	Q2G255	SAOUHSC_01475	Uncharacterized protein	no
Q2G255_C99	C	Q2G255	SAOUHSC_01475	Uncharacterized protein	no
Q2G263_C150	C	Q2G263	SAOUHSC_00096	Transcriptional regulator, GntR family, putative	no
Q2G263_C42	C	Q2G263	SAOUHSC_00096	Transcriptional regulator, GntR family, putative	no
Q2G268_C154	C	Q2G268	SAOUHSC_01178	Coenzyme A biosynthesis bifunctional protein CoaBC	yes
Q2G273_C69	C	Q2G273	ureG	Urease accessory protein UreG	no
Q2G274_C421	C	Q2G274	gyrB	DNA gyrase subunit B	yes
Q2G274_C429	C	Q2G274	gyrB	DNA gyrase subunit B	yes
Q2G282_C102	C	Q2G282	perR	Peroxide-responsive repressor PerR	no
Q2G282_C142	C	Q2G282	perR	Peroxide-responsive repressor PerR	no
Q2G282_C145	C	Q2G282	perR	Peroxide-responsive repressor PerR	no
Q2G292_C147	C	Q2G292	SAOUHSC_01849	Uncharacterized protein	no
Q2G292_C238	C	Q2G292	SAOUHSC_01849	Uncharacterized protein	no
Q2G294_C48	C	Q2G294	SAOUHSC_01846	Acetyl-CoA synthetase, putative	no
Q2G294_M309	M	Q2G294	SAOUHSC_01846	Acetyl-CoA synthetase, putative	no
Q2G294_M458	M	Q2G294	SAOUHSC_01846	Acetyl-CoA synthetase, putative	no
Q2G295_C216	C	Q2G295	SAOUHSC_01850	Catabolite control protein A	no
Q2G295_C242	C	Q2G295	SAOUHSC_01850	Catabolite control protein A	no
Q2G296_C207	C	Q2G296	fhs	Formate--tetrahydrofolate ligase	no
Q2G296_C484	C	Q2G296	fhs	Formate--tetrahydrofolate ligase	no
Q2G296_H83	H	Q2G296	fhs	Formate--tetrahydrofolate ligase	no
Q2G296_M62	M	Q2G296	fhs	Formate--tetrahydrofolate ligase	no
Q2G296_M90	M	Q2G296	fhs	Formate--tetrahydrofolate ligase	no
Q2G297_C180	C	Q2G297	SAOUHSC_01696	Uncharacterized protein	no
Q2G2A1_C48	C	Q2G2A1	SAOUHSC_01692	Uncharacterized protein	no
Q2G2A1_C69	C	Q2G2A1	SAOUHSC_01692	Uncharacterized protein	no
Q2G2A1_C88	C	Q2G2A1	SAOUHSC_01692	Uncharacterized protein	no
Q2G2A3_C352	C	Q2G2A3	SAOUHSC_01043	Dihydrolipoyl dehydrogenase	no
Q2G2A3_C47	C	Q2G2A3	SAOUHSC_01043	Dihydrolipoyl dehydrogenase	no
Q2G2A3_H466	H	Q2G2A3	SAOUHSC_01043	Dihydrolipoyl dehydrogenase	no
Q2G2A4_H401	H	Q2G2A4	SAOUHSC_01042	Dihydrolipoamide acetyltransferase component of pyruvate dehydrogenase complex	no
Q2G2A5_H129	H	Q2G2A5	SAOUHSC_01041	Pyruvate dehydrogenase complex, E1 component, pyruvate dehydrogenase beta subunit, putative	no
Q2G2C1_C345	C	Q2G2C1	SAOUHSC_01064	Pyruvate carboxylase	no
Q2G2C1_C675	C	Q2G2C1	SAOUHSC_01064	Pyruvate carboxylase	no
Q2G2C1_C98	C	Q2G2C1	SAOUHSC_01064	Pyruvate carboxylase	no
Q2G2C3_C38	C	Q2G2C3	SAOUHSC_01062	UPF0358 protein SAOUHSC_01062	no
Q2G2C4_C196	C	Q2G2C4	tarI'	Ribitol-5-phosphate cytidylyltransferase 2	no
Q2G2C7_C39	C	Q2G2C7	SAOUHSC_00217	Sorbitol dehydrogenase, putative	no
Q2G2D0_C633	C	Q2G2D0	infB	Translation initiation factor IF-2	yes
Q2G2D0_C679	C	Q2G2D0	infB	Translation initiation factor IF-2	yes
Q2G2D1_C11	C	Q2G2D1	SAOUHSC_01244	Uncharacterized protein	yes
Q2G2D2_C251	C	Q2G2D2	nusA	Transcription termination/antitermination protein NusA	yes
Q2G2D3_C52	C	Q2G2D3	rimP	Ribosome maturation factor RimP	no
Q2G2D7_C242	C	Q2G2D7	SAOUHSC_02447	Uncharacterized protein	no
Q2G2G0_C133	C	Q2G2G0	SAOUHSC_00717	Uncharacterized protein	no
Q2G2G0_C21	C	Q2G2G0	SAOUHSC_00717	Uncharacterized protein	no
Q2G2G2_C17	C	Q2G2G2	saeR	Response regulator SaeR	no
Q2G2H4_C177	C	Q2G2H4	SAOUHSC_00002	Beta sliding clamp	yes
Q2G2J2_C171	C	Q2G2J2	ssaA2	Staphylococcal secretory antigen ssaA2	yes
Q2G2J8_C226	C	Q2G2J8	SAOUHSC_01413	Uncharacterized protein SAOUHSC_01413	no
Q2G2J8_C57	C	Q2G2J8	SAOUHSC_01413	Uncharacterized protein SAOUHSC_01413	no
Q2G2L0_C124	C	Q2G2L0	SAOUHSC_00638	Uncharacterized protein	no
Q2G2L2_C236	C	Q2G2L2	SAOUHSC_00637	Uncharacterized protein	no
Q2G2L2_C97	C	Q2G2L2	SAOUHSC_00637	Uncharacterized protein	no
Q2G2L3_C103	C	Q2G2L3	tarA	N-acetylglucosaminyldiphosphoundecaprenol N-acetyl-beta-D-mannosaminyltransferase	yes
Q2G2L7_C210	C	Q2G2L7	SAOUHSC_02811	Uncharacterized protein	no
Q2G2M3_C210	C	Q2G2M3	SAOUHSC_00513	Uncharacterized protein	no
Q2G2M6_C28	C	Q2G2M6	cysS	Cysteine--tRNA ligase	yes
Q2G2P2_C345	C	Q2G2P2	SAOUHSC_00204	Globin domain protein	no
Q2G2P7_C85	C	Q2G2P7	hutH	Histidine ammonia-lyase	no
Q2G2Q3_C165	C	Q2G2Q3	truB	tRNA pseudouridine synthase B	no
Q2G2Q3_C49	C	Q2G2Q3	truB	tRNA pseudouridine synthase B	no
Q2G2Q5_C100	C	Q2G2Q5	SAOUHSC_00278	Uncharacterized protein	no
Q2G2R0_C117	C	Q2G2R0	lacB	Galactose-6-phosphate isomerase subunit LacB	no
Q2G2R7_C14	C	Q2G2R7	SAOUHSC_02129	Uncharacterized protein	no
Q2G2R8_C238	C	Q2G2R8	sspP	Staphopain A	no
Q2G2S0_C411	C	Q2G2S0	purB	Adenylosuccinate lyase	no
Q2G2S7_C7	C	Q2G2S7	SAOUHSC_01975	Uncharacterized protein	no
Q2G2T1_C174	C	Q2G2T1	SAOUHSC_01973	Uncharacterized protein	no
Q2G2T1_C270	C	Q2G2T1	SAOUHSC_01973	Uncharacterized protein	no
Q2G2T4_C228	C	Q2G2T4	SAOUHSC_00013	Uncharacterized protein	no
Q2G2T8_C139	C	Q2G2T8	SAOUHSC_00712	Uncharacterized protein	no
Q2G2U6_C65	C	Q2G2U6	walR	Transcriptional regulatory protein WalR	yes
Q2G2U9_C9	C	Q2G2U9	sarA	Transcriptional regulator SarA	yes
Q2G2V3_C193	C	Q2G2V3	menE	2-succinylbenzoate--CoA ligase	no
Q2G2V3_C32	C	Q2G2V3	menE	2-succinylbenzoate--CoA ligase	no
Q2G2V3_C426	C	Q2G2V3	menE	2-succinylbenzoate--CoA ligase	no
Q2G2V3_C99	C	Q2G2V3	menE	2-succinylbenzoate--CoA ligase	no
Q2G2V4_C24	C	Q2G2V4	SAOUHSC_01914	Putative membrane protein insertion efficiency factor	no
Q2G2V4_C30	C	Q2G2V4	SAOUHSC_01914	Putative membrane protein insertion efficiency factor	no
Q2G2W9_C105	C	Q2G2W9	SAOUHSC_00455	Uncharacterized protein	no
Q2G2W9_C161	C	Q2G2W9	SAOUHSC_00455	Uncharacterized protein	no
Q2G2W9_C198	C	Q2G2W9	SAOUHSC_00455	Uncharacterized protein	no
Q2G2W9_C203	C	Q2G2W9	SAOUHSC_00455	Uncharacterized protein	no
Q2G2W9_C204	C	Q2G2W9	SAOUHSC_00455	Uncharacterized protein	no
Q2G2W9_C77	C	Q2G2W9	SAOUHSC_00455	Uncharacterized protein	no
Q2G2W9_C89	C	Q2G2W9	SAOUHSC_00455	Uncharacterized protein	no
Q2G2X0_C50	C	Q2G2X0	SAOUHSC_00457	Uncharacterized protein	no
Q2G2X4_C237	C	Q2G2X4	tarB	Teichoic acid glycerol-phosphate primase	yes
Q53700_C72	C	Q53700	cobB	NAD-dependent protein deacetylase	no
Q53726_C121	C	Q53726	pcrB	Heptaprenylglyceryl phosphate synthase	no
Q53727_C243	C	Q53727	pcrA	ATP-dependent DNA helicase PcrA	yes
Q53727_C456	C	Q53727	pcrA	ATP-dependent DNA helicase PcrA	yes
Q53727_C92	C	Q53727	pcrA	ATP-dependent DNA helicase PcrA	yes
Q53727_N241	N	Q53727	pcrA	ATP-dependent DNA helicase PcrA	yes
Q53727_Y598	Y	Q53727	pcrA	ATP-dependent DNA helicase PcrA	yes
Q7X2S2_C190	C	Q7X2S2	arcC2	Carbamate kinase 2	no
Q7X2S2_C30	C	Q7X2S2	arcC2	Carbamate kinase 2	no
Q93T05_C646	C	Q93T05	mutL	DNA mismatch repair protein MutL	no
Q9F0R1_C57	C	Q9F0R1	sarR	HTH-type transcriptional regulator SarR	no
Q9RQQ0_C54	C	Q9RQQ0	icaR	Biofilm operon icaADBC HTH-type negative transcriptional regulator IcaR	no
Q9ZAH5_C358	C	Q9ZAH5	alr1	Alanine racemase 1	no
Q9ZAH6_C80	C	Q9ZAH6	acpS	Holo-[acyl-carrier-protein] synthase	yes

## Sheet: SA IA-alkyne no enrichment
Identifier	Modified residue
Q2FY34_C330	C
Q2G000_C29	C
Q2FV16_C275	C
P0A0B7_C168	C
Q2FXU5_C565	C
Q2G0N0_C82	C
Q2FVB2_C110	C
Q2FXL9_C164	C
Q2FZS0_C112	C
Q2G0N1_C473	C
Q2FVE0_C49	C
Q2FYP0_C126	C
Q2FYU7_C368	C
Q2FYH6_C396	C
Q2FXU0_C64	C
Q2G1S4_C254	C
Q2FZ60_C5	C
Q2G0E5_S189	S
Q2FUR8_C69	C
Q2G0J8_C110	C
Q2G296_C279	C
Q2FZV7_C354	C
Q2FZR9_C165	C
Q2FV16_C62	C
Q2FYG1_C250	C
P0A0K3_C105	C
Q2FYZ0_K83	K
Q2G0R0_C480	C
Q2FYZ5_C254	C
Q2FYK5_C201	C
Q2G1M1_C155	C
Q2FWW3_C407	C
Q2G1G5_C27	C
Q2FWY9_C91	C
Q2G1J0_C290	C
Q2FWX1_C63	C
Q2FWB7_C76	C
Q2FV75_C130	C
Q2G0N1_C258	C
Q2FYQ2_C131	C
Q2FZD2_C29	C
Q2FYS9_C512	C
Q2FXL3_C60	C
Q2FXI6_C27	C
Q2FV63_C13	C
Q2G2A3_C47	C
Q2G1J4_C258	C
Q2FZ07_C53	C
Q2G0D6_C152	C
Q2G032_C151	C
Q2FZT0_C39	C
Q2FZ22_C98	C
Q2FVN7_C115	C
Q2G2U9_C9	C
Q2FZL5_C129	C
Q2G2G0_C133	C
Q2FV76_C231	C
Q2FZT4_C200	C
Q2FUR8_R65	R
Q2FV86_C413	C
Q2FWD5_C4	C
Q2FWD6_C279	C
Q2G0Y7_C307	C
Q2G1W4_C275	C
Q2G2P7_C503	C
Q2FXM8_C73	C
Q2G1C7_C72	C
Q2FZ73_C248	C
Q2FY10_C245	C
Q2G122_C715	C
Q2FYZ5_C384	C
Q2FZC6_C39	C
Q9F0R1_C57	C
Q2FZD7_T24	T
Q2FZH5_C365	C
Q2FVA6_C75	C
Q53727_C597	C
Q2G124_C88	C
Q2FV76_C111	C
Q2FYT4_K335	K
Q2FW31_C121	C
Q2FV14_E19	E
Q2FXE8_C179	C
Q2FWX1_D92	D
Q2G2P2_T3	T
Q2FVA4_R62	R
Q2G0P5_C311	C
Q2G0S6_S102	S
Q2FZ25_R95	R
Q2FWY9_Y466	Y
Q2G0G1_C103	C
Q2FZ02_C-terminal514	C-terminal
Q2G0E6_N-terminal1	N-terminal
Q2FVA3_N-terminal1	N-terminal
Q2FWA0_N-terminal2	N-terminal

## Sheet: SA IA-alkyne in situ
Identifier	Modified residue
Q2FZR9_C165	C
Q2G0B1_C12	C
Q2G078_C403	C
Q2FV76_C111	C
Q2G0N0_C82	C
Q2G066_C30	C
Q2G0U7_C4	C
Q2G2D7_C242	C
Q2FZW2_C48	C
Q2FZ36_C124	C
Q2FYU7_C368	C
P0A0B7_C168	C
Q2G1G7_C269	C
Q2FXY7_C563	C
Q2FYH6_C396	C
Q2FY73_C140	C
Q2FZW2_C51	C
Q2FVE0_C49	C
Q2G241_C108	C
Q2G2A3_C47	C
Q2FXV6_C199	C
Q2FZ50_C95	C
Q2FWY1_C158	C
Q2FZZ9_C10	C
Q2FWP1_C191	C
Q2G1I7_C143	C
Q2FWD5_C4	C
Q2G000_C29	C
Q2FZV7_C199	C
Q2G1I7_C135	C
Q2G115_C101	C
Q2G078_C716	C
Q2FZC6_C39	C
Q2G099_C193	C
Q2FY19_C106	C
Q2FYP0_C224	C
Q2FXI6_C27	C
Q2FUR8_C69	C
Q2FVQ5_C63	C
Q2FXF5_C89	C
Q2G1Z8_C934	C
Q2FY55_C52	C
Q2FWX9_C244	C
Q2FY02_C95	C
Q2FUS6_C141	C
Q2FXF5_C82	C
Q2FUV7_C116	C
Q2FZ31_C52	C
Q2G2A5_H129	H
Q2FXK7_C102	C
Q2FZ43_C86	C
Q2FVL7_C44	C
O52582_C43	C
P0A0K3_C105	C
Q2FYZ0_C36	C
P0A088_C59	C
Q2G081_C57	C
Q2FZ07_C53	C
Q2FUT2_C80	C
Q2FXL3_C60	C
Q2G1T3_C54	C
Q2G222_C513	C
Q2FV16_C275	C
P0A0B7_C49	C
Q2G0G1_C37	C
Q2G1M1_C155	C
Q2G0U9_C235	C
Q2FZT0_C39	C
Q2FZS0_C112	C
Q2G001_C77	C
Q2FXV9_C667	C
Q2FVM6_C58	C
Q2FY34_C330	C
Q2FYZ5_C111	C
Q2G0S3_C100	C
Q2FWX1_C63	C
A0A0H3KE27_C18	C
Q2FV64_C16	C
Q2FZ04_C50	C
Q2FZR9_C220	C
Q2FWL8_C12	C
Q2FZZ3_C28	C
Q2FXE8_C198	C
Q2FXZ2_C15	C
Q2FZD2_C29	C
Q2FZ54_C161	C
Q2G1C8_C202	C
Q2FV63_C13	C
Q2G124_C378	C
Q2G0M5_C287	C
Q2FVV9_C153	C
Q2FXH9_C178	C
Q2G1R5_C341	C
Q2G1J0_C290	C
Q2FWH6_C63	C
Q2FZC8_C377	C
Q2G273_C69	C
Q2FY67_C215	C
O06446_C829	C
Q2G1G4_C269	C
Q2FZ02_C147	C
Q2FWD6_C279	C
Q2G2G0_C133	C
Q2G2J2_C171	C
Q2FW81_C278	C
Q2G2L2_C236	C
Q2FZH4_C12	C
Q2G0I3_C134	C
Q2FXP2_C153	C
Q2FZV8_C103	C
Q2G064_C153	C
Q2G1X7_C37	C
Q2G1K2_C101	C
Q2FYS9_C314	C
Q2FY72_H171	H
Q2FV76_C231	C
Q2G255_C322	C
Q2G032_C151	C
Q2FYG1_C43	C
Q2G0U0_C27	C
Q2FVW3_C186	C
Q2FYP0_C126	C
Q93T05_C646	C
Q2FVM8_C202	C
Q2G0I5_C40	C
Q2FZW1_C15	C
Q2FV16_C62	C
Q2FWM9_C146	C
Q2FXL9_C164	C
Q2FZ37_C325	C
Q2G089_C246	C
Q2G0Y6_C248	C
Q2FY10_C245	C
Q2G0N1_C473	C
Q2FYY6_C309	C
Q2FWY1_C110	C
Q2G0V7_S94	S
Q2FVV9_C386	C
Q2FZY4_C41	C
Q2FWD9_C145	C
Q2FV58_C118	C
Q2G0I5_C36	C
Q2FXM9_C8	C
Q2FY08_C137	C
Q2FXI8_C126	C
Q2FVP8_C265	C
Q2G0Y7_C307	C
Q2FWY1_C118	C
Q2G0Y7_C326	C
Q2G0I3_C91	C
Q2FX12_C13	C
Q2G041_C137	C
Q2G0N1_C258	C
Q2G282_C145	C
Q2FZ17_C175	C
Q2FWL2_C14	C
Q2FZW1_C18	C
Q2G0M5_C153	C
Q2FV14_C266	C
Q2G0S8_C271	C
Q2G280_C44	C
Q2FY33_C223	C
Q2G0Y9_C176	C
O05204_C335	C
Q2G2T8_C139	C
Q2G282_C105	C
Q2G219_C453	C
Q2FXJ0_C152	C
Q2G0K5_C20	C
Q2FY73_C143	C
Q2G295_C216	C
Q2G1K4_C160	C
Q2FXV6_C102	C
P72360_C191	C
Q2FXA4_C276	C
Q2G1Z3_C260	C
Q2FVP8_C248	C
Q2G1U6_C10	C
Q2FZ04_C199	C
Q2G041_C134	C
Q9F0R1_C57	C
Q2FZX4_C68	C
Q2FXM8_C226	C
Q2FVV9_C147	C
Q2G0Q8_C85	C
Q2FYY6_C291	C
Q2FV48_C114	C
Q2FZV7_C238	C
Q2FVA6_C75	C
Q2G037_C225	C
Q2FWE3_C12	C
Q2FXM9_C144	C
Q2G2D0_C633	C
Q2G268_C154	C
Q2FXL6_C137	C
Q2G0G1_C145	C
Q2FV81_C45	C
P47768_M513	M
Q2FUT4_C71	C
Q2FXK3_C85	C
Q2FZD9_C267	C
Q2G1Y6_C400	C
Q2G1G5_C27	C
Q2G0G5_C123	C
Q2G147_C90	C
Q2FVG3_C347	C
Q2G1R8_C60	C
Q2FWM4_C169	C
Q2FY32_C136	C
Q2FVV9_C150	C
Q2G2V4_C30	C
Q2FXM8_C73	C
Q2FVQ5_C78	C
Q2FZ58_C193	C
Q2G0A0_C105	C
Q2G1T2_C7	C
Q2FVV9_C271	C
Q7X2S2_C190	C
Q2FZ32_C620	C
Q2FYZ4_C405	C
Q2FXT6_C269	C
Q2FZX9_C116	C
Q2G0L1_C178	C
Q2FXZ6_C11	C
Q2FXV0_C25	C
Q2FY47_C46	C
Q2G2V4_C24	C
Q2FZ36_C269	C
Q2FZ17_C141	C
Q2FW16_C41	C
P95689_C102	C
O05204_C127	C
Q2FYQ9_C23	C
Q2FV28_C129	C
Q2FWW9_C187	C
Q2FVN7_C115	C
Q2FZV7_C185	C
Q2FY51_C43	C
Q2FWY3_C46	C
Q2FXN6_C65	C
Q2G224_C37	C
Q2FW29_C11	C
Q2G282_C102	C
Q2FWM4_C93	C
Q2FZ70_C35	C
Q2FVX3_C106	C
Q2FZW2_C30	C
Q2G1R5_C164	C
Q2FXE8_C179	C
Q2FYR7_C75	C
Q2FVS9_C61	C
Q2FV76_E109	E
Q2G1N2_C259	C
Q2G282_C142	C
Q2FW81_C16	C
Q2FY32_C53	C
P69848_C28	C
Q2FUW0_C122	C
Q2G1G7_C224	C
Q2FZY4_C128	C
Q2FVV9_C536	C
Q2G1X7_C33	C
Q2G124_C88	C
Q2FWZ3_C411	C
Q2FWH3_C286	C
Q2FWM2_C42	C
Q2FZL5_C175	C
Q2G2H4_C177	C
Q2G2U6_C65	C
P60430_C188	C
Q2G0R1_C37	C
Q2G274_C421	C
Q2FZZ3_C61	C
Q2G0D6_C152	C
Q2FWM4_C198	C
Q2FZU5_C111	C
Q2FZ37_C102	C
Q2G0Y6_C223	C
Q2FZ23_C23	C
Q2FXG2_C92	C
Q2FY33_C91	C
Q2G069_C224	C
Q93T05_C615	C
Q2FXD0_C293	C
Q2FXK4_C129	C
Q2FZP0_C494	C
Q2FYG5_C17	C
Q2G012_C232	C
Q2G0P8_C37	C
Q2FZC8_C44	C
Q2G0S9_C14	C
Q2G0P7_C3	C
Q2FZV8_C-terminal119	C-terminal
Q2FWA0_N-terminal2	N-terminal
Q2FZ07_N-terminal2	N-terminal

## Sheet: HS IA-alkyne
Identifier	Modified residue	UniProt code	Gene name	Name
A0A024RBG1_C132	C	A0A024RBG1	Diphosphoinositol polyphosphate phosphohydrolase NUDT4B	NUDT4B
A0A096LP55_C81	C	A0A096LP55	Cytochrome b-c1 complex subunit 6-like, mitochondrial	UQCRHL
A0A096LPH7_C158	C	A0A096LPH7	Uncharacterized protein (Fragment)	LOC102724200
A0A0A6YYC7_C182	C	A0A0A6YYC7	HCG2042749, isoform CRA_d	ZFP91-CNTF
A0A0A6YYC7_C520	C	A0A0A6YYC7	HCG2042749, isoform CRA_d	ZFP91-CNTF
A0A0A6YYH1_C183	C	A0A0A6YYH1	Protein C15orf38-AP3S2	C15orf38-AP3S2
A0A0A6YYL6_C144	C	A0A0A6YYL6	Protein RPL17-C18orf32	RPL17-C18orf32
A0A0B4J1R7_C28	C	A0A0B4J1R7	BORCS7-ASMT readthrough (NMD candidate)	BORCS7-ASMT
A0A0B4J203_C595	C	A0A0B4J203	Uncharacterized protein
A0A0B4J269_C476	C	A0A0B4J269	Uncharacterized protein
A0A0B4J269_C650	C	A0A0B4J269	Uncharacterized protein
A0A0B4J2D5_C153	C	A0A0B4J2D5	Glutamine amidotransferase-like class 1 domain-containing protein 3B, mitochondrial	GATD3B
A0A0B4J2D5_C177	C	A0A0B4J2D5	Glutamine amidotransferase-like class 1 domain-containing protein 3B, mitochondrial	GATD3B
A0A0J9YVX5_C171	C	A0A0J9YVX5	Uncharacterized protein (Fragment)
A0A0U1RQM0_C54	C	A0A0U1RQM0	Uncharacterized protein
A0A0U1RRL7_C67	C	A0A0U1RRL7	Protein MMP24OS	MMP24OS
A0A1B0GU03_C117	C	A0A1B0GU03	Uncharacterized protein
A0A1B0GU03_C329	C	A0A1B0GU03	Uncharacterized protein
A0A1B0GUL7_C210	C	A0A1B0GUL7	Uncharacterized protein
A0A1B0GUS4_C86	C	A0A1B0GUS4	Ubiquitin-conjugating enzyme E2 L5	UBE2L5
A0A1B0GVI7_C629	C	A0A1B0GVI7	Uncharacterized protein (Fragment)
A0A1B0GVI7_C91	C	A0A1B0GVI7	Uncharacterized protein (Fragment)
A0A1W2PQ90_C1197	C	A0A1W2PQ90	Uncharacterized protein
A0A1W2PQ90_C1203	C	A0A1W2PQ90	Uncharacterized protein
A0A1W2PQ90_C34	C	A0A1W2PQ90	Uncharacterized protein
A0A1W2PRB8_C193	C	A0A1W2PRB8	Uncharacterized protein
A0A1W2PRB8_C788	C	A0A1W2PRB8	Uncharacterized protein
A0A1W2PRB8_C836	C	A0A1W2PRB8	Uncharacterized protein
A0A1W2PRX2_C27	C	A0A1W2PRX2	Uncharacterized protein
A0A2R8Y422_C126	C	A0A2R8Y422	Uncharacterized protein
A0A2R8Y422_C149	C	A0A2R8Y422	Uncharacterized protein
A0A2R8Y4L2_C130	C	A0A2R8Y4L2	Heterogeneous nuclear ribonucleoprotein A1 pseudogene 48	HNRNPA1P48
A0A2R8YDH4_C730	C	A0A2R8YDH4	Tight junction protein ZO-2	TJP2
A0A2R8YEY8_C695	C	A0A2R8YEY8	Sodium/potassium-transporting ATPase subunit alpha
A0A3B3IRV3_C113	C	A0A3B3IRV3	Malignant T-cell-amplified sequence	MCTS2P
A0A3B3IS95_C36	C	A0A3B3IS95	L-lactate dehydrogenase
A0AVT1_C347	C	A0AVT1	Ubiquitin-like modifier-activating enzyme 6	UBA6
A0FGR8_C810	C	A0FGR8	Extended synaptotagmin-2	ESYT2
A0MZ66_C550	C	A0MZ66	Shootin-1	SHTN1
A6NDG6_C297	C	A6NDG6	Glycerol-3-phosphate phosphatase	PGP
A6NDU8_C179	C	A6NDU8	UPF0600 protein C5orf51	C5orf51
A6NDU8_C244	C	A6NDU8	UPF0600 protein C5orf51	C5orf51
A6NDY0_C180	C	A6NDY0	Embryonic polyadenylate-binding protein 2	PABPN1L
A6NEC2_C339	C	A6NEC2	Puromycin-sensitive aminopeptidase-like protein	NPEPPSL1
A6NHG4_N-terminal2	N-terminal	A6NHG4	D-dopachrome decarboxylase-like protein	DDTL
A6NHL2_C322	C	A6NHL2	Tubulin alpha chain-like 3	TUBAL3
A6NHL2_C323	C	A6NHL2	Tubulin alpha chain-like 3	TUBAL3
A6NHR9_C897	C	A6NHR9	Structural maintenance of chromosomes flexible hinge domain-containing protein 1	SMCHD1
A6NMY6_C133	C	A6NMY6	Putative annexin A2-like protein	ANXA2P2
A6NNY8_C87	C	A6NNY8	Ubiquitin carboxyl-terminal hydrolase 27	USP27X
A6NNZ2_C127	C	A6NNZ2	Tubulin beta-8 chain-like protein LOC260334
A6NNZ2_C354	C	A6NNZ2	Tubulin beta-8 chain-like protein LOC260334
A9QM74_C227	C	A9QM74	Importin subunit alpha-8	KPNA7
B2RPK0_C23	C	B2RPK0	Putative high mobility group protein B1-like 1	HMGB1P1
B3KU38_C358	C	B3KU38	IQCJ-SCHIP1 readthrough transcript protein	IQCJ-SCHIP1
B4DLN1_C45	C	B4DLN1	cDNA FLJ60124, highly similar to Mitochondrial dicarboxylate carrier
E7EVH7_C408	C	E7EVH7	Uncharacterized protein
E7EWF7_C165	C	E7EWF7	Uncharacterized protein (Fragment)
E9PCH4_C116	C	E9PCH4	Uncharacterized protein
E9PCH4_C1418	C	E9PCH4	Uncharacterized protein
E9PI62_C267	C	E9PI62	Mitochondrial GTPase 1
F5H5T6_C83	C	F5H5T6	Uncharacterized protein (Fragment)
F8WAN1_C162	C	F8WAN1	SPECC1L-ADORA2A readthrough (NMD candidate)	SPECC1L-ADORA2A
F8WAN1_C450	C	F8WAN1	SPECC1L-ADORA2A readthrough (NMD candidate)	SPECC1L-ADORA2A
F8WAN1_C79	C	F8WAN1	SPECC1L-ADORA2A readthrough (NMD candidate)	SPECC1L-ADORA2A
G3V3G9_C426	C	G3V3G9	Uncharacterized protein
H3BN57_C113	C	H3BN57	BLOC1S5-TXNDC5 readthrough (NMD candidate) (Fragment)	BLOC1S5-TXNDC5
H3BNX3_C201	C	H3BNX3	Uncharacterized protein (Fragment)
H3BQZ7_C308	C	H3BQZ7	HCG2044799	HNRNPUL2-BSCL2
H7BZ11_C72	C	H7BZ11	RPL36A-HNRNPH2 readthrough	RPL36A-HNRNPH2
H7BZ11_C77	C	H7BZ11	RPL36A-HNRNPH2 readthrough	RPL36A-HNRNPH2
H7BZ11_C88	C	H7BZ11	RPL36A-HNRNPH2 readthrough	RPL36A-HNRNPH2
H8Y6P7_C479	C	H8Y6P7	GRINL1A combined protein 15	GCOM1
H8Y6P7_C662	C	H8Y6P7	GRINL1A combined protein 15	GCOM1
J3KR12_C188	C	J3KR12	Uncharacterized protein
O00148_C197	C	O00148	ATP-dependent RNA helicase DDX39A	DDX39A
O00148_C299	C	O00148	ATP-dependent RNA helicase DDX39A	DDX39A
O00148_Q222	Q	O00148	ATP-dependent RNA helicase DDX39A	DDX39A
O00151_C263	C	O00151	PDZ and LIM domain protein 1	PDLIM1
O00151_C307	C	O00151	PDZ and LIM domain protein 1	PDLIM1
O00151_C45	C	O00151	PDZ and LIM domain protein 1	PDLIM1
O00151_C73	C	O00151	PDZ and LIM domain protein 1	PDLIM1
O00161_C112	C	O00161	Synaptosomal-associated protein 23	SNAP23
O00170_C121	C	O00170	AH receptor-interacting protein	AIP
O00170_C208	C	O00170	AH receptor-interacting protein	AIP
O00170_C90	C	O00170	AH receptor-interacting protein	AIP
O00233_C216	C	O00233	26S proteasome non-ATPase regulatory subunit 9	PSMD9
O00233_C59	C	O00233	26S proteasome non-ATPase regulatory subunit 9	PSMD9
O00244_C12	C	O00244	Copper transport protein ATOX1	ATOX1
O00244_C15	C	O00244	Copper transport protein ATOX1	ATOX1
O00257_C185	C	O00257	E3 SUMO-protein ligase CBX4	CBX4
O00267_C740	C	O00267	Transcription elongation factor SPT5	SUPT5H
O00273_C38	C	O00273	DNA fragmentation factor subunit alpha	DFFA
O00299_C178	C	O00299	Chloride intracellular channel protein 1	CLIC1
O00299_C191	C	O00299	Chloride intracellular channel protein 1	CLIC1
O00299_C24	C	O00299	Chloride intracellular channel protein 1	CLIC1
O00401_C431	C	O00401	Neural Wiskott-Aldrich syndrome protein	WASL
O00410_C687	C	O00410	Importin-5	IPO5
O00429_C361	C	O00429	Dynamin-1-like protein	DNM1L
O00429_C446	C	O00429	Dynamin-1-like protein	DNM1L
O00429_C470	C	O00429	Dynamin-1-like protein	DNM1L
O00442_C28	C	O00442	RNA 3'-terminal phosphate cyclase	RTCA
O00469_C494	C	O00469	Procollagen-lysine,2-oxoglutarate 5-dioxygenase 2	PLOD2
O00471_C71	C	O00471	Exocyst complex component 5	EXOC5
O00487_C238	C	O00487	26S proteasome non-ATPase regulatory subunit 14	PSMD14
O00487_C299	C	O00487	26S proteasome non-ATPase regulatory subunit 14	PSMD14
O00499_C47	C	O00499	Myc box-dependent-interacting protein 1	BIN1
O00507_C1238	C	O00507	Probable ubiquitin carboxyl-terminal hydrolase FAF-Y	USP9Y
O00560_C118	C	O00560	Syntenin-1	SDCBP
O00622_C39	C	O00622	Protein CYR61	CYR61
O00629_C57	C	O00629	Importin subunit alpha-3	KPNA4
O00743_C265	C	O00743	Serine/threonine-protein phosphatase 6 catalytic subunit	PPP6C
O14497_C1874	C	O14497	AT-rich interactive domain-containing protein 1A	ARID1A
O14497_C1968	C	O14497	AT-rich interactive domain-containing protein 1A	ARID1A
O14562_C185	C	O14562	Ubiquitin domain-containing protein UBFD1	UBFD1
O14613_C92	C	O14613	Cdc42 effector protein 2	CDC42EP2
O14618_C227	C	O14618	Copper chaperone for superoxide dismutase	CCS
O14618_C244	C	O14618	Copper chaperone for superoxide dismutase	CCS
O14686_C1948	C	O14686	Histone-lysine N-methyltransferase 2D	KMT2D
O14715_C188	C	O14715	RANBP2-like and GRIP domain-containing protein 8	RGPD8
O14730_C171	C	O14730	Serine/threonine-protein kinase RIO3	RIOK3
O14733_C131	C	O14733	Dual specificity mitogen-activated protein kinase kinase 7	MAP2K7
O14733_C280	C	O14733	Dual specificity mitogen-activated protein kinase kinase 7	MAP2K7
O14757_C48	C	O14757	Serine/threonine-protein kinase Chk1	CHEK1
O14776_C535	C	O14776	Transcription elongation regulator 1	TCERG1
O14777_C449	C	O14777	Kinetochore protein NDC80 homolog	NDC80
O14815_C367	C	O14815	Calpain-9	CAPN9
O14867_C435	C	O14867	Transcription regulator protein BACH1	BACH1
O14867_C646	C	O14867	Transcription regulator protein BACH1	BACH1
O14879_C140	C	O14879	Interferon-induced protein with tetratricopeptide repeats 3	IFIT3
O14879_C283	C	O14879	Interferon-induced protein with tetratricopeptide repeats 3	IFIT3
O14879_C343	C	O14879	Interferon-induced protein with tetratricopeptide repeats 3	IFIT3
O14879_C39	C	O14879	Interferon-induced protein with tetratricopeptide repeats 3	IFIT3
O14879_C437	C	O14879	Interferon-induced protein with tetratricopeptide repeats 3	IFIT3
O14920_C179	C	O14920	Inhibitor of nuclear factor kappa-B kinase subunit beta	IKBKB
O14920_C464	C	O14920	Inhibitor of nuclear factor kappa-B kinase subunit beta	IKBKB
O14936_C698	C	O14936	Peripheral plasma membrane protein CASK	CASK
O14950_C109	C	O14950	Myosin regulatory light chain 12B	MYL12B
O14965_C49	C	O14965	Aurora kinase A	AURKA
O14965_C8	C	O14965	Aurora kinase A	AURKA
O14979_C177	C	O14979	Heterogeneous nuclear ribonucleoprotein D-like	HNRNPDL
O14979_C277	C	O14979	Heterogeneous nuclear ribonucleoprotein D-like	HNRNPDL
O14979_C303	C	O14979	Heterogeneous nuclear ribonucleoprotein D-like	HNRNPDL
O14980_C119	C	O14980	Exportin-1	XPO1
O14980_C164	C	O14980	Exportin-1	XPO1
O14980_C34	C	O14980	Exportin-1	XPO1
O14980_C528	C	O14980	Exportin-1	XPO1
O15014_C1290	C	O15014	Zinc finger protein 609	ZNF609
O15014_C178	C	O15014	Zinc finger protein 609	ZNF609
O15021_C1940	C	O15021	Microtubule-associated serine/threonine-protein kinase 4	MAST4
O15027_C1293	C	O15027	Protein transport protein Sec16A	SEC16A
O15027_C2293	C	O15027	Protein transport protein Sec16A	SEC16A
O15027_C46	C	O15027	Protein transport protein Sec16A	SEC16A
O15037_C221	C	O15037	Protein KHNYN	KHNYN
O15042_C65	C	O15042	U2 snRNP-associated SURP motif-containing protein	U2SURP
O15056_C795	C	O15056	Synaptojanin-2	SYNJ2
O15061_C1225	C	O15061	Synemin	SYNM
O15067_C1287	C	O15067	Phosphoribosylformylglycinamidine synthase	PFAS
O15067_C318	C	O15067	Phosphoribosylformylglycinamidine synthase	PFAS
O15067_C66	C	O15067	Phosphoribosylformylglycinamidine synthase	PFAS
O15144_C120	C	O15144	Actin-related protein 2/3 complex subunit 2	ARPC2
O15211_C549	C	O15211	Ral guanine nucleotide dissociation stimulator-like 2	RGL2
O15226_C37	C	O15226	NF-kappa-B-repressing factor	NKRF
O15231_C317	C	O15231	Zinc finger protein 185	ZNF185
O15231_C466	C	O15231	Zinc finger protein 185	ZNF185
O15231_C615	C	O15231	Zinc finger protein 185	ZNF185
O15235_C132	C	O15235	28S ribosomal protein S12, mitochondrial	MRPS12
O15235_C64	C	O15235	28S ribosomal protein S12, mitochondrial	MRPS12
O15294_C267	C	O15294	UDP-N-acetylglucosamine--peptide N-acetylglucosaminyltransferase 110 kDa subunit	OGT
O15347_C104	C	O15347	High mobility group protein B3	HMGB3
O15347_C23	C	O15347	High mobility group protein B3	HMGB3
O15355_C13	C	O15355	Protein phosphatase 1G	PPM1G
O15355_C164	C	O15355	Protein phosphatase 1G	PPM1G
O15355_C241	C	O15355	Protein phosphatase 1G	PPM1G
O15357_C1187	C	O15357	Phosphatidylinositol 3,4,5-trisphosphate 5-phosphatase 2	INPPL1
O15357_C926	C	O15357	Phosphatidylinositol 3,4,5-trisphosphate 5-phosphatase 2	INPPL1
O15371_C258	C	O15371	Eukaryotic translation initiation factor 3 subunit D	EIF3D
O15371_C327	C	O15371	Eukaryotic translation initiation factor 3 subunit D	EIF3D
O15372_C177	C	O15372	Eukaryotic translation initiation factor 3 subunit H	EIF3H
O15372_C327	C	O15372	Eukaryotic translation initiation factor 3 subunit H	EIF3H
O15382_C342	C	O15382	Branched-chain-amino-acid aminotransferase, mitochondrial	BCAT2
O15397_C568	C	O15397	Importin-8	IPO8
O15397_C749	C	O15397	Importin-8	IPO8
O15460_C510	C	O15460	Prolyl 4-hydroxylase subunit alpha-2	P4HA2
O15525_C68	C	O15525	Transcription factor MafG	MAFG
O15533_C115	C	O15533	Tapasin	TAPBP
O15533_C440	C	O15533	Tapasin	TAPBP
O15541_C15	C	O15541	E3 ubiquitin-protein ligase RNF113A	RNF113A
O43148_C95	C	O43148	mRNA cap guanine-N7 methyltransferase	RNMT
O43159_C451	C	O43159	Ribosomal RNA-processing protein 8	RRP8
O43164_C48	C	O43164	E3 ubiquitin-protein ligase Praja-2	PJA2
O43175_C369	C	O43175	D-3-phosphoglycerate dehydrogenase	PHGDH
O43252_C127	C	O43252	Bifunctional 3'-phosphoadenosine 5'-phosphosulfate synthase 1	PAPSS1
O43252_C165	C	O43252	Bifunctional 3'-phosphoadenosine 5'-phosphosulfate synthase 1	PAPSS1
O43290_C560	C	O43290	U4/U6.U5 tri-snRNP-associated protein 1	SART1
O43290_C645	C	O43290	U4/U6.U5 tri-snRNP-associated protein 1	SART1
O43290_C674	C	O43290	U4/U6.U5 tri-snRNP-associated protein 1	SART1
O43291_C38	C	O43291	Kunitz-type protease inhibitor 2	SPINT2
O43293_C451	C	O43293	Death-associated protein kinase 3	DAPK3
O43294_C416	C	O43294	Transforming growth factor beta-1-induced transcript 1 protein	TGFB1I1
O43294_C91	C	O43294	Transforming growth factor beta-1-induced transcript 1 protein	TGFB1I1
O43310_C556	C	O43310	CBP80/20-dependent translation initiation factor	CTIF
O43324_C147	C	O43324	Eukaryotic translation elongation factor 1 epsilon-1	EEF1E1
O43390_C240	C	O43390	Heterogeneous nuclear ribonucleoprotein R	HNRNPR
O43390_C292	C	O43390	Heterogeneous nuclear ribonucleoprotein R	HNRNPR
O43390_C99	C	O43390	Heterogeneous nuclear ribonucleoprotein R	HNRNPR
O43432_P1410	P	O43432	Eukaryotic translation initiation factor 4 gamma 3	EIF4G3
O43513_C197	C	O43513	Mediator of RNA polymerase II transcription subunit 7	MED7
O43548_C291	C	O43548	Protein-glutamine gamma-glutamyltransferase 5	TGM5
O43663_C531	C	O43663	Protein regulator of cytokinesis 1	PRC1
O43665_C66	C	O43665	Regulator of G-protein signaling 10	RGS10
O43681_C205	C	O43681	ATPase ASNA1	ASNA1
O43683_C201	C	O43683	Mitotic checkpoint serine/threonine-protein kinase BUB1	BUB1
O43684_C129	C	O43684	Mitotic checkpoint protein BUB3	BUB3
O43707_C173	C	O43707	Alpha-actinin-4	ACTN4
O43707_C351	C	O43707	Alpha-actinin-4	ACTN4
O43707_C60	C	O43707	Alpha-actinin-4	ACTN4
O43719_C480	C	O43719	HIV Tat-specific factor 1	HTATSF1
O43765_C153	C	O43765	Small glutamine-rich tetratricopeptide repeat-containing protein alpha	SGTA
O43776_C438	C	O43776	Asparagine--tRNA ligase, cytoplasmic	NARS
O43795_C129	C	O43795	Unconventional myosin-Ib	MYO1B
O43815_C765	C	O43815	Striatin	STRN
O43823_C85	C	O43823	A-kinase anchor protein 8	AKAP8
O43865_C272	C	O43865	S-adenosylhomocysteine hydrolase-like protein 1	AHCYL1
O43913_C10	C	O43913	Origin recognition complex subunit 5	ORC5
O60216_C392	C	O60216	Double-strand-break repair protein rad21 homolog	RAD21
O60216_C585	C	O60216	Double-strand-break repair protein rad21 homolog	RAD21
O60232_C53	C	O60232	Sjoegren syndrome/scleroderma autoantigen 1	SSSCA1
O60232_C73	C	O60232	Sjoegren syndrome/scleroderma autoantigen 1	SSSCA1
O60256_C135	C	O60256	Phosphoribosyl pyrophosphate synthase-associated protein 2	PRPSAP2
O60271_C1155	C	O60271	C-Jun-amino-terminal kinase-interacting protein 4	SPAG9
O60318_C1839	C	O60318	Germinal-center associated nuclear protein	MCM3AP
O60318_C1945	C	O60318	Germinal-center associated nuclear protein	MCM3AP
O60333_C1635	C	O60333	Kinesin-like protein KIF1B	KIF1B
O60343_C45	C	O60343	TBC1 domain family member 4	TBC1D4
O60343_C74	C	O60343	TBC1 domain family member 4	TBC1D4
O60443_C417	C	O60443	Gasdermin-E	GSDME
O60443_C45	C	O60443	Gasdermin-E	GSDME
O60488_C333	C	O60488	Long-chain-fatty-acid--CoA ligase 4	ACSL4
O60488_C420	C	O60488	Long-chain-fatty-acid--CoA ligase 4	ACSL4
O60488_C494	C	O60488	Long-chain-fatty-acid--CoA ligase 4	ACSL4
O60502_C596	C	O60502	Protein O-GlcNAcase	OGA
O60502_C663	C	O60502	Protein O-GlcNAcase	OGA
O60502_C896	C	O60502	Protein O-GlcNAcase	OGA
O60504_C482	C	O60504	Vinexin	SORBS3
O60566_C51	C	O60566	Mitotic checkpoint serine/threonine-protein kinase BUB1 beta	BUB1B
O60610_C796	C	O60610	Protein diaphanous homolog 1	DIAPH1
O60645_C161	C	O60645	Exocyst complex component 3	EXOC3
O60664_C341	C	O60664	Perilipin-3	PLIN3
O60664_C39	C	O60664	Perilipin-3	PLIN3
O60664_C60	C	O60664	Perilipin-3	PLIN3
O60671_C239	C	O60671	Cell cycle checkpoint protein RAD1	RAD1
O60684_C208	C	O60684	Importin subunit alpha-7	KPNA6
O60701_C241	C	O60701	UDP-glucose 6-dehydrogenase	UGDH
O60701_C276	C	O60701	UDP-glucose 6-dehydrogenase	UGDH
O60701_C288	C	O60701	UDP-glucose 6-dehydrogenase	UGDH
O60711_C199	C	O60711	Leupaxin	LPXN
O60716_C618	C	O60716	Catenin delta-1	CTNND1
O60749_C332	C	O60749	Sorting nexin-2	SNX2
O60825_C158	C	O60825	6-phosphofructo-2-kinase/fructose-2,6-bisphosphatase 2	PFKFB2
O60841_C635	C	O60841	Eukaryotic translation initiation factor 5B	EIF5B
O60841_C853	C	O60841	Eukaryotic translation initiation factor 5B	EIF5B
O60870_C43	C	O60870	DNA/RNA-binding protein KIN17	KIN
O60884_C280	C	O60884	DnaJ homolog subfamily A member 2	DNAJA2
O60884_C308	C	O60884	DnaJ homolog subfamily A member 2	DNAJA2
O60888_C96	C	O60888	Protein CutA	CUTA
O60921_C200	C	O60921	Checkpoint protein HUS1	HUS1
O60927_C60	C	O60927	E3 ubiquitin-protein ligase PPP1R11	PPP1R11
O60936_C109	C	O60936	Nucleolar protein 3	NOL3
O60942_C419	C	O60942	mRNA-capping enzyme	RNGTT
O75044_C1020	C	O75044	SLIT-ROBO Rho GTPase-activating protein 2	SRGAP2
O75044_C486	C	O75044	SLIT-ROBO Rho GTPase-activating protein 2	SRGAP2
O75116_C428	C	O75116	Rho-associated protein kinase 2	ROCK2
O75122_C528	C	O75122	CLIP-associating protein 2	CLASP2
O75131_C506	C	O75131	Copine-3	CPNE3
O75131_C54	C	O75131	Copine-3	CPNE3
O75145_C122	C	O75145	Liprin-alpha-3	PPFIA3
O75150_C890	C	O75150	E3 ubiquitin-protein ligase BRE1B	RNF40
O75150_C950	C	O75150	E3 ubiquitin-protein ligase BRE1B	RNF40
O75152_C588	C	O75152	Zinc finger CCCH domain-containing protein 11A	ZC3H11A
O75152_C636	C	O75152	Zinc finger CCCH domain-containing protein 11A	ZC3H11A
O75153_C1196	C	O75153	Clustered mitochondria protein homolog	CLUH
O75175_C600	C	O75175	CCR4-NOT transcription complex subunit 3	CNOT3
O75179_C1690	C	O75179	Ankyrin repeat domain-containing protein 17	ANKRD17
O75179_C210	C	O75179	Ankyrin repeat domain-containing protein 17	ANKRD17
O75179_C644	C	O75179	Ankyrin repeat domain-containing protein 17	ANKRD17
O75190_C275	C	O75190	DnaJ homolog subfamily B member 6	DNAJB6
O75347_C67	C	O75347	Tubulin-specific chaperone A	TBCA
O75348_C104	C	O75348	V-type proton ATPase subunit G 1	ATP6V1G1
O75348_C69	C	O75348	V-type proton ATPase subunit G 1	ATP6V1G1
O75351_C240	C	O75351	Vacuolar protein sorting-associated protein 4B	VPS4B
O75362_C286	C	O75362	Zinc finger protein 217	ZNF217
O75369_C1280	C	O75369	Filamin-B	FLNB
O75369_C1326	C	O75369	Filamin-B	FLNB
O75369_C1617	C	O75369	Filamin-B	FLNB
O75369_C2501	C	O75369	Filamin-B	FLNB
O75369_C26	C	O75369	Filamin-B	FLNB
O75369_C706	C	O75369	Filamin-B	FLNB
O75369_C991	C	O75369	Filamin-B	FLNB
O75369_S658	S	O75369	Filamin-B	FLNB
O75376_C1274	C	O75376	Nuclear receptor corepressor 1	NCOR1
O75376_C2322	C	O75376	Nuclear receptor corepressor 1	NCOR1
O75376_C2403	C	O75376	Nuclear receptor corepressor 1	NCOR1
O75390_C101	C	O75390	Citrate synthase, mitochondrial	CS
O75390_C211	C	O75390	Citrate synthase, mitochondrial	CS
O75391_C191	C	O75391	Sperm-associated antigen 7	SPAG7
O75394_C29	C	O75394	39S ribosomal protein L33, mitochondrial	MRPL33
O75400_C39	C	O75400	Pre-mRNA-processing factor 40 homolog A	PRPF40A
O75410_C174	C	O75410	Transforming acidic coiled-coil-containing protein 1	TACC1
O75410_C219	C	O75410	Transforming acidic coiled-coil-containing protein 1	TACC1
O75410_C467	C	O75410	Transforming acidic coiled-coil-containing protein 1	TACC1
O75410_C514	C	O75410	Transforming acidic coiled-coil-containing protein 1	TACC1
O75410_C715	C	O75410	Transforming acidic coiled-coil-containing protein 1	TACC1
O75439_C265	C	O75439	Mitochondrial-processing peptidase subunit beta	PMPCB
O75446_C184	C	O75446	Histone deacetylase complex subunit SAP30	SAP30
O75475_C204	C	O75475	PC4 and SFRS1-interacting protein	PSIP1
O75477_C310	C	O75477	Erlin-1	ERLIN1
O75521_C380	C	O75521	Enoyl-CoA delta isomerase 2, mitochondrial	ECI2
O75528_C255	C	O75528	Transcriptional adapter 3	TADA3
O75530_C182	C	O75530	Polycomb protein EED	EED
O75533_C677	C	O75533	Splicing factor 3B subunit 1	SF3B1
O75534_C506	C	O75534	Cold shock domain-containing protein E1	CSDE1
O75534_C680	C	O75534	Cold shock domain-containing protein E1	CSDE1
O75607_C70	C	O75607	Nucleoplasmin-3	NPM3
O75608_C144	C	O75608	Acyl-protein thioesterase 1	LYPLA1
O75616_C425	C	O75616	GTPase Era, mitochondrial	ERAL1
O75643_C428	C	O75643	U5 small nuclear ribonucleoprotein 200 kDa helicase	SNRNP200
O75663_C87	C	O75663	TIP41-like protein	TIPRL
O75683_C19	C	O75683	Surfeit locus protein 6	SURF6
O75717_C1008	C	O75717	WD repeat and HMG-box DNA-binding protein 1	WDHD1
O75717_C773	C	O75717	WD repeat and HMG-box DNA-binding protein 1	WDHD1
O75815_C261	C	O75815	Breast cancer anti-estrogen resistance protein 3	BCAR3
O75815_C321	C	O75815	Breast cancer anti-estrogen resistance protein 3	BCAR3
O75815_C360	C	O75815	Breast cancer anti-estrogen resistance protein 3	BCAR3
O75815_C400	C	O75815	Breast cancer anti-estrogen resistance protein 3	BCAR3
O75815_C449	C	O75815	Breast cancer anti-estrogen resistance protein 3	BCAR3
O75815_C737	C	O75815	Breast cancer anti-estrogen resistance protein 3	BCAR3
O75815_E696	E	O75815	Breast cancer anti-estrogen resistance protein 3	BCAR3
O75821_C139	C	O75821	Eukaryotic translation initiation factor 3 subunit G	EIF3G
O75821_C25	C	O75821	Eukaryotic translation initiation factor 3 subunit G	EIF3G
O75822_C207	C	O75822	Eukaryotic translation initiation factor 3 subunit J	EIF3J
O75828_C227	C	O75828	Carbonyl reductase [NADPH] 3	CBR3
O75874_C269	C	O75874	Isocitrate dehydrogenase [NADP] cytoplasmic	IDH1
O75874_C379	C	O75874	Isocitrate dehydrogenase [NADP] cytoplasmic	IDH1
O75934_C106	C	O75934	Pre-mRNA-splicing factor SPF27	BCAS2
O75934_C132	C	O75934	Pre-mRNA-splicing factor SPF27	BCAS2
O75935_C173	C	O75935	Dynactin subunit 3	DCTN3
O75940_C214	C	O75940	Survival of motor neuron-related-splicing factor 30	SMNDC1
O76003_C46	C	O76003	Glutaredoxin-3	GLRX3
O76031_C538	C	O76031	ATP-dependent Clp protease ATP-binding subunit clpX-like, mitochondrial	CLPX
O76031_C586	C	O76031	ATP-dependent Clp protease ATP-binding subunit clpX-like, mitochondrial	CLPX
O76071_C271	C	O76071	Probable cytosolic iron-sulfur protein assembly protein CIAO1	CIAO1
O94763_C167	C	O94763	Unconventional prefoldin RPB5 interactor 1	URI1
O94804_C888	C	O94804	Serine/threonine-protein kinase 10	STK10
O94804_C947	C	O94804	Serine/threonine-protein kinase 10	STK10
O94808_C247	C	O94808	Glutamine--fructose-6-phosphate aminotransferase [isomerizing] 2	GFPT2
O94808_N-terminal2	N-terminal	O94808	Glutamine--fructose-6-phosphate aminotransferase [isomerizing] 2	GFPT2
O94808_T225	T	O94808	Glutamine--fructose-6-phosphate aminotransferase [isomerizing] 2	GFPT2
O94819_Q515	Q	O94819	Kelch repeat and BTB domain-containing protein 11	KBTBD11
O94855_C1021	C	O94855	Protein transport protein Sec24D	SEC24D
O94885_C1120	C	O94885	SAM and SH3 domain-containing protein 1	SASH1
O94885_C1170	C	O94885	SAM and SH3 domain-containing protein 1	SASH1
O94885_C118	C	O94885	SAM and SH3 domain-containing protein 1	SASH1
O94903_C261	C	O94903	Pyridoxal phosphate homeostasis protein	PLPBP
O94916_T577	T	O94916	Nuclear factor of activated T-cells 5	NFAT5
O94925_L524	L	O94925	Glutaminase kidney isoform, mitochondrial	GLS
O94964_C1068	C	O94964	Protein SOGA1	SOGA1
O94967_C322	C	O94967	WD repeat-containing protein 47	WDR47
O94992_C79	C	O94992	Protein HEXIM1	HEXIM1
O95071_C730	C	O95071	E3 ubiquitin-protein ligase UBR5	UBR5
O95081_C30	C	O95081	Arf-GAP domain and FG repeat-containing protein 2	AGFG2
O95081_C39	C	O95081	Arf-GAP domain and FG repeat-containing protein 2	AGFG2
O95163_C341	C	O95163	Elongator complex protein 1	ELP1
O95229_C54	C	O95229	ZW10 interactor	ZWINT
O95232_C58	C	O95232	Luc7-like protein 3	LUC7L3
O95239_C1159	C	O95239	Chromosome-associated kinesin KIF4A	KIF4A
O95239_C1224	C	O95239	Chromosome-associated kinesin KIF4A	KIF4A
O95239_C153	C	O95239	Chromosome-associated kinesin KIF4A	KIF4A
O95239_C269	C	O95239	Chromosome-associated kinesin KIF4A	KIF4A
O95239_C895	C	O95239	Chromosome-associated kinesin KIF4A	KIF4A
O95239_C965	C	O95239	Chromosome-associated kinesin KIF4A	KIF4A
O95295_C66	C	O95295	SNARE-associated protein Snapin	SNAPIN
O95336_C32	C	O95336	6-phosphogluconolactonase	PGLS
O95340_C117	C	O95340	Bifunctional 3'-phosphoadenosine 5'-phosphosulfate synthase 2	PAPSS2
O95340_C155	C	O95340	Bifunctional 3'-phosphoadenosine 5'-phosphosulfate synthase 2	PAPSS2
O95340_C350	C	O95340	Bifunctional 3'-phosphoadenosine 5'-phosphosulfate synthase 2	PAPSS2
O95347_C1174	C	O95347	Structural maintenance of chromosomes protein 2	SMC2
O95347_C132	C	O95347	Structural maintenance of chromosomes protein 2	SMC2
O95347_C46	C	O95347	Structural maintenance of chromosomes protein 2	SMC2
O95372_C213	C	O95372	Acyl-protein thioesterase 2	LYPLA2
O95372_C56	C	O95372	Acyl-protein thioesterase 2	LYPLA2
O95373_C757	C	O95373	Importin-7	IPO7
O95394_C200	C	O95394	Phosphoacetylglucosamine mutase	PGM3
O95425_C1237	C	O95425	Supervillin	SVIL
O95425_C26	C	O95425	Supervillin	SVIL
O95433_C301	C	O95433	Activator of 90 kDa heat shock protein ATPase homolog 1	AHSA1
O95456_C106	C	O95456	Proteasome assembly chaperone 1	PSMG1
O95466_C787	C	O95466	Formin-like protein 1	FMNL1
O95486_C704	C	O95486	Protein transport protein Sec24A	SEC24A
O95487_C299	C	O95487	Protein transport protein Sec24B	SEC24B
O95571_C219	C	O95571	Persulfide dioxygenase ETHE1, mitochondrial	ETHE1
O95571_C34	C	O95571	Persulfide dioxygenase ETHE1, mitochondrial	ETHE1
O95628_C175	C	O95628	CCR4-NOT transcription complex subunit 4	CNOT4
O95671_C4	C	O95671	N-acetylserotonin O-methyltransferase-like protein	ASMTL
O95714_C2111	C	O95714	E3 ubiquitin-protein ligase HERC2	HERC2
O95747_C53	C	O95747	Serine/threonine-protein kinase OSR1	OXSR1
O95757_C290	C	O95757	Heat shock 70 kDa protein 4L	HSPA4L
O95757_C589	C	O95757	Heat shock 70 kDa protein 4L	HSPA4L
O95786_C680	C	O95786	Probable ATP-dependent RNA helicase DDX58	DDX58
O95801_C238	C	O95801	Tetratricopeptide repeat protein 4	TTC4
O95801_C63	C	O95801	Tetratricopeptide repeat protein 4	TTC4
O95817_C151	C	O95817	BAG family molecular chaperone regulator 3	BAG3
O95817_C179	C	O95817	BAG family molecular chaperone regulator 3	BAG3
O95825_C177	C	O95825	Quinone oxidoreductase-like protein 1	CRYZL1
O95825_C302	C	O95825	Quinone oxidoreductase-like protein 1	CRYZL1
O95833_C22	C	O95833	Chloride intracellular channel protein 3	CLIC3
O95835_C720	C	O95835	Serine/threonine-protein kinase LATS1	LATS1
O95861_C59	C	O95861	3'(2'),5'-bisphosphate nucleotidase 1	BPNT1
O95994_C81	C	O95994	Anterior gradient protein 2 homolog	AGR2
P00338_C185	C	P00338	L-lactate dehydrogenase A chain	LDHA
P00338_C35	C	P00338	L-lactate dehydrogenase A chain	LDHA
P00367_C172	C	P00367	Glutamate dehydrogenase 1, mitochondrial	GLUD1
P00367_P111	P	P00367	Glutamate dehydrogenase 1, mitochondrial	GLUD1
P00390_C102	C	P00390	Glutathione reductase, mitochondrial	GSR
P00441_C147	C	P00441	Superoxide dismutase [Cu-Zn]	SOD1
P00491_C31	C	P00491	Purine nucleoside phosphorylase	PNP
P00492_C106	C	P00492	Hypoxanthine-guanine phosphoribosyltransferase	HPRT1
P00492_C23	C	P00492	Hypoxanthine-guanine phosphoribosyltransferase	HPRT1
P00519_C1100	C	P00519	Tyrosine-protein kinase ABL1	ABL1
P00558_C316	C	P00558	Phosphoglycerate kinase 1	PGK1
P00558_C380	C	P00558	Phosphoglycerate kinase 1	PGK1
P00558_C99	C	P00558	Phosphoglycerate kinase 1	PGK1
P00558_M251	M	P00558	Phosphoglycerate kinase 1	PGK1
P00568_C187	C	P00568	Adenylate kinase isoenzyme 1	AK1
P00568_C25	C	P00568	Adenylate kinase isoenzyme 1	AK1
P00749_C361	C	P00749	Urokinase-type plasminogen activator	PLAU
P00750_C419	C	P00750	Tissue-type plasminogen activator	PLAT
P00750_C492	C	P00750	Tissue-type plasminogen activator	PLAT
P00750_C509	C	P00750	Tissue-type plasminogen activator	PLAT
P00750_C537	C	P00750	Tissue-type plasminogen activator	PLAT
P00750_C78	C	P00750	Tissue-type plasminogen activator	PLAT
P01033_C122	C	P01033	Metalloproteinase inhibitor 1	TIMP1
P01111_C118	C	P01111	GTPase NRas	NRAS
P01891_C188	C	P01891	HLA class I histocompatibility antigen, A-68 alpha chain	HLA-A
P01891_C363	C	P01891	HLA class I histocompatibility antigen, A-68 alpha chain	HLA-A
P02545_C522	C	P02545	Prelamin-A/C	LMNA
P02545_C591	C	P02545	Prelamin-A/C	LMNA
P02765_C132	C	P02765	Alpha-2-HS-glycoprotein	AHSG
P02765_C219	C	P02765	Alpha-2-HS-glycoprotein	AHSG
P02768_C289	C	P02768	Serum albumin	ALB
P02768_C58	C	P02768	Serum albumin	ALB
P02795_C50	C	P02795	Metallothionein-2	MT2A
P02795_C57	C	P02795	Metallothionein-2	MT2A
P04040_C377	C	P04040	Catalase	CAT
P04062_C165	C	P04062	Lysosomal acid glucosylceramidase	GBA
P04062_C287	C	P04062	Lysosomal acid glucosylceramidase	GBA
P04075_C202	C	P04075	Fructose-bisphosphate aldolase A	ALDOA
P04075_C240	C	P04075	Fructose-bisphosphate aldolase A	ALDOA
P04075_C290	C	P04075	Fructose-bisphosphate aldolase A	ALDOA
P04075_C339	C	P04075	Fructose-bisphosphate aldolase A	ALDOA
P04075_C73	C	P04075	Fructose-bisphosphate aldolase A	ALDOA
P04083_C263	C	P04083	Annexin A1	ANXA1
P04083_C270	C	P04083	Annexin A1	ANXA1
P04083_C324	C	P04083	Annexin A1	ANXA1
P04083_C343	C	P04083	Annexin A1	ANXA1
P04150_C302	C	P04150	Glucocorticoid receptor	NR3C1
P04150_C736	C	P04150	Glucocorticoid receptor	NR3C1
P04156_C214	C	P04156	Major prion protein	PRNP
P04183_C156	C	P04183	Thymidine kinase, cytosolic	TK1
P04183_C206	C	P04183	Thymidine kinase, cytosolic	TK1
P04183_C230	C	P04183	Thymidine kinase, cytosolic	TK1
P04183_C66	C	P04183	Thymidine kinase, cytosolic	TK1
P04183_C79	C	P04183	Thymidine kinase, cytosolic	TK1
P04350_C12	C	P04350	Tubulin beta-4A chain	TUBB4A
P04350_C201	C	P04350	Tubulin beta-4A chain	TUBB4A
P04350_C239	C	P04350	Tubulin beta-4A chain	TUBB4A
P04406_C152	C	P04406	Glyceraldehyde-3-phosphate dehydrogenase	GAPDH
P04406_C247	C	P04406	Glyceraldehyde-3-phosphate dehydrogenase	GAPDH
P04632_C144	C	P04632	Calpain small subunit 1	CAPNS1
P04632_C190	C	P04632	Calpain small subunit 1	CAPNS1
P04632_C232	C	P04632	Calpain small subunit 1	CAPNS1
P04637_C182	C	P04637	Cellular tumor antigen p53	TP53
P04732_C44	C	P04732	Metallothionein-1E	MT1E
P04843_C477	C	P04843	Dolichyl-diphosphooligosaccharide--protein glycosyltransferase subunit 1	RPN1
P05067_C174	C	P05067	Amyloid-beta precursor protein	APP
P05091_C319	C	P05091	Aldehyde dehydrogenase, mitochondrial	ALDH2
P05141_C257	C	P05141	ADP/ATP translocase 2	SLC25A5
P05161_C78	C	P05161	Ubiquitin-like protein ISG15	ISG15
P05388_C27	C	P05388	60S acidic ribosomal protein P0	RPLP0
P05412_C99	C	P05412	Transcription factor AP-1	JUN
P05556_C261	C	P05556	Integrin beta-1	ITGB1
P06132_C59	C	P06132	Uroporphyrinogen decarboxylase	UROD
P06400_C853	C	P06400	Retinoblastoma-associated protein	RB1
P06493_C119	C	P06493	Cyclin-dependent kinase 1	CDK1
P06733_C119	C	P06733	Alpha-enolase	ENO1
P06733_C339	C	P06733	Alpha-enolase	ENO1
P06733_C389	C	P06733	Alpha-enolase	ENO1
P06733_M165	M	P06733	Alpha-enolase	ENO1
P06733_M244	M	P06733	Alpha-enolase	ENO1
P06737_C143	C	P06737	Glycogen phosphorylase, liver form	PYGL
P07195_C294	C	P07195	L-lactate dehydrogenase B chain	LDHB
P07237_C312	C	P07237	Protein disulfide-isomerase	P4HB
P07237_C343	C	P07237	Protein disulfide-isomerase	P4HB
P07237_C397	C	P07237	Protein disulfide-isomerase	P4HB
P07237_C53	C	P07237	Protein disulfide-isomerase	P4HB
P07355_C262	C	P07355	Annexin A2	ANXA2
P07437_C12	C	P07437	Tubulin beta chain	TUBB
P07437_C303	C	P07437	Tubulin beta chain	TUBB
P07437_M323	M	P07437	Tubulin beta chain	TUBB
P07437_M330	M	P07437	Tubulin beta chain	TUBB
P07602_C132	C	P07602	Prosaposin	PSAP
P07602_C33	C	P07602	Prosaposin	PSAP
P07602_C42	C	P07602	Prosaposin	PSAP
P07737_C128	C	P07737	Profilin-1	PFN1
P07741_C140	C	P07741	Adenine phosphoribosyltransferase	APRT
P07814_C1497	C	P07814	Bifunctional glutamate/proline--tRNA ligase	EPRS
P07814_C744	C	P07814	Bifunctional glutamate/proline--tRNA ligase	EPRS
P07814_C856	C	P07814	Bifunctional glutamate/proline--tRNA ligase	EPRS
P07858_C108	C	P07858	Cathepsin B	CTSB
P07858_C319	C	P07858	Cathepsin B	CTSB
P07858_C93	C	P07858	Cathepsin B	CTSB
P07858_K209	K	P07858	Cathepsin B	CTSB
P07900_C374	C	P07900	Heat shock protein HSP 90-alpha	HSP90AA1
P07900_C420	C	P07900	Heat shock protein HSP 90-alpha	HSP90AA1
P07900_C481	C	P07900	Heat shock protein HSP 90-alpha	HSP90AA1
P07900_C529	C	P07900	Heat shock protein HSP 90-alpha	HSP90AA1
P07900_C572	C	P07900	Heat shock protein HSP 90-alpha	HSP90AA1
P08047_C68	C	P08047	Transcription factor Sp1	SP1
P08047_C755	C	P08047	Transcription factor Sp1	SP1
P08133_C114	C	P08133	Annexin A6	ANXA6
P08133_C552	C	P08133	Annexin A6	ANXA6
P08133_C59	C	P08133	Annexin A6	ANXA6
P08134_C107	C	P08134	Rho-related GTP-binding protein RhoC	RHOC
P08134_C159	C	P08134	Rho-related GTP-binding protein RhoC	RHOC
P08134_C16	C	P08134	Rho-related GTP-binding protein RhoC	RHOC
P08138_C381	C	P08138	Tumor necrosis factor receptor superfamily member 16	NGFR
P08237_C170	C	P08237	ATP-dependent 6-phosphofructokinase, muscle type	PFKM
P08238_C366	C	P08238	Heat shock protein HSP 90-beta	HSP90AB1
P08238_C521	C	P08238	Heat shock protein HSP 90-beta	HSP90AB1
P08238_C564	C	P08238	Heat shock protein HSP 90-beta	HSP90AB1
P08240_C621	C	P08240	Signal recognition particle receptor subunit alpha	SRPRA
P08397_C261	C	P08397	Porphobilinogen deaminase	HMBS
P08621_C39	C	P08621	U1 small nuclear ribonucleoprotein 70 kDa	SNRNP70
P08670_C328	C	P08670	Vimentin	VIM
P08865_C163	C	P08865	40S ribosomal protein SA	RPSA
P09110_C177	C	P09110	3-ketoacyl-CoA thiolase, peroxisomal	ACAA1
P09110_C381	C	P09110	3-ketoacyl-CoA thiolase, peroxisomal	ACAA1
P09211_C48	C	P09211	Glutathione S-transferase P	GSTP1
P09234_C25	C	P09234	U1 small nuclear ribonucleoprotein C	SNRPC
P09234_C6	C	P09234	U1 small nuclear ribonucleoprotein C	SNRPC
P09382_C61	C	P09382	Galectin-1	LGALS1
P09382_C89	C	P09382	Galectin-1	LGALS1
P09429_C106	C	P09429	High mobility group protein B1	HMGB1
P09497_C199	C	P09497	Clathrin light chain B	CLTB
P09525_C198	C	P09525	Annexin A4	ANXA4
P09543_C111	C	P09543	2',3'-cyclic-nucleotide 3'-phosphodiesterase	CNP
P09543_C158	C	P09543	2',3'-cyclic-nucleotide 3'-phosphodiesterase	CNP
P09622_C477	C	P09622	Dihydrolipoyl dehydrogenase, mitochondrial	DLD
P09651_C43	C	P09651	Heterogeneous nuclear ribonucleoprotein A1	HNRNPA1
P09884_C1403	C	P09884	DNA polymerase alpha catalytic subunit	POLA1
P09884_C141	C	P09884	DNA polymerase alpha catalytic subunit	POLA1
P09884_C1458	C	P09884	DNA polymerase alpha catalytic subunit	POLA1
P09913_C289	C	P09913	Interferon-induced protein with tetratricopeptide repeats 2	IFIT2
P0DMV8_C17	C	P0DMV8	Heat shock 70 kDa protein 1A	HSPA1A
P0DP91_C61	C	P0DP91	Chimeric ERCC6-PGBD3 protein	CSB-PGBD3
P0DPH7_C20	C	P0DPH7	Tubulin alpha-3C chain	TUBA3C
P0DPH7_C25	C	P0DPH7	Tubulin alpha-3C chain	TUBA3C
P0DPH7_C295	C	P0DPH7	Tubulin alpha-3C chain	TUBA3C
P0DPH7_C347	C	P0DPH7	Tubulin alpha-3C chain	TUBA3C
P0DPH7_C376	C	P0DPH7	Tubulin alpha-3C chain	TUBA3C
P0DPH7_M413	M	P0DPH7	Tubulin alpha-3C chain	TUBA3C
P10398_C538	C	P10398	Serine/threonine-protein kinase A-Raf	ARAF
P10515_C488	C	P10515	Dihydrolipoyllysine-residue acetyltransferase component of pyruvate dehydrogenase complex, mitochondrial	DLAT
P10588_C203	C	P10588	Nuclear receptor subfamily 2 group F member 6	NR2F6
P10599_C32	C	P10599	Thioredoxin	TXN
P10599_C73	C	P10599	Thioredoxin	TXN
P10619_C281	C	P10619	Lysosomal protective protein	CTSA
P10644_C18	C	P10644	cAMP-dependent protein kinase type I-alpha regulatory subunit	PRKAR1A
P10644_C362	C	P10644	cAMP-dependent protein kinase type I-alpha regulatory subunit	PRKAR1A
P10746_C14	C	P10746	Uroporphyrinogen-III synthase	UROS
P10768_C243	C	P10768	S-formylglutathione hydrolase	ESD
P10768_C56	C	P10768	S-formylglutathione hydrolase	ESD
P10809_C237	C	P10809	60 kDa heat shock protein, mitochondrial	HSPD1
P10809_C442	C	P10809	60 kDa heat shock protein, mitochondrial	HSPD1
P10809_C447	C	P10809	60 kDa heat shock protein, mitochondrial	HSPD1
P11142_C17	C	P11142	Heat shock cognate 71 kDa protein	HSPA8
P11142_M61	M	P11142	Heat shock cognate 71 kDa protein	HSPA8
P11182_H452	H	P11182	Lipoamide acyltransferase component of branched-chain alpha-keto acid dehydrogenase complex, mitochondrial	DBT
P11216_C437	C	P11216	Glycogen phosphorylase, brain form	PYGB
P11216_C496	C	P11216	Glycogen phosphorylase, brain form	PYGB
P11387_C630	C	P11387	DNA topoisomerase 1	TOP1
P11388_C405	C	P11388	DNA topoisomerase 2-alpha	TOP2A
P11413_C13	C	P11413	Glucose-6-phosphate 1-dehydrogenase	G6PD
P11413_C158	C	P11413	Glucose-6-phosphate 1-dehydrogenase	G6PD
P11413_C269	C	P11413	Glucose-6-phosphate 1-dehydrogenase	G6PD
P11498_C622	C	P11498	Pyruvate carboxylase, mitochondrial	PC
P11498_C752	C	P11498	Pyruvate carboxylase, mitochondrial	PC
P11498_C850	C	P11498	Pyruvate carboxylase, mitochondrial	PC
P11586_C143	C	P11586	C-1-tetrahydrofolate synthase, cytoplasmic	MTHFD1
P11586_C147	C	P11586	C-1-tetrahydrofolate synthase, cytoplasmic	MTHFD1
P11586_C195	C	P11586	C-1-tetrahydrofolate synthase, cytoplasmic	MTHFD1
P11586_C408	C	P11586	C-1-tetrahydrofolate synthase, cytoplasmic	MTHFD1
P11586_C691	C	P11586	C-1-tetrahydrofolate synthase, cytoplasmic	MTHFD1
P11586_C785	C	P11586	C-1-tetrahydrofolate synthase, cytoplasmic	MTHFD1
P11586_C863	C	P11586	C-1-tetrahydrofolate synthase, cytoplasmic	MTHFD1
P11908_C91	C	P11908	Ribose-phosphate pyrophosphokinase 2	PRPS2
P11940_C132	C	P11940	Polyadenylate-binding protein 1	PABPC1
P11940_C339	C	P11940	Polyadenylate-binding protein 1	PABPC1
P12004_C162	C	P12004	Proliferating cell nuclear antigen	PCNA
P12004_C62	C	P12004	Proliferating cell nuclear antigen	PCNA
P12004_C81	C	P12004	Proliferating cell nuclear antigen	PCNA
P12081_C379	C	P12081	Histidine--tRNA ligase, cytoplasmic	HARS
P12268_C140	C	P12268	Inosine-5'-monophosphate dehydrogenase 2	IMPDH2
P12268_C173	C	P12268	Inosine-5'-monophosphate dehydrogenase 2	IMPDH2
P12268_C331	C	P12268	Inosine-5'-monophosphate dehydrogenase 2	IMPDH2
P12270_C1068	C	P12270	Nucleoprotein TPR	TPR
P12277_C283	C	P12277	Creatine kinase B-type	CKB
P12429_C246	C	P12429	Annexin A3	ANXA3
P12814_C180	C	P12814	Alpha-actinin-1	ACTN1
P12814_C370	C	P12814	Alpha-actinin-1	ACTN1
P12955_C467	C	P12955	Xaa-Pro dipeptidase	PEPD
P12955_C482	C	P12955	Xaa-Pro dipeptidase	PEPD
P13010_C339	C	P13010	X-ray repair cross-complementing protein 5	XRCC5
P13010_C493	C	P13010	X-ray repair cross-complementing protein 5	XRCC5
P13489_C248	C	P13489	Ribonuclease inhibitor	RNH1
P13489_C30	C	P13489	Ribonuclease inhibitor	RNH1
P13489_C362	C	P13489	Ribonuclease inhibitor	RNH1
P13489_C409	C	P13489	Ribonuclease inhibitor	RNH1
P13639_C136	C	P13639	Elongation factor 2	EEF2
P13639_C290	C	P13639	Elongation factor 2	EEF2
P13639_C41	C	P13639	Elongation factor 2	EEF2
P13639_C591	C	P13639	Elongation factor 2	EEF2
P13639_C651	C	P13639	Elongation factor 2	EEF2
P13639_C693	C	P13639	Elongation factor 2	EEF2
P13639_C728	C	P13639	Elongation factor 2	EEF2
P13639_C751	C	P13639	Elongation factor 2	EEF2
P13667_C206	C	P13667	Protein disulfide-isomerase A4	PDIA4
P13667_C555	C	P13667	Protein disulfide-isomerase A4	PDIA4
P13693_C28	C	P13693	Translationally-controlled tumor protein	TPT1
P13693_M13	M	P13693	Translationally-controlled tumor protein	TPT1
P13716_C223	C	P13716	Delta-aminolevulinic acid dehydratase	ALAD
P13796_C618	C	P13796	Plastin-2	LCP1
P13797_C104	C	P13797	Plastin-3	PLS3
P13797_C209	C	P13797	Plastin-3	PLS3
P13797_C33	C	P13797	Plastin-3	PLS3
P13807_C699	C	P13807	Glycogen [starch] synthase, muscle	GYS1
P13861_C101	C	P13861	cAMP-dependent protein kinase type II-alpha regulatory subunit	PRKAR2A
P13984_C116	C	P13984	General transcription factor IIF subunit 2	GTF2F2
P13995_M165	M	P13995	Bifunctional methylenetetrahydrofolate dehydrogenase/cyclohydrolase, mitochondrial	MTHFD2
P14174_C81	C	P14174	Macrophage migration inhibitory factor	MIF
P14174_N-terminal2	N-terminal	P14174	Macrophage migration inhibitory factor	MIF
P14618_C152	C	P14618	Pyruvate kinase PKM	PKM
P14618_C326	C	P14618	Pyruvate kinase PKM	PKM
P14618_C358	C	P14618	Pyruvate kinase PKM	PKM
P14618_C423	C	P14618	Pyruvate kinase PKM	PKM
P14618_C424	C	P14618	Pyruvate kinase PKM	PKM
P14618_C474	C	P14618	Pyruvate kinase PKM	PKM
P14618_C49	C	P14618	Pyruvate kinase PKM	PKM
P14621_C22	C	P14621	Acylphosphatase-2	ACYP2
P14625_C576	C	P14625	Endoplasmin	HSP90B1
P14625_C645	C	P14625	Endoplasmin	HSP90B1
P14649_C89	C	P14649	Myosin light chain 6B	MYL6B
P14678_C43	C	P14678	Small nuclear ribonucleoprotein-associated proteins B and B'	SNRPB
P14854_C54	C	P14854	Cytochrome c oxidase subunit 6B1	COX6B1
P14866_C452	C	P14866	Heterogeneous nuclear ribonucleoprotein L	HNRNPL
P14866_C472	C	P14866	Heterogeneous nuclear ribonucleoprotein L	HNRNPL
P14868_C203	C	P14868	Aspartate--tRNA ligase, cytoplasmic	DARS
P14868_C259	C	P14868	Aspartate--tRNA ligase, cytoplasmic	DARS
P14868_C349	C	P14868	Aspartate--tRNA ligase, cytoplasmic	DARS
P15121_C187	C	P15121	Aldose reductase	AKR1B1
P15153_C105	C	P15153	Ras-related C3 botulinum toxin substrate 2	RAC2
P15153_C157	C	P15153	Ras-related C3 botulinum toxin substrate 2	RAC2
P15153_C178	C	P15153	Ras-related C3 botulinum toxin substrate 2	RAC2
P15170_C407	C	P15170	Eukaryotic peptide chain release factor GTP-binding subunit ERF3A	GSPT1
P15311_C117	C	P15311	Ezrin	EZR
P15311_C284	C	P15311	Ezrin	EZR
P15374_C95	C	P15374	Ubiquitin carboxyl-terminal hydrolase isozyme L3	UCHL3
P15407_C172	C	P15407	Fos-related antigen 1	FOSL1
P15407_K173	K	P15407	Fos-related antigen 1	FOSL1
P15848_C405	C	P15848	Arylsulfatase B	ARSB
P15880_C182	C	P15880	40S ribosomal protein S2	RPS2
P15924_C1069	C	P15924	Desmoplakin	DSP
P15924_C174	C	P15924	Desmoplakin	DSP
P15924_C1805	C	P15924	Desmoplakin	DSP
P15924_C57	C	P15924	Desmoplakin	DSP
P16035_C152	C	P16035	Metalloproteinase inhibitor 2	TIMP2
P16070_C77	C	P16070	CD44 antigen	CD44
P16083_C122	C	P16083	Ribosyldihydronicotinamide dehydrogenase [quinone]	NQO2
P16152_C122	C	P16152	Carbonyl reductase [NADPH] 1	CBR1
P16152_C227	C	P16152	Carbonyl reductase [NADPH] 1	CBR1
P16298_C477	C	P16298	Serine/threonine-protein phosphatase 2B catalytic subunit beta isoform	PPP3CB
P16949_M105	M	P16949	Stathmin	STMN1
P17098_C383	C	P17098	Zinc finger protein 8	ZNF8
P17301_C299	C	P17301	Integrin alpha-2	ITGA2
P17655_C301	C	P17655	Calpain-2 catalytic subunit	CAPN2
P17655_C640	C	P17655	Calpain-2 catalytic subunit	CAPN2
P17655_C82	C	P17655	Calpain-2 catalytic subunit	CAPN2
P17676_C248	C	P17676	CCAAT/enhancer-binding protein beta	CEBPB
P17706_C330	C	P17706	Tyrosine-protein phosphatase non-receptor type 2	PTPN2
P17812_C216	C	P17812	CTP synthase 1	CTPS1
P17812_C491	C	P17812	CTP synthase 1	CTPS1
P17844_C234	C	P17844	Probable ATP-dependent RNA helicase DDX5	DDX5
P17858_C334	C	P17858	ATP-dependent 6-phosphofructokinase, liver type	PFKL
P17858_C89	C	P17858	ATP-dependent 6-phosphofructokinase, liver type	PFKL
P17987_C296	C	P17987	T-complex protein 1 subunit alpha	TCP1
P17987_C357	C	P17987	T-complex protein 1 subunit alpha	TCP1
P17987_C385	C	P17987	T-complex protein 1 subunit alpha	TCP1
P17987_C397	C	P17987	T-complex protein 1 subunit alpha	TCP1
P18074_C663	C	P18074	General transcription and DNA repair factor IIH helicase subunit XPD	ERCC2
P18085_C159	C	P18085	ADP-ribosylation factor 4	ARF4
P18085_C62	C	P18085	ADP-ribosylation factor 4	ARF4
P18124_C186	C	P18124	60S ribosomal protein L7	RPL7
P18206_C85	C	P18206	Vinculin	VCL
P18583_C2070	C	P18583	Protein SON	SON
P18858_C895	C	P18858	DNA ligase 1	LIG1
P19174_C646	C	P19174	1-phosphatidylinositol 4,5-bisphosphate phosphodiesterase gamma-1	PLCG1
P19338_C543	C	P19338	Nucleolin	NCL
P19367_C813	C	P19367	Hexokinase-1	HK1
P19367_C834	C	P19367	Hexokinase-1	HK1
P19623_C25	C	P19623	Spermidine synthase	SRM
P19838_C61	C	P19838	Nuclear factor NF-kappa-B p105 subunit	NFKB1
P20073_C285	C	P20073	Annexin A7	ANXA7
P20073_C327	C	P20073	Annexin A7	ANXA7
P20073_C363	C	P20073	Annexin A7	ANXA7
P20290_C22	C	P20290	Transcription factor BTF3	BTF3
P20749_C115	C	P20749	B-cell lymphoma 3 protein	BCL3
P20810_C241	C	P20810	Calpastatin	CAST
P20810_C328	C	P20810	Calpastatin	CAST
P20810_C408	C	P20810	Calpastatin	CAST
P20810_C661	C	P20810	Calpastatin	CAST
P20839_C331	C	P20839	Inosine-5'-monophosphate dehydrogenase 1	IMPDH1
P21266_C39	C	P21266	Glutathione S-transferase Mu 3	GSTM3
P21291_C122	C	P21291	Cysteine and glycine-rich protein 1	CSRP1
P21291_C25	C	P21291	Cysteine and glycine-rich protein 1	CSRP1
P21291_C40	C	P21291	Cysteine and glycine-rich protein 1	CSRP1
P21333_C1018	C	P21333	Filamin-A	FLNA
P21333_C1157	C	P21333	Filamin-A	FLNA
P21333_C1165	C	P21333	Filamin-A	FLNA
P21333_C1260	C	P21333	Filamin-A	FLNA
P21333_C1453	C	P21333	Filamin-A	FLNA
P21333_C2199	C	P21333	Filamin-A	FLNA
P21333_C2378	C	P21333	Filamin-A	FLNA
P21333_C2543	C	P21333	Filamin-A	FLNA
P21333_C478	C	P21333	Filamin-A	FLNA
P21333_C483	C	P21333	Filamin-A	FLNA
P21333_C574	C	P21333	Filamin-A	FLNA
P21333_P1996	P	P21333	Filamin-A	FLNA
P21399_C369	C	P21399	Cytoplasmic aconitate hydratase	ACO1
P21589_C476	C	P21589	5'-nucleotidase	NT5E
P21964_C223	C	P21964	Catechol O-methyltransferase	COMT
P21980_C230	C	P21980	Protein-glutamine gamma-glutamyltransferase 2	TGM2
P21980_C269	C	P21980	Protein-glutamine gamma-glutamyltransferase 2	TGM2
P21980_C277	C	P21980	Protein-glutamine gamma-glutamyltransferase 2	TGM2
P21980_C370	C	P21980	Protein-glutamine gamma-glutamyltransferase 2	TGM2
P21980_C371	C	P21980	Protein-glutamine gamma-glutamyltransferase 2	TGM2
P22061_C95	C	P22061	Protein-L-isoaspartate(D-aspartate) O-methyltransferase	PCMT1
P22087_C268	C	P22087	rRNA 2'-O-methyltransferase fibrillarin	FBL
P22102_C134	C	P22102	Trifunctional purine biosynthetic protein adenosine-3	GART
P22102_C322	C	P22102	Trifunctional purine biosynthetic protein adenosine-3	GART
P22102_C41	C	P22102	Trifunctional purine biosynthetic protein adenosine-3	GART
P22234_C185	C	P22234	Multifunctional protein ADE2	PAICS
P22307_C94	C	P22307	Non-specific lipid-transfer protein	SCP2
P22314_C481	C	P22314	Ubiquitin-like modifier-activating enzyme 1	UBA1
P22314_C632	C	P22314	Ubiquitin-like modifier-activating enzyme 1	UBA1
P22314_C906	C	P22314	Ubiquitin-like modifier-activating enzyme 1	UBA1
P22413_C6	C	P22413	Ectonucleotide pyrophosphatase/phosphodiesterase family member 1	ENPP1
P22413_C614	C	P22413	Ectonucleotide pyrophosphatase/phosphodiesterase family member 1	ENPP1
P22626_C50	C	P22626	Heterogeneous nuclear ribonucleoproteins A2/B1	HNRNPA2B1
P22676_C101	C	P22676	Calretinin	CALB2
P22681_C572	C	P22681	E3 ubiquitin-protein ligase CBL	CBL
P22681_C659	C	P22681	E3 ubiquitin-protein ligase CBL	CBL
P22692_C174	C	P22692	Insulin-like growth factor-binding protein 4	IGFBP4
P22692_C204	C	P22692	Insulin-like growth factor-binding protein 4	IGFBP4
P22692_C226	C	P22692	Insulin-like growth factor-binding protein 4	IGFBP4
P22692_C249	C	P22692	Insulin-like growth factor-binding protein 4	IGFBP4
P23258_C13	C	P23258	Tubulin gamma-1 chain	TUBG1
P23368_C120	C	P23368	NAD-dependent malic enzyme, mitochondrial	ME2
P23381_C62	C	P23381	Tryptophan--tRNA ligase, cytoplasmic	WARS
P23381_D273	D	P23381	Tryptophan--tRNA ligase, cytoplasmic	WARS
P23396_C97	C	P23396	40S ribosomal protein S3	RPS3
P23443_C240	C	P23443	Ribosomal protein S6 kinase beta-1	RPS6KB1
P23497_C16	C	P23497	Nuclear autoantigen Sp-100	SP100
P23497_C270	C	P23497	Nuclear autoantigen Sp-100	SP100
P23497_C309	C	P23497	Nuclear autoantigen Sp-100	SP100
P23497_C96	C	P23497	Nuclear autoantigen Sp-100	SP100
P23526_C421	C	P23526	Adenosylhomocysteinase	AHCY
P23528_C139	C	P23528	Cofilin-1	CFL1
P23528_C39	C	P23528	Cofilin-1	CFL1
P23528_C80	C	P23528	Cofilin-1	CFL1
P23919_C117	C	P23919	Thymidylate kinase	DTYMK
P23919_C163	C	P23919	Thymidylate kinase	DTYMK
P23919_C31	C	P23919	Thymidylate kinase	DTYMK
P23921_C352	C	P23921	Ribonucleoside-diphosphate reductase large subunit	RRM1
P23921_C492	C	P23921	Ribonucleoside-diphosphate reductase large subunit	RRM1
P23921_C779	C	P23921	Ribonucleoside-diphosphate reductase large subunit	RRM1
P24468_C326	C	P24468	COUP transcription factor 2	NR2F2
P24534_C161	C	P24534	Elongation factor 1-beta	EEF1B2
P24752_C119	C	P24752	Acetyl-CoA acetyltransferase, mitochondrial	ACAT1
P24752_C126	C	P24752	Acetyl-CoA acetyltransferase, mitochondrial	ACAT1
P24752_C196	C	P24752	Acetyl-CoA acetyltransferase, mitochondrial	ACAT1
P24752_C413	C	P24752	Acetyl-CoA acetyltransferase, mitochondrial	ACAT1
P24928_C981	C	P24928	DNA-directed RNA polymerase II subunit RPB1	POLR2A
P24941_C177	C	P24941	Cyclin-dependent kinase 2	CDK2
P25205_C148	C	P25205	DNA replication licensing factor MCM3	MCM3
P25205_C360	C	P25205	DNA replication licensing factor MCM3	MCM3
P25398_C69	C	P25398	40S ribosomal protein S12	RPS12
P25398_C92	C	P25398	40S ribosomal protein S12	RPS12
P25786_C148	C	P25786	Proteasome subunit alpha type-1	PSMA1
P25787_C213	C	P25787	Proteasome subunit alpha type-2	PSMA2
P25789_C115	C	P25789	Proteasome subunit alpha type-4	PSMA4
P25789_C74	C	P25789	Proteasome subunit alpha type-4	PSMA4
P26006_C904	C	P26006	Integrin alpha-3	ITGA3
P26006_C94	C	P26006	Integrin alpha-3	ITGA3
P26358_C1478	C	P26358	DNA (cytosine-5)-methyltransferase 1	DNMT1
P26358_C41	C	P26358	DNA (cytosine-5)-methyltransferase 1	DNMT1
P26358_C62	C	P26358	DNA (cytosine-5)-methyltransferase 1	DNMT1
P26368_C429	C	P26368	Splicing factor U2AF 65 kDa subunit	U2AF2
P26447_C86	C	P26447	Protein S100-A4	S100A4
P26583_C106	C	P26583	High mobility group protein B2	HMGB2
P26599_C250	C	P26599	Polypyrimidine tract-binding protein 1	PTBP1
P26599_C251	C	P26599	Polypyrimidine tract-binding protein 1	PTBP1
P26639_C343	C	P26639	Threonine--tRNA ligase, cytoplasmic	TARS
P26639_C656	C	P26639	Threonine--tRNA ligase, cytoplasmic	TARS
P26640_C112	C	P26640	Valine--tRNA ligase	VARS
P26641_C166	C	P26641	Elongation factor 1-gamma	EEF1G
P26641_C194	C	P26641	Elongation factor 1-gamma	EEF1G
P26641_C266	C	P26641	Elongation factor 1-gamma	EEF1G
P26641_C339	C	P26641	Elongation factor 1-gamma	EEF1G
P27348_C134	C	P27348	14-3-3 protein theta	YWHAQ
P27348_C25	C	P27348	14-3-3 protein theta	YWHAQ
P27348_C94	C	P27348	14-3-3 protein theta	YWHAQ
P27361_C178	C	P27361	Mitogen-activated protein kinase 3	MAPK3
P27361_C271	C	P27361	Mitogen-activated protein kinase 3	MAPK3
P27635_C105	C	P27635	60S ribosomal protein L10	RPL10
P27635_C195	C	P27635	60S ribosomal protein L10	RPL10
P27635_C49	C	P27635	60S ribosomal protein L10	RPL10
P27694_C486	C	P27694	Replication protein A 70 kDa DNA-binding subunit	RPA1
P27695_C296	C	P27695	DNA-(apurinic or apyrimidinic site) lyase	APEX1
P27708_C1374	C	P27708	CAD protein	CAD
P27708_C1455	C	P27708	CAD protein	CAD
P27708_C1889	C	P27708	CAD protein	CAD
P27708_K74	K	P27708	CAD protein	CAD
P27797_C105	C	P27797	Calreticulin	CALR
P27797_C137	C	P27797	Calreticulin	CALR
P27816_C635	C	P27816	Microtubule-associated protein 4	MAP4
P27816_N533	N	P27816	Microtubule-associated protein 4	MAP4
P27918_C360	C	P27918	Properdin	CFP
P27986_C146	C	P27986	Phosphatidylinositol 3-kinase regulatory subunit alpha	PIK3R1
P27986_C167	C	P27986	Phosphatidylinositol 3-kinase regulatory subunit alpha	PIK3R1
P28062_C160	C	P28062	Proteasome subunit beta type-8	PSMB8
P28066_C165	C	P28066	Proteasome subunit alpha type-5	PSMA5
P28074_C111	C	P28074	Proteasome subunit beta type-5	PSMB5
P28331_C226	C	P28331	NADH-ubiquinone oxidoreductase 75 kDa subunit, mitochondrial	NDUFS1
P28482_C254	C	P28482	Mitogen-activated protein kinase 1	MAPK1
P28702_C19	C	P28702	Retinoic acid receptor RXR-beta	RXRB
P28702_C191	C	P28702	Retinoic acid receptor RXR-beta	RXRB
P28799_C482	C	P28799	Granulins	GRN
P28838_C313	C	P28838	Cytosol aminopeptidase	LAP3
P28838_C335	C	P28838	Cytosol aminopeptidase	LAP3
P28838_C376	C	P28838	Cytosol aminopeptidase	LAP3
P28838_C445	C	P28838	Cytosol aminopeptidase	LAP3
P29034_C22	C	P29034	Protein S100-A2	S100A2
P29034_C3	C	P29034	Protein S100-A2	S100A2
P29144_C28	C	P29144	Tripeptidyl-peptidase 2	TPP2
P29279_C103	C	P29279	Connective tissue growth factor	CTGF
P29279_C120	C	P29279	Connective tissue growth factor	CTGF
P29279_C137	C	P29279	Connective tissue growth factor	CTGF
P29279_C148	C	P29279	Connective tissue growth factor	CTGF
P29279_C228	C	P29279	Connective tissue growth factor	CTGF
P29279_C284	C	P29279	Connective tissue growth factor	CTGF
P29279_C307	C	P29279	Connective tissue growth factor	CTGF
P29279_C35	C	P29279	Connective tissue growth factor	CTGF
P29279_C43	C	P29279	Connective tissue growth factor	CTGF
P29279_C95	C	P29279	Connective tissue growth factor	CTGF
P29353_C212	C	P29353	SHC-transforming protein 1	SHC1
P29466_C285	C	P29466	Caspase-1	CASP1
P29590_C213	C	P29590	Protein PML	PML
P29590_C338	C	P29590	Protein PML	PML
P29590_C389	C	P29590	Protein PML	PML
P29590_C479	C	P29590	Protein PML	PML
P29590_C484	C	P29590	Protein PML	PML
P29590_C57	C	P29590	Protein PML	PML
P29590_C60	C	P29590	Protein PML	PML
P29692_C217	C	P29692	Elongation factor 1-delta	EEF1D
P30041_C47	C	P30041	Peroxiredoxin-6	PRDX6
P30041_C91	C	P30041	Peroxiredoxin-6	PRDX6
P30044_C100	C	P30044	Peroxiredoxin-5, mitochondrial	PRDX5
P30044_C204	C	P30044	Peroxiredoxin-5, mitochondrial	PRDX5
P30048_C108	C	P30048	Thioredoxin-dependent peroxide reductase, mitochondrial	PRDX3
P30048_C229	C	P30048	Thioredoxin-dependent peroxide reductase, mitochondrial	PRDX3
P30050_C17	C	P30050	60S ribosomal protein L12	RPL12
P30084_C62	C	P30084	Enoyl-CoA hydratase, mitochondrial	ECHS1
P30086_C133	C	P30086	Phosphatidylethanolamine-binding protein 1	PEBP1
P30086_C168	C	P30086	Phosphatidylethanolamine-binding protein 1	PEBP1
P30086_H86	H	P30086	Phosphatidylethanolamine-binding protein 1	PEBP1
P30101_C406	C	P30101	Protein disulfide-isomerase A3	PDIA3
P30101_C57	C	P30101	Protein disulfide-isomerase A3	PDIA3
P30153_C174	C	P30153	Serine/threonine-protein phosphatase 2A 65 kDa regulatory subunit A alpha isoform	PPP2R1A
P30153_C294	C	P30153	Serine/threonine-protein phosphatase 2A 65 kDa regulatory subunit A alpha isoform	PPP2R1A
P30153_C317	C	P30153	Serine/threonine-protein phosphatase 2A 65 kDa regulatory subunit A alpha isoform	PPP2R1A
P30153_C329	C	P30153	Serine/threonine-protein phosphatase 2A 65 kDa regulatory subunit A alpha isoform	PPP2R1A
P30153_C377	C	P30153	Serine/threonine-protein phosphatase 2A 65 kDa regulatory subunit A alpha isoform	PPP2R1A
P30153_C390	C	P30153	Serine/threonine-protein phosphatase 2A 65 kDa regulatory subunit A alpha isoform	PPP2R1A
P30154_C389	C	P30154	Serine/threonine-protein phosphatase 2A 65 kDa regulatory subunit A beta isoform	PPP2R1B
P30281_C47	C	P30281	G1/S-specific cyclin-D3	CCND3
P30307_C42	C	P30307	M-phase inducer phosphatase 3	CDC25C
P30520_M181	M	P30520	Adenylosuccinate synthetase isozyme 2	ADSS
P30536_C19	C	P30536	Translocator protein	TSPO
P30740_C344	C	P30740	Leukocyte elastase inhibitor	SERPINB1
P30876_C984	C	P30876	DNA-directed RNA polymerase II subunit RPB2	POLR2B
P31153_C214	C	P31153	S-adenosylmethionine synthase isoform type-2	MAT2A
P31153_C56	C	P31153	S-adenosylmethionine synthase isoform type-2	MAT2A
P31689_C149	C	P31689	DnaJ homolog subfamily A member 1	DNAJA1
P31689_C261	C	P31689	DnaJ homolog subfamily A member 1	DNAJA1
P31749_C77	C	P31749	RAC-alpha serine/threonine-protein kinase	AKT1
P31751_C297	C	P31751	RAC-beta serine/threonine-protein kinase	AKT2
P31943_C22	C	P31943	Heterogeneous nuclear ribonucleoprotein H	HNRNPH1
P31943_C267	C	P31943	Heterogeneous nuclear ribonucleoprotein H	HNRNPH1
P31943_C290	C	P31943	Heterogeneous nuclear ribonucleoprotein H	HNRNPH1
P31946_C96	C	P31946	14-3-3 protein beta/alpha	YWHAB
P31947_C38	C	P31947	14-3-3 protein sigma	SFN
P31947_C96	C	P31947	14-3-3 protein sigma	SFN
P31948_C461	C	P31948	Stress-induced-phosphoprotein 1	STIP1
P31949_C13	C	P31949	Protein S100-A11	S100A11
P31949_C91	C	P31949	Protein S100-A11	S100A11
P32119_C172	C	P32119	Peroxiredoxin-2	PRDX2
P32119_C51	C	P32119	Peroxiredoxin-2	PRDX2
P32320_C14	C	P32320	Cytidine deaminase	CDA
P32320_C8	C	P32320	Cytidine deaminase	CDA
P32321_C83	C	P32321	Deoxycytidylate deaminase	DCTD
P32322_C120	C	P32322	Pyrroline-5-carboxylate reductase 1, mitochondrial	PYCR1
P32929_C229	C	P32929	Cystathionine gamma-lyase	CTH
P32969_C74	C	P32969	60S ribosomal protein L9	RPL9
P33316_C222	C	P33316	Deoxyuridine 5'-triphosphate nucleotidohydrolase, mitochondrial	DUT
P33764_C68	C	P33764	Protein S100-A3	S100A3
P33981_C229	C	P33981	Dual specificity protein kinase TTK	TTK
P33981_C269	C	P33981	Dual specificity protein kinase TTK	TTK
P33981_C322	C	P33981	Dual specificity protein kinase TTK	TTK
P33992_C197	C	P33992	DNA replication licensing factor MCM5	MCM5
P33992_C482	C	P33992	DNA replication licensing factor MCM5	MCM5
P34932_C34	C	P34932	Heat shock 70 kDa protein 4	HSPA4
P34932_C779	C	P34932	Heat shock 70 kDa protein 4	HSPA4
P34949_C289	C	P34949	Mannose-6-phosphate isomerase	MPI
P35227_C233	C	P35227	Polycomb group RING finger protein 2	PCGF2
P35237_C36	C	P35237	Serpin B6	SERPINB6
P35250_C171	C	P35250	Replication factor C subunit 2	RFC2
P35250_C88	C	P35250	Replication factor C subunit 2	RFC2
P35270_C159	C	P35270	Sepiapterin reductase	SPR
P35270_C234	C	P35270	Sepiapterin reductase	SPR
P35568_C467	C	P35568	Insulin receptor substrate 1	IRS1
P35568_C494	C	P35568	Insulin receptor substrate 1	IRS1
P35568_C821	C	P35568	Insulin receptor substrate 1	IRS1
P35568_C923	C	P35568	Insulin receptor substrate 1	IRS1
P35568_C996	C	P35568	Insulin receptor substrate 1	IRS1
P35579_C1379	C	P35579	Myosin-9	MYH9
P35579_C1437	C	P35579	Myosin-9	MYH9
P35579_C172	C	P35579	Myosin-9	MYH9
P35579_C671	C	P35579	Myosin-9	MYH9
P35579_C91	C	P35579	Myosin-9	MYH9
P35611_C525	C	P35611	Alpha-adducin	ADD1
P35611_C68	C	P35611	Alpha-adducin	ADD1
P35637_C447	C	P35637	RNA-binding protein FUS	FUS
P35658_C1003	C	P35658	Nuclear pore complex protein Nup214	NUP214
P35658_C399	C	P35658	Nuclear pore complex protein Nup214	NUP214
P35658_C917	C	P35658	Nuclear pore complex protein Nup214	NUP214
P35754_C23	C	P35754	Glutaredoxin-1	GLRX
P35754_C83	C	P35754	Glutaredoxin-1	GLRX
P35914_C323	C	P35914	Hydroxymethylglutaryl-CoA lyase, mitochondrial	HMGCL
P36405_C118	C	P36405	ADP-ribosylation factor-like protein 3	ARL3
P36551_C198	C	P36551	Oxygen-dependent coproporphyrinogen-III oxidase, mitochondrial	CPOX
P36578_C96	C	P36578	60S ribosomal protein L4	RPL4
P36776_C682	C	P36776	Lon protease homolog, mitochondrial	LONP1
P36873_C105	C	P36873	Serine/threonine-protein phosphatase PP1-gamma catalytic subunit	PPP1CC
P36873_C127	C	P36873	Serine/threonine-protein phosphatase PP1-gamma catalytic subunit	PPP1CC
P36873_C140	C	P36873	Serine/threonine-protein phosphatase PP1-gamma catalytic subunit	PPP1CC
P36873_C62	C	P36873	Serine/threonine-protein phosphatase PP1-gamma catalytic subunit	PPP1CC
P36959_C186	C	P36959	GMP reductase 1	GMPR
P36959_C224	C	P36959	GMP reductase 1	GMPR
P37198_C506	C	P37198	Nuclear pore glycoprotein p62	NUP62
P37235_C185	C	P37235	Hippocalcin-like protein 1	HPCAL1
P37802_C124	C	P37802	Transgelin-2	TAGLN2
P37802_C38	C	P37802	Transgelin-2	TAGLN2
P37802_C63	C	P37802	Transgelin-2	TAGLN2
P38117_C42	C	P38117	Electron transfer flavoprotein subunit beta	ETFB
P38606_C138	C	P38606	V-type proton ATPase catalytic subunit A	ATP6V1A
P38606_C277	C	P38606	V-type proton ATPase catalytic subunit A	ATP6V1A
P38646_C366	C	P38646	Stress-70 protein, mitochondrial	HSPA9
P38936_C117	C	P38936	Cyclin-dependent kinase inhibitor 1	CDKN1A
P38936_C13	C	P38936	Cyclin-dependent kinase inhibitor 1	CDKN1A
P39023_C253	C	P39023	60S ribosomal protein L3	RPL3
P39687_C123	C	P39687	Acidic leucine-rich nuclear phosphoprotein 32 family member A	ANP32A
P39687_C87	C	P39687	Acidic leucine-rich nuclear phosphoprotein 32 family member A	ANP32A
P40121_C77	C	P40121	Macrophage-capping protein	CAPG
P40222_C193	C	P40222	Alpha-taxilin	TXLNA
P40306_C17	C	P40306	Proteasome subunit beta type-10	PSMB10
P40616_C80	C	P40616	ADP-ribosylation factor-like protein 1	ARL1
P40855_C128	C	P40855	Peroxisomal biogenesis factor 19	PEX19
P40925_C154	C	P40925	Malate dehydrogenase, cytoplasmic	MDH1
P40925_C251	C	P40925	Malate dehydrogenase, cytoplasmic	MDH1
P40926_C275	C	P40926	Malate dehydrogenase, mitochondrial	MDH2
P40939_C322	C	P40939	Trifunctional enzyme subunit alpha, mitochondrial	HADHA
P40939_C349	C	P40939	Trifunctional enzyme subunit alpha, mitochondrial	HADHA
P41134_C17	C	P41134	DNA-binding protein inhibitor ID-1	ID1
P41134_C45	C	P41134	DNA-binding protein inhibitor ID-1	ID1
P41227_C194	C	P41227	N-alpha-acetyltransferase 10	NAA10
P41240_C290	C	P41240	Tyrosine-protein kinase CSK	CSK
P41250_C180	C	P41250	Glycine--tRNA ligase	GARS
P41250_C471	C	P41250	Glycine--tRNA ligase	GARS
P41252_C526	C	P41252	Isoleucine--tRNA ligase, cytoplasmic	IARS
P41567_C94	C	P41567	Eukaryotic translation initiation factor 1	EIF1
P42166_C280	C	P42166	Lamina-associated polypeptide 2, isoform alpha	TMPO
P42166_C287	C	P42166	Lamina-associated polypeptide 2, isoform alpha	TMPO
P42166_C330	C	P42166	Lamina-associated polypeptide 2, isoform alpha	TMPO
P42166_C341	C	P42166	Lamina-associated polypeptide 2, isoform alpha	TMPO
P42166_C518	C	P42166	Lamina-associated polypeptide 2, isoform alpha	TMPO
P42166_C561	C	P42166	Lamina-associated polypeptide 2, isoform alpha	TMPO
P42166_C629	C	P42166	Lamina-associated polypeptide 2, isoform alpha	TMPO
P42166_C658	C	P42166	Lamina-associated polypeptide 2, isoform alpha	TMPO
P42224_C155	C	P42224	Signal transducer and activator of transcription 1-alpha/beta	STAT1
P42330_C242	C	P42330	Aldo-keto reductase family 1 member C3	AKR1C3
P42566_C657	C	P42566	Epidermal growth factor receptor substrate 15	EPS15
P42574_C163	C	P42574	Caspase-3	CASP3
P42574_C170	C	P42574	Caspase-3	CASP3
P42574_C220	C	P42574	Caspase-3	CASP3
P42575_C148	C	P42575	Caspase-2	CASP2
P42575_C370	C	P42575	Caspase-2	CASP2
P42677_C77	C	P42677	40S ribosomal protein S27	RPS27
P42695_C1484	C	P42695	Condensin-2 complex subunit D3	NCAPD3
P42765_C179	C	P42765	3-ketoacyl-CoA thiolase, mitochondrial	ACAA2
P42785_C233	C	P42785	Lysosomal Pro-X carboxypeptidase	PRCP
P43246_C527	C	P43246	DNA mismatch repair protein Msh2	MSH2
P43246_C822	C	P43246	DNA mismatch repair protein Msh2	MSH2
P43246_C843	C	P43246	DNA mismatch repair protein Msh2	MSH2
P43246_C873	C	P43246	DNA mismatch repair protein Msh2	MSH2
P43487_C132	C	P43487	Ran-specific GTPase-activating protein	RANBP1
P43686_C210	C	P43686	26S proteasome regulatory subunit 6B	PSMC4
P43686_C379	C	P43686	26S proteasome regulatory subunit 6B	PSMC4
P45973_C160	C	P45973	Chromobox protein homolog 5	CBX5
P45974_C816	C	P45974	Ubiquitin carboxyl-terminal hydrolase 5	USP5
P45983_C245	C	P45983	Mitogen-activated protein kinase 8	MAPK8
P45985_C379	C	P45985	Dual specificity mitogen-activated protein kinase kinase 4	MAP2K4
P46013_C1285	C	P46013	Proliferation marker protein Ki-67	MKI67
P46013_C1479	C	P46013	Proliferation marker protein Ki-67	MKI67
P46013_C2206	C	P46013	Proliferation marker protein Ki-67	MKI67
P46013_C226	C	P46013	Proliferation marker protein Ki-67	MKI67
P46013_C261	C	P46013	Proliferation marker protein Ki-67	MKI67
P46013_C643	C	P46013	Proliferation marker protein Ki-67	MKI67
P46013_C903	C	P46013	Proliferation marker protein Ki-67	MKI67
P46013_C958	C	P46013	Proliferation marker protein Ki-67	MKI67
P46060_C169	C	P46060	Ran GTPase-activating protein 1	RANGAP1
P46060_C274	C	P46060	Ran GTPase-activating protein 1	RANGAP1
P46060_C303	C	P46060	Ran GTPase-activating protein 1	RANGAP1
P46060_C573	C	P46060	Ran GTPase-activating protein 1	RANGAP1
P46060_C82	C	P46060	Ran GTPase-activating protein 1	RANGAP1
P46063_C606	C	P46063	ATP-dependent DNA helicase Q1	RECQL
P46109_C249	C	P46109	Crk-like protein	CRKL
P46379_C856	C	P46379	Large proline-rich protein BAG6	BAG6
P46734_C29	C	P46734	Dual specificity mitogen-activated protein kinase kinase 3	MAP2K3
P46734_C305	C	P46734	Dual specificity mitogen-activated protein kinase kinase 3	MAP2K3
P46734_G226	G	P46734	Dual specificity mitogen-activated protein kinase kinase 3	MAP2K3
P46734_M206	M	P46734	Dual specificity mitogen-activated protein kinase kinase 3	MAP2K3
P46776_C144	C	P46776	60S ribosomal protein L27a	RPL27A
P46776_C70	C	P46776	60S ribosomal protein L27a	RPL27A
P46779_C13	C	P46779	60S ribosomal protein L28	RPL28
P46782_C155	C	P46782	40S ribosomal protein S5	RPS5
P46782_C172	C	P46782	40S ribosomal protein S5	RPS5
P46782_C66	C	P46782	40S ribosomal protein S5	RPS5
P46821_C1228	C	P46821	Microtubule-associated protein 1B	MAP1B
P46821_C2041	C	P46821	Microtubule-associated protein 1B	MAP1B
P46821_C2065	C	P46821	Microtubule-associated protein 1B	MAP1B
P46821_C2361	C	P46821	Microtubule-associated protein 1B	MAP1B
P46821_C2464	C	P46821	Microtubule-associated protein 1B	MAP1B
P46821_C73	C	P46821	Microtubule-associated protein 1B	MAP1B
P46937_C343	C	P46937	Transcriptional coactivator YAP1	YAP1
P46939_C539	C	P46939	Utrophin	UTRN
P46940_C45	C	P46940	Ras GTPase-activating-like protein IQGAP1	IQGAP1
P46940_C781	C	P46940	Ras GTPase-activating-like protein IQGAP1	IQGAP1
P47755_C157	C	P47755	F-actin-capping protein subunit alpha-2	CAPZA2
P47756_C206	C	P47756	F-actin-capping protein subunit beta	CAPZB
P47756_C36	C	P47756	F-actin-capping protein subunit beta	CAPZB
P47897_C358	C	P47897	Glutamine--tRNA ligase	QARS
P48059_C100	C	P48059	LIM and senescent cell antigen-like-containing domain protein 1	LIMS1
P48444_C479	C	P48444	Coatomer subunit delta	ARCN1
P48444_C9	C	P48444	Coatomer subunit delta	ARCN1
P48506_C553	C	P48506	Glutamate--cysteine ligase catalytic subunit	GCLC
P48507_C35	C	P48507	Glutamate--cysteine ligase regulatory subunit	GCLM
P48556_C112	C	P48556	26S proteasome non-ATPase regulatory subunit 8	PSMD8
P48634_C1821	C	P48634	Protein PRRC2A	PRRC2A
P48643_C181	C	P48643	T-complex protein 1 subunit epsilon	CCT5
P48643_C253	C	P48643	T-complex protein 1 subunit epsilon	CCT5
P48643_C407	C	P48643	T-complex protein 1 subunit epsilon	CCT5
P48681_C161	C	P48681	Nestin	NES
P48735_C308	C	P48735	Isocitrate dehydrogenase [NADP], mitochondrial	IDH2
P48735_C336	C	P48735	Isocitrate dehydrogenase [NADP], mitochondrial	IDH2
P48739_C187	C	P48739	Phosphatidylinositol transfer protein beta isoform	PITPNB
P48739_C94	C	P48739	Phosphatidylinositol transfer protein beta isoform	PITPNB
P49023_C108	C	P49023	Paxillin	PXN
P49023_C290	C	P49023	Paxillin	PXN
P49023_C582	C	P49023	Paxillin	PXN
P49116_C204	C	P49116	Nuclear receptor subfamily 2 group C member 2	NR2C2
P49189_C267	C	P49189	4-trimethylaminobutyraldehyde dehydrogenase	ALDH9A1
P49189_C288	C	P49189	4-trimethylaminobutyraldehyde dehydrogenase	ALDH9A1
P49189_C45	C	P49189	4-trimethylaminobutyraldehyde dehydrogenase	ALDH9A1
P49207_C46	C	P49207	60S ribosomal protein L34	RPL34
P49207_C49	C	P49207	60S ribosomal protein L34	RPL34
P49207_C83	C	P49207	60S ribosomal protein L34	RPL34
P49321_C708	C	P49321	Nuclear autoantigenic sperm protein	NASP
P49327_C135	C	P49327	Fatty acid synthase	FASN
P49327_C1448	C	P49327	Fatty acid synthase	FASN
P49327_C1548	C	P49327	Fatty acid synthase	FASN
P49327_C1558	C	P49327	Fatty acid synthase	FASN
P49327_C212	C	P49327	Fatty acid synthase	FASN
P49327_C2202	C	P49327	Fatty acid synthase	FASN
P49327_C2273	C	P49327	Fatty acid synthase	FASN
P49368_C173	C	P49368	T-complex protein 1 subunit gamma	CCT3
P49368_C398	C	P49368	T-complex protein 1 subunit gamma	CCT3
P49368_C455	C	P49368	T-complex protein 1 subunit gamma	CCT3
P49411_C127	C	P49411	Elongation factor Tu, mitochondrial	TUFM
P49411_C222	C	P49411	Elongation factor Tu, mitochondrial	TUFM
P49411_C290	C	P49411	Elongation factor Tu, mitochondrial	TUFM
P49419_C70	C	P49419	Alpha-aminoadipic semialdehyde dehydrogenase	ALDH7A1
P49454_C2464	C	P49454	Centromere protein F	CENPF
P49458_C39	C	P49458	Signal recognition particle 9 kDa protein	SRP9
P49458_C48	C	P49458	Signal recognition particle 9 kDa protein	SRP9
P49459_C88	C	P49459	Ubiquitin-conjugating enzyme E2 A	UBE2A
P49459_C-terminal152	C-terminal	P49459	Ubiquitin-conjugating enzyme E2 A	UBE2A
P49585_C37	C	P49585	Choline-phosphate cytidylyltransferase A	PCYT1A
P49588_C723	C	P49588	Alanine--tRNA ligase, cytoplasmic	AARS
P49588_C773	C	P49588	Alanine--tRNA ligase, cytoplasmic	AARS
P49589_C27	C	P49589	Cysteine--tRNA ligase, cytoplasmic	CARS
P49591_C300	C	P49591	Serine--tRNA ligase, cytoplasmic	SARS
P49591_C438	C	P49591	Serine--tRNA ligase, cytoplasmic	SARS
P49593_C315	C	P49593	Protein phosphatase 1F	PPM1F
P49662_C258	C	P49662	Caspase-4	CASP4
P49721_C163	C	P49721	Proteasome subunit beta type-2	PSMB2
P49721_C46	C	P49721	Proteasome subunit beta type-2	PSMB2
P49748_C237	C	P49748	Very long-chain specific acyl-CoA dehydrogenase, mitochondrial	ACADVL
P49750_C1967	C	P49750	YLP motif-containing protein 1	YLPM1
P49750_C775	C	P49750	YLP motif-containing protein 1	YLPM1
P49753_C401	C	P49753	Acyl-coenzyme A thioesterase 2, mitochondrial	ACOT2
P49756_C83	C	P49756	RNA-binding protein 25	RBM25
P49757_C176	C	P49757	Protein numb homolog	NUMB
P49773_C84	C	P49773	Histidine triad nucleotide-binding protein 1	HINT1
P49790_C1065	C	P49790	Nuclear pore complex protein Nup153	NUP153
P49790_C21	C	P49790	Nuclear pore complex protein Nup153	NUP153
P49790_C404	C	P49790	Nuclear pore complex protein Nup153	NUP153
P49792_C2696	C	P49792	E3 SUMO-protein ligase RanBP2	RANBP2
P49792_C2791	C	P49792	E3 SUMO-protein ligase RanBP2	RANBP2
P49792_C815	C	P49792	E3 SUMO-protein ligase RanBP2	RANBP2
P49902_C181	C	P49902	Cytosolic purine 5'-nucleotidase	NT5C2
P49915_C489	C	P49915	GMP synthase [glutamine-hydrolyzing]	GMPS
P49915_C631	C	P49915	GMP synthase [glutamine-hydrolyzing]	GMPS
P50135_C82	C	P50135	Histamine N-methyltransferase	HNMT
P50213_P126	P	P50213	Isocitrate dehydrogenase [NAD] subunit alpha, mitochondrial	IDH3A
P50395_C202	C	P50395	Rab GDP dissociation inhibitor beta	GDI2
P50454_C156	C	P50454	Serpin H1	SERPINH1
P50502_M15	M	P50502	Hsc70-interacting protein	ST13
P50548_C477	C	P50548	ETS domain-containing transcription factor ERF	ERF
P50549_C22	C	P50549	ETS translocation variant 1	ETV1
P50552_C334	C	P50552	Vasodilator-stimulated phosphoprotein	VASP
P50552_C64	C	P50552	Vasodilator-stimulated phosphoprotein	VASP
P50570_C27	C	P50570	Dynamin-2	DNM2
P50570_C86	C	P50570	Dynamin-2	DNM2
P50579_C380	C	P50579	Methionine aminopeptidase 2	METAP2
P50914_C42	C	P50914	60S ribosomal protein L14	RPL14
P50990_C149	C	P50990	T-complex protein 1 subunit theta	CCT8
P50990_C244	C	P50990	T-complex protein 1 subunit theta	CCT8
P50990_C36	C	P50990	T-complex protein 1 subunit theta	CCT8
P50990_C430	C	P50990	T-complex protein 1 subunit theta	CCT8
P50991_C252	C	P50991	T-complex protein 1 subunit delta	CCT4
P50991_C295	C	P50991	T-complex protein 1 subunit delta	CCT4
P50995_C294	C	P50995	Annexin A11	ANXA11
P50995_C384	C	P50995	Annexin A11	ANXA11
P51114_C77	C	P51114	Fragile X mental retardation syndrome-related protein 1	FXR1
P51153_C123	C	P51153	Ras-related protein Rab-13	RAB13
P51531_C91	C	P51531	Probable global transcription activator SNF2L2	SMARCA2
P51570_C182	C	P51570	Galactokinase	GALK1
P51610_C1187	C	P51610	Host cell factor 1	HCFC1
P51610_C1872	C	P51610	Host cell factor 1	HCFC1
P51610_C227	C	P51610	Host cell factor 1	HCFC1
P51665_C116	C	P51665	26S proteasome non-ATPase regulatory subunit 7	PSMD7
P51668_C85	C	P51668	Ubiquitin-conjugating enzyme E2 D1	UBE2D1
P51826_C261	C	P51826	AF4/FMR2 family member 3	AFF3
P51858_C12	C	P51858	Hepatoma-derived growth factor	HDGF
P51970_C66	C	P51970	NADH dehydrogenase [ubiquinone] 1 alpha subcomplex subunit 8	NDUFA8
P51991_C85	C	P51991	Heterogeneous nuclear ribonucleoprotein A3	HNRNPA3
P52209_C289	C	P52209	6-phosphogluconate dehydrogenase, decarboxylating	PGD
P52272_C653	C	P52272	Heterogeneous nuclear ribonucleoprotein M	HNRNPM
P52272_C676	C	P52272	Heterogeneous nuclear ribonucleoprotein M	HNRNPM
P52272_G113	G	P52272	Heterogeneous nuclear ribonucleoprotein M	HNRNPM
P52292_C223	C	P52292	Importin subunit alpha-1	KPNA2
P52292_G224	G	P52292	Importin subunit alpha-1	KPNA2
P52306_C144	C	P52306	Rap1 GTPase-GDP dissociation stimulator 1	RAP1GDS1
P52597_C267	C	P52597	Heterogeneous nuclear ribonucleoprotein F	HNRNPF
P52597_C290	C	P52597	Heterogeneous nuclear ribonucleoprotein F	HNRNPF
P52701_C88	C	P52701	DNA mismatch repair protein Msh6	MSH6
P52732_C695	C	P52732	Kinesin-like protein KIF11	KIF11
P52732_C87	C	P52732	Kinesin-like protein KIF11	KIF11
P52788_C337	C	P52788	Spermine synthase	SMS
P52789_C158	C	P52789	Hexokinase-2	HK2
P52789_C517	C	P52789	Hexokinase-2	HK2
P52789_C606	C	P52789	Hexokinase-2	HK2
P52789_C794	C	P52789	Hexokinase-2	HK2
P52789_C813	C	P52789	Hexokinase-2	HK2
P52789_C834	C	P52789	Hexokinase-2	HK2
P52789_C909	C	P52789	Hexokinase-2	HK2
P52823_C202	C	P52823	Stanniocalcin-1	STC1
P52948_C1068	C	P52948	Nuclear pore complex protein Nup98-Nup96	NUP98
P52948_C1347	C	P52948	Nuclear pore complex protein Nup98-Nup96	NUP98
P53041_C77	C	P53041	Serine/threonine-protein phosphatase 5	PPP5C
P53350_C573	C	P53350	Serine/threonine-protein kinase PLK1	PLK1
P53384_C22	C	P53384	Cytosolic Fe-S cluster assembly factor NUBP1	NUBP1
P53384_C235	C	P53384	Cytosolic Fe-S cluster assembly factor NUBP1	NUBP1
P53396_C20	C	P53396	ATP-citrate synthase	ACLY
P53396_C229	C	P53396	ATP-citrate synthase	ACLY
P53396_C633	C	P53396	ATP-citrate synthase	ACLY
P53396_C845	C	P53396	ATP-citrate synthase	ACLY
P53582_C14	C	P53582	Methionine aminopeptidase 1	METAP1
P53582_C292	C	P53582	Methionine aminopeptidase 1	METAP1
P53582_C40	C	P53582	Methionine aminopeptidase 1	METAP1
P53602_C108	C	P53602	Diphosphomevalonate decarboxylase	MVD
P53611_C40	C	P53611	Geranylgeranyl transferase type-2 subunit beta	RABGGTB
P53618_C888	C	P53618	Coatomer subunit beta	COPB1
P53634_C136	C	P53634	Dipeptidyl peptidase 1	CTSC
P53634_C258	C	P53634	Dipeptidyl peptidase 1	CTSC
P53634_C355	C	P53634	Dipeptidyl peptidase 1	CTSC
P53675_C617	C	P53675	Clathrin heavy chain 2	CLTCL1
P53992_C1083	C	P53992	Protein transport protein Sec24C	SEC24C
P54105_C73	C	P54105	Methylosome subunit pICln	CLNS1A
P54646_C174	C	P54646	5'-AMP-activated protein kinase catalytic subunit alpha-2	PRKAA2
P54819_C40	C	P54819	Adenylate kinase 2, mitochondrial	AK2
P54886_C612	C	P54886	Delta-1-pyrroline-5-carboxylate synthase	ALDH18A1
P54886_C88	C	P54886	Delta-1-pyrroline-5-carboxylate synthase	ALDH18A1
P55036_C37	C	P55036	26S proteasome non-ATPase regulatory subunit 4	PSMD4
P55039_C99	C	P55039	Developmentally-regulated GTP-binding protein 2	DRG2
P55060_C387	C	P55060	Exportin-2	CSE1L
P55060_C85	C	P55060	Exportin-2	CSE1L
P55072_C415	C	P55072	Transitional endoplasmic reticulum ATPase	VCP
P55072_C522	C	P55072	Transitional endoplasmic reticulum ATPase	VCP
P55072_C535	C	P55072	Transitional endoplasmic reticulum ATPase	VCP
P55199_C14	C	P55199	RNA polymerase II elongation factor ELL	ELL
P55210_C186	C	P55210	Caspase-7	CASP7
P55212_C264	C	P55212	Caspase-6	CASP6
P55263_C353	C	P55263	Adenosine kinase	ADK
P55265_C622	C	P55265	Double-stranded RNA-specific adenosine deaminase	ADAR
P55265_C630	C	P55265	Double-stranded RNA-specific adenosine deaminase	ADAR
P55347_C326	C	P55347	Homeobox protein PKNOX1	PKNOX1
P55735_C187	C	P55735	Protein SEC13 homolog	SEC13
P55735_C245	C	P55735	Protein SEC13 homolog	SEC13
P55735_C31	C	P55735	Protein SEC13 homolog	SEC13
P55769_C30	C	P55769	NHP2-like protein 1	SNU13
P55786_C265	C	P55786	Puromycin-sensitive aminopeptidase	NPEPPS
P55795_C22	C	P55795	Heterogeneous nuclear ribonucleoprotein H2	HNRNPH2
P55795_C290	C	P55795	Heterogeneous nuclear ribonucleoprotein H2	HNRNPH2
P55809_C67	C	P55809	Succinyl-CoA:3-ketoacid coenzyme A transferase 1, mitochondrial	OXCT1
P55884_C384	C	P55884	Eukaryotic translation initiation factor 3 subunit B	EIF3B
P55884_C420	C	P55884	Eukaryotic translation initiation factor 3 subunit B	EIF3B
P56192_C287	C	P56192	Methionine--tRNA ligase, cytoplasmic	MARS
P56537_C15	C	P56537	Eukaryotic translation initiation factor 6	EIF6
P56945_C46	C	P56945	Breast cancer anti-estrogen resistance protein 1	BCAR1
P57678_C210	C	P57678	Gem-associated protein 4	GEMIN4
P57721_C141	C	P57721	Poly(rC)-binding protein 3	PCBP3
P57721_C195	C	P57721	Poly(rC)-binding protein 3	PCBP3
P57721_C86	C	P57721	Poly(rC)-binding protein 3	PCBP3
P57737_C34	C	P57737	Coronin-7	CORO7
P57772_C442	C	P57772	Selenocysteine-specific elongation factor	EEFSEC
P57772_C93	C	P57772	Selenocysteine-specific elongation factor	EEFSEC
P60174_C104	C	P60174	Triosephosphate isomerase	TPI1
P60174_C164	C	P60174	Triosephosphate isomerase	TPI1
P60174_C255	C	P60174	Triosephosphate isomerase	TPI1
P60174_C79	C	P60174	Triosephosphate isomerase	TPI1
P60468_C39	C	P60468	Protein transport protein Sec61 subunit beta	SEC61B
P60709_C272	C	P60709	Actin, cytoplasmic 1	ACTB
P60709_C285	C	P60709	Actin, cytoplasmic 1	ACTB
P60709_E226	E	P60709	Actin, cytoplasmic 1	ACTB
P60709_M227	M	P60709	Actin, cytoplasmic 1	ACTB
P60709_M44	M	P60709	Actin, cytoplasmic 1	ACTB
P60709_S271	S	P60709	Actin, cytoplasmic 1	ACTB
P60709_V45	V	P60709	Actin, cytoplasmic 1	ACTB
P60763_C178	C	P60763	Ras-related C3 botulinum toxin substrate 3	RAC3
P60842_C134	C	P60842	Eukaryotic initiation factor 4A-I	EIF4A1
P60842_C66	C	P60842	Eukaryotic initiation factor 4A-I	EIF4A1
P60842_L263	L	P60842	Eukaryotic initiation factor 4A-I	EIF4A1
P60842_M149	M	P60842	Eukaryotic initiation factor 4A-I	EIF4A1
P60866_C70	C	P60866	40S ribosomal protein S20	RPS20
P60900_C161	C	P60900	Proteasome subunit alpha type-6	PSMA6
P60900_C47	C	P60900	Proteasome subunit alpha type-6	PSMA6
P60903_C62	C	P60903	Protein S100-A10	S100A10
P60903_C83	C	P60903	Protein S100-A10	S100A10
P60953_C157	C	P60953	Cell division control protein 42 homolog	CDC42
P60981_C135	C	P60981	Destrin	DSTN
P60981_C163	C	P60981	Destrin	DSTN
P60981_C23	C	P60981	Destrin	DSTN
P60981_C39	C	P60981	Destrin	DSTN
P60981_C80	C	P60981	Destrin	DSTN
P61077_C111	C	P61077	Ubiquitin-conjugating enzyme E2 D3	UBE2D3
P61086_C170	C	P61086	Ubiquitin-conjugating enzyme E2 K	UBE2K
P61086_C92	C	P61086	Ubiquitin-conjugating enzyme E2 K	UBE2K
P61088_C87	C	P61088	Ubiquitin-conjugating enzyme E2 N	UBE2N
P61106_C40	C	P61106	Ras-related protein Rab-14	RAB14
P61158_C12	C	P61158	Actin-related protein 3	ACTR3
P61158_C235	C	P61158	Actin-related protein 3	ACTR3
P61158_C307	C	P61158	Actin-related protein 3	ACTR3
P61158_C34	C	P61158	Actin-related protein 3	ACTR3
P61160_C20	C	P61160	Actin-related protein 2	ACTR2
P61218_C76	C	P61218	DNA-directed RNA polymerases I, II, and III subunit RPABC2	POLR2F
P61221_C201	C	P61221	ATP-binding cassette sub-family E member 1	ABCE1
P61247_M110	M	P61247	40S ribosomal protein S3a	RPS3A
P61289_C92	C	P61289	Proteasome activator complex subunit 3	PSME3
P61326_C131	C	P61326	Protein mago nashi homolog	MAGOH
P61586_C159	C	P61586	Transforming protein RhoA	RHOA
P61758_C113	C	P61758	Prefoldin subunit 3	VBP1
P61758_C8	C	P61758	Prefoldin subunit 3	VBP1
P61812_C309	C	P61812	Transforming growth factor beta-2 proprotein	TGFB2
P61927_C19	C	P61927	60S ribosomal protein L37	RPL37
P61970_C114	C	P61970	Nuclear transport factor 2	NUTF2
P61970_C38	C	P61970	Nuclear transport factor 2	NUTF2
P61978_C132	C	P61978	Heterogeneous nuclear ribonucleoprotein K	HNRNPK
P61978_C145	C	P61978	Heterogeneous nuclear ribonucleoprotein K	HNRNPK
P61978_C185	C	P61978	Heterogeneous nuclear ribonucleoprotein K	HNRNPK
P61978_L133	L	P61978	Heterogeneous nuclear ribonucleoprotein K	HNRNPK
P61978_M321	M	P61978	Heterogeneous nuclear ribonucleoprotein K	HNRNPK
P61981_C97	C	P61981	14-3-3 protein gamma	YWHAG
P62140_C201	C	P62140	Serine/threonine-protein phosphatase PP1-beta catalytic subunit	PPP1CB
P62191_C399	C	P62191	26S proteasome regulatory subunit 4	PSMC1
P62195_C209	C	P62195	26S proteasome regulatory subunit 8	PSMC5
P62195_C363	C	P62195	26S proteasome regulatory subunit 8	PSMC5
P62249_C25	C	P62249	40S ribosomal protein S16	RPS16
P62258_C97	C	P62258	14-3-3 protein epsilon	YWHAE
P62258_C98	C	P62258	14-3-3 protein epsilon	YWHAE
P62263_C85	C	P62263	40S ribosomal protein S14	RPS14
P62266_C90	C	P62266	40S ribosomal protein S23	RPS23
P62280_C116	C	P62280	40S ribosomal protein S11	RPS11
P62280_C131	C	P62280	40S ribosomal protein S11	RPS11
P62280_C60	C	P62280	40S ribosomal protein S11	RPS11
P62304_C46	C	P62304	Small nuclear ribonucleoprotein E	SNRPE
P62306_C66	C	P62306	Small nuclear ribonucleoprotein F	SNRPF
P62330_C155	C	P62330	ADP-ribosylation factor 6	ARF6
P62333_C193	C	P62333	26S proteasome regulatory subunit 10B	PSMC6
P62333_C347	C	P62333	26S proteasome regulatory subunit 10B	PSMC6
P62633_C150	C	P62633	Cellular nucleic acid-binding protein	CNBP
P62633_C158	C	P62633	Cellular nucleic acid-binding protein	CNBP
P62633_C161	C	P62633	Cellular nucleic acid-binding protein	CNBP
P62633_C97	C	P62633	Cellular nucleic acid-binding protein	CNBP
P62701_C41	C	P62701	40S ribosomal protein S4, X isoform	RPS4X
P62714_C251	C	P62714	Serine/threonine-protein phosphatase 2A catalytic subunit beta isoform	PPP2CB
P62736_C259	C	P62736	Actin, aortic smooth muscle	ACTA2
P62736_M84	M	P62736	Actin, aortic smooth muscle	ACTA2
P62753_C12	C	P62753	40S ribosomal protein S6	RPS6
P62760_C187	C	P62760	Visinin-like protein 1	VSNL1
P62826_C120	C	P62826	GTP-binding nuclear protein Ran	RAN
P62829_C28	C	P62829	60S ribosomal protein L23	RPL23
P62851_C59	C	P62851	40S ribosomal protein S25	RPS25
P62854_C74	C	P62854	40S ribosomal protein S26	RPS26
P62854_C77	C	P62854	40S ribosomal protein S26	RPS26
P62857_C27	C	P62857	40S ribosomal protein S28	RPS28
P62879_C271	C	P62879	Guanine nucleotide-binding protein G(I)/G(S)/G(T) subunit beta-2	GNB2
P62879_C294	C	P62879	Guanine nucleotide-binding protein G(I)/G(S)/G(T) subunit beta-2	GNB2
P62888_C85	C	P62888	60S ribosomal protein L30	RPL30
P62910_C91	C	P62910	60S ribosomal protein L32	RPL32
P62917_C90	C	P62917	60S ribosomal protein L8	RPL8
P62937_C115	C	P62937	Peptidyl-prolyl cis-trans isomerase A	PPIA
P62937_C52	C	P62937	Peptidyl-prolyl cis-trans isomerase A	PPIA
P62937_C62	C	P62937	Peptidyl-prolyl cis-trans isomerase A	PPIA
P62937_M136	M	P62937	Peptidyl-prolyl cis-trans isomerase A	PPIA
P62942_C23	C	P62942	Peptidyl-prolyl cis-trans isomerase FKBP1A	FKBP1A
P62987_C115	C	P62987	Ubiquitin-60S ribosomal protein L40	UBA52
P62987_C91	C	P62987	Ubiquitin-60S ribosomal protein L40	UBA52
P62987_C96	C	P62987	Ubiquitin-60S ribosomal protein L40	UBA52
P62993_C32	C	P62993	Growth factor receptor-bound protein 2	GRB2
P63010_C144	C	P63010	AP-2 complex subunit beta	AP2B1
P63098_C154	C	P63098	Calcineurin subunit B type 1	PPP3R1
P63104_C25	C	P63104	14-3-3 protein zeta/delta	YWHAZ
P63104_C94	C	P63104	14-3-3 protein zeta/delta	YWHAZ
P63151_C398	C	P63151	Serine/threonine-protein phosphatase 2A 55 kDa regulatory subunit B alpha isoform	PPP2R2A
P63167_C24	C	P63167	Dynein light chain 1, cytoplasmic	DYNLL1
P63208_C120	C	P63208	S-phase kinase-associated protein 1	SKP1
P63208_C160	C	P63208	S-phase kinase-associated protein 1	SKP1
P63220_C17	C	P63220	40S ribosomal protein S21	RPS21
P63220_C56	C	P63220	40S ribosomal protein S21	RPS21
P63241_C73	C	P63241	Eukaryotic translation initiation factor 5A-1	EIF5A
P63244_C138	C	P63244	Receptor of activated protein C kinase 1	RACK1
P63244_C168	C	P63244	Receptor of activated protein C kinase 1	RACK1
P63244_C182	C	P63244	Receptor of activated protein C kinase 1	RACK1
P63244_C207	C	P63244	Receptor of activated protein C kinase 1	RACK1
P63244_C240	C	P63244	Receptor of activated protein C kinase 1	RACK1
P63244_C286	C	P63244	Receptor of activated protein C kinase 1	RACK1
P68032_M84	M	P68032	Actin, alpha cardiac muscle 1	ACTC1
P68104_C111	C	P68104	Elongation factor 1-alpha 1	EEF1A1
P68104_C234	C	P68104	Elongation factor 1-alpha 1	EEF1A1
P68104_C31	C	P68104	Elongation factor 1-alpha 1	EEF1A1
P68104_C363	C	P68104	Elongation factor 1-alpha 1	EEF1A1
P68104_M49	M	P68104	Elongation factor 1-alpha 1	EEF1A1
P68363_C129	C	P68363	Tubulin alpha-1B chain	TUBA1B
P68363_C315	C	P68363	Tubulin alpha-1B chain	TUBA1B
P68363_C316	C	P68363	Tubulin alpha-1B chain	TUBA1B
P68363_C347	C	P68363	Tubulin alpha-1B chain	TUBA1B
P68363_Q128	Q	P68363	Tubulin alpha-1B chain	TUBA1B
P68366_C129	C	P68366	Tubulin alpha-4A chain	TUBA4A
P68366_C54	C	P68366	Tubulin alpha-4A chain	TUBA4A
P68402_C188	C	P68402	Platelet-activating factor acetylhydrolase IB subunit beta	PAFAH1B2
P68431_C111	C	P68431	Histone H3.1	HIST1H3A
P78337_C278	C	P78337	Pituitary homeobox 1	PITX1
P78344_C677	C	P78344	Eukaryotic translation initiation factor 4 gamma 2	EIF4G2
P78346_C257	C	P78346	Ribonuclease P protein subunit p30	RPP30
P78346_C87	C	P78346	Ribonuclease P protein subunit p30	RPP30
P78347_C215	C	P78347	General transcription factor II-I	GTF2I
P78347_C475	C	P78347	General transcription factor II-I	GTF2I
P78356_C30	C	P78356	Phosphatidylinositol 5-phosphate 4-kinase type-2 beta	PIP4K2B
P78371_C289	C	P78371	T-complex protein 1 subunit beta	CCT2
P78371_C371	C	P78371	T-complex protein 1 subunit beta	CCT2
P78371_C395	C	P78371	T-complex protein 1 subunit beta	CCT2
P78371_C-terminal535	C-terminal	P78371	T-complex protein 1 subunit beta	CCT2
P78406_C106	C	P78406	mRNA export factor	RAE1
P78417_C192	C	P78417	Glutathione S-transferase omega-1	GSTO1
P78417_C90	C	P78417	Glutathione S-transferase omega-1	GSTO1
P78504_C844	C	P78504	Protein jagged-1	JAG1
P78527_C1904	C	P78527	DNA-dependent protein kinase catalytic subunit	PRKDC
P82932_C105	C	P82932	28S ribosomal protein S6, mitochondrial	MRPS6
P82979_C20	C	P82979	SAP domain-containing ribonucleoprotein	SARNP
P83731_C36	C	P83731	60S ribosomal protein L24	RPL24
P83731_C6	C	P83731	60S ribosomal protein L24	RPL24
P83916_C156	C	P83916	Chromobox protein homolog 1	CBX1
P84077_C159	C	P84077	ADP-ribosylation factor 1	ARF1
P84103_C6	C	P84103	Serine/arginine-rich splicing factor 3	SRSF3
P84243_C111	C	P84243	Histone H3.3	H3F3A
P85037_C254	C	P85037	Forkhead box protein K1	FOXK1
P85037_C439	C	P85037	Forkhead box protein K1	FOXK1
Q00013_C179	C	Q00013	55 kDa erythrocyte membrane protein	MPP1
Q00013_C242	C	Q00013	55 kDa erythrocyte membrane protein	MPP1
Q00341_C940	C	Q00341	Vigilin	HDLBP
Q00341_C948	C	Q00341	Vigilin	HDLBP
Q00534_C83	C	Q00534	Cyclin-dependent kinase 6	CDK6
Q00535_C157	C	Q00535	Cyclin-dependent-like kinase 5	CDK5
Q00587_C161	C	Q00587	Cdc42 effector protein 1	CDC42EP1
Q00610_C753	C	Q00610	Clathrin heavy chain 1	CLTC
Q00610_C870	C	Q00610	Clathrin heavy chain 1	CLTC
Q00613_C153	C	Q00613	Heat shock factor protein 1	HSF1
Q00765_C18	C	Q00765	Receptor expression-enhancing protein 5	REEP5
Q00796_C45	C	Q00796	Sorbitol dehydrogenase	SORD
Q00839_C335	C	Q00839	Heterogeneous nuclear ribonucleoprotein U	HNRNPU
Q00839_C562	C	Q00839	Heterogeneous nuclear ribonucleoprotein U	HNRNPU
Q00839_C594	C	Q00839	Heterogeneous nuclear ribonucleoprotein U	HNRNPU
Q00839_C607	C	Q00839	Heterogeneous nuclear ribonucleoprotein U	HNRNPU
Q01433_C107	C	Q01433	AMP deaminase 2	AMPD2
Q01433_C123	C	Q01433	AMP deaminase 2	AMPD2
Q01459_C281	C	Q01459	Di-N-acetylchitobiase	CTBS
Q01518_C93	C	Q01518	Adenylyl cyclase-associated protein 1	CAP1
Q01518_M278	M	Q01518	Adenylyl cyclase-associated protein 1	CAP1
Q01804_C489	C	Q01804	OTU domain-containing protein 4	OTUD4
Q01804_C686	C	Q01804	OTU domain-containing protein 4	OTUD4
Q01813_C112	C	Q01813	ATP-dependent 6-phosphofructokinase, platelet type	PFKP
Q01813_C123	C	Q01813	ATP-dependent 6-phosphofructokinase, platelet type	PFKP
Q01813_C179	C	Q01813	ATP-dependent 6-phosphofructokinase, platelet type	PFKP
Q01813_C360	C	Q01813	ATP-dependent 6-phosphofructokinase, platelet type	PFKP
Q01813_C641	C	Q01813	ATP-dependent 6-phosphofructokinase, platelet type	PFKP
Q01813_C664	C	Q01813	ATP-dependent 6-phosphofructokinase, platelet type	PFKP
Q01850_C367	C	Q01850	Cerebellar degeneration-related protein 2	CDR2
Q02252_C317	C	Q02252	Methylmalonate-semialdehyde dehydrogenase [acylating], mitochondrial	ALDH6A1
Q02543_C22	C	Q02543	60S ribosomal protein L18a	RPL18A
Q02750_C277	C	Q02750	Dual specificity mitogen-activated protein kinase kinase 1	MAP2K1
Q02790_C342	C	Q02790	Peptidyl-prolyl cis-trans isomerase FKBP4	FKBP4
Q02790_C396	C	Q02790	Peptidyl-prolyl cis-trans isomerase FKBP4	FKBP4
Q02809_C680	C	Q02809	Procollagen-lysine,2-oxoglutarate 5-dioxygenase 1	PLOD1
Q02878_C44	C	Q02878	60S ribosomal protein L6	RPL6
Q03001_C5394	C	Q03001	Dystonin	DST
Q03169_C45	C	Q03169	Tumor necrosis factor alpha-induced protein 2	TNFAIP2
Q03405_C127	C	Q03405	Urokinase plasminogen activator surface receptor	PLAUR
Q03405_C137	C	Q03405	Urokinase plasminogen activator surface receptor	PLAUR
Q03405_C144	C	Q03405	Urokinase plasminogen activator surface receptor	PLAUR
Q03426_C275	C	Q03426	Mevalonate kinase	MVK
Q04206_C105	C	Q04206	Transcription factor p65	RELA
Q04637_C1384	C	Q04637	Eukaryotic translation initiation factor 4 gamma 1	EIF4G1
Q04637_C662	C	Q04637	Eukaryotic translation initiation factor 4 gamma 1	EIF4G1
Q04724_C89	C	Q04724	Transducin-like enhancer protein 1	TLE1
Q04726_C26	C	Q04726	Transducin-like enhancer protein 3	TLE3
Q04760_C61	C	Q04760	Lactoylglutathione lyase	GLO1
Q04917_C97	C	Q04917	14-3-3 protein eta	YWHAH
Q05048_C44	C	Q05048	Cleavage stimulation factor subunit 1	CSTF1
Q05086_C108	C	Q05086	Ubiquitin-protein ligase E3A	UBE3A
Q05655_C393	C	Q05655	Protein kinase C delta type	PRKCD
Q05823_C479	C	Q05823	2-5A-dependent ribonuclease	RNASEL
Q06124_C318	C	Q06124	Tyrosine-protein phosphatase non-receptor type 11	PTPN11
Q06190_C571	C	Q06190	Serine/threonine-protein phosphatase 2A regulatory subunit B'' subunit alpha	PPP2R3A
Q06210_N-terminal2	N-terminal	Q06210	Glutamine--fructose-6-phosphate aminotransferase [isomerizing] 1	GFPT1
Q06323_C101	C	Q06323	Proteasome activator complex subunit 1	PSME1
Q06323_C22	C	Q06323	Proteasome activator complex subunit 1	PSME1
Q06481_C116	C	Q06481	Amyloid-like protein 2	APLP2
Q06546_C421	C	Q06546	GA-binding protein alpha chain	GABPA
Q06830_C173	C	Q06830	Peroxiredoxin-1	PRDX1
Q06830_C52	C	Q06830	Peroxiredoxin-1	PRDX1
Q06830_C83	C	Q06830	Peroxiredoxin-1	PRDX1
Q07065_C100	C	Q07065	Cytoskeleton-associated protein 4	CKAP4
Q07960_C91	C	Q07960	Rho GTPase-activating protein 1	ARHGAP1
Q08378_C455	C	Q08378	Golgin subfamily A member 3	GOLGA3
Q08378_C769	C	Q08378	Golgin subfamily A member 3	GOLGA3
Q08945_C200	C	Q08945	FACT complex subunit SSRP1	SSRP1
Q08AD1_C675	C	Q08AD1	Calmodulin-regulated spectrin-associated protein 2	CAMSAP2
Q08AF3_C875	C	Q08AF3	Schlafen family member 5	SLFN5
Q08J23_C221	C	Q08J23	tRNA (cytosine(34)-C(5))-methyltransferase	NSUN2
Q08J23_C93	C	Q08J23	tRNA (cytosine(34)-C(5))-methyltransferase	NSUN2
Q09019_C584	C	Q09019	Dystrophia myotonica WD repeat-containing protein	DMWD
Q09666_C1833	C	Q09666	Neuroblast differentiation-associated protein AHNAK	AHNAK
Q09666_C1900	C	Q09666	Neuroblast differentiation-associated protein AHNAK	AHNAK
Q09666_C1967	C	Q09666	Neuroblast differentiation-associated protein AHNAK	AHNAK
Q09666_C2162	C	Q09666	Neuroblast differentiation-associated protein AHNAK	AHNAK
Q09666_C2806	C	Q09666	Neuroblast differentiation-associated protein AHNAK	AHNAK
Q09666_C5382	C	Q09666	Neuroblast differentiation-associated protein AHNAK	AHNAK
Q0VGL1_C51	C	Q0VGL1	Ragulator complex protein LAMTOR4	LAMTOR4
Q10713_L465	L	Q10713	Mitochondrial-processing peptidase subunit alpha	PMPCA
Q12769_C1166	C	Q12769	Nuclear pore complex protein Nup160	NUP160
Q12769_C659	C	Q12769	Nuclear pore complex protein Nup160	NUP160
Q12802_C1666	C	Q12802	A-kinase anchor protein 13	AKAP13
Q12802_C418	C	Q12802	A-kinase anchor protein 13	AKAP13
Q12824_C147	C	Q12824	SWI/SNF-related matrix-associated actin-dependent regulator of chromatin subfamily B member 1	SMARCB1
Q12830_C1357	C	Q12830	Nucleosome-remodeling factor subunit BPTF	BPTF
Q12841_A200	A	Q12841	Follistatin-related protein 1	FSTL1
Q12841_C113	C	Q12841	Follistatin-related protein 1	FSTL1
Q12874_C103	C	Q12874	Splicing factor 3A subunit 3	SF3A3
Q12888_C1159	C	Q12888	TP53-binding protein 1	TP53BP1
Q12888_C1375	C	Q12888	TP53-binding protein 1	TP53BP1
Q12905_C37	C	Q12905	Interleukin enhancer-binding factor 2	ILF2
Q12931_C573	C	Q12931	Heat shock protein 75 kDa, mitochondrial	TRAP1
Q12933_C287	C	Q12933	TNF receptor-associated factor 2	TRAF2
Q12959_C378	C	Q12959	Disks large homolog 1	DLG1
Q13045_C1265	C	Q13045	Protein flightless-1 homolog	FLII
Q13045_C264	C	Q13045	Protein flightless-1 homolog	FLII
Q13045_C289	C	Q13045	Protein flightless-1 homolog	FLII
Q13045_C46	C	Q13045	Protein flightless-1 homolog	FLII
Q13085_C1297	C	Q13085	Acetyl-CoA carboxylase 1	ACACA
Q13115_C232	C	Q13115	Dual specificity protein phosphatase 4	DUSP4
Q13115_C-terminal394	C-terminal	Q13115	Dual specificity protein phosphatase 4	DUSP4
Q13123_C263	C	Q13123	Protein Red	IK
Q13148_C244	C	Q13148	TAR DNA-binding protein 43	TARDBP
Q13148_C50	C	Q13148	TAR DNA-binding protein 43	TARDBP
Q13155_C23	C	Q13155	Aminoacyl tRNA synthase complex-interacting multifunctional protein 2	AIMP2
Q13158_C98	C	Q13158	FAS-associated death domain protein	FADD
Q13162_C245	C	Q13162	Peroxiredoxin-4	PRDX4
Q13162_C51	C	Q13162	Peroxiredoxin-4	PRDX4
Q13162_E50	E	Q13162	Peroxiredoxin-4	PRDX4
Q13185_C177	C	Q13185	Chromobox protein homolog 3	CBX3
Q13190_C68	C	Q13190	Syntaxin-5	STX5
Q13200_C139	C	Q13200	26S proteasome non-ATPase regulatory subunit 2	PSMD2
Q13200_C779	C	Q13200	26S proteasome non-ATPase regulatory subunit 2	PSMD2
Q13242_C80	C	Q13242	Serine/arginine-rich splicing factor 9	SRSF9
Q13247_C121	C	Q13247	Serine/arginine-rich splicing factor 6	SRSF6
Q13283_C73	C	Q13283	Ras GTPase-activating protein-binding protein 1	G3BP1
Q13363_C134	C	Q13363	C-terminal-binding protein 1	CTBP1
Q13418_C239	C	Q13418	Integrin-linked protein kinase	ILK
Q13418_C346	C	Q13418	Integrin-linked protein kinase	ILK
Q13425_C391	C	Q13425	Beta-2-syntrophin	SNTB2
Q13428_C38	C	Q13428	Treacle protein	TCOF1
Q13439_C1253	C	Q13439	Golgin subfamily A member 4	GOLGA4
Q13469_C231	C	Q13469	Nuclear factor of activated T-cells, cytoplasmic 2	NFATC2
Q13480_C213	C	Q13480	GRB2-associated-binding protein 1	GAB1
Q13485_C391	C	Q13485	Mothers against decapentaplegic homolog 4	SMAD4
Q13490_C45	C	Q13490	Baculoviral IAP repeat-containing protein 2	BIRC2
Q13490_C474	C	Q13490	Baculoviral IAP repeat-containing protein 2	BIRC2
Q13501_C131	C	Q13501	Sequestosome-1	SQSTM1
Q13501_C27	C	Q13501	Sequestosome-1	SQSTM1
Q13501_C289	C	Q13501	Sequestosome-1	SQSTM1
Q13501_C331	C	Q13501	Sequestosome-1	SQSTM1
Q13526_C113	C	Q13526	Peptidyl-prolyl cis-trans isomerase NIMA-interacting 1	PIN1
Q13541_C62	C	Q13541	Eukaryotic translation initiation factor 4E-binding protein 1	EIF4EBP1
Q13542_C35	C	Q13542	Eukaryotic translation initiation factor 4E-binding protein 2	EIF4EBP2
Q13546_C325	C	Q13546	Receptor-interacting serine/threonine-protein kinase 1	RIPK1
Q13546_C34	C	Q13546	Receptor-interacting serine/threonine-protein kinase 1	RIPK1
[truncated: 1,440 more rows]

## Sheet: SA CA-alkyne
Identifier	Modified residue	UniProt code	Gene name	Name	Essential?
[truncated: 92 more rows]

[truncated: 109 more sheets: SA BMK-alkyne, SA PFPSA-alkyne, SA BrBT-alkyne, SA MSBT-alkyne, SA MST-alkyne, SA MSOD-alkyne, SA EBX1-alkyne exp, SA EBX1-alkyne VI, SA EBX1-alkyne VBX, SA EBX2-alkyne, SA EBX2-alkyne in situ, HS EBX2-alkyne, SA Ep-alkyne, SA Ep-alkyne 1 mM, SA Ts-alkyne, SA Ts-alkyne 1 mM, SA MI-alkyne, SA AlkPA-alkyne, SA ArPA-alkyne, SA AlkAA-alkyne …]
