# Supplementary material for: Profiling the proteome-wide selectivity of diverse electrophiles
Source: Nat Chem. 2025 Oct 30;17(11):1712–21. doi: 10.1038/s41557-025-01902-z (PMC12580327; doi:10.1038/s41557-025-01902-z)
Supplement: Supplementary file 7 — Quantification using all probes. Quantification was mainly performed using MSFragger closed search and IonQuant labelling-based quantification. Individual datasets are also included that were quantified using MSFragger mass offset search and IonQuant labelling-based quantification or using MaxQuant or pFind 3. [file 41557_2025_1902_MOESM7_ESM.xlsx]

## Sheet: Table of Content
Worksheet	Information*
SA IA-alkyne 1 mM 1-1	Quantification for IA-alkyne at 1 mM probe concentration in the proteome of S. aureus SH1000 (pre-published data set, heavy and light sample mixed at a ratio of 1:1)
SA IA-alkyne 1 mM 1-1 Offset	Quantification for IA-alkyne at 1 mM probe concentration in the proteome of S. aureus SH1000 based on an Offset Search in the MSFragger-based FragPipe computational platform (pre-published data set, heavy and light sample mixed at a ratio of 1:1)
SA IA-alkyne 1 mM 1-1 MQ	Quantification for IA-alkyne at 1 mM probe concentration in the proteome of S. aureus SH1000 based on an analysis with MaxQuant (pre-published data set, heavy and light sample mixed at a ratio of 1:1)
SA IA-alkyne 1 mM 1-1 pFind 3	Quantification for IA-alkyne at 1 mM probe concentration in the proteome of S. aureus SH1000 based on an analysis with pFind 3 (pre-published data set, heavy and light sample mixed at a ratio of 1:1)
SA IA-alkyne 1 mM 4-1	Quantification for IA-alkyne at 1 mM probe concentration in the proteome of S. aureus SH1000 (pre-published data set, heavy and light sample mixed at a ratio of 4:1)
SA IA-alkyne 1 mM 4-1 MQ	Quantification for IA-alkyne at 1 mM probe concentration in the proteome of S. aureus SH1000 based on an analysis with MaxQuant (pre-published data set, heavy and light sample mixed at a ratio of 4:1)
SA IA-alkyne 1 mM 4-1 pFind 3	Quantification for IA-alkyne at 1 mM probe concentration in the proteome of S. aureus SH1000 based on an analysis with pFind 3 (pre-published data set, heavy and light sample mixed at a ratio of 4:1)
SA IA-alkyne	Quantification for IA-alkyne at 100 mM probe concentration in the proteome of S. aureus SH1000
SA IA-alkyne 1 mM	Quantification for IA-alkyne at 1 mM probe concentration in the proteome of S. aureus SH1000
SA IA-alkyne in situ	Quantification for IA-alkyne at 100 mM probe concentration in the proteome of S. aureus SH1000 with probe treatment in situ
HS IA-alkyne	Quantification for IA-alkyne at 100 mM probe concentration in the proteome of the human cancer cell line MDA-MB-231
SA CA-alkyne	Quantification for CA-alkyne at 100 mM probe concentration in the proteome of S. aureus SH1000
SA BMK-alkyne	Quantification for BMK-alkyne at 100 mM probe concentration in the proteome of S. aureus SH1000
SA PFPSA-alkyne	Quantification for PFPSA-alkyne at 100 mM probe concentration in the proteome of S. aureus SH1000
SA BrBT-alkyne	Quantification for BrBT-alkyne at 100 mM probe concentration in the proteome of S. aureus SH1000
SA MSBT-alkyne	Quantification for MSBT-alkyne at 100 mM probe concentration in the proteome of S. aureus SH1000
SA MST-alkyne	Quantification for MST-alkyne at 100 mM probe concentration in the proteome of S. aureus SH1000
SA MSOD-alkyne	Quantification for MSOD-alkyne at 100 mM probe concentration in the proteome of S. aureus SH1000
SA EBX1-alkyne exp	Quantification for EBX1-alkyne at 100 mM probe concentration in the proteome of S. aureus SH1000 at the mass of modification for the expected modification by alkynylation
SA EBX1-alkyne VI	Quantification for EBX1-alkyne at 100 mM probe concentration in the proteome of S. aureus SH1000 at the mass of modification for the modification as vinyl iodide
SA EBX1-alkyne VBX	Quantification for EBX1-alkyne at 100 mM probe concentration in the proteome of S. aureus SH1000 at the mass of modification for the modification as vinylbenziodoxolone
SA EBX2-alkyne	Quantification for EBX2-alkyne at 100 mM probe concentration in the proteome of S. aureus SH1000
SA EBX2-alkyne in situ	Quantification for EBX2-alkyne at 100 mM probe concentration in the proteome of S. aureus SH1000 with probe treatment in situ
HS EBX2-alkyne	Quantification for EBX2-alkyne at 100 mM probe concentration in the proteome of the human cancer cell line MDA-MB-231
SA Ep-alkyne	Quantification for Ep-alkyne at 100 mM probe concentration in the proteome of S. aureus SH1000
SA Ep-alkyne 1 mM	Quantification for Ep-alkyne at 1 mM probe concentration in the proteome of S. aureus SH1000
SA Ts-alkyne	Quantification for Ts-alkyne at 100 mM probe concentration in the proteome of S. aureus SH1000
SA Ts-alkyne 1 mM	Quantification for Ts-alkyne at 1 mM probe concentration in the proteome of S. aureus SH1000
SA MI-alkyne	Quantification for MI-alkyne at 100 mM probe concentration in the proteome of S. aureus SH1000
SA AlkPA-alkyne	Quantification for AlkPA-alkyne at 100 mM probe concentration in the proteome of S. aureus SH1000
SA ArPA-alkyne	Quantification for ArPA-alkyne at 100 mM probe concentration in the proteome of S. aureus SH1000
SA AlkAA-alkyne	Quantification for AlkAA-alkyne at 100 mM probe concentration in the proteome of S. aureus SH1000
SA ArAA-alkyne	Quantification for ArAA-alkyne at 100 mM probe concentration in the proteome of S. aureus SH1000
SA AlkVS-alkyne	Quantification for AlkVS-alkyne at 100 mM probe concentration in the proteome of S. aureus SH1000
SA ArVS-alkyne	Quantification for ArVS-alkyne at 100 mM probe concentration in the proteome of S. aureus SH1000
SA AlkVSA-alkyne	Quantification for AlkVSA-alkyne at 100 mM probe concentration in the proteome of S. aureus SH1000
SA ArVSA-alkyne	Quantification for ArVSA-alkyne at 100 mM probe concentration in the proteome of S. aureus SH1000
SA STP-alkyne	Quantification for STP-alkyne at 100 mM probe concentration in the proteome of S. aureus SH1000
SA STP-alkyne 1 mM	Quantification for STP-alkyne at 1 mM probe concentration in the proteome of S. aureus SH1000
SA STP-alkyne in situ	Quantification for STP-alkyne at 100 mM probe concentration in the proteome of S. aureus SH1000 with probe treatment in situ
HS STP-alkyne	Quantification for STP-alkyne at 100 mM probe concentration in the proteome of the human cancer cell line MDA-MB-231
SA TFP-alkyne	Quantification for TFP-alkyne at 100 mM probe concentration in the proteome of S. aureus SH1000
SA TFP-alkyne 1 mM	Quantification for TFP-alkyne at 1 mM probe concentration in the proteome of S. aureus SH1000
SA NHS-alkyne	Quantification for NHS-alkyne at 100 mM probe concentration in the proteome of S. aureus SH1000
SA ATT-alkyne	Quantification for ATT-alkyne at 100 mM probe concentration in the proteome of S. aureus SH1000
SA NASA-alkyne	Quantification for NASA-alkyne at 100 mM probe concentration in the proteome of S. aureus SH1000
SA AlkSq-alkyne	Quantification for AlkSq-alkyne at 100 mM probe concentration in the proteome of S. aureus SH1000
SA ArSq-alkyne in situ	Quantification for ArSq-alkyne at 100 mM probe concentration in the proteome of S. aureus SH1000 with probe treatment in situ
SA ArSq-alkyne	Quantification for ArSq-alkyne at 100 mM probe concentration in the proteome of S. aureus SH1000
HS ArSq-alkyne	Quantification for ArSq-alkyne at 100 mM probe concentration in the proteome of the human cancer cell line MDA-MB-231
SA EBA-alkyne	Quantification for EBA-alkyne at 100 mM probe concentration in the proteome of S. aureus SH1000
SA EBA-alkyne in situ	Quantification for EBA-alkyne at 100 mM probe concentration in the proteome of S. aureus SH1000 with probe treatment in situ
HS EBA-alkyne	Quantification for EBA-alkyne at 100 mM probe concentration in the proteome of the human cancer cell line MDA-MB-231
SA oNBA-alkyne	Quantification for oNBA-alkyne at 100 mM probe concentration in the proteome of S. aureus SH1000
SA oNBA-alkyne 1 mM	Quantification for oNBA-alkyne at 1 mM probe concentration in the proteome of S. aureus SH1000
HS oNBA-alkyne	Quantification for oNBA-alkyne at 100 mM probe concentration in the proteome of the human cancer cell line MDA-MB-231
SA TCA-alkyne	Quantification for TCA-alkyne at 100 mM probe concentration in the proteome of S. aureus SH1000
SA TCA-alkyne 1 mM	Quantification for TCA-alkyne at 1 mM probe concentration in the proteome of S. aureus SH1000
SA PCA-alkyne	Quantification for PCA-alkyne at 100 mM probe concentration in the proteome of S. aureus SH1000
SA PCA-alkyne 1 mM	Quantification for PCA-alkyne at 1 mM probe concentration in the proteome of S. aureus SH1000
SA PCA-alkyne in situ	Quantification for PCA-alkyne at 100 mM probe concentration in the proteome of S. aureus SH1000 with probe treatment in situ
SA PhTet-alkyne	Quantification for PhTet-alkyne at 100 mM probe concentration in the proteome of S. aureus SH1000
SA AmTet-alkyne	Quantification for AmTet-alkyne at 100 mM probe concentration in the proteome of S. aureus SH1000
SA MeTet-alkyne	Quantification for MeTet-alkyne at 100 mM probe concentration in the proteome of S. aureus SH1000
SA MeTet-alkyne 1 mM	Quantification for MeTet-alkyne at 1 mM probe concentration in the proteome of S. aureus SH1000
SA MeTet-alkyne 5 min irr.	Quantification for MeTet-alkyne at 100 mM probe concentration in the proteome of S. aureus SH1000 (5 min irradiation)
SA MeTet-alkyne 30 min irr exp	Quantification for MeTet-alkyne at 100 mM probe concentration in the proteome of S. aureus SH1000 (30 min irradiation) at the mass of modification for the expected modification as diacylated hydrazine
SA MeTet-alkyne 30 min irr Aryl	Quantification for MeTet-alkyne at 100 mM probe concentration in the proteome of S. aureus SH1000 (30 min irradiation) at the mass of modification for the modification by arylation
SA MeTet-alkyne in situ	Quantification for MeTet-alkyne at 100 mM probe concentration in the proteome of S. aureus SH1000 with probe treatment in situ
HS MeTet-alkyne	Quantification for MeTet-alkyne at 100 mM probe concentration in the proteome of the human cancer cell line MDA-MB-231
SA Isx-alkyne	Quantification for Isx-alkyne at 100 mM probe concentration in the proteome of S. aureus SH1000
SA Isx-alkyne 1 mM	Quantification for Isx-alkyne at 1 mM probe concentration in the proteome of S. aureus SH1000
SA Az-alkyne comb	Quantification for Az-alkyne at 100 mM probe concentration in the proteome of S. aureus SH1000 at the masses of modification of the expected modifcation and the expected modification +1 Da
SA Az-alkyne exp	Quantification for Az-alkyne at 100 mM probe concentration in the proteome of S. aureus SH1000 at the mass of modification of the expected modifcation
SA Az-alkyne exp+1	Quantification for Az-alkyne at 100 mM probe concentration in the proteome of S. aureus SH1000 at the mass of modification of the expected modifcation + 1 Da
SA Az-alkyne in situ	Quantification for Az-alkyne at 100 mM probe concentration in the proteome of S. aureus SH1000 with probe treatment in situ at the masses of modification of the expected modifcation and the expected modification +1 Da
HS Az-alkyne comb	Quantification for Az-alkyne at 100 mM probe concentration in the proteome of the human cancer cell line MDA-MB-231 at the masses of modification of the expected modifcation and the expected modification +1 Da
HS Az-alkyne exp	Quantification for Az-alkyne at 100 mM probe concentration in the proteome of the human cancer cell line MDA-MB-231 at the mass of modification of the expected modifcation
HS Az-alkyne exp+1	Quantification for Az-alkyne at 100 mM probe concentration in the proteome of the human cancer cell line MDA-MB-231 at the mass of modification of the expected modifcation + 1 Da
SA HC-alkyne	Quantification for HC-alkyne at 100 mM probe concentration in the proteome of S. aureus SH1000
SA HC-alkyne 1 mM	Quantification for HC-alkyne at 1 mM probe concentration in the proteome of S. aureus SH1000
SA HC-alkyne in situ	Quantification for HC-alkyne at 100 mM probe concentration in the proteome of S. aureus SH1000 in situ
HS HC-alkyne	Quantification for HC-alkyne at 100 mM probe concentration in the proteome of the human cancer cell line MDA-MB-231
SA SuFEx-alkyne	Quantification for SuFEx-alkyne at 100 mM probe concentration in the proteome of S. aureus SH1000
SA SuTEx1-alkyne	Quantification for SuTEx1-alkyne at 100 mM probe concentration in the proteome of S. aureus SH1000
SA SuTEx2-alkyne	Quantification for SuTEx2-alkyne at 100 mM probe concentration in the proteome of S. aureus SH1000
SA SuTEx2-alkyne in situ	Quantification for SuTEx2-alkyne at 100 mM probe concentration in the proteome of S. aureus SH1000 with probe treatment in situ
HS SuTEx2-alkyne	Quantification for SuTEx2-alkyne at 100 mM probe concentration in the proteome of the human cancer cell line MDA-MB-231
SA PTAD-alkyne exp	Quantification for PTAD-alkyne at 100 mM probe concentration in the proteome of S. aureus SH1000 at the mass of modification of the expected modifcation
SA PTAD-alkyne NCO	Quantification for PTAD-alkyne at 100 mM probe concentration in the proteome of S. aureus SH1000 at the mass of modifcation resulting from reactivity as isocyanate
SA PTAD-alkyne Tris exp	Quantification for PTAD-alkyne at 100 mM probe concentration in the proteome of S. aureus SH1000 (200 mM Tris-HCl pH = 7.4 added to sample) at the mass of modification of the expected modifcation
SA PTAD-alkyne Tris NCO	Quantification for PTAD-alkyne at 100 mM probe concentration in the proteome of S. aureus SH1000 (200 mM Tris-HCl pH = 7.4 added to sample) at the mass of modifcation resulting from reactivity as isocyanate
SA PTAD-alkyne in situ	Quantification for PTAD-alkyne at 100 mM probe concentration in the proteome of S. aureus SH1000 with probe treatment in situ at the mass of modification of the expected modifcation
HS PTAD-alkyne exp	Quantification for PTAD-alkyne at 100 mM probe concentration in the proteome of the human cancer cell line MDA-MB-231 at the mass of modification of the expected modifcation
HS PTAD-alkyne NCO	Quantification for PTAD-alkyne at 100 mM probe concentration in the proteome of the human cancer cell line MDA-MB-231 at the mass of modifcation resulting from reactivity as isocyanate
SA DA1-alkyne	Quantification for DA1-alkyne at 100 mM probe concentration in the proteome of S. aureus SH1000
SA DA1-alkyne Zeba	Quantification for DA1-alkyne at 100 mM probe concentration in the proteome of S. aureus SH1000 (Zeba Spin purification before CuAAC to isoDTB tags)
SA DA2-alkyne	Quantification for DA2-alkyne at 100 mM probe concentration in the proteome of S. aureus SH1000
SA DA3-alkyne	Quantification for DA3-alkyne at 100 mM probe concentration in the proteome of S. aureus SH1000
SA OxMet2-alkyne	Quantification for OxMet2-alkyne at 100 mM probe concentration in the proteome of S. aureus SH1000
HS OxMet2-alkyne	Quantification for OxMet2-alkyne at 100 mM probe concentration in the proteome of the human cancer cell line MDA-MB-231
SA CP-alkyne no Ar	Quantification for CP-alkyne at 100 mM probe concentration in the proteome of S. aureus SH1000 (irradiation open to air)
SA CP-alkyne	Quantification for CP-alkyne at 100 mM probe concentration in the proteome of S. aureus SH1000 (irradiation under Argon)
SA CP-alkyne 1 mM	Quantification for CP-alkyne at 1 mM probe concentration in the proteome of S. aureus SH1000 (irradiation under Argon)
SA CP-alkyne in situ	Quantification for CP-alkyne at 100 mM probe concentration in the proteome of S. aureus SH1000 with probe treatment in situ (irradiation open to air)
HS CP-alkyne	Quantification for CP-alkyne at 100 mM probe concentration in the proteome of the human cancer cell line MDA-MB-231 (irradiation under Argon)
SA HMN-alkyne	Quantification for HMN-alkyne at 100 mM probe concentration in the proteome of S. aureus SH1000
SA HMN-alkyne in situ	Quantification for HMN-alkyne at 100 mM probe concentration in the proteome of S. aureus SH1000 with probe treatment in situ
HS HMN-alkyne	Quantification for HMN-alkyne at 100 mM probe concentration in the proteome of the human cancer cell line MDA-MB-231
SA HMP-alkyne	Quantification for HMP-alkyne at 100 mM probe concentration in the proteome of S. aureus SH1000
SA MMP-alkyne	Quantification for MMP-alkyne at 100 mM probe concentration in the proteome of S. aureus SH1000
SA MMP-alkyne in situ	Quantification for MMP-alkyne at 100 mM probe concentration in the proteome of S. aureus SH1000 with probe treatment in situ
HS MMP-alkyne	Quantification for MMP-alkyne at 100 mM probe concentration in the proteome of the human cancer cell line MDA-MB-231
SA PhGO-alkyne exp	Quantification for PhGO-alkyne at 100 mM probe concentration in the proteome of S. aureus SH1000 at the mass of modification of the expected modifcation
SA PhGO-alkyne ox	Quantification for PhGO-alkyne at 100 mM probe concentration in the proteome of S. aureus SH1000 at the mass of modifcation of the oxidation product
SA PhGO-alkyne 1 mM exp	Quantification for PhGO-alkyne at 1 mM probe concentration in the proteome of S. aureus SH1000 at the mass of modification of the expected modifcation
SA PhGO-alkyne 1 mM ox	Quantification for PhGO-alkyne at 1 mM probe concentration in the proteome of S. aureus SH1000 at the mass of modifcation of the oxidation product
SA PhGO-alkyne in situ	Quantification for PhGO-alkyne at 100 mM probe concentration in the proteome of S. aureus SH1000 with probe treatment in situ at the mass of modification of the expected modifcation
HS PhGO-alkyne 1 mM	Quantification for PhGO-alkyne at 1 mM probe concentration in the proteome of the human cancer cell line MDA-MB-231
SA FP-alkyne	Quantification for FP-alkyne at 100 mM probe concentration in the proteome of S. aureus SH1000
SA FP-alkyne 1 mM	Quantification for FP-alkyne at 1 mM probe concentration in the proteome of S. aureus SH1000
* If not indicated otherwise, quantification was performed using a Closed Search in the MSFragger-based FragPipe computational platform. As indicated in the experimental section, if cysteine and other amino acids were quantified for the same experiment, those quantifications were performed in different Closed Searches. The data has been combined into one worksheet in this table.
Column header	Information
Identifier	Identifier of the residue in the format "UniProt code"_"modified amino acid""residue number"
UniProt code	UniProt code of the protein
Gene name	Name of the corresponding gene according to UniProt
Name	Name of the protein according to UniProt
Essential?	Yes, if the gene is essential; No, if the gene is non-essential according to the DEG database
Peptide sequence	Sequence of the detected peptide; If several peptides were combined for the same residue, the shortest sequence is given
Modified peptide	Sequence of the detected peptide with the modified residue indicated by *; If several peptides were combined for the same residue, the shortest sequence is given
Modified residue	Type of amino acid or protein terminus that is modified
Log2 Ratio HL replicate 1	Individual value of log2(R) for replicate 1
Log2 Ratio HL replicate 2	Individual value of log2(R) for replicate 2
Log2 Ratio HL	Average value of log2(R)
Total Light Intensity	Total Intensity of all peaks corresponding to the modified peptide with the light isoDTB tag attached
Total Heavy Intensity	Total Intensity of all peaks corresponding to the modified peptide with the heavy isoDTB tag attached
Total Intensity	Total Intensity of all peaks corresponding to the modified peptide with the light or heavy isoDTB tag attached

## Sheet: SA IA-alkyne 1 mM 1-1
Identifier	UniProt code	Gene name	Name	Essential?	Peptide Sequence	Modified Peptide	Modified residue	Log2 Ratio HL replicate 1	Log2 Ratio HL replicate 2	Log2 Ratio HL	Total Light Intensity	Total Heavy Intensity	Total Intensity
Q2G1G7_C103	Q2G1G7	SAOUHSC_00156	Uncharacterized protein	no	CCLNASIISR	CC*LNASIISR	C	-2.9539	-1.01149	-1.98269	177007048	52590095	229597143
Q2FWC7_C246	Q2FWC7	coaW	Type II pantothenate kinase	yes	GCKPYYVENGAFSGAIGALYLEK	GC*KPYYVENGAFSGAIGALYLEK	C	-1.19118	-1.15914	-1.17516	305573968	192162600	441920856
Q2FVI7_C196	Q2FVI7	SAOUHSC_02723	Glycerate kinase, putative	no	VACDVSNPLLGENGATYIYGPQK	VAC*DVSNPLLGENGATYIYGPQK	C	-0.634466	-1.3261	-0.980285	485703208	51410220	149206132
Q2G0W6_C69	Q2G0W6	SAOUHSC_00408	Uncharacterized protein	no	VLIEQMAQHCEAFK	VLIEQMAQHC*EAFK	C	-0.786608	-1.04155	-0.914078	787078512	413018824	1200097336
Q2FUQ4_C74	Q2FUQ4	rsmG	Ribosomal RNA small subunit methyltransferase G	no	HFYDSIAPSFYFDFNQPISICDVGAGAGFPSIPLK	HFYDSIAPSFYFDFNQPISIC*DVGAGAGFPSIPLK	C	-1.09163	-0.664619	-0.878126	109214216	55851331	165065547
Q2FZ37_C193	Q2FZ37	sucC	Succinate--CoA ligase [ADP-forming] subunit beta	yes	DCSIVEINPLVTTADGDVLALDAK	DC*SIVEINPLVTTADGDVLALDAK	C	-1.0443	-0.57764	-0.810969	1971580098	1.31991e+09	3.29149e+09
Q2G240_C33	Q2G240	SAOUHSC_00706	Uncharacterized protein	no	TGCSASTIR	TGC*SASTIR	C	-0.945648	-0.648735	-0.797191	54099584	31350578	85450162
Q2FXZ8_C191	Q2FXZ8	SAOUHSC_01677	Uncharacterized protein	no	TAQTVTDLRPAGIIFCENER	TAQTVTDLRPAGIIFC*ENER	C	-0.707373	-0.851459	-0.779416	862731166	513708280	1376439446
O50581_C585	O50581	recG	ATP-dependent DNA helicase RecG	no	SDQQSYCVLIASPK	SDQQSYC*VLIASPK	C	-1.01704	-0.455608	-0.736326	176968368	86883656	226708928
Q2G0U3_C264	Q2G0U3	SAOUHSC_00434	Transcriptional regulator, lysR family, putative	no	TICAITKEPYTK	TIC*AITKEPYTK	C	-0.608764	-0.843487	-0.726126	88665736	53432314	142098050
Q2G292_C147	Q2G292	SAOUHSC_01849	Uncharacterized protein	no	ASGFCIYNDIAITAQYLAK	ASGFC*IYNDIAITAQYLAK	C	-1.22301	-0.209267	-0.716137	364738395	251090238	598061433
Q2FWM2_C42	Q2FWM2	SAOUHSC_02267	Fructokinase, putative	no	QIGGAPCNVACTVQK	QIGGAPCNVAC*TVQK	C	-0.791747	-0.627014	-0.709381	248862840	151783448	400646288
Q2G1M9_C397	Q2G1M9	SAOUHSC_00079	Uncharacterized protein	no	LSQVIEQSGLAPEAWLECYLNR	LSQVIEQSGLAPEAWLEC*YLNR	C	-0.654508	-0.692434	-0.673471	61083734	50773677	99306841
O05154_C10	O05154	tagX	Putative glycosyltransferase TagX	no	FTIIIPTCNNEATIR	FTIIIPTC*NNEATIR	C	-0.313751	-0.97632	-0.645035	275145088	202601268	477746356
Q2G280_C49	Q2G280	SAOUHSC_01999	Uncharacterized protein	no	DNTPTCTTEACDFRDNLEMFNDLDVAVYGISGDSK	DNTPTCTTEAC*DFRDNLEMFNDLDVAVYGISGDSK	C	-0.508014	-0.777439	-0.642726	30188132	19087370	49275502
Q53700_C72	Q53700	cobB	NAD-dependent protein deacetylase	no	DYLEDDPEGFINFCHKR	DYLEDDPEGFINFC*HKR	C	-0.788865	-0.492976	-0.640921	123868112	80372540	204240652
Q2FXQ7_C16	Q2FXQ7	clpX	ATP-dependent Clp protease ATP-binding subunit ClpX	no	CSFCGKDQDQVK	CSFC*GKDQDQVK	C	-0.579379	-0.689877	-0.634628	300695488	257908482	493574198
Q2FUQ2_C88	Q2FUQ2	mnmE	tRNA modification GTPase MnmE	yes	EDIIEINCHGGILTINR	EDIIEINC*HGGILTINR	C	-0.46224	-0.800539	-0.631389	712089384	399971524	1005928348
Q2G2S7_C7	Q2G2S7	SAOUHSC_01975	Uncharacterized protein	no	VKFIHCSDLHLDSPFK	VKFIHC*SDLHLDSPFK	C	-0.261241	-0.997573	-0.629407	140528220	91620248	232148468
Q2FXM9_C266	Q2FXM9	pyk	Pyruvate kinase	yes	QCNKLGKPVITATQMLDSMQR	QC*NKLGKPVITATQMLDSMQR	C	-0.650819	-0.586862	-0.61884	254838760	165947808	420786568
Q2FWD4_C248	Q2FWD4	murA	UDP-N-acetylglucosamine 1-carboxyvinyltransferase	no	IEAGTYMCIAAACGENVILNNIVPK	IEAGTYMCIAAAC*GENVILNNIVPK	C	-0.594438	-0.635307	-0.614873	59145760	39502662	98648422
Q2FYF5_C38	Q2FYF5	SAOUHSC_01496	Cytidylate kinase	yes	GQCVILDNEDVTDFLR	GQC*VILDNEDVTDFLR	C	-0.622512	-0.599512	-0.611012	289535848	188854070	478389918
Q2FZP4_C112	Q2FZP4	prfC	Peptide chain release factor 3	no	TLMAVDSAVMVIDCAK	TLMAVDSAVMVIDC*AK	C	-0.299007	-0.879308	-0.589158	2512361764	1631633634	4143995398
Q2FZ07_C53	Q2FZ07	SAOUHSC_01264	Uncharacterized protein	no	YSTIATNCYDTAEVIK	YSTIATNC*YDTAEVIK	C	-0.37171	-0.798631	-0.585171	8944713508	6032378544	14977092052
Q2FVT8_C265	Q2FVT8	SAOUHSC_02604	Uncharacterized protein	no	AGQPVELCGTYVLLASEESSYTTGQVFGVSGGVQID	AGQPVELC*GTYVLLASEESSYTTGQVFGVSGGVQID	C	-0.216309	-0.939177	-0.577743	376157952	256024944	632182896
Q2FV66_C32	Q2FV66	SAOUHSC_02871	Uncharacterized protein	no	AKDICFELNHTRPSATNK	AKDIC*FELNHTRPSATNK	C	-1.13809	0.0172347	-0.560428	57314344	37080550	94394894
Q2G234_C131	Q2G234	SAOUHSC_02134	Nitric oxide synthase oxygenase	no	YAGYDNCGDPAEK	YAGYDNC*GDPAEK	C	-0.462591	-0.655043	-0.558817	604975669	411413835	1016389504
Q2G1K4_C89	Q2G1K4	SAOUHSC_00118	Capsular polysaccharide biosynthesis protein Cap5E, putative	no	QVPSCEFFPVEAVK	QVPSC*EFFPVEAVK	C	-0.538949	-0.572976	-0.555962	364951808	248249568	613201376
Q2FWC4_C270	Q2FWC4	SAOUHSC_02374	Aminobenzoyl-glutamate utilization protein B, putative	no	GAAIQTGCDYEFGR	GAAIQTGC*DYEFGR	C	-0.209595	-0.901244	-0.55542	174021088	119647976	293669064
Q2FWJ6_C25	Q2FWJ6	SAOUHSC_02296	Protein SprT-like	no	HCAYFNKR	HC*AYFNKR	C	-0.394115	-0.687148	-0.540631	98042528	71077985	169120513
Q2FXZ5_C82	Q2FXZ5	SAOUHSC_01680	Ribosomal RNA small subunit methyltransferase E	no	QNINTELPVDVTICSGLIK	QNINTELPVDVTIC*SGLIK	C	-0.899353	-0.175879	-0.537616	34282396	2.84094e+07	6.26918e+07
Q2FUR8_C69	Q2FUR8	SAOUHSC_03034	Uncharacterized protein	no	GGFCYELNTFFK	GGFC*YELNTFFK	C	-0.936452	-0.135665	-0.536058	121461916	103972365	225434281
Q2FYR0_C248	Q2FYR0	SAOUHSC_01375	Uncharacterized protein	no	HINNNAQAICK	HINNNAQAIC*K	C	-0.139856	-0.896745	-0.518301	146370856	119087256	265458112
Q2G1K6_C58	Q2G1K6	SAOUHSC_00116	Capsular polysaccharide synthesis enzyme Cap8C	no	SCLNHIESLEEVQALNLK	SC*LNHIESLEEVQALNLK	C	-0.366496	-0.637217	-0.501856	641195852	451696820	1092892672
Q2FX98_C87	Q2FX98	SAOUHSC_01979	Uncharacterized protein	yes	NHCAYPNHAPTSDIYWNNIETR	NHC*AYPNHAPTSDIYWNNIETR	C	-0.534955	-0.465763	-0.500359	179815560	127050720	306866280
Q2FVQ9_C4	Q2FVQ9	hssR	Heme response regulator HssR	no	VQCLVVDDDPR	VQC*LVVDDDPR	C	-0.389929	-0.605534	-0.497731	232836492	167513452	400349944
Q2FWJ9_C78	Q2FWJ9	ilvA	L-threonine dehydratase biosynthetic IlvA	no	GITCASAGNHAQGVAYTAK	GITC*ASAGNHAQGVAYTAK	C	-0.201382	-0.793086	-0.497234	51428304	35680816	87109120
Q2G0T5_C190	Q2G0T5	dnaX	DNA polymerase III subunit gamma/tau	yes	FVADAQQIECEDEALAFIAK	FVADAQQIEC*EDEALAFIAK	C	-0.395382	-0.59556	-0.495471	187773672	133283752	321057424
Q2FUV4_C147	Q2FUV4	SAOUHSC_02997	Uncharacterized protein	no	NEGVSESCHGGIK	NEGVSESC*HGGIK	C	-0.492806	-0.489301	-0.491053	325147776	232066784	557214560
Q2FYS1_C107	Q2FYS1	tyrA	Prephenate dehydrogenase	no	AMIQQHECNLLK	AMIQQHEC*NLLK	C	-0.523741	-0.452074	-0.487907	259880320	185251792	445132112
Q2FWG0_C137	Q2FWG0	tenA	Aminopyrimidine aminohydrolase	no	ENAIYTIAAMAPCPYIYAELAK	ENAIYTIAAMAPC*PYIYAELAK	C	-0.334731	-0.638866	-0.486798	96538202	72321008	168859210
Q2G0M5_C287	Q2G0M5	SAOUHSC_00535	Uncharacterized epimerase/dehydratase SAOUHSC_00535	no	QGIANSWPDSIDTSCSR	QGIANSWPDSIDTSC*SR	C	-0.553563	-0.419503	-0.486533	17105565950	12494136268	29599702218
Q2FZU5_C95	Q2FZU5	SAOUHSC_00895	Glutamate dehydrogenase	no	CGIVNLPYGGGK	C*GIVNLPYGGGK	C	-0.57307	-0.377831	-0.475451	7380202880	5330846780	12711049660
Q2G0E2_C113	Q2G0E2	SAOUHSC_00663	Uncharacterized protein	no	GIGQALLDAIMAWCLNNQIHR	GIGQALLDAIMAWC*LNNQIHR	C	-0.306504	-0.619914	-0.463209	82342140	60036496	142378636
Q2FX05_C123	Q2FX05	map	Methionine aminopeptidase	yes	VCDVATMAFENAIAK	VC*DVATMAFENAIAK	C	-0.385004	-0.535524	-0.460264	238136794	173357316	411494110
Q2FYQ9_C23	Q2FYQ9	SAOUHSC_01376	Uncharacterized protein	no	GFNYYQSECVINLK	GFNYYQSEC*VINLK	C	-0.379892	-0.537992	-0.458942	1727513814	1261259284	2988773098
Q2FXK7_C78	Q2FXK7	SAOUHSC_01828	GAF domain protein	no	GVCGTAVSER	GVC*GTAVSER	C	-0.0760761	-0.821483	-0.448779	2137301052	665323104	1588447266
Q2FYZ4_C405	Q2FYZ4	glpD	Aerobic glycerol-3-phosphate dehydrogenase	no	DYGLTFSPCNTK	DYGLTFSPC*NTK	C	-0.37651	-0.517595	-0.447052	3122849606	2288883900	5411733506
Q2G1D8_C654	Q2G1D8	pflB	Formate acetyltransferase	no	IPYDCCKDGISNTFSIVPK	IPYDCC*KDGISNTFSIVPK	C	-0.534558	-0.358708	-0.446633	882567912	436081512	1008171760
Q2FZ58_C193	Q2FZ58	SAOUHSC_01193	Uncharacterized protein SAOUHSC_01193	no	GLLCVYEGFLK	GLLC*VYEGFLK	C	-0.199271	-0.688953	-0.444112	682053632	504267172	1186320804
Q2FWX8_C61	Q2FWX8	SAOUHSC_02143	Uncharacterized protein SAOUHSC_02143	no	EGEQCGVASLK	EGEQC*GVASLK	C	-0.360046	-0.524376	-0.442211	456663380	332917924	789581304
Q2FZJ1_C148	Q2FZJ1	purQ	Phosphoribosylformylglycinamidine synthase subunit PurQ	no	VIYPVAHGEGHYYCTDEIYQQLK	VIYPVAHGEGHYYC*TDEIYQQLK	C	-0.377959	-0.499843	-0.438901	1619826274	1197877792	2817704066
Q2G2W4_C31	Q2G2W4	SAOUHSC_02631	Uncharacterized protein	no	MICAYCNINR	MIC*AYCNINR	C	-0.188353	-0.683793	-0.436073	74668502	61381027	136049529
Q2FWZ0_C191	Q2FWZ0	gatB	Aspartyl/glutamyl-tRNA(Asn/Gln) amidotransferase subunit B	yes	CDANISLRPYGQEK	C*DANISLRPYGQEK	C	-0.672934	-0.176497	-0.424716	18067646712	15900632096	33968278808
Q2FYR5_C6	Q2FYR5	trpF	N-(5'-phosphoribosyl)anthranilate isomerase	no	FCGFTSIKDVTAASQLPIDAIGFIHYEK	FC*GFTSIKDVTAASQLPIDAIGFIHYEK	C	-0.232148	-0.609855	-0.421002	39941764	30057002	69998766
Q2FWG2_C16	Q2FWG2	thiM	Hydroxyethylthiazole kinase	no	IENPLTICYTNDVVK	IENPLTIC*YTNDVVK	C	-0.35617	-0.484311	-0.420241	416023120	305963284	721986404
Q2G1Y6_C408	Q2G1Y6	SAOUHSC_01058	GTP-binding protein TypA, putative	no	VQCEVPQENAGAVIESLGAR	VQC*EVPQENAGAVIESLGAR	C	-0.235955	-0.599657	-0.417806	1200962948	894380000	2095342948
Q2G0L9_C137	Q2G0L9	tadA	tRNA-specific adenosine deaminase	no	EACSTLLTTFFK	EAC*STLLTTFFK	C	-0.0180641	-0.81677	-0.417417	64243844	55535874	119779718
Q2FY53_C111	Q2FY53	SAOUHSC_01612	2-oxoisovalerate dehydrogenase, E1 component, beta subunit, putative	no	SNNDWQCPLTIR	SNNDWQC*PLTIR	C	-0.382697	-0.449959	-0.416328	3469698564	2012719240	4700320140
Q2FYG6_C262	Q2FYG6	SAOUHSC_01486	Heptaprenyl diphosphate syntase component II, putative	no	EFEECIQIIR	EFEEC*IQIIR	C	-0.223852	-0.607609	-0.41573	725332072	551836540	1277168612
P69848_C24	P69848	moaA	GTP 3',8-cyclase	no	LSVTDRCNFR	LSVTDRC*NFR	C	-0.423958	-0.406172	-0.415065	699367200	524624304	1223991504
Q2FZ66_C127	Q2FZ66	rlmN	Probable dual-specificity RNA methyltransferase RlmN	no	HDYGNSVCVTTQVGCR	HDYGNSVCVTTQVGC*R	C	-0.307598	-0.520151	-0.413874	101129740	75586548	176716288
Q2FYY6_C291	Q2FYY6	SAOUHSC_01287	Glutamine synthetase	yes	GFTAVCNPLVNSYK	GFTAVC*NPLVNSYK	C	-0.34299	-0.480777	-0.411884	840244528	635509664	1475754192
Q2G0L1_C178	Q2G0L1	folE2	GTP cyclohydrolase FolE2	yes	ELTIEATVTTLCPCSK	ELTIEATVTTLCPC*SK	C	-0.140621	-0.676857	-0.408739	371481392	283903840	655385232
Q2G1K4_C160	Q2G1K4	SAOUHSC_00118	Capsular polysaccharide biosynthesis protein Cap5E, putative	no	SEQTLICGTR	SEQTLIC*GTR	C	-0.409837	-0.390103	-0.39997	69880064	52908700	122788764
Q2FW59_C112	Q2FW59	SAOUHSC_02458	Uncharacterized protein	no	EKDDNILCEEFSYK	EKDDNILC*EEFSYK	C	-0.617391	-0.182137	-0.399764	147369148	110144012	257513160
Q2G1U6_C10	Q2G1U6	spxA	Regulatory protein Spx	yes	MVTLFTSPSCTSCR	MVTLFTSPSC*TSCR	C	-0.407742	-0.387757	-0.39775	146345968	111099296	257445264
Q2G0S3_C379	Q2G0S3	glmU	Bifunctional protein GlmU	yes	TNIGCGTITVNYDGENK	TNIGC*GTITVNYDGENK	C	-0.216148	-0.578842	-0.397495	7836165410	8882005432	13830095322
Q2FWJ6_C101	Q2FWJ6	SAOUHSC_02296	Protein SprT-like	no	FCNSIESYQQR	FC*NSIESYQQR	C	-0.500596	-0.292104	-0.39635	80522988	61107528	141630516
Q2FXY0_C277	Q2FXY0	SAOUHSC_01700	Uncharacterized protein	yes	RPLVCFFSNDLNIHR	RPLVC*FFSNDLNIHR	C	-0.214014	-0.572591	-0.393303	1179374460	896971456	2076345916
Q2FUX5_C58	Q2FUX5	argR	Arginine repressor	no	VPIDCETWIYK	VPIDC*ETWIYK	C	-0.42234	-0.360268	-0.391304	166858852	127903626	294762478
Q2FXY3_C73	Q2FXY3	nadD	Probable nicotinate-nucleotide adenylyltransferase	yes	LTMIQMIIDELGFGDICDDEIKR	LTMIQMIIDELGFGDIC*DDEIKR	C	-0.355657	-0.415544	-0.3856	202913612	156090236	359003848
Q2G2N4_C17	Q2G2N4	glcT	Protein GlcT	no	TLNNNVVVCTNNDQEVILIGK	TLNNNVVVC*TNNDQEVILIGK	C	-0.449312	-0.319418	-0.384365	500440288	385488128	885928416
Q2G0N5_C78	Q2G0N5	rpoC	DNA-directed RNA polymerase subunit beta'	yes	CGVEVTK	C*GVEVTK	C	-0.32585	-0.441216	-0.383533	1732377600	1345071916	3077449516
Q2FZ36_C133	Q2FZ36	sucD	Succinate--CoA ligase [ADP-forming] subunit alpha	no	LVGPNCPGVITADECK	LVGPNCPGVITADEC*K	C	-0.292542	-0.470357	-0.38145	18285839006	13965349006	32251188012
Q2FY70_C3	Q2FY70	SAOUHSC_01595	Uncharacterized protein	no	MNCQSESVVR	MNC*QSESVVR	C	-0.16596	-0.596314	-0.381137	44182506	34316253	78498759
Q2G2W4_C34	Q2G2W4	SAOUHSC_02631	Uncharacterized protein	no	MICAYCNINR	MICAYC*NINR	C	-0.216196	-0.544231	-0.380213	91673344	70755384	162428728
Q2FXG9_C181	Q2FXG9	SAOUHSC_01878	Uncharacterized protein	no	NHAPFICAIEK	NHAPFIC*AIEK	C	0.0592165	-0.81023	-0.375507	110175604	84060064	194235668
P0A011_C85	P0A011	lacD	Tagatose 1,6-diphosphate aldolase	no	NKDCGLLLAYEK	NKDC*GLLLAYEK	C	-0.537701	-0.208254	-0.372978	432999232	332912928	765912160
Q2G157_C88	Q2G157	nanE	Putative N-acetylmannosamine-6-phosphate 2-epimerase	no	EVDELIESQCEVIALDATLQQRPK	EVDELIESQC*EVIALDATLQQRPK	C	-0.143315	-0.5928	-0.368058	603146224	473021648	1076167872
Q2FYZ9_C21	Q2FYZ9	mutS	DNA mismatch repair protein MutS	no	IKSEYQDCLLFFR	IKSEYQDC*LLFFR	C	-0.358778	-0.371577	-0.365177	234599688	182071672	416671360
Q2FWY3_C197	Q2FWY3	SAOUHSC_02138	Uncharacterized protein	no	NVIIEDCYFGPSELPEMGSWNR	NVIIEDC*YFGPSELPEMGSWNR	C	-0.31175	-0.410577	-0.361164	53865216	41849782	95714998
Q2G0R1_C19	Q2G0R1	SAOUHSC_00485	Hypoxanthine phosphoribosyltransferase	no	EVLLTEEDIQNICK	EVLLTEEDIQNIC*K	C	-0.410269	-0.310017	-0.360143	450644944	345640328	796285272
Q2G0S8_C196	Q2G0S8	SAOUHSC_00466	Putative 4-diphosphocytidyl-2-C-methyl-D-erythritol kinase	no	MCYEALENR	MC*YEALENR	C	-0.107237	-0.599124	-0.353181	101332296	81421408	182753704
Q2G2Q2_C93	Q2G2Q2	SAOUHSC_01249	Riboflavin biosynthesis protein	yes	ISQHDIDYCIVVNFSSR	ISQHDIDYC*IVVNFSSR	C	-0.344922	-0.353963	-0.349442	662497616	520195232	1182692848
Q2FXB7_C50	Q2FXB7	SAOUHSC_01948	ABC transporter domain protein	no	IICGILQQDSGEIK	IIC*GILQQDSGEIK	C	-0.29712	-0.397946	-0.347533	15401719340	12088414210	27490133550
Q2FYV3_C82	Q2FYV3	SAOUHSC_01321	Threonine synthase	no	IVICASTGNTSASAAAYAAR	IVIC*ASTGNTSASAAAYAAR	C	0.133339	-0.827899	-0.34728	206195682	133575340	339771022
Q2FV27_C67	Q2FV27	SAOUHSC_02912	Uncharacterized protein	no	VLCSDSFGR	VLC*SDSFGR	C	-0.501291	-0.191008	-0.34615	584433232	462014712	1046447944
Q2FWH3_C7	Q2FWH3	ddl	D-alanine--D-alanine ligase	yes	ENICIVFGGK	ENIC*IVFGGK	C	-0.363194	-0.319288	-0.341241	3989707478	3147688724	7137396202
Q2G072_C48	Q2G072	SAOUHSC_00748	Uncharacterized protein	no	STLLSAICR	STLLSAIC*R	C	-0.472021	-0.209146	-0.340583	59188546	47261184	106449730
Q2G2L3_C103	Q2G2L3	tarA	N-acetylglucosaminyldiphosphoundecaprenol N-acetyl-beta-D-mannosaminyltransferase	yes	IPGIELMDECLK	IPGIELMDEC*LK	C	-0.351346	-0.329647	-0.340496	167941090	133078301	301019391
Q2FZW2_C30	Q2FZW2	SAOUHSC_00873	Uncharacterized protein	no	DGGDCSLIDVEDGIVK	DGGDC*SLIDVEDGIVK	C	-0.234368	-0.433872	-0.33412	332411848	266645836	599057684
Q2FVS7_C100	Q2FVS7	SAOUHSC_02614	Aldose 1-epimerase, putative	no	NNGEHHLHGGCHGLDNK	NNGEHHLHGGC*HGLDNK	C	-0.179784	-0.485878	-0.332831	22105074	17515960	39621034
Q2FYQ2_C361	Q2FYQ2	SAOUHSC_01383	Uncharacterized protein	no	DTGAFCASPYFTHSYVFISWTGK	DTGAFC*ASPYFTHSYVFISWTGK	C	-0.298602	-0.363498	-0.33105	22734515	18084510	40819025
Q2G1Z3_C40	Q2G1Z3	SAOUHSC_00652	Iron compound ABC transporter, ATP-binding protein	no	VTSIIGPNGCGK	VTSIIGPNGC*GK	C	-0.143307	-0.516045	-0.329676	365621424	290672250	656293674
Q2FVZ4_C70	Q2FVZ4	femX	Lipid II:glycine glycyltransferase	yes	LPYTLCYISR	LPYTLC*YISR	C	-0.191388	-0.464762	-0.328075	455338536	363913228	819251764
Q2FX12_C13	Q2FX12	ptpA	Low molecular weight protein-tyrosine-phosphatase PtpA	no	VDVAFVCLGNICR	VDVAFVCLGNIC*R	C	-0.243682	-0.411639	-0.327661	1032067184	827986370	1860053554
P95689_C260	P95689	serS	Serine--tRNA ligase	yes	FTGQSACFR	FTGQSAC*FR	C	-0.242966	-0.409409	-0.326187	13512792060	10841202958	24326938050
Q2FYG1_C320	Q2FYG1	gpsA	Glycerol-3-phosphate dehydrogenase [NAD(P)+]	no	ECVKDLMER	EC*VKDLMER	C	-0.20428	-0.443823	-0.324052	2182875480	1742439866	3925315346
Q2FYQ9_C63	Q2FYQ9	SAOUHSC_01376	Uncharacterized protein	no	SICNCPHADGR	SICNC*PHADGR	C	-0.237118	-0.409483	-0.3233	187292210	1.46072e+08	3.33364e+08
Q2FXV0_C25	Q2FXV0	SAOUHSC_01732	Uncharacterized protein	no	KEGQGCISLK	KEGQGC*ISLK	C	-0.143932	-0.501489	-0.32271	4680434094	3771597184	8452031278
Q2G069_C126	Q2G069	murB	UDP-N-acetylenolpyruvoylglucosamine reductase	yes	DYALTGLEFACGIPGSIGGAVYMNAGAYGGEVK	DYALTGLEFAC*GIPGSIGGAVYMNAGAYGGEVK	C	-0.267093	-0.374629	-0.320861	84857932	67980964	152838896
Q2FXD0_C293	Q2FXD0	SAOUHSC_01933	Type I restriction-modification system, M subunit	no	HVYDPTCGSGSLLLR	HVYDPTC*GSGSLLLR	C	-0.272442	-0.366662	-0.319552	2676765072	2156178580	4832943652
Q2FVC2_C87	Q2FVC2	SAOUHSC_02791	Pyrophosphohydrolase, putative	yes	CTLNKELPTLTEHK	C*TLNKELPTLTEHK	C	-0.255902	-0.382364	-0.319133	115616436	92950720	208567156
Q2G1J4_C176	Q2G1J4	SAOUHSC_00128	Cap5O protein/UDP-N-acetyl-D-mannosaminuronic acid dehydrogenase	no	IIGGVTEACIEAGKR	IIGGVTEAC*IEAGKR	C	-0.227086	-0.406601	-0.316843	2108129396	1697787248	3805916644
Q2FXU8_C317	Q2FXU8	SAOUHSC_01734	Uncharacterized protein	no	IPLSQAVIELCLSPK	IPLSQAVIELC*LSPK	C	-0.272209	-0.360675	-0.316442	152963220	124056100	277019320
Q2G1H4_C147	Q2G1H4	argC	N-acetyl-gamma-glutamyl-phosphate reductase	no	LISNPGCFPTATLLALHPLISEK	LISNPGC*FPTATLLALHPLISEK	C	-0.27239	-0.359638	-0.316014	386923880	311723384	698647264
Q2G0T9_C257	Q2G0T9	SAOUHSC_00438	Alpha amylase family protein, putative	no	QTFGNTDMMTIGEMSSTTIENCIK	QTFGNTDMMTIGEMSSTTIENC*IK	C	-0.289311	-0.336377	-0.312844	60447618	48707338	109154956
Q2FUT8_C29	Q2FUT8	hisD	Histidinol dehydrogenase	no	DICQEVK	DIC*QEVK	C	-0.206367	-0.419215	-0.312791	199309392	160238864	359548256
Q2FWM1_C320	Q2FWM1	SAOUHSC_02268	Invertase	no	VLIGWMGLPEIEYPTDNEGWAHCLTIPR	VLIGWMGLPEIEYPTDNEGWAHC*LTIPR	C	-0.208901	-0.414813	-0.311857	880460392	709722036	1590182428
Q2G2P7_C503	Q2G2P7	hutH	Histidine ammonia-lyase	no	QSIYQTTACH	QSIYQTTAC*H	C	-0.332572	-0.290706	-0.311639	1299338496	1046973664	2346312160
Q2G0T5_C493	Q2G0T5	dnaX	DNA polymerase III subunit gamma/tau	yes	SSIESVVCNIVNK	SSIESVVC*NIVNK	C	-0.288823	-0.327089	-0.307956	739850000	597560672	1337410672
Q2FXI9_C1215	Q2FXI9	SAOUHSC_01857	Uncharacterized protein	no	TQTQSQDELFDDVCAFMVNEGHISTSLIQR	TQTQSQDELFDDVC*AFMVNEGHISTSLIQR	C	-0.0397553	-0.574384	-0.307069	123640884	98320224	221961108
Q2FYN6_C281	Q2FYN6	SAOUHSC_01399	Uncharacterized hydrolase SAOUHSC_01399	no	LLFNVDCEVK	LLFNVDC*EVK	C	-0.121936	-0.489463	-0.3057	390845516	319110200	709955716
Q2FZX4_C272	Q2FZX4	lipA	Lipoyl synthase	no	HCQAGPLVR	HC*QAGPLVR	C	-0.171857	-0.435652	-0.303754	909946768	735153290	1645100058
Q2G0B0_C183	Q2G0B0	SAOUHSC_00695	Uncharacterized protein	no	QLGMICASIPTYK	QLGMIC*ASIPTYK	C	-0.219757	-0.38536	-0.302559	8.967e+08	729061335	1.62576e+09
Q2G1T1_C150	Q2G1T1	SAOUHSC_00827	Uncharacterized protein	no	YCLKLDEALK	YC*LKLDEALK	C	-0.338974	-0.263151	-0.301063	168829160	136995928	305825088
Q2FY32_C105	Q2FY32	aroK	Shikimate kinase	no	NIIWLDCNIDIIYSR	NIIWLDC*NIDIIYSR	C	0.42665	-1.02836	-0.300853	81714312	73085150	154799462
Q2FYP0_C302	Q2FYP0	asd	Aspartate-semialdehyde dehydrogenase	no	DDSLENTFHVWCTSDNLLK	DDSLENTFHVWC*TSDNLLK	C	-0.1349	-0.466139	-0.30052	917722186	737419556	1655141742
Q2FYN0_C47	Q2FYN0	SAOUHSC_01405	Uncharacterized protein	no	HYQQLINQCK	HYQQLINQC*K	C	-0.136276	-0.461284	-0.29878	215644048	175985120	391629168
Q2G0L3_C214	Q2G0L3	SAOUHSC_00547	Uncharacterized protein	no	VILNEDQHQQFFDTEDELVQYFLHQLCK	VILNEDQHQQFFDTEDELVQYFLHQLC*K	C	-0.103188	-0.492587	-0.297888	41279528	33181098	74460626
Q2FYQ9_C49	Q2FYQ9	SAOUHSC_01376	Uncharacterized protein	no	CYIDMEHPR	C*YIDMEHPR	C	-0.410859	-0.182573	-0.296716	322672568	270879224	593551792
Q2G0S2_C256	Q2G0S2	prs	Ribose-phosphate pyrophosphokinase	yes	EVYACCTHPVLSGPAK	EVYACC*THPVLSGPAK	C	-0.135557	-0.455954	-0.295756	18409214936	16996302206	33251334232
Q2G037_C225	Q2G037	whiA	Putative sporulation transcription regulator WhiA	no	LVNCETANLNK	LVNC*ETANLNK	C	-0.297016	-0.287098	-0.292057	1876715440	1533076798	3409792238
Q2G0G3_C250	Q2G0G3	SAOUHSC_00606	Uncharacterized protein	no	GGEVLLNNCLK	GGEVLLNNC*LK	C	-0.142412	-0.440662	-0.291537	1557776228	1265343218	2823119446
Q2FVB2_C248	Q2FVB2	fbp	Fructose-1,6-bisphosphatase class 3	no	VCLANLLR	VC*LANLLR	C	-0.267177	-0.313733	-0.290455	369133752	301479724	670613476
Q2FXV8_C742	Q2FXV8	recD2	ATP-dependent RecD-like DNA helicase	no	LTQLCTLLK	LTQLC*TLLK	C	-0.0190805	-0.560095	-0.289588	646601384	532942384	1179543768
Q2G0Q9_C240	Q2G0Q9	hslO	33 kDa chaperonin	no	MPVQFECNCSHEK	MPVQFECNC*SHEK	C	-0.165806	-0.410421	-0.288113	50040206	41265112	91305318
Q2FV20_C110	Q2FV20	SAOUHSC_02920	2-dehydropantoate 2-reductase	no	NVCQAVVYISGQK	NVC*QAVVYISGQK	C	-0.263403	-0.310407	-0.286905	474562528	389251476	863814004
P69848_C278	P69848	moaA	GTP 3',8-cyclase	no	FYGCLFATVDGFNVK	FYGC*LFATVDGFNVK	C	-0.3283	-0.242408	-0.285354	88233068	55662586	122680086
Q2FZ36_C269	Q2FZ36	sucD	Succinate--CoA ligase [ADP-forming] subunit alpha	no	TLNSCGVK	TLNSC*GVK	C	-0.0830416	-0.48357	-0.283306	19387675260	16623038380	36010713640
Q2FYV3_C36	Q2FYV3	SAOUHSC_01321	Threonine synthase	no	LTLNEGNTPLIHCENMSK	LTLNEGNTPLIHC*ENMSK	C	-0.157766	-0.405275	-0.281521	612695160	212012992	470964728
Q2G2W9_C198	Q2G2W9	SAOUHSC_00455	Uncharacterized protein	no	ISGACGR	ISGAC*GR	C	-0.205056	-0.356201	-0.280628	769707760	634928672	1404636432
Q2G0G1_C145	Q2G0G1	adh	Alcohol dehydrogenase	no	VPEKLDPAAASSITCAGVTTYK	VPEKLDPAAASSITC*AGVTTYK	C	-0.250489	-0.309043	-0.279766	758217140	1529373926	1383117178
Q2FY19_C106	Q2FY19	fur	Ferric uptake regulation protein	no	VIDYCPIDQIK	VIDYC*PIDQIK	C	-0.114343	-0.441764	-0.278054	3423897090	2839014808	6262911898
O52582_C16	O52582	cdr	Coenzyme A disulfide reductase	no	IVVVGAVAGGATCASQIR	IVVVGAVAGGATC*ASQIR	C	-0.206918	-0.348427	-0.277673	2728661574	2255687440	4984349014
Q2G1K3_C138	Q2G1K3	SAOUHSC_00119	Capsular polysaccharide synthesis enzyme Cap8F	no	WCKPNYNSVIATFCYK	WC*KPNYNSVIATFCYK	C	-0.235885	-0.318507	-0.277196	327803248	238185936	527040096
Q2G163_C158	Q2G163	psuG	Pseudouridine-5'-phosphate glycosidase	no	TNVTVICAGAK	TNVTVIC*AGAK	C	-0.23343	-0.31912	-0.276275	340794528	280897392	621691920
Q2FYH5_C106	Q2FYH5	dinG	Probable ATP-dependent helicase DinG homolog	no	AFKDCNIQYRPK	AFKDC*NIQYRPK	C	-0.14364	-0.408651	-0.276145	103916320	86465560	190381880
Q2FV13_C18	Q2FV13	SAOUHSC_02930	Uncharacterized protein	no	SYVIEELDDCLTIQK	SYVIEELDDC*LTIQK	C	-0.257571	-0.294496	-0.276034	1800220000	1486072460	3286292460
Q2G001_C77	Q2G001	SAOUHSC_00833	Uncharacterized protein	no	FAFPNELDKQQCHYDAVTK	FAFPNELDKQQC*HYDAVTK	C	0.00777482	-0.559256	-0.275741	3938991070	3321606750	7260597820
Q2FZ72_C759	Q2FZ72	carB	Carbamoyl-phosphate synthase large chain	no	EIEVDAICDGETVIIPGIMEHIER	EIEVDAIC*DGETVIIPGIMEHIER	C	-0.11109	-0.430642	-0.270866	890185872	743362940	1633548812
Q2FXV6_C102	Q2FXV6	mnmA	tRNA-specific 2-thiouridylase MnmA	yes	TPNPDVMCNK	TPNPDVMC*NK	C	-0.187031	-0.352428	-0.26973	5541115520	4622783166	10163898686
Q2FVG8_C207	Q2FVG8	SAOUHSC_02744	Amino acid ABC transporter, ATP-binding protein, putative	no	LADKICIMSEGK	LADKIC*IMSEGK	C	-0.181984	-0.356679	-0.269331	483890326	403252930	887143256
Q2G258_C48	Q2G258	birA	Bifunctional ligase/repressor BirA	yes	KVIDQLKLEGCK	KVIDQLKLEGC*K	C	-0.100492	-0.437487	-0.26899	112561342	95959640	208520982
Q2FXF5_C89	Q2FXF5	arsC	Arsenate reductase	no	NSNLVVTLCSDADVNCPSLPTNVK	NSNLVVTLCSDADVNC*PSLPTNVK	C	0.0081474	-0.542762	-0.267307	966432336	816543664	1782976000
Q2FZ86_C101	Q2FZ86	sepF	Cell division protein SepF	yes	MCLFEPR	MC*LFEPR	C	-0.207446	-0.326226	-0.266836	3045889660	2483943240	5529832900
Q2FZL1_C30	Q2FZL1	SAOUHSC_00989	Aminotransferase	no	MNNLDDCVNLTIGQPDFPMPDVVK	MNNLDDC*VNLTIGQPDFPMPDVVK	C	-0.025691	-0.506195	-0.265943	192775024	159255880	352030904
Q2FXI5_C187	Q2FXI5	SAOUHSC_01861	Uncharacterized protein	no	YGCVLAIEILELLK	YGC*VLAIEILELLK	C	-0.0706913	-0.460584	-0.265638	35787798	29817184	65604982
Q2FZX4_C68	Q2FZX4	lipA	Lipoyl synthase	no	TATFMILGAVCTR	TATFMILGAVC*TR	C	-0.345761	-0.18363	-0.264695	545304504	445373660	990678164
Q7X2S2_C190	Q7X2S2	arcC2	Carbamate kinase 2	no	NIVIACGGGGIPVIK	NIVIAC*GGGGIPVIK	C	-0.123139	-0.402926	-0.263033	2731269836	2281650044	5012919880
Q2FXI6_C61	Q2FXI6	SAOUHSC_01860	Uncharacterized protein	no	FMDICIENGIMGIPSFLVYK	FMDIC*IENGIMGIPSFLVYK	C	-0.170823	-0.353828	-0.262326	328767558	275356821	604124379
Q2FZ30_C182	Q2FZ30	xerC	Tyrosine recombinase XerC	no	FVPFGAYCR	FVPFGAYC*R	C	-0.133096	-0.388258	-0.260677	99017092	82600456	181617548
Q2FX87_C48	Q2FX87	SAOUHSC_01990	Amino acid ABC transporter, ATP-binding protein, putative	no	CMNLLEVPTK	C*MNLLEVPTK	C	-0.311179	-0.208912	-0.260046	101154116	84810684	185964800
Q2G0T6_C46	Q2G0T6	SAOUHSC_00441	Uncharacterized protein	no	KSPCYNFELEVIAK	KSPC*YNFELEVIAK	C	-0.129225	-0.38964	-0.259433	776041536	651631424	1427672960
Q2G1J4_C92	Q2G1J4	SAOUHSC_00128	Cap5O protein/UDP-N-acetyl-D-mannosaminuronic acid dehydrogenase	no	SCDISLVMR	SC*DISLVMR	C	-0.147826	-0.370747	-0.259287	832127696	694939112	1527066808
Q2FYK4_C144	Q2FYK4	SAOUHSC_01436	UPF0403 protein SAOUHSC_01436	no	DAFDENCK	DAFDENC*K	C	-0.0905528	-0.42727	-0.258912	1377046398	1159197161	2536243559
Q2FV02_C585	Q2FV02	SAOUHSC_02942	Anaerobic ribonucleoside-triphosphate reductase, putative	no	TCGYLGNPVQRPVIK	TC*GYLGNPVQRPVIK	C	-0.254398	-0.263023	-0.258711	63855432	53365464	117220896
Q2FVE6_C63	Q2FVE6	SAOUHSC_02768	Uncharacterized protein	no	NVKGEYETVVMACTADAYYDTLQQLSLETLQSVK	NVKGEYETVVMAC*TADAYYDTLQQLSLETLQSVK	C	-0.211687	-0.305442	-0.258565	50773324	42443348	93216672
Q2G2W9_C105	Q2G2W9	SAOUHSC_00455	Uncharacterized protein	no	LVNCEYTLDK	LVNC*EYTLDK	C	-0.190072	-0.326819	-0.258445	1136689104	951184976	2087874080
Q2FVA6_C75	Q2FVA6	SAOUHSC_02827	Uncharacterized protein	no	IIASCSFAK	IIASC*SFAK	C	-0.11575	-0.401049	-0.258399	10253284100	8601648260	18854932360
Q2FWB7_C76	Q2FWB7	SAOUHSC_02381	Uncharacterized protein	no	ILAVGGNPVGTLTECLEQSIVK	ILAVGGNPVGTLTEC*LEQSIVK	C	-0.101375	-0.414855	-0.258115	33967117107	2.8004e+10	6.19712e+10
Q2FZR4_C49	Q2FZR4	SAOUHSC_00926	Oligopeptide ABC transporter, ATP-binding protein, putative	no	AIENISFDIYKGETLGLVGESGCGK	AIENISFDIYKGETLGLVGESGC*GK	C	-0.175246	-0.33981	-0.257528	136103864	186607886	247003110
Q2G0I8_C196	Q2G0I8	SAOUHSC_00577	Mevalonate kinase, putative	yes	LCEDPQYMSHVK	LC*EDPQYMSHVK	C	-0.247334	-0.266613	-0.256974	1515124758	1269695445	2784820203
Q2FW62_C189	Q2FW62	SAOUHSC_02445	Zinc-type alcohol dehydrogenase-like protein	no	QETTEWCEK	QETTEWC*EK	C	-0.162674	-0.350486	-0.25658	174973352	146424368	321397720
Q2G2Y4_C180	Q2G2Y4	SAOUHSC_01918	Uncharacterized protein	no	TSPSTETNTQQSFANCK	TSPSTETNTQQSFANC*K	C	-0.222108	-0.290924	-0.256516	62897958	52602200	115500158
Q2FXR4_C143	Q2FXR4	hemL1	Glutamate-1-semialdehyde 2,1-aminomutase 1	no	FEGCYHGHSDSLLIK	FEGC*YHGHSDSLLIK	C	-0.200315	-0.312313	-0.256314	12629071800	10589778950	23218850750
O05154_C173	O05154	tagX	Putative glycosyltransferase TagX	no	FAELQCDETLANTYNHAILVK	FAELQC*DETLANTYNHAILVK	C	-0.280337	-0.226507	-0.253422	1131840928	945611568	2077452496
Q2FWD1_C229	Q2FWD1	pyrG	CTP synthase	yes	IALFCDINK	IALFC*DINK	C	-0.136263	-0.370225	-0.253244	2284175788	1885946420	4170122208
Q2G263_C150	Q2G263	SAOUHSC_00096	Transcriptional regulator, GntR family, putative	no	QADAFCFTFIPLNVIDTFK	QADAFC*FTFIPLNVIDTFK	C	-0.148237	-0.358152	-0.253194	104643352	87684956	192328308
Q2FXD1_C350	Q2FXD1	SAOUHSC_01932	Type I restriction-modification enzyme, S subunit, EcoA family, putative	no	LTHANLCNINLK	LTHANLC*NINLK	C	-0.232732	-0.27295	-0.252841	868644612	728158712	1596803324
Q2FXM2_C426	Q2FXM2	SAOUHSC_01813	Uncharacterized protein	no	VASALVICQMFDEV	VASALVIC*QMFDEV	C	-0.189889	-0.310502	-0.250195	92013488	7.69091e+07	1.68923e+08
Q2G2G0_C133	Q2G2G0	SAOUHSC_00717	Uncharacterized protein	no	YDEVTIYCK	YDEVTIYC*K	C	-0.0807505	-0.419097	-0.249924	12394704290	10642400064	23008616124
Q2FVP8_C265	Q2FVP8	SAOUHSC_02654	Ferredoxin--NADP reductase	no	LDMHDDCR	LDMHDDC*R	C	-0.11106	-0.388474	-0.249767	2001748774	1685416434	3687165208
Q2FYK5_C216	Q2FYK5	thyA	Thymidylate synthase	yes	LSCQLYQR	LSC*QLYQR	C	-0.110955	-0.38807	-0.249513	2251877758	1897893250	4149771008
Q2FZV7_C199	Q2FZV7	SAOUHSC_00878	NADH dehydrogenase-like protein SAOUHSC_00878	no	ITCVEAAPK	ITC*VEAAPK	C	-0.144695	-0.354061	-0.249378	28979222090	24439395234	53418617324
Q2FXZ3_C152	Q2FXZ3	dnaJ	Chaperone protein DnaJ	yes	KDVTCETCHGDGAKPGTSK	KDVTCETC*HGDGAKPGTSK	C	-0.249711	-0.248783	-0.249247	14425966	1.21372e+07	2.65632e+07
Q2FUX7_C210	Q2FUX7	arcA	Arginine deiminase	no	DANIPIWLDRDCPFNIEGGDELVLSK	DANIPIWLDRDC*PFNIEGGDELVLSK	C	-0.130555	-0.366843	-0.248699	1406810858	1232548902	2570146680
Q2FV28_C129	Q2FV28	queH	Epoxyqueuosine reductase QueH	no	CTACFEMR	C*TACFEMR	C	-0.158386	-0.337888	-0.248137	105080196	88430424	193510620
Q2FY22_C12	Q2FY22	rpmG2	50S ribosomal protein L33 2	no	VNVTLACTECGDR	VNVTLACTEC*GDR	C	-0.120091	-0.375841	-0.247966	749687352	877698879	1408674247
Q2FZC6_C143	Q2FZC6	murI	Glutamate racemase	yes	INPHVEVHGVACPGFVPLVEQMR	INPHVEVHGVAC*PGFVPLVEQMR	C	-0.198835	-0.296905	-0.24787	6693346972	5627385956	12320732928
P69848_C28	P69848	moaA	GTP 3',8-cyclase	no	CDYCMPK	C*DYCMPK	C	-0.154769	-0.340005	-0.247387	79038436	68525374	147563810
Q2FYN4_C66	Q2FYN4	lysA	Diaminopimelate decarboxylase	no	AFTCIQMVK	AFTC*IQMVK	C	-0.16201	-0.327388	-0.244699	432523968	364814496	797338464
Q2G1C0_C196	Q2G1C0	tarI	Ribitol-5-phosphate cytidylyltransferase 1	yes	SILSDACK	SILSDAC*K	C	-0.16722	-0.321074	-0.244147	41100268600	34666223600	75766492200
Q2FXP9_C148	Q2FXP9	infC	Translation initiation factor IF-3	yes	YADECKDIATVEQKPK	YADEC*KDIATVEQKPK	C	-0.175434	-0.312852	-0.244143	1101567224	733566784	1602257568
Q2FWP1_C191	Q2FWP1	hlb	Phospholipase C	no	CGAGHDR	C*GAGHDR	C	-0.154008	-0.329647	-0.241827	1038622759	8.8019e+08	1.91881e+09
Q2G0M9_C348	Q2G0M9	SAOUHSC_00531	Uncharacterized protein	no	VRPGAFFLTGCGNESK	VRPGAFFLTGC*GNESK	C	-0.112452	-0.370454	-0.241453	777478976	666057928	1443536904
Q2FZX9_C116	Q2FZX9	SAOUHSC_00855	Probable nitronate monooxygenase	no	CHIDTIIKK	C*HIDTIIKK	C	-0.0749724	-0.407823	-0.241398	171329816	145953184	317283000
Q2G2W9_C166	Q2G2W9	SAOUHSC_00455	Uncharacterized protein	no	SLCCSTFLGDFEPVSIK	SLC*CSTFLGDFEPVSIK	C	-0.347917	-0.132186	-0.240052	53908424	189275240	99250180
Q2FXH9_C155	Q2FXH9	SAOUHSC_01868	Putative dipeptidase SAOUHSC_01868	no	IHMIIGTDEESDWKCTDRYFK	IHMIIGTDEESDWKC*TDRYFK	C	-0.107255	-0.369781	-0.238518	785870576	669719632	1455590208
Q2G255_C322	Q2G255	SAOUHSC_01475	Uncharacterized protein	no	HGETGFVVDVGDCDSASDYAIR	HGETGFVVDVGDC*DSASDYAIR	C	-0.158468	-0.314894	-0.236681	1665865620	1414027780	3079893400
Q2G2R0_C7	Q2G2R0	lacB	Galactose-6-phosphate isomerase subunit LacB	no	IALGCDHIVTDTK	IALGC*DHIVTDTK	C	-0.102876	-0.370361	-0.236619	340031488	289128656	629160144
Q2G090_C45	Q2G090	SAOUHSC_00730	ATP-dependent DNA helicase RecQ	no	SICYQVPGLLLGGTTIVISPLISLMK	SIC*YQVPGLLLGGTTIVISPLISLMK	C	-0.339317	-0.132422	-0.235869	25058466	2.13242e+07	4.63827e+07
Q2FZ39_C277	Q2FZ39	SAOUHSC_01214	Ribosome biogenesis GTPase A	yes	IGNYCFDIFK	IGNYC*FDIFK	C	-0.327141	-0.144427	-0.235784	380861414	341292010	722153424
Q2G0T0_C121	Q2G0T0	rsmA	Ribosomal RNA small subunit methyltransferase A	no	EAVENHLQDCEK	EAVENHLQDC*EK	C	-0.137112	-0.332672	-0.234892	8.13619e+08	689116220	1498959364
P0A011_C107	P0A011	lacD	Tagatose 1,6-diphosphate aldolase	no	GRLPDCLVEWSAK	GRLPDC*LVEWSAK	C	-0.184627	-0.283969	-0.234298	836950448	690393978	1527344426
Q2FZS8_C397	Q2FZS8	clpB	Chaperone protein ClpB	no	AIDLVDQACATIR	AIDLVDQAC*ATIR	C	-0.141729	-0.326777	-0.234253	3078368026	2606579665	5684947691
Q2G1G7_C269	Q2G1G7	SAOUHSC_00156	Uncharacterized protein	no	QICPHSIQPQFTTQR	QIC*PHSIQPQFTTQR	C	-0.141741	-0.326285	-0.234013	16752290228	14268069814	31020360042
Q2FYS0_C275	Q2FYS0	SAOUHSC_01365	Uncharacterized protein	no	SHLVNLCK	SHLVNLC*K	C	-0.212534	-0.254676	-0.233605	175466768	149212096	324678864
Q2FVC1_C536	Q2FVC1	pgcA	Phosphoglucomutase	no	CPNFDDVAQK	C*PNFDDVAQK	C	-0.143822	-0.319585	-0.231703	1067267734	893378520	1960646254
P95689_C102	P95689	serS	Serine--tRNA ligase	yes	MTGILCR	MTGILC*R	C	-0.122296	-0.340916	-0.231606	4859061120	4132812930	8991874050
Q2G0S2_C255	Q2G0S2	prs	Ribose-phosphate pyrophosphokinase	yes	EVYACCTHPVLSGPAK	EVYAC*CTHPVLSGPAK	C	-0.0448142	-0.418119	-0.231466	2749603516	2285514378	4662625286
Q2FVW3_C186	Q2FVW3	SAOUHSC_02579	Uncharacterized protein	no	GLIDDIDLKHPDCAK	GLIDDIDLKHPDC*AK	C	-0.141289	-0.321111	-0.2312	2539994488	2093823668	4633818156
Q2G0Q2_C310	Q2G0Q2	SAOUHSC_00497	Uncharacterized protein	no	SIFPSCR	SIFPSC*R	C	-0.164098	-0.297917	-0.231007	235948944	200147728	436096672
Q9F0R1_C57	Q9F0R1	sarR	HTH-type transcriptional regulator SarR	no	CSEFKPYYLTK	C*SEFKPYYLTK	C	-0.0999434	-0.360369	-0.230156	32822290576	27994535610	60816826186
Q2G1H4_C81	Q2G1H4	argC	N-acetyl-gamma-glutamyl-phosphate reductase	no	TCIPPLVEK	TC*IPPLVEK	C	-0.188893	-0.271022	-0.229958	243632328	207539456	451171784
Q2G1D0_C379	Q2G1D0	SAOUHSC_00195	Acetyl-CoA acetyltransferase, putative	no	YGMVTMCIGVGMGAAAIFEYVR	YGMVTMC*IGVGMGAAAIFEYVR	C	-0.530128	0.0713678	-0.22938	4.78077e+08	4.91343e+08	969420092
Q2G122_C715	Q2G122	metE	5-methyltetrahydropteroyltriglutamate--homocysteine methyltransferase	no	SLFWVNPDCGLK	SLFWVNPDC*GLK	C	-0.120242	-0.335931	-0.228086	577111064	493680888	1070791952
Q2G000_C32	Q2G000	SAOUHSC_00834	Thioredoxin, putative	no	FEAGWCPDCR	FEAGWCPDC*R	C	-0.141807	-0.313895	-0.227851	350265848	299215136	649480984
Q2G1S4_C254	Q2G1S4	SAOUHSC_00018	Replicative DNA helicase	yes	MICSSGNVDSNR	MIC*SSGNVDSNR	C	-0.139654	-0.31532	-0.227487	5900817090	5043976808	10944793898
Q2FY43_C372	Q2FY43	SAOUHSC_01623	Acetyl-CoA carboxylase, biotin carboxylase	yes	IESACYTNYTIPPYYDSMVAK	IESAC*YTNYTIPPYYDSMVAK	C	-0.0593842	-0.39537	-0.227377	3840870654	3252571260	6860675770
Q2FZ14_C97	Q2FZ14	SAOUHSC_01257	Uncharacterized protein	no	DHDIDACYQLNVLQLIR	DHDIDAC*YQLNVLQLIR	C	-0.124419	-0.330073	-0.227246	17254858	1.47189e+07	3.19738e+07
Q2G0E0_C63	Q2G0E0	graR	Response regulator protein GraR	no	YDGFYWCR	YDGFYWC*R	C	-0.361684	-0.0925144	-0.227099	149623672	128487496	278111168
Q2FZ75_C86	Q2FZ75	pyrB	Aspartate carbamoyltransferase	no	GESLYDTCK	GESLYDTC*K	C	-0.522898	0.0689032	-0.226997	113800108	105793892	219594000
Q2G0N0_C82	Q2G0N0	tuf	Elongation factor Tu	yes	HYAHVDCPGHADYVK	HYAHVDC*PGHADYVK	C	-0.0521907	-0.400812	-0.226502	276034075479	225614467619	499849381092
Q2G0M6_C198	Q2G0M6	araB	Ribulokinase	no	SNCGLGFK	SNC*GLGFK	C	-0.0948537	-0.357345	-0.226099	1459721488	1250486240	2710207728
Q2G1U6_C13	Q2G1U6	spxA	Regulatory protein Spx	yes	VTLFTSPSCTSCR	VTLFTSPSCTSC*R	C	-0.105278	-0.346621	-0.225949	202499856	172530288	375030144
Q2G243_C378	Q2G243	radA	DNA repair protein RadA	no	AVDGLDCYIGEVGLTGEVR	AVDGLDC*YIGEVGLTGEVR	C	-0.152984	-0.297624	-0.225304	1102733956	942020848	2044754804
Q2G045_C77	Q2G045	hprK	HPr kinase/phosphorylase	yes	KLCRPETPAIIVTR	KLC*RPETPAIIVTR	C	-0.0515206	-0.397473	-0.224497	393070416	339227568	732297984
Q2FV40_C90	Q2FV40	SAOUHSC_02899	Uncharacterized protein	no	AIELCQK	AIELC*QK	C	-0.0444126	-0.403461	-0.223937	546375744	469764512	1016140256
Q2FZ14_C210	Q2FZ14	SAOUHSC_01257	Uncharacterized protein	no	LVLPSEVAHTCAYLYHPNAR	LVLPSEVAHTC*AYLYHPNAR	C	-0.0934943	-0.350606	-0.22205	240647488	205555120	446202608
Q2G2W9_C161	Q2G2W9	SAOUHSC_00455	Uncharacterized protein	no	LLGGIGPCGR	LLGGIGPC*GR	C	-0.0911436	-0.352457	-0.2218	1555599200	1338193792	2893792992
Q2FY22_C9	Q2FY22	rpmG2	50S ribosomal protein L33 2	no	VNVTLACTECGDR	VNVTLAC*TECGDR	C	-0.363524	-0.080007	-0.221766	696811504	590920368	1287731872
Q2FWY9_C91	Q2FWY9	gatA	Glutamyl-tRNA(Gln) amidotransferase subunit A	yes	DNIITNGLETTCASK	DNIITNGLETTC*ASK	C	-0.125914	-0.317382	-0.221648	5759499126	4931584426	10691083552
Q2G1Z8_C1254	Q2G1Z8	polC	DNA polymerase III PolC-type	yes	GLTEEMIETMKENEVPDWYLDSCLK	GLTEEMIETMKENEVPDWYLDSC*LK	C	-0.034632	-0.40849	-0.221561	155432344	143054156	298486500
Q2FYV5_C373	Q2FYV5	SAOUHSC_01319	Aspartokinase	no	QKCDVDELSIEHDLAILMIVGEGMNK	QKC*DVDELSIEHDLAILMIVGEGMNK	C	-0.254533	-0.187516	-0.221025	98203732	83475116	181678848
Q2FYZ5_C111	Q2FYZ5	glpK	Glycerol kinase	no	QTQSICSELK	QTQSIC*SELK	C	-0.139446	-0.302396	-0.220921	44578326958	38314085784	82892412742
Q2FYY6_C96	Q2FYY6	SAOUHSC_01287	Glutamine synthetase	yes	LICDVYK	LIC*DVYK	C	-0.205519	-0.235297	-0.220408	1943554862	1668399248	3611954110
Q2FZP0_C456	Q2FZP0	SAOUHSC_00960	Uncharacterized protein	no	VTMTDYCYR	VTMTDYC*YR	C	0.100432	-0.540515	-0.220041	43523928	36915950	80439878
Q2FZ72_C281	Q2FZ72	carB	Carbamoyl-phosphate synthase large chain	no	ALGIEGGCNVQLALDPHSFDYYIIEVNPR	ALGIEGGC*NVQLALDPHSFDYYIIEVNPR	C	-0.196243	-0.243072	-0.219658	1083643656	930999408	2014643064
Q2FVQ5_C78	Q2FVQ5	mqo	Probable malate:quinone oxidoreductase	no	DGTVDCSK	DGTVDC*SK	C	-0.117725	-0.318488	-0.218107	5153815778	4615476446	9769292224
Q2G2Q3_C165	Q2G2Q3	truB	tRNA pseudouridine synthase B	no	ISELDFKENECHFK	ISELDFKENEC*HFK	C	-0.116951	-0.319105	-0.218028	1535359860	1324150512	2859510372
Q2G2N9_C66	Q2G2N9	SAOUHSC_02248	Uncharacterized protein	no	IIGLSGMCK	IIGLSGMC*K	C	-0.0314136	-0.40375	-0.217582	129049060	110495540	239544600
O07325_C203	O07325	ftsA	Cell division protein FtsA	yes	ELGACVIDIGEDVTQVAFYER	ELGAC*VIDIGEDVTQVAFYER	C	-0.213381	-0.221572	-0.217476	828197653	712808579	1541006232
Q2FWD4_C376	Q2FWD4	murA	UDP-N-acetylglucosamine 1-carboxyvinyltransferase	no	AGACLIIAGLIAEGVTTIYNVK	AGAC*LIIAGLIAEGVTTIYNVK	C	-0.113996	-0.319403	-0.2167	1117613014	968570142	2086183156
Q2FZV7_C238	Q2FZV7	SAOUHSC_00878	NADH dehydrogenase-like protein SAOUHSC_00878	no	IATPIVACNEK	IATPIVAC*NEK	C	-0.201688	-0.231615	-0.216651	37825010616	32542689232	70367699848
Q2FYU7_C468	Q2FYU7	katA	Catalase	no	HCYKADPEYGK	HC*YKADPEYGK	C	-0.15571	-0.277187	-0.216448	7442357330	6411209493	13853566823
P0A0B7_C168	P0A0B7	ahpC	Alkyl hydroperoxide reductase C	no	NPGEVCPAK	NPGEVC*PAK	C	-0.0652856	-0.366777	-0.216031	151670775616	131296696744	282967472360
Q2G2L8_C61	Q2G2L8	SAOUHSC_02810	Uncharacterized protein	no	DLGCALSDIDMLLK	DLGC*ALSDIDMLLK	C	-0.0484848	-0.382773	-0.215629	63066001	54213836	117279837
Q2FYR6_C113	Q2FYR6	trpC	Indole-3-glycerol phosphate synthase	no	TTLPVLCK	TTLPVLC*K	C	-0.24633	-0.184287	-0.215309	126120514	108771373	234891887
Q2G0I6_C304	Q2G0I6	SAOUHSC_00579	Phosphomevalonate kinase	yes	LKYLCDIAEK	LKYLC*DIAEK	C	-0.138369	-0.290917	-0.214643	2740640204	2363819581	5104459785
Q2FUU3_C9	Q2FUU3	hisF	Histidine biosynthesis bifunctional protein HisIE	no	IIPCLDVK	IIPC*LDVK	C	0.0123101	-0.44066	-0.214175	232141556	186195452	418337008
Q2FWY1_C118	Q2FWY1	ppaC	Probable manganese-dependent inorganic pyrophosphatase	yes	AEPVGCTATILYK	AEPVGC*TATILYK	C	-0.0706562	-0.357538	-0.214097	10848018310	9375410940	20223429250
Q2G0S9_C14	Q2G0S9	SAOUHSC_00465	Uncharacterized protein	no	NSIDCHVGNR	NSIDC*HVGNR	C	-0.173033	-0.254382	-0.213708	1514815308	1339585098	2854400406
Q2FYG5_C17	Q2FYG5	SAOUHSC_01487	Menaquinone biosynthesis methyltransferase, putative	no	ALDVCCGTGDWTIALSK	ALDVCC*GTGDWTIALSK	C	-0.123557	-0.301841	-0.212699	329274662	261831796	560329998
Q2FVV9_C390	Q2FVV9	SAOUHSC_02582	Putative formate dehydrogenase SAOUHSC_02582	no	YCQAPATK	YC*QAPATK	C	-0.14135	-0.284007	-0.212678	27796264500	23973114400	51769378900
Q2FZU5_C111	Q2FZU5	SAOUHSC_00895	Glutamate dehydrogenase	no	GGIVCDPR	GGIVC*DPR	C	-0.207594	-0.217709	-0.212652	9190337280	7930396280	17120733560
Q2FXM5_C214	Q2FXM5	SAOUHSC_01810	NADP-dependent malic enzyme, putative	no	NMVMCDSR	NMVMC*DSR	C	-0.0287903	-0.39568	-0.212235	847023824	733537768	1580561592
Q2FXU4_C208	Q2FXU4	hisS	Histidine--tRNA ligase	yes	ILDCKVDR	ILDC*KVDR	C	-0.0961564	-0.326294	-0.211225	1256508378	1081975120	2338483498
Q2G0R0_C259	Q2G0R0	ftsH	ATP-dependent zinc metalloprotease FtsH	no	NAPCIIFIDEIDAVGR	NAPC*IIFIDEIDAVGR	C	-0.0373483	-0.384731	-0.21104	2086888290	1800781555	3873301299
Q2G263_C42	Q2G263	SAOUHSC_00096	Transcriptional regulator, GntR family, putative	no	EIQIGKYPSGHALPTEKELCAR	EIQIGKYPSGHALPTEKELC*AR	C	-0.0154945	-0.406249	-0.210872	295014504	256020672	551035176
Q2FZC8_C296	Q2FZC8	SAOUHSC_01104	Succinate dehydrogenase, flavoprotein chain TC0881, putative	no	EIFDVCINQK	EIFDVC*INQK	C	-0.141737	-0.28	-0.210868	2354160000	2033714310	4387874310
O06446_C829	O06446	secA1	Protein translocase subunit SecA 1	yes	NDDCPCGSGK	NDDC*PCGSGK	C	-0.110633	-0.31001	-0.210321	706850198	614566022	1321416220
O07325_C171	O07325	ftsA	Cell division protein FtsA	yes	CVEACGVDVLDVYSDAYNYGSILTATEK	C*VEACGVDVLDVYSDAYNYGSILTATEK	C	-0.2214	-0.198492	-0.209946	68623160	59291792	127914952
Q2FY27_C237	Q2FY27	SAOUHSC_01646	Glucokinase, putative	no	AGDQFCIFITEK	AGDQFC*IFITEK	C	-0.177613	-0.242262	-0.209937	1066490688	933784312	2000275000
Q2FV63_C16	Q2FV63	copZ	Copper chaperone CopZ	no	SQEILNVEGMSCGHCK	SQEILNVEGMSCGHC*K	C	-0.0709531	-0.347844	-0.209399	1055436894	912977050	1968413944
Q9ZAH5_C311	Q9ZAH5	alr1	Alanine racemase 1	no	VCMDQTIVK	VC*MDQTIVK	C	-0.261476	-0.157272	-0.209374	1633406032	1294388832	2784853376
Q2FZJ0_C164	Q2FZJ0	purL	Phosphoribosylformylglycinamidine synthase subunit PurL	no	GIGGYGNCIGIPTTAGEIEFDER	GIGGYGNC*IGIPTTAGEIEFDER	C	-0.157374	-0.258317	-0.207846	441013192	376641808	817655000
Q2G1R8_C60	Q2G1R8	SAOUHSC_00034	Uncharacterized protein	no	LMGIIISENLIECVK	LMGIIISENLIEC*VK	C	-0.115149	-0.299513	-0.207331	291698625	2.53556e+08	5.45255e+08
Q2G2A1_C69	Q2G2A1	SAOUHSC_01692	Uncharacterized protein	no	TIHAEMNALLQCAK	TIHAEMNALLQC*AK	C	-0.121482	-0.292111	-0.206796	1605385786	1389623620	2995009406
Q2FVV9_C150	Q2FVV9	SAOUHSC_02582	Putative formate dehydrogenase SAOUHSC_02582	no	YDPNQCILCGR	YDPNQCILC*GR	C	-0.138207	-0.27498	-0.206593	4837892730	4192905148	9030797878
Q2G2T1_C174	Q2G2T1	SAOUHSC_01973	Uncharacterized protein	no	SICDIYPLLNK	SIC*DIYPLLNK	C	-0.114198	-0.297949	-0.206074	50175794	43882040	94057834
Q2FZ13_C226	Q2FZ13	SAOUHSC_01258	Uncharacterized protein	no	VVEHPDLFVETSTCTMEDFDYIIELR	VVEHPDLFVETSTC*TMEDFDYIIELR	C	-0.192141	-0.219367	-0.205754	2.36619e+08	205576664	4.42196e+08
Q2FXK7_C102	Q2FXK7	SAOUHSC_01828	GAF domain protein	no	TQIVADVHQFEGHIACDANSK	TQIVADVHQFEGHIAC*DANSK	C	-0.123237	-0.287427	-0.205332	464429356	404507128	868936484
Q2G0Y6_C248	Q2G0Y6	guaA	GMP synthase [glutamine-hydrolyzing]	yes	AIGDQLTCIFVDHGLLR	AIGDQLTC*IFVDHGLLR	C	-0.0951087	-0.315314	-0.205211	1863035398	1618154232	3481189630
Q2FXI5_C317	Q2FXI5	SAOUHSC_01861	Uncharacterized protein	no	ANIGIPTAVIGVCAR	ANIGIPTAVIGVC*AR	C	-0.106981	-0.303311	-0.205146	948342256	824510960	1772853216
Q2G0Y7_C307	Q2G0Y7	guaB	Inosine-5'-monophosphate dehydrogenase	no	VGIGPGSICTTR	VGIGPGSIC*TTR	C	-0.0774009	-0.332282	-0.204841	51023693784	44158882900	95145706200
Q2FXE8_C179	Q2FXE8	SAOUHSC_01901	Transaldolase	no	LLWASCR	LLWASC*R	C	-0.125382	-0.284188	-0.204785	14417896710	12504107780	26922004490
Q2G2C4_C196	Q2G2C4	tarI'	Ribitol-5-phosphate cytidylyltransferase 2	no	EILSDACK	EILSDAC*K	C	-0.0580514	-0.351404	-0.204728	3983560752	3732206232	7426557800
Q2FXQ8_C143	Q2FXQ8	engB	Probable GTP-binding protein EngB	yes	HFDIPTLVICTK	HFDIPTLVIC*TK	C	-0.176023	-0.233302	-0.204663	96199944	83148096	179348040
Q2G1Y0_C424	Q2G1Y0	ligA	DNA ligase	yes	CQAQLVEGLIHFVSR	C*QAQLVEGLIHFVSR	C	-0.066281	-0.342299	-0.20429	257591264	224713176	482304440
Q2G0K5_C32	Q2G0K5	SAOUHSC_00555	Hydrolase, haloacid dehalogenase-like	no	ACGLTEPSSK	AC*GLTEPSSK	C	-0.132143	-0.275118	-0.203631	1615478660	1404116128	3019594788
Q2FYS0_C115	Q2FYS0	SAOUHSC_01365	Uncharacterized protein	no	TDAGQIYTGTICLHETSVHVYR	TDAGQIYTGTIC*LHETSVHVYR	C	0.0721648	-0.47918	-0.203507	180544208	157660632	338204840
Q2FY43_C228	Q2FY43	SAOUHSC_01623	Acetyl-CoA carboxylase, biotin carboxylase	yes	HIEIQIVGDSYGNVIHLGERDCTIQR	HIEIQIVGDSYGNVIHLGERDC*TIQR	C	-0.113276	-0.29245	-0.202863	802907200	699565568	1502472768
Q2G050_C213	Q2G050	SAOUHSC_00776	Excinuclease ABC, B subunit	no	VRGDVVEIFPASKEELCIR	VRGDVVEIFPASKEELC*IR	C	-0.0611866	-0.343363	-0.202275	704590428	612107686	1316698114
Q93T05_C615	Q93T05	mutL	DNA mismatch repair protein MutL	no	LREDVAIMMSCK	LREDVAIMMSC*K	C	-0.293562	-0.110923	-0.202243	592045642	517875298	1109920940
Q2FVN7_C115	Q2FVN7	SAOUHSC_02665	Uncharacterized protein	no	EDPELCVLR	EDPELC*VLR	C	-0.114912	-0.288953	-0.201932	26525607790	23066782630	49592390420
Q2G1J3_C358	Q2G1J3	SAOUHSC_00129	UDP-N-acetylglucosamine 2-epimerase	no	ICEAIEYYFGLR	IC*EAIEYYFGLR	C	-0.252326	-0.151521	-0.201923	33737267	29444599	63181866
Q2G2D0_C633	Q2G2D0	infB	Translation initiation factor IF-2	yes	VGTIAGCYVTEGK	VGTIAGC*YVTEGK	C	-0.102293	-0.301388	-0.201841	16308610590	14161913930	30470524520
Q2G203_C71	Q2G203	SAOUHSC_00938	UPF0413 protein SAOUHSC_00938	no	CQAQSTSNFDNIALAYK	C*QAQSTSNFDNIALAYK	C	-0.137309	-0.266258	-0.201784	306492936	317684404	564220052
Q2FZ36_C124	Q2FZ36	sucD	Succinate--CoA ligase [ADP-forming] subunit alpha	no	LVGPNCPGVITADECK	LVGPNC*PGVITADECK	C	-0.0358902	-0.366508	-0.201199	3713573000	8960845460	6950856460
Q2FXM5_C140	Q2FXM5	SAOUHSC_01810	NADP-dependent malic enzyme, putative	no	CFEIEER	C*FEIEER	C	-0.149664	-0.25236	-0.201012	2018889020	1731330018	3750219038
Q2FY46_C123	Q2FY46	xseA	Exodeoxyribonuclease 7 large subunit	no	LTEEGCFDK	LTEEGC*FDK	C	-0.135446	-0.266274	-0.20086	523166783	442103030	965269813
Q2FUW0_C122	Q2FUW0	SAOUHSC_02991	Uncharacterized protein	no	CIEAPGYR	C*IEAPGYR	C	-0.128038	-0.273201	-0.200619	2033039300	1769126897	3802166197
P47768_C593	P47768	rpoB	DNA-directed RNA polymerase subunit beta	yes	FMDDEVVCR	FMDDEVVC*R	C	-0.0147102	-0.386406	-0.200558	1090255504	949609032	2039864536
Q2FYR9_C316	Q2FYR9	SAOUHSC_01366	Anthranilate synthase component I	no	QLLNDPKECSEHR	QLLNDPKEC*SEHR	C	-0.102956	-0.297846	-0.200401	294828418	256250358	551078776
Q2FZ04_C19	Q2FZ04	SAOUHSC_01267	Uncharacterized protein	no	NNVKPNWCPGCGDFSVQAAIQK	NNVKPNWCPGC*GDFSVQAAIQK	C	-0.230693	-0.169266	-0.19998	703034512	612547368	1315581880
Q2FXK3_C85	Q2FXK3	SAOUHSC_01831	Uncharacterized protein	no	FTDISIEQQSIGTACLNNGK	FTDISIEQQSIGTAC*LNNGK	C	-0.216586	-0.183321	-0.199953	995313868	866700844	1862014712
Q2FUV5_C95	Q2FUV5	SAOUHSC_02996	Peptide methionine sulfoxide reductase, putative	no	TGLYSCVDDHLIEAR	TGLYSC*VDDHLIEAR	C	-0.162188	-0.23761	-0.199899	1963168494	1715858556	3679027050
Q2G1G6_C272	Q2G1G6	murQ	N-acetylmuramic acid 6-phosphate etherase	no	VATVMGMCGISK	VATVMGMC*GISK	C	-0.046185	-0.352755	-0.19947	4435753198	3682109940	8117863138
Q2FVQ5_C274	Q2FVQ5	mqo	Probable malate:quinone oxidoreductase	no	CTNQEVIDR	C*TNQEVIDR	C	-0.112686	-0.284779	-0.198732	3375562072	2.94485e+09	6.32041e+09
Q2G0M7_C190	Q2G0M7	hchA	Protein/nucleic acid deglycase HchA	no	FIVTLCHGPAALLSAGLNR	FIVTLC*HGPAALLSAGLNR	C	-0.110677	-0.286786	-0.198732	190857986	166799480	357657466
Q2FXU7_C92	Q2FXU7	SAOUHSC_01735	Uncharacterized protein	no	LINPDCK	LINPDC*K	C	-0.0568267	-0.340247	-0.198537	2180640820	1913158239	4093799059
Q2FY47_C46	Q2FY47	xseB	Exodeoxyribonuclease 7 small subunit	no	LSAACDTTLK	LSAAC*DTTLK	C	-0.0575881	-0.339252	-0.19842	8751161090	8008316810	16759477900
Q2FXL5_C206	Q2FXL5	ackA	Acetate kinase	no	IISCHIGNGASIAAIDGGK	IISC*HIGNGASIAAIDGGK	C	-0.10136	-0.293896	-0.197628	1389016952	1191504468	2560999320
Q2FXL3_C93	Q2FXL3	tpx	Thiol peroxidase	no	WCASAGLDNVITLSDHR	WC*ASAGLDNVITLSDHR	C	-0.219317	-0.175653	-0.197485	14111468092	12183131312	26288300194
Q2G067_C133	Q2G067	SAOUHSC_00754	Uncharacterized protein	no	FIGLCNQSIK	FIGLC*NQSIK	C	-0.0632168	-0.331208	-0.197212	681285068	593000564	1274285632
Q2FWA0_C541	Q2FWA0	glmS	Glutamine--fructose-6-phosphate aminotransferase [isomerizing]	yes	GAHPCIISMEGLEK	GAHPC*IISMEGLEK	C	-0.123059	-0.270513	-0.196786	18207801500	15877588666	34085390166
Q2FW81_C16	Q2FW81	SAOUHSC_02423	Probable uridylyltransferase SAOUHSC_02423	no	YKQDHLCEYEK	YKQDHLC*EYEK	C	-0.0352635	-0.35688	-0.196072	1046059036	942634596	1988693632
Q2G089_C246	Q2G089	SAOUHSC_00731	ABC transporter domain protein	no	QFMGSHLEDDAPCVEENAIIR	QFMGSHLEDDAPC*VEENAIIR	C	-0.146884	-0.24468	-0.195782	262492752	229772392	492265144
Q2G0N1_C596	Q2G0N1	fusA	Elongation factor G	yes	CDPVILEPMMK	C*DPVILEPMMK	C	-0.0533335	-0.337687	-0.19551	27228574746	23267960856	49959551092
Q2FY68_C100	Q2FY68	proC	Pyrroline-5-carboxylate reductase	no	QQLECQNPVAR	QQLEC*QNPVAR	C	-0.0341668	-0.355513	-0.19484	3006985508	2433308224	5440293732
Q2FXQ7_C13	Q2FXQ7	clpX	ATP-dependent Clp protease ATP-binding subunit ClpX	no	CSFCGKDQDQVK	C*SFCGKDQDQVK	C	0.0391665	-0.427591	-0.194212	310541215	259559372	570100587
Q2FY52_C271	Q2FY52	SAOUHSC_01613	2-oxoisovalerate dehydrogenase, E1 component, alpha subunit, putative	no	KADCNEK	KADC*NEK	C	-0.0947064	-0.292804	-0.193755	317168352	277770688	594939040
Q2FVC3_C259	Q2FVC3	SAOUHSC_02790	Uncharacterized protein	no	TILCALDVR	TILC*ALDVR	C	-0.191609	-0.195404	-0.193507	322400400	282031408	604431808
O05204_C127	O05204	ahpF	Alkyl hydroperoxide reductase subunit F	no	LEGSFHFETFISLTCQK	LEGSFHFETFISLTC*QK	C	-0.215597	-0.170139	-0.192868	23599054166	20530955389	43900102579
Q2FWP1_C155	Q2FWP1	hlb	Phospholipase C	no	SGCGFDNDSNK	SGC*GFDNDSNK	C	0.050802	-0.436217	-0.192707	1687721532	1484671310	3172392842
Q2G1S4_C357	Q2G1S4	SAOUHSC_00018	Replicative DNA helicase	yes	CPVIALSQLSR	C*PVIALSQLSR	C	-0.0831275	-0.30225	-0.192689	7423644230	6488792888	13912437118
Q2G1K5_C228	Q2G1K5	SAOUHSC_00117	Capsular polysaccharide biosynthesis protein Cap5D, putative	no	LKEINNICHMDGVELLK	LKEINNIC*HMDGVELLK	C	0.183239	-0.568142	-0.192451	234236216	181570364	376213860
Q2FYZ5_C384	Q2FYZ5	glpK	Glycerol kinase	no	ATLESLCYQTR	ATLESLC*YQTR	C	-0.096911	-0.287983	-0.192447	37541081764	31822662076	69363743840
Q2FVV9_C147	Q2FVV9	SAOUHSC_02582	Putative formate dehydrogenase SAOUHSC_02582	no	YDPNQCILCGR	YDPNQC*ILCGR	C	-0.165522	-0.216032	-0.190777	2085491970	1827746240	3913238210
Q2FZ48_C274	Q2FZ48	ftsY	Signal recognition particle receptor FtsY	yes	GVDILICDTAGR	GVDILIC*DTAGR	C	-0.194918	-0.186578	-0.190748	372635928	327164645	699800573
Q2G1M9_C551	Q2G1M9	SAOUHSC_00079	Uncharacterized protein	no	LNDCGANPIYTHIPNPICHNK	LNDC*GANPIYTHIPNPICHNK	C	-0.145479	-0.235163	-0.190321	274983024	240582784	515565808
Q2FYP0_C224	Q2FYP0	asd	Aspartate-semialdehyde dehydrogenase	no	VTATCAR	VTATC*AR	C	-0.0881482	-0.292076	-0.190112	10994306560	9626156040	20620462600
Q2G157_C199	Q2G157	nanE	Putative N-acetylmannosamine-6-phosphate 2-epimerase	no	VMDLGVHCSVVGGAITRPK	VMDLGVHC*SVVGGAITRPK	C	-0.19931	-0.179859	-0.189585	1203869394	1055375888	2259245282
Q2FV14_C191	Q2FV14	SAOUHSC_02929	Acetyl-CoA synthetase, putative	no	AVTHCHGWGFAHLQMAPK	AVTHC*HGWGFAHLQMAPK	C	-0.109336	-0.269771	-0.189554	9579717196	8409682004	17989399200
Q2G297_C53	Q2G297	SAOUHSC_01696	Uncharacterized protein	no	LAEIYDGDTSKVELAGVLHDFCK	LAEIYDGDTSKVELAGVLHDFC*K	C	0.013566	-0.391956	-0.189195	280044318	260759702	540804020
Q2FXG1_C57	Q2FXG1	ribBA	Riboflavin biosynthesis protein RibBA	no	GLICAPVSK	GLIC*APVSK	C	-0.00699791	-0.371349	-0.189173	184778562	161697654	346476216
Q2FVV7_C14	Q2FVV7	SAOUHSC_02584	Uncharacterized protein	no	LICSWLK	LIC*SWLK	C	-0.075363	-0.300636	-0.188	693092746	616578721	1247454803
Q2G1D8_C653	Q2G1D8	pflB	Formate acetyltransferase	no	IPYDCCK	IPYDC*CK	C	-0.207119	-0.168534	-0.187826	705415304	617807384	1323222688
Q2FVN3_C13	Q2FVN3	sarZ	HTH-type transcriptional regulator SarZ	no	QLCFLFYVSSK	QLC*FLFYVSSK	C	-0.0143315	-0.360696	-0.187514	72151716	62947862	135099578
Q2FZU1_C116	Q2FZU1	argG	Argininosuccinate synthase	no	TNSVGIAHGCTGK	TNSVGIAHGC*TGK	C	-0.016781	-0.357827	-0.187304	586801408	515586837	1102388245
Q2G1I7_C143	Q2G1I7	SAOUHSC_00135	Uncharacterized protein	no	CICLYNAPDEEAVR	CIC*LYNAPDEEAVR	C	-0.0175433	-0.356907	-0.187225	873327944	767936120	1641264064
Q2FZL5_C206	Q2FZL5	menB	1,4-dihydroxy-2-naphthoyl-CoA synthase	no	VEDETVQWCK	VEDETVQWC*K	C	-0.161641	-0.212458	-0.187049	2572401068	2270521202	4842922270
Q2G0G5_C123	Q2G0G5	SAOUHSC_00604	Uncharacterized protein	no	VILVGGDCPK	VILVGGDC*PK	C	-0.154561	-0.21831	-0.186436	9435319420	8287497860	17722817280
Q2G094_C30	Q2G094	SAOUHSC_00727	Uncharacterized protein	no	GYEHDGVIPCGALDTLAHEIANR	GYEHDGVIPC*GALDTLAHEIANR	C	-0.153373	-0.219163	-0.186268	2337711424	1156715808	2474765152
Q2G0U6_C60	Q2G0U6	SAOUHSC_00430	Uncharacterized protein	no	QCVAFFTLHR	QC*VAFFTLHR	C	0.0180837	-0.389736	-0.185826	89660892	80113046	169773938
Q2FWM4_C169	Q2FWM4	SAOUHSC_02265	Accessory gene regulator protein A	no	CHNSFVVNR	C*HNSFVVNR	C	-0.141953	-0.229304	-0.185629	8556495510	7515725506	16072221016
Q2G1H9_C1906	Q2G1H9	SAOUHSC_00144	Uncharacterized protein	no	TITHIDCMPLTTNDKVDTTR	TITHIDC*MPLTTNDKVDTTR	C	-0.0133574	-0.357344	-0.18535	357277184	314080176	671357360
Q2FXA5_C451	Q2FXA5	SAOUHSC_01960	Protoporphyrinogen oxidase	no	VTGASFEAVGLPDCITQGK	VTGASFEAVGLPDC*ITQGK	C	-0.175487	-0.193699	-0.184593	2407585730	2118051508	4525637238
Q2G2P7_C443	Q2G2P7	hutH	Histidine ammonia-lyase	no	VLAIECVIALQAAELK	VLAIEC*VIALQAAELK	C	-0.120953	-0.247951	-0.184452	26823466	23795955	50619421
Q2FW19_C27	Q2FW19	rpsZ	30S ribosomal protein S14 type Z	yes	CGRPHSVYR	C*GRPHSVYR	C	-0.0882882	-0.278169	-0.183229	60234845294	53493615128	113728460422
Q2G0Q0_C145	Q2G0Q0	pdxT	Pyridoxal 5'-phosphate synthase subunit PdxT	no	VGQGVDILCK	VGQGVDILC*K	C	-0.103174	-0.261662	-0.182418	5776594240	5087071620	10863665860
Q2FX95_C210	Q2FX95	SAOUHSC_01982	Ribosomal large subunit pseudouridine synthase, RluD subfamily, putative	no	EAVCQLEIK	EAVC*QLEIK	C	-0.0848755	-0.279434	-0.182155	732223936	645243016	1377466952
Q2G274_C429	Q2G274	gyrB	DNA gyrase subunit B	yes	SPEECEIFLVEGDSAGGSTK	SPEEC*EIFLVEGDSAGGSTK	C	-0.152341	-0.211908	-0.182124	880116928	775008296	1655125224
Q2FZ17_C152	Q2FZ17	SAOUHSC_01254	Uncharacterized protein	no	ELTCTEYQMSNGSILSAIK	ELTC*TEYQMSNGSILSAIK	C	-0.184312	-0.179669	-0.181991	1362871468	1203580364	2566451832
Q2G2T8_C139	Q2G2T8	SAOUHSC_00712	Uncharacterized protein	no	AIGVCNFNVHHLEK	AIGVC*NFNVHHLEK	C	-0.0745753	-0.289381	-0.181978	10109087446	8935803918	19044891364
Q2G0N1_C258	Q2G0N1	fusA	Elongation factor G	yes	QATTNVEFYPVLCGTAFK	QATTNVEFYPVLC*GTAFK	C	-0.0773623	-0.282073	-0.179718	11836714950	9921395206	21758110156
Q2FV20_C206	Q2FV20	SAOUHSC_02920	2-dehydropantoate 2-reductase	no	QLLLDGCR	QLLLDGC*R	C	-0.079094	-0.279812	-0.179453	421470688	371253696	792724384
Q2G0Y9_C176	Q2G0Y9	xpt	Xanthine phosphoribosyltransferase	no	LEEAGLTVSSLCK	LEEAGLTVSSLC*K	C	-0.0996416	-0.259036	-0.179339	57110533128	50468339928	107578873056
Q2FZ23_C23	Q2FZ23	tsf	Elongation factor Ts	yes	TGAGMMDCK	TGAGMMDC*K	C	-0.049354	-0.308269	-0.178811	11158307540	10849534088	21038323928
Q2FZJ1_C188	Q2FZJ1	purQ	Phosphoribosylformylglycinamidine synthase subunit PurQ	no	GNVCGMMPHPER	GNVC*GMMPHPER	C	-0.136544	-0.220644	-0.178594	1831047358	1620128320	3451175678
Q2G1U0_C182	Q2G1U0	gmk	Guanylate kinase	yes	IQCIVEAEHLK	IQC*IVEAEHLK	C	-0.0529777	-0.303846	-0.178412	1082149992	959758320	2041908312
Q2FZH4_C12	Q2FZH4	SAOUHSC_01030	Uncharacterized protein	no	SEIIVYTQNDCPPCTFVK	SEIIVYTQNDC*PPCTFVK	C	-0.127457	-0.229205	-0.178331	1193778628	1053540028	2247318656
Q2FZ37_C325	Q2FZ37	sucC	Succinate--CoA ligase [ADP-forming] subunit beta	yes	CDVIAEGIVEAVK	C*DVIAEGIVEAVK	C	-0.05711	-0.299469	-0.178289	25824926786	22859075467	48684002253
Q2FVV6_C29	Q2FVV6	SAOUHSC_02585	Uncharacterized protein	no	YCNVSKR	YC*NVSKR	C	-0.0185229	-0.337445	-0.177984	309444236	299687194	609131430
Q2FZC6_C72	Q2FZC6	murI	Glutamate racemase	yes	MLVIACNTATAVALEYLQK	MLVIAC*NTATAVALEYLQK	C	-0.0491928	-0.305573	-0.177383	2150888572	2116675022	4063991642
Q2FWD1_C439	Q2FWD1	pyrG	CTP synthase	yes	LGLYSCSIK	LGLYSC*SIK	C	-0.0598779	-0.294807	-0.177343	5578781690	4933813866	10512595556
Q2FZR9_C165	Q2FZR9	SAOUHSC_00921	3-oxoacyl-[acyl-carrier-protein] synthase 2	yes	GPNGATVTACATGTNSIGEAFK	GPNGATVTAC*ATGTNSIGEAFK	C	-0.0801472	-0.273073	-0.17661	16609535190	14670530546	31280065736
Q2FXU5_C221	Q2FXU5	aspS	Aspartate--tRNA ligase	yes	CFRDEDLR	C*FRDEDLR	C	-0.0398647	-0.313007	-0.176436	1927079808	1710790800	3637870608
A0A0H3KE27_C18	A0A0H3KE27	rsbU	sigma factor sigB regulation protein	no	GLIDESLTCQDK	GLIDESLTC*QDK	C	-0.10954	-0.243079	-0.17631	125189574196	110827418140	236016992336
Q2FZX4_C41	Q2FZX4	lipA	Lipoyl synthase	no	NLNTVCEEAK	NLNTVC*EEAK	C	-0.0272404	-0.325349	-0.176295	352661998	303932274	656594272
Q2FXG1_C254	Q2FXG1	ribBA	Riboflavin biosynthesis protein RibBA	no	LHSACLTGDIFHSQR	LHSAC*LTGDIFHSQR	C	0.000937688	-0.353344	-0.176203	904809424	803702624	1708512048
Q2FZ61_C7	Q2FZ61	SAOUHSC_01190	Uncharacterized protein	yes	MHINLLCSDR	MHINLLC*SDR	C	-0.164791	-0.187585	-0.176188	1048469640	928552248	1977021888
Q2FYZ9_C541	Q2FYZ9	mutS	DNA mismatch repair protein MutS	no	IISELDCLQSFAEIAQK	IISELDC*LQSFAEIAQK	C	-0.105289	-0.246618	-0.175954	1133482824	1001746032	2135228856
Q2G098_C295	Q2G098	SAOUHSC_00723	Uncharacterized protein	no	NNTDLTQILTSLFPCGSITGAPK	NNTDLTQILTSLFPC*GSITGAPK	C	-0.248695	-0.103176	-0.175936	279043072	141779822	306122374
Q2FXP3_C6	Q2FXP3	nrdR	Transcriptional repressor NrdR	no	CNSTQSK	C*NSTQSK	C	-0.0730686	-0.276891	-0.17498	509071776	451822936	960894712
Q2G2W9_C77	Q2G2W9	SAOUHSC_00455	Uncharacterized protein	no	IADDKDIDKFNCNER	IADDKDIDKFNC*NER	C	-0.153463	-0.195865	-0.174664	425438252	377219682	802657934
Q2G2X4_C237	Q2G2X4	tarB	Teichoic acid glycerol-phosphate primase	yes	CLPGYTLINK	C*LPGYTLINK	C	-0.377028	0.0293779	-0.173825	240839280	216707736	457547016
Q2G1X7_C33	Q2G1X7	queE	7-carboxy-7-deazaguanine synthase	no	TAGCDYR	TAGC*DYR	C	-0.15463	-0.192752	-0.173691	271981200	241113680	513094880
Q2FYI6_C107	Q2FYI6	SAOUHSC_01460	Uncharacterized protein	no	STLHSVPDCQAITK	STLHSVPDC*QAITK	C	-0.0808829	-0.266252	-0.173568	1447358388	1349072748	2731275140
Q2FWD3_C93	Q2FWD3	SAOUHSC_02366	Uncharacterized protein	yes	CKEAIDAGFTSVMIDASHSPFEENVATTK	C*KEAIDAGFTSVMIDASHSPFEENVATTK	C	-0.178065	-0.168923	-0.173494	2752732588	2440099354	5192831942
Q2FV76_C111	Q2FV76	SAOUHSC_02860	HMG-CoA synthase, putative	yes	EACYAATPAIQLAK	EAC*YAATPAIQLAK	C	-0.0908868	-0.255907	-0.173397	48254011508	42825339440	91079350948
Q2G101_C25	Q2G101	SAOUHSC_00359	Phosphoglycerate mutase family protein	no	SYFCGQLDVPLTDTGTK	SYFC*GQLDVPLTDTGTK	C	-0.135252	-0.211203	-0.173228	287743600	255086976	542830576
Q2G115_C101	Q2G115	ychF	Ribosome-binding ATPase YchF	no	EVDAICQVVR	EVDAIC*QVVR	C	-0.0499125	-0.295764	-0.172838	6873337470	6113266810	12986604280
Q2FXN6_C65	Q2FXN6	SAOUHSC_01800	Two-component response regulator, putative	no	KDGIDVCK	KDGIDVC*K	C	-0.0782478	-0.267263	-0.172755	3680139082	3263510302	6943649384
Q2G0E1_C288	Q2G0E1	SAOUHSC_00664	Uncharacterized protein	no	MMIHGFEVDCR	MMIHGFEVDC*R	C	0.0393599	-0.383426	-0.172033	211070448	185966144	397036592
P47768_C514	P47768	rpoB	DNA-directed RNA polymerase subunit beta	yes	MCPIETPEGPNIGLINSLSSYAR	MC*PIETPEGPNIGLINSLSSYAR	C	-0.117217	-0.226823	-0.17202	1058274764	963602624	2021877388
Q2FV11_C310	Q2FV11	betA	Oxygen-dependent choline dehydrogenase	no	CKEPVSLQPSLDIK	C*KEPVSLQPSLDIK	C	-0.0861439	-0.257523	-0.171833	651828628	578278666	1230107294
Q2FZI3_C40	Q2FZI3	SAOUHSC_01021	Uncharacterized protein	no	VLLLGPSGCGK	VLLLGPSGC*GK	C	0.0018849	-0.34504	-0.171577	112211720	99097188	211308908
Q2FXT9_C680	Q2FXT9	SAOUHSC_01744	Uncharacterized protein	no	EGMLLCQHLSVKPDTLK	EGMLLC*QHLSVKPDTLK	C	-0.134481	-0.208025	-0.171253	164234968	146041856	310276824
Q2FYH6_C253	Q2FYH6	asnS	Asparagine--tRNA ligase	no	SVLENCK	SVLENC*K	C	-0.0690321	-0.272751	-0.170891	8562690418	7579391140	16142081558
Q2FXM9_C144	Q2FXM9	pyk	Pyruvate kinase	yes	CDILNSGELK	C*DILNSGELK	C	-0.0373418	-0.304408	-0.170875	24283723702	21615798951	45899522653
Q2FVV9_C934	Q2FVV9	SAOUHSC_02582	Putative formate dehydrogenase SAOUHSC_02582	no	TSCRLEVITK	TSC*RLEVITK	C	-0.113465	-0.227871	-0.170668	214478508	191063502	405542010
Q2FY72_C48	Q2FY72	SAOUHSC_01593	NUDIX domain protein	no	ELVYHNGAVAVCAVTPK	ELVYHNGAVAVC*AVTPK	C	-0.0937441	-0.247468	-0.170606	1772179654	1577779602	3349959256
Q2G0I1_C78	Q2G0I1	SAOUHSC_00584	Uncharacterized protein	no	QACDNFVSR	QAC*DNFVSR	C	-0.177965	-0.161431	-0.169698	290060248	257981604	548041852
Q2FWK6_C352	Q2FWK6	SAOUHSC_02282	Acetolactate synthase	no	VIHVDLGIIADCKR	VIHVDLGIIADC*KR	C	0.206511	-0.545651	-0.16957	107622524	94480116	202102640
Q2FWY1_C158	Q2FWY1	ppaC	Probable manganese-dependent inorganic pyrophosphatase	yes	SPTCTQQDVK	SPTC*TQQDVK	C	-0.0122298	-0.326908	-0.169569	10879070470	9707351040	20586421510
Q2FXX1_C243	Q2FXX1	SAOUHSC_01709	Acetyl-CoA carboxylase, biotin carboxylase, putative	no	LIEESPCAALTEER	LIEESPC*AALTEER	C	-0.0511418	-0.287812	-0.169477	13620140270	12114051580	25734191850
Q2FY19_C134	Q2FY19	fur	Ferric uptake regulation protein	no	HKLEVYGVCESCQD	HKLEVYGVCESC*QD	C	0.067498	-0.405841	-0.169172	408098484	368074966	776173450
Q2FZP0_C494	Q2FZP0	SAOUHSC_00960	Uncharacterized protein	no	ISCSDNFIVK	ISC*SDNFIVK	C	-0.172202	-0.165704	-0.168953	1256875776	1118136128	2375011904
Q2FYM1_C744	Q2FYM1	odhA	2-oxoglutarate dehydrogenase E1 component	no	FLQLAAENNCTVVNLSSSSNYFHLLR	FLQLAAENNC*TVVNLSSSSNYFHLLR	C	-0.170301	-0.167536	-0.168918	202788472	180689022	383477494
Q2FWW9_C187	Q2FWW9	SAOUHSC_02152	ABC transporter, ATP-binding protein, putative	yes	LEDIELICDR	LEDIELIC*DR	C	-0.075248	-0.262112	-0.16868	16494793202	14670921240	31165714442
Q2FZR9_C220	Q2FZR9	SAOUHSC_00921	3-oxoacyl-[acyl-carrier-protein] synthase 2	yes	ALSTNDDIETACRPFQEGR	ALSTNDDIETAC*RPFQEGR	C	-0.0863326	-0.249635	-0.167984	89123784700	79412692000	168536476700
Q2G065_C318	Q2G065	SAOUHSC_00756	Uncharacterized protein	no	VAIAICATAEK	VAIAIC*ATAEK	C	-0.13154	-0.203121	-0.167331	171960980	152196618	324157598
Q2FXH0_C40	Q2FXH0	SAOUHSC_01877	Uncharacterized protein	no	VALDGGFDCPNR	VALDGGFDC*PNR	C	0.0726794	-0.406182	-0.166751	321647868	292332472	613980340
Q2FZC6_C39	Q2FZC6	murI	Glutamate racemase	yes	CPYGPRPGEQVK	C*PYGPRPGEQVK	C	-0.094571	-0.237606	-0.166088	10056431644	8953220128	19009651772
Q2G078_C716	Q2G078	SAOUHSC_00742	Ribonucleoside-diphosphate reductase	yes	LLSVEECTSCSI	LLSVEEC*TSCSI	C	-0.167089	-0.164712	-0.1659	3455262910	3080375680	6535638590
Q2G2D1_C11	Q2G2D1	SAOUHSC_01244	Uncharacterized protein	yes	CILSNEMHPK	C*ILSNEMHPK	C	-0.0199883	-0.310823	-0.165406	1841161048	1644713550	3485874598
Q2FZ55_C55	Q2FZ55	plsX	Phosphate acyltransferase	yes	HCSEKIEMEDEPVR	HC*SEKIEMEDEPVR	C	-0.03605	-0.293871	-0.164961	4190485174	3810345850	8000831024
Q2FYG1_C43	Q2FYG1	gpsA	Glycerol-3-phosphate dehydrogenase [NAD(P)+]	no	NQDAVDELNTCHTNK	NQDAVDELNTC*HTNK	C	-0.0742656	-0.255036	-0.164651	9567605862	8549047340	18116653202
Q2FWX1_C63	Q2FWX1	SAOUHSC_02150	Uncharacterized protein	no	VLVITEDWCGDAMMNLPILK	VLVITEDWC*GDAMMNLPILK	C	-0.131181	-0.197674	-0.164428	20915641642	18700750456	39616392098
Q2FXX1_C255	Q2FXX1	SAOUHSC_01709	Acetyl-CoA carboxylase, biotin carboxylase, putative	no	QQICNDAVK	QQIC*NDAVK	C	-0.0774354	-0.251314	-0.164375	4034813824	3578459358	7613273182
Q2FVV7_C185	Q2FVV7	SAOUHSC_02584	Uncharacterized protein	no	LVGACGLDSMR	LVGAC*GLDSMR	C	-0.101737	-0.226775	-0.164256	2227882144	1987494916	4215377060
Q2G242_C173	Q2G242	SAOUHSC_00508	Uncharacterized protein	no	CGFIDGNILIPQGVINELQIVADSNDSVK	C*GFIDGNILIPQGVINELQIVADSNDSVK	C	0.32628	-0.654786	-0.164253	1.62324e+07	1.48106e+07	31043023
Q2G282_C142	Q2G282	perR	Peroxide-responsive repressor PerR	no	MEIYGVCK	MEIYGVC*K	C	-0.0947665	-0.23196	-0.163363	3980709278	3559409790	7540119068
Q2FYJ1_C276	Q2FYJ1	SAOUHSC_01454	Uncharacterized protein	no	MSFATTLNHILSICNEHELHVSGK	MSFATTLNHILSIC*NEHELHVSGK	C	-0.176057	-0.150637	-0.163347	1209563136	1080398800	2289961936
A0A0H3KE27_C28	A0A0H3KE27	rsbU	sigma factor sigB regulation protein	no	CEKYTDEVIR	C*EKYTDEVIR	C	-0.0330842	-0.293064	-0.163074	3499286911	3042095027	6541381938
Q2G078_C430	Q2G078	SAOUHSC_00742	Ribonucleoside-diphosphate reductase	yes	DISCNLGSLNIVNVMESGK	DISC*NLGSLNIVNVMESGK	C	-0.13223	-0.193771	-0.163001	8607114180	7614334852	16221449032
Q2G1Z3_C260	Q2G1Z3	SAOUHSC_00652	Iron compound ABC transporter, ATP-binding protein	no	TGKPLLVTYDLCR	TGKPLLVTYDLC*R	C	-0.101627	-0.224199	-0.162913	3652301982	3262220158	6914522140
Q2FXV6_C199	Q2FXV6	mnmA	tRNA-specific 2-thiouridylase MnmA	yes	DSTGICFIGEK	DSTGIC*FIGEK	C	-0.0947504	-0.230927	-0.162839	5521516860	4936671200	10458188060
Q2FXE8_C198	Q2FXE8	SAOUHSC_01901	Transaldolase	no	ELFNVIQADEIGADIITCPADVVK	ELFNVIQADEIGADIITC*PADVVK	C	-0.0589859	-0.266384	-0.162685	3321914460	3315370126	6275907690
Q2FYY6_C210	Q2FYY6	SAOUHSC_01287	Glutamine synthetase	yes	YADAVTACDNIQTFK	YADAVTAC*DNIQTFK	C	0.0962237	-0.420763	-0.162269	264794816	1150584288	502864640
Q2G0P8_C37	Q2G0P8	ctsR	Transcriptional regulator CtsR	no	FDCVPSQLNYVIK	FDC*VPSQLNYVIK	C	-0.0933709	-0.230987	-0.162179	7619795364	6806060526	14425855890
O05154_C69	O05154	tagX	Putative glycosyltransferase TagX	no	HISLIQLQNASIATCINK	HISLIQLQNASIATC*INK	C	-0.0779329	-0.246293	-0.162113	1052255184	940038576	1992293760
Q2FXU5_C565	Q2FXU5	aspS	Aspartate--tRNA ligase	yes	TASATCLLTNAPSEVSDK	TASATC*LLTNAPSEVSDK	C	-0.00180663	-0.322198	-0.162003	7623448116	7016245414	14639693530
Q2G0M6_C439	Q2G0M6	araB	Ribulokinase	no	VFACGGIPK	VFAC*GGIPK	C	-0.0408929	-0.28305	-0.161972	3446579520	3084073218	6530652738
Q2FYU7_C368	Q2FYU7	katA	Catalase	no	GVGIENICPFSR	GVGIENIC*PFSR	C	-0.116908	-0.206977	-0.161943	125716287108	112431830812	238113635192
Q2FWA0_C2	Q2FWA0	glmS	Glutamine--fructose-6-phosphate aminotransferase [isomerizing]	yes	CGIVGYIGYDNAK	C*GIVGYIGYDNAK	C	-0.107677	-0.21584	-0.161758	23329106060	21041446204	44370552264
Q2G2U6_C65	Q2G2U6	walR	Transcriptional regulatory protein WalR	yes	DGMEVCR	DGMEVC*R	C	-0.102968	-0.219886	-0.161427	2687181060	2368357380	5055538440
Q2FYH8_C166	Q2FYH8	nth	Endonuclease III	no	LCSVIPR	LC*SVIPR	C	0.0601036	-0.382783	-0.16134	186842068	172504108	359346176
Q2FWH3_C286	Q2FWH3	ddl	D-alanine--D-alanine ligase	yes	ATDCSGLVR	ATDC*SGLVR	C	-0.098994	-0.22341	-0.161202	37767897076	33786590772	71554487848
Q2FUT4_C107	Q2FUT4	SAOUHSC_03017	Uncharacterized protein	no	LHPSFEGQGYACEAITAITNFVNYIDQETVK	LHPSFEGQGYAC*EAITAITNFVNYIDQETVK	C	-0.192669	-0.129682	-0.161176	209897920	187637723	397535643
Q2FWE4_C124	Q2FWE4	SAOUHSC_02355	UPF0340 protein SAOUHSC_02355	no	DPIVVEHITVPCGIDIGQTLIGMHIK	DPIVVEHITVPC*GIDIGQTLIGMHIK	C	-0.0346892	-0.28566	-0.160175	91492544	81666464	173159008
Q2FUX7_C358	Q2FUX7	arcA	Arginine deiminase	no	EQWNDGSNTLCIRPGVVVTYDR	EQWNDGSNTLC*IRPGVVVTYDR	C	-0.0661644	-0.253757	-0.159961	1102984060	989254016	2092238076
Q2FXP2_C202	Q2FXP2	SAOUHSC_01794	Glyceraldehyde-3-phosphate dehydrogenase	no	SCNESIIPTSTGAAK	SC*NESIIPTSTGAAK	C	-0.109706	-0.209697	-0.159701	17102321048	15321040916	32423361964
Q2G1Z8_C97	Q2G1Z8	polC	DNA polymerase III PolC-type	yes	YFGHCIDQTALSPK	YFGHC*IDQTALSPK	C	0.179855	-0.497718	-0.158932	378287168	339193328	717480496
Q2FWM4_C198	Q2FWM4	SAOUHSC_02265	Accessory gene regulator protein A	no	EHCYASVR	EHC*YASVR	C	-0.108893	-0.208293	-0.158593	4.47438e+09	4010539892	8.48492e+09
Q2G0F2_C12	Q2G0F2	SAOUHSC_00617	Uncharacterized protein	no	LLTASIIACSVVMGVGLVNTSAEAASGNSIDTVK	LLTASIIAC*SVVMGVGLVNTSAEAASGNSIDTVK	C	0.0870345	-0.403852	-0.158409	34431729	31446285	65878014
Q2FXZ4_C304	Q2FXZ4	prmA	Ribosomal protein L11 methyltransferase	no	IISEQHDNGWVCLVGQK	IISEQHDNGWVC*LVGQK	C	-0.066244	-0.250078	-0.158161	697624000	624676288	1322300288
Q2G2D7_C242	Q2G2D7	SAOUHSC_02447	Uncharacterized protein	no	VPVCGAISSYNHPEADIGPR	VPVC*GAISSYNHPEADIGPR	C	-0.0808785	-0.234391	-0.157635	47086214668	42136716696	89222931364
Q2G0R9_C3	Q2G0R9	pth	Peptidyl-tRNA hydrolase	yes	CIVGLGNIGK	C*IVGLGNIGK	C	-0.1191	-0.196004	-0.157552	2669749806	2394784832	5064534638
Q2FWM4_C93	Q2FWM4	SAOUHSC_02265	Accessory gene regulator protein A	no	IIDCLETAHTR	IIDC*LETAHTR	C	-0.069539	-0.245326	-0.157432	21835052040	19563576144	41398628184
Q2FVI7_C80	Q2FVI7	SAOUHSC_02723	Glycerate kinase, putative	no	YTVIVNDPLMRPIEACYAR	YTVIVNDPLMRPIEAC*YAR	C	-0.0766015	-0.237955	-0.157278	2601780990	2329854180	4931635170
Q2FWY1_C110	Q2FWY1	ppaC	Probable manganese-dependent inorganic pyrophosphatase	yes	IANFETAGPLCYR	IANFETAGPLC*YR	C	-0.0864384	-0.227572	-0.157005	40522332672	36296348152	76818680824
Q2FVF9_C185	Q2FVF9	SAOUHSC_02755	Uncharacterized protein	no	YGCALAIEVLK	YGC*ALAIEVLK	C	-0.0311922	-0.280969	-0.15608	683993704	611706376	1295700080
Q2FYV1_C101	Q2FYV1	SAOUHSC_01323	Uncharacterized protein	no	QDFDEIVDYCRDR	QDFDEIVDYC*RDR	C	-0.0701231	-0.24054	-0.155331	940966236	866409776	1807376012
Q2G0N1_C473	Q2G0N1	fusA	Elongation factor G	yes	EFNVECNVGAPMVSYR	EFNVEC*NVGAPMVSYR	C	-0.0423266	-0.267277	-0.154802	46821339552	41900935512	88722275064
Q2FWB9_C37	Q2FWB9	deoC	Deoxyribose-phosphate aldolase	no	SVCVNPTHVK	SVC*VNPTHVK	C	-0.0652106	-0.243765	-0.154488	92488162336	83159621780	175647784116
Q2FZJ0_C55	Q2FZJ0	purL	Phosphoribosylformylglycinamidine synthase subunit PurL	no	QPNFTETGIFSVMWSEHCSYK	QPNFTETGIFSVMWSEHC*SYK	C	-0.127043	-0.181663	-0.154353	711765728	641730128	1353495856
Q2FY19_C94	Q2FY19	fur	Ferric uptake regulation protein	no	IACTNHHHHHFICEK	IACTNHHHHHFIC*EK	C	-0.0341307	-0.274171	-0.154151	96516824	88228032	184744856
Q2G1Z4_C439	Q2G1Z4	proS	Proline--tRNA ligase	yes	AQSLIMGCYGIGISR	AQSLIMGC*YGIGISR	C	-0.00700476	-0.300769	-0.153887	3403900580	3057969570	6461870150
Q2FXJ0_C368	Q2FXJ0	murC	UDP-N-acetylmuramate--L-alanine ligase	yes	VFLCEIFGSIR	VFLC*EIFGSIR	C	-0.0915614	-0.215966	-0.153764	1172036104	1048396392	2220432496
Q2FUZ8_C448	Q2FUZ8	SAOUHSC_02947	Sulfite reductase [NADPH] flavoprotein alpha-component	no	KGVCSVHFAER	KGVC*SVHFAER	C	0.0128226	-0.320196	-0.153687	129508016	116103668	245611684
Q2FZJ4_C180	Q2FZJ4	purK	N5-carboxyaminoimidazole ribonucleotide synthase	no	LIETSECVAEK	LIETSEC*VAEK	C	-0.123501	-0.182416	-0.152959	782131552	703893152	1486024704
Q2FY27_C252	Q2FY27	SAOUHSC_01646	Glucokinase, putative	no	VANYIGYLCSIISVTSNPK	VANYIGYLC*SIISVTSNPK	C	-0.0954252	-0.210245	-0.152835	1208085568	1084714112	2292799680
Q2FZ60_C5	Q2FZ60	rpmB	50S ribosomal protein L28	yes	QCFVTGRK	QC*FVTGRK	C	-0.0511095	-0.254423	-0.152766	135275738240	122140765540	257416503780
Q2FY10_C33	Q2FY10	SAOUHSC_01664	Putative pyruvate, phosphate dikinase regulatory protein	no	QCKNELLR	QC*KNELLR	C	-0.0676603	-0.237653	-0.152657	5728471794	4934579242	10663051036
Q2FUV7_C116	Q2FUV7	SAOUHSC_02994	Uncharacterized protein	no	GAQHALNLLGLATLSLLDTFSCNK	GAQHALNLLGLATLSLLDTFSC*NK	C	0.00298674	-0.308174	-0.152594	282673950	521566918	536152036
Q2G2E5_C451	Q2G2E5	SAOUHSC_00647	Uncharacterized protein	no	LANCHDFIMQFDEGYDTLVGER	LANC*HDFIMQFDEGYDTLVGER	C	-0.167662	-0.136956	-0.152309	145781930	130376966	276158896
Q2FZ17_C141	Q2FZ17	SAOUHSC_01254	Uncharacterized protein	no	TADGEPVVYCLDK	TADGEPVVYC*LDK	C	-0.0058171	-0.298364	-0.152091	5125040828	4603001466	9728042294
Q2FXI8_C167	Q2FXI8	SAOUHSC_01858	Phenylalanine--tRNA ligase beta subunit	no	GVASSGMICSMK	GVASSGMIC*SMK	C	-0.0604264	-0.242722	-0.151574	7213571616	6587358048	13800929664
Q2FZI5_C230	Q2FZI5	purD	Phosphoribosylamine--glycine ligase	no	AFDHDEGPNTGGMGAYCPVPHISDDVLK	AFDHDEGPNTGGMGAYC*PVPHISDDVLK	C	-0.0244057	-0.278692	-0.151549	185534896	165609800	351144696
Q2FY08_C137	Q2FY08	glyQS	Glycine--tRNA ligase	yes	IIDDEGIVCPVSK	IIDDEGIVC*PVSK	C	-0.0571616	-0.24567	-0.151416	17068778550	14923914786	31992693336
Q2FZ43_C86	Q2FZ43	trmD	tRNA (guanine-N(1)-)-methyltransferase	yes	VILMCPQGEPFSHQK	VILMC*PQGEPFSHQK	C	-0.121886	-0.180706	-0.151296	1344273082	1209490194	2553763276
O52582_C43	O52582	cdr	Coenzyme A disulfide reductase	no	DMSFANCALPYVIGEVVEDR	DMSFANC*ALPYVIGEVVEDR	C	-0.0602641	-0.241631	-0.150948	5270756263	4743908062	10000944055
Q2FWF5_C94	Q2FWF5	fabZ	3-hydroxyacyl-[acyl-carrier-protein] dehydratase FabZ	yes	IALFAGIDKCR	IALFAGIDKC*R	C	-0.103533	-0.198266	-0.1509	1508660232	1359661860	2868322092
Q2FYH6_C396	Q2FYH6	asnS	Asparagine--tRNA ligase	no	YGSVPHCGFGLGLER	YGSVPHC*GFGLGLER	C	-0.0896058	-0.212156	-0.150881	43890299416	39475694752	83365994168
Q2FVI4_C61	Q2FVI4	SAOUHSC_02726	Positive transcriptional activator, putative	no	NNGDLAGILGLCIPELDGK	NNGDLAGILGLC*IPELDGK	C	-0.0989139	-0.202113	-0.150513	133008496	121698724	254707220
Q2FV45_C125	Q2FV45	SAOUHSC_02894	Uncharacterized protein	no	DLDGHHFNFLVC	DLDGHHFNFLVC*	C	0.430252	-0.73123	-0.150489	92135692	82070888	174206580
Q2FW29_C11	Q2FW29	rpmJ	50S ribosomal protein L36	yes	VRPSVKPICEK	VRPSVKPIC*EK	C	-0.0413841	-0.258858	-0.150121	73563069820	66537204456	140100274276
Q2G0I5_C8	Q2G0I5	SAOUHSC_00580	UPF0741 protein SAOUHSC_00580	no	MKNTFLICDECQAVNIR	MKNTFLIC*DECQAVNIR	C	-0.196031	-0.104207	-0.150119	99463780	89552536	189016316
Q2G0A9_C82	Q2G0A9	SAOUHSC_00696	Uncharacterized protein	no	CGIILPSK	C*GIILPSK	C	-0.0380641	-0.261967	-0.150016	405671368	364180696	769852064
Q2FYH2_C229	Q2FYH2	SAOUHSC_01480	Uncharacterized protein	no	ELMYTTGCLEIEHGDANEGVLLLK	ELMYTTGC*LEIEHGDANEGVLLLK	C	-0.126849	-0.173069	-0.149959	253060820	228460568	481521388
Q2FZ53_C118	Q2FZ53	SAOUHSC_01199	3-oxoacyl-(Acyl-carrier-protein) reductase, putative	yes	GVFNCIQK	GVFNC*IQK	C	-0.0798258	-0.218779	-0.149302	39750997100	35859894104	75610891204
Q2G255_C262	Q2G255	SAOUHSC_01475	Uncharacterized protein	no	QDCVSEFYQLSDLVLLLSEK	QDC*VSEFYQLSDLVLLLSEK	C	-0.122951	-0.175406	-0.149178	229236036	206972886	436208922
Q2G2Q3_C49	Q2G2Q3	truB	tRNA pseudouridine synthase B	no	IGHTGTLDPEVAGVLPVCIGNATR	IGHTGTLDPEVAGVLPVC*IGNATR	C	0.0276067	-0.325701	-0.149047	2216599600	1934934560	4151534160
Q2FX99_C169	Q2FX99	SAOUHSC_01978	UPF0754 membrane protein SAOUHSC_01978	no	HQNQTIASLLPNQLVTFLNQHVDNATDLLCDR	HQNQTIASLLPNQLVTFLNQHVDNATDLLC*DR	C	-0.237943	-0.0596728	-0.148808	95905098	87980702	183885800
Q2G0I6_C324	Q2G0I6	SAOUHSC_00579	Phosphomevalonate kinase	yes	TSGAGGGDCGITIINK	TSGAGGGDC*GITIINK	C	-0.0652589	-0.231117	-0.148188	10032230582	9067369236	19099599818
Q2FUQ3_C239	Q2FUQ3	mnmG	tRNA uridine 5-carboxymethylaminomethyl modification enzyme MnmG	yes	AFSFETTEYILDQLPCWLTYTNAETHK	AFSFETTEYILDQLPC*WLTYTNAETHK	C	-0.203702	-0.0925092	-0.148106	140208755	115609388	244456905
Q2FWX8_C89	Q2FWX8	SAOUHSC_02143	Uncharacterized protein SAOUHSC_02143	no	AGTGCYVSISEDKR	AGTGC*YVSISEDKR	C	-0.177426	-0.118642	-0.148034	707087118	627559214	1334646332
Q2G0J0_C310	Q2G0J0	SAOUHSC_00574	Phosphate acetyltransferase	yes	GCSIEDVYNLSIITAAQALQ	GC*SIEDVYNLSIITAAQALQ	C	-0.025594	-0.270232	-0.147913	1151172904	1042505034	2193677938
Q2FZ19_C233	Q2FZ19	rnj2	Ribonuclease J 2	yes	LIVSCYASNFIR	LIVSC*YASNFIR	C	-0.126154	-0.169574	-0.147864	3664039690	3305136610	6969176300
Q2FXI9_C974	Q2FXI9	SAOUHSC_01857	Uncharacterized protein	no	SVCINSILMSLLYK	SVC*INSILMSLLYK	C	-0.0280877	-0.267397	-0.147742	335814168	302670276	638484444
Q2FZH5_C365	Q2FZH5	SAOUHSC_01029	Phosphoenolpyruvate-protein phosphotransferase	no	LCLAQQDIFRPQLR	LC*LAQQDIFRPQLR	C	-0.0465013	-0.248571	-0.147536	16060053740	14444701170	30504754910
Q2FZM1_C45	Q2FZM1	SAOUHSC_00979	Uncharacterized protein	no	SCVDATYR	SC*VDATYR	C	-0.0894316	-0.204983	-0.147207	449860688	407032544	856893232
Q2G0P5_C311	Q2G0P5	clpC	ATP-dependent Clp protease ATP-binding subunit ClpC	no	GELQCIGATTLDEYRK	GELQC*IGATTLDEYRK	C	-0.0286131	-0.265585	-0.147099	10291858060	9268399774	19560257834
Q2G2R7_C53	Q2G2R7	SAOUHSC_02129	Uncharacterized protein	no	FILSTSDDSDYICK	FILSTSDDSDYIC*K	C	-0.0543824	-0.239538	-0.14696	3199183458	2909303932	6108487390
Q2FXM8_C73	Q2FXM8	pfkA	ATP-dependent 6-phosphofructokinase	yes	CPEFKEQEVR	C*PEFKEQEVR	C	-0.0715984	-0.221903	-0.146751	39192778642	35453498618	74646277260
Q2FY37_C149	Q2FY37	lipM	Octanoyltransferase LipM	no	SSVCFDAPSWYELVVEGR	SSVC*FDAPSWYELVVEGR	C	-0.0108069	-0.282352	-0.146579	552693893	495489042	1048182935
Q2FWL2_C287	Q2FWL2	tsaD	tRNA N6-adenosine threonylcarbamoyltransferase	yes	QSLADQCK	QSLADQC*K	C	0.101984	-0.394927	-0.146472	178124700	150836806	328961506
Q2FVY0_C386	Q2FVY0	SAOUHSC_02542	Molybdopterin biosynthesis protein moeA, putative	no	SGAVVAIAHANCMVMLPGGSR	SGAVVAIAHANC*MVMLPGGSR	C	-0.542428	0.250338	-0.146045	143546336	132642272	276188608
Q2G0Y7_C326	Q2G0Y7	guaB	Inosine-5'-monophosphate dehydrogenase	no	VVAGVGVPQITAIYDCATEAR	VVAGVGVPQITAIYDC*ATEAR	C	-0.100638	-0.191102	-0.14587	1599722116	1510220032	3055942852
Q2FWK2_C298	Q2FWK2	leuB	3-isopropylmalate dehydrogenase	no	NVANPFGMILSLAMCLR	NVANPFGMILSLAMC*LR	C	0.00326925	-0.294767	-0.145749	5.65009e+07	52039397	1.0854e+08
Q2G1C7_C422	Q2G1C7	SAOUHSC_00198	Uncharacterized protein	no	CVVVGYDHPK	C*VVVGYDHPK	C	-0.0822729	-0.209175	-0.145724	9852844792	8910560916	18763405708
Q2G1T1_C164	Q2G1T1	SAOUHSC_00827	Uncharacterized protein	no	LDEALKHNIGNCNILK	LDEALKHNIGNC*NILK	C	-0.112943	-0.178255	-0.145599	104170232	94371424	198541656
Q2FY50_C489	Q2FY50	SAOUHSC_01615	DNA repair protein RecN	no	DIAEYIQVICISHLPQVASMSDHHLLISK	DIAEYIQVIC*ISHLPQVASMSDHHLLISK	C	-0.0173162	-0.27219	-0.144753	196109444	177499616	373609060
Q2G1J4_C225	Q2G1J4	SAOUHSC_00128	Cap5O protein/UDP-N-acetyl-D-mannosaminuronic acid dehydrogenase	no	ICNNLNINVLDVIEMANK	IC*NNLNINVLDVIEMANK	C	-0.113068	-0.176161	-0.144615	533839976	4.83004e+08	1.01684e+09
Q2FWH3_C190	Q2FWH3	ddl	D-alanine--D-alanine ligase	yes	CNNEAELK	C*NNEAELK	C	-0.0170048	-0.27186	-0.144432	6811403582	6175386674	12986790256
Q2FZZ6_C173	Q2FZZ6	SAOUHSC_00838	Uncharacterized protein	no	QTITCTDYKYDEDVLALWNK	QTITC*TDYKYDEDVLALWNK	C	-0.0385285	-0.250164	-0.144346	476322296	431967664	908289960
Q2FXY7_C306	Q2FXY7	lepA	Elongation factor 4	no	MNPMVYCGLFPIDNK	MNPMVYC*GLFPIDNK	C	-0.13109	-0.156568	-0.143829	1391444659	1.25885e+09	2.65029e+09
Q2FV86_C161	Q2FV86	SAOUHSC_02849	Pyruvate oxidase, putative	no	GVAVVICPNDLLTEK	GVAVVIC*PNDLLTEK	C	-0.030506	-0.256405	-0.143455	2610944014	2479189574	5090133588
Q2FWF6_C119	Q2FWF6	SAOUHSC_02335	Uncharacterized protein	no	TTMSIVFECHIYTLR	TTMSIVFEC*HIYTLR	C	-0.101703	-0.184108	-0.142905	818564432	742179488	1560743920
Q2FY08_C328	Q2FY08	glyQS	Glycine--tRNA ligase	yes	YIPYCIEPSLGADR	YIPYC*IEPSLGADR	C	-0.0299481	-0.255705	-0.142826	11955895684	10909413076	22776443616
Q2FXW9_C234	Q2FXW9	SAOUHSC_01711	Uncharacterized protein	no	IATVCKFDLPK	IATVC*KFDLPK	C	0.0134982	-0.299139	-0.14282	886163520	795112544	1681276064
Q2FZF1_C44	Q2FZF1	rpmF	50S ribosomal protein L32	yes	LSHRVCK	LSHRVC*K	C	-0.0481982	-0.237075	-0.142637	200800271	182190045	382990316
Q2FWD1_C175	Q2FWD1	pyrG	CTP synthase	yes	ENVMYVHCTLLPYIK	ENVMYVHC*TLLPYIK	C	-0.0138303	-0.270386	-0.142108	1111279608	1008721768	2120001376
Q2FX89_C23	Q2FX89	SAOUHSC_01988	Putative tRNA (cytidine(34)-2'-O)-methyltransferase	no	TCAGTNTHLHLIKPLGFR	TC*AGTNTHLHLIKPLGFR	C	-0.0485532	-0.235182	-0.141868	7474570030	6787555164	14262125194
Q2FYG4_C48	Q2FYG4	SAOUHSC_01488	Uncharacterized protein	no	VACLTIDTSMR	VAC*LTIDTSMR	C	-0.204633	-0.0789476	-0.14179	2125445594	1929814080	4055259674
Q2FVS1_C142	Q2FVS1	SAOUHSC_02621	Putative 3-methyladenine DNA glycosylase	no	AIDGATLNDCR	AIDGATLNDC*R	C	-0.0336628	-0.249898	-0.14178	458938368	414460524	873398892
Q2FV14_C267	Q2FV14	SAOUHSC_02929	Acetyl-CoA synthetase, putative	no	YQINVLCCTPTEYR	YQINVLCC*TPTEYR	C	-0.122546	-0.160553	-0.14155	409003608	374072380	783075988
Q2FWH6_C207	Q2FWH6	SAOUHSC_02315	DNA-binding response regulator, putative	no	QKLSQCHEDAK	QKLSQC*HEDAK	C	-0.0278387	-0.253493	-0.140666	7.07832e+08	1.06579e+09	1.35189e+09
Q2G0S8_C139	Q2G0S8	SAOUHSC_00466	Putative 4-diphosphocytidyl-2-C-methyl-D-erythritol kinase	no	IGTDIPFCIYNK	IGTDIPFC*IYNK	C	-0.065851	-0.215048	-0.140449	1080356176	979226544	2059582720
Q2FV67_C473	Q2FV67	rocA	1-pyrroline-5-carboxylate dehydrogenase	no	GCTSAVVGYHPFGGFK	GC*TSAVVGYHPFGGFK	C	-0.0580164	-0.222778	-0.140397	62829205230	57027359080	119856564310
Q2G295_C216	Q2G295	SAOUHSC_01850	Catabolite control protein A	no	NGLQLGDTLNCSGAESYK	NGLQLGDTLNC*SGAESYK	C	-0.135846	-0.143176	-0.139511	5972547836	5416258706	11388806542
Q2FYZ9_C87	Q2FYZ9	mutS	DNA mismatch repair protein MutS	no	VAICEQMEDPK	VAIC*EQMEDPK	C	-0.0738825	-0.204155	-0.139019	531497384	482792464	1014289848
Q2FW29_C27	Q2FW29	rpmJ	50S ribosomal protein L36	yes	VMVICENPK	VMVIC*ENPK	C	-0.000239128	-0.27769	-0.138965	25212434462	23033631924	48246066386
Q2FY32_C53	Q2FY32	aroK	Shikimate kinase	no	LTIPEIFCK	LTIPEIFC*K	C	-0.0650818	-0.21204	-0.138561	794203000	720183378	1514386378
Q2G248_C126	Q2G248	SAOUHSC_01852	Uncharacterized protein	no	SFVFGPCSVESFEQVEAVAK	SFVFGPC*SVESFEQVEAVAK	C	-0.125311	-0.150738	-0.138024	1057824688	961592568	2019417256
Q2FZC7_C55	Q2FZC7	SAOUHSC_01105	Iron-sulphur subunit of succinate dehydrogenase, putative	no	ENLNVIACLMEIR	ENLNVIAC*LMEIR	C	-0.075891	-0.198851	-0.137371	1982578924	1802080420	3784659344
Q2FXM3_C11	Q2FXM3	SAOUHSC_01812	Uncharacterized protein	no	CIEDNDTIIIHR	C*IEDNDTIIIHR	C	-0.255718	-0.0185909	-0.137155	4375211036	3986378818	8361589854
Q2FXT6_C269	Q2FXT6	tgt	Queuine tRNA-ribosyltransferase	no	GMDMFDCVLPTR	GMDMFDC*VLPTR	C	-0.0960815	-0.178065	-0.137073	5654655084	5058087778	10712742862
Q2G1G7_C224	Q2G1G7	SAOUHSC_00156	Uncharacterized protein	no	QLIDFCK	QLIDFC*K	C	0.0181725	-0.292252	-0.13704	431292112	393115696	824407808
Q2G2R6_C14	Q2G2R6	SAOUHSC_02130	Uncharacterized protein	no	FKVNENETIADCLSR	FKVNENETIADC*LSR	C	0.0589683	-0.332814	-0.136923	99143084	89628600	188771684
Q2G1T3_C120	Q2G1T3	SAOUHSC_00831	Organic hydroperoxide resistance protein-like	no	YLQMAHEFCPYSK	YLQMAHEFC*PYSK	C	-0.0408372	-0.232661	-0.136749	4121477628	3761264972	7882742600
Q2G0R0_C480	Q2G0R0	ftsH	ATP-dependent zinc metalloprotease FtsH	no	ICGLLGGR	IC*GLLGGR	C	-0.0554857	-0.21701	-0.136248	4019350030	3663192398	7682542428
Q2FZ48_C311	Q2FZ48	ftsY	Signal recognition particle receptor FtsY	yes	AVPDAPHEALLCLDATTGQNALSQAR	AVPDAPHEALLC*LDATTGQNALSQAR	C	-0.0439117	-0.22856	-0.136236	732779760	644721600	1377501360
Q2FY34_C330	Q2FY34	gcvPA	Probable glycine dehydrogenase (decarboxylating) subunit 1	no	ATSNICSNQALNALASSIAMSALGK	ATSNIC*SNQALNALASSIAMSALGK	C	-0.0444694	-0.227954	-0.136211	20018978782	18428634522	38447613304
Q2FY44_C75	Q2FY44	SAOUHSC_01622	Uncharacterized protein	no	EDGIYIDVYCALK	EDGIYIDVYC*ALK	C	-0.0412458	-0.229098	-0.135172	3427748480	3139173844	6566922324
Q2FY35_C80	Q2FY35	gcvPB	Probable glycine dehydrogenase (decarboxylating) subunit 2	no	NFGVDNGFYPLGSCTMK	NFGVDNGFYPLGSC*TMK	C	-0.0373543	-0.232729	-0.135042	3655959766	3547885869	7137133907
Q2FXL9_C164	Q2FXL9	SAOUHSC_01816	Uncharacterized peptidase SAOUHSC_01816	no	EGVTECEVVNHIEQTIK	EGVTEC*EVVNHIEQTIK	C	-0.0995636	-0.169778	-0.134671	2116943490	1926152896	4043096386
Q7X2S2_C30	Q7X2S2	arcC2	Carbamate kinase 2	no	CAMQNLKPLFDSPAR	C*AMQNLKPLFDSPAR	C	0.0754481	-0.343518	-0.134035	1551172264	1442978868	2994151132
Q2FZW2_C48	Q2FZW2	SAOUHSC_00873	Uncharacterized protein	no	LQLHGACGTCPSSTITLK	LQLHGAC*GTCPSSTITLK	C	0.0145099	-0.281222	-0.133356	1998385376	1793654952	3792040328
Q2G243_C99	Q2G243	radA	DNA repair protein RadA	no	STLLLQICASLSQK	STLLLQIC*ASLSQK	C	-0.0398734	-0.226803	-0.133338	769504012	686126974	1455630986
Q2FXT6_C281	Q2FXT6	tgt	Queuine tRNA-ribosyltransferase	no	NGTCMTSQGR	NGTC*MTSQGR	C	0.31427	-0.580399	-0.133064	79776842	84943172	164720014
Q2FXR3_C242	Q2FXR3	hemB	Delta-aminolevulinic acid dehydratase	no	ELESDLKEGCDMMIVKPALSYLDIVR	ELESDLKEGC*DMMIVKPALSYLDIVR	C	0.0558191	-0.321917	-0.133049	290787036	271213984	562001020
Q2FVG0_C49	Q2FVG0	SAOUHSC_02754	ABC transporter, ATP-binding protein, putative	no	QICNLFSPTSGELYFK	QIC*NLFSPTSGELYFK	C	-0.033052	-0.233035	-0.133044	1110338492	969530116	2079868608
Q2FXU7_C135	Q2FXU7	SAOUHSC_01735	Uncharacterized protein	no	VHLMKECLDR	VHLMKEC*LDR	C	-0.0624067	-0.203433	-0.13292	781486400	713160224	1494646624
Q2FY33_C91	Q2FY33	gcvT	Aminomethyltransferase	no	ALYTALCNEEGGIIDDLVIYK	ALYTALC*NEEGGIIDDLVIYK	C	-0.028445	-0.237218	-0.132831	6135741310	5597108000	11732849310
Q2FZ50_C95	Q2FZ50	rnc	Ribonuclease 3	no	ATIVCEPSLVIFANK	ATIVC*EPSLVIFANK	C	-0.0861134	-0.179146	-0.13263	229211400	208094728	437306128
Q2FVG3_C347	Q2FVG3	SAOUHSC_02751	Carboxylic ester hydrolase	no	QQSLAITHCYFK	QQSLAITHC*YFK	C	-0.0307955	-0.233795	-0.132295	7361324684	6727399928	14088724612
Q2G041_C134	Q2G041	SAOUHSC_00785	Thioredoxin reductase	yes	GVSYCAVCDGAFFK	GVSYC*AVCDGAFFK	C	-0.141327	-0.123115	-0.132221	76764187212	70176257424	146940444636
Q2FY60_C168	Q2FY60	SAOUHSC_01605	6-phosphogluconate dehydrogenase, decarboxylating	yes	DGASCVTYIGPNGAGHYVK	DGASC*VTYIGPNGAGHYVK	C	0.0873241	-0.351256	-0.131966	285757456	1542489550	546676256
Q2G0N5_C48	Q2G0N5	rpoC	DNA-directed RNA polymerase subunit beta'	yes	DGLFCER	DGLFC*ER	C	0.0286175	-0.29247	-0.131926	2344302698	2.15015e+09	4.49445e+09
Q2FYN4_C349	Q2FYN4	lysA	Diaminopimelate decarboxylase	no	LCESGDIIIK	LC*ESGDIIIK	C	-0.0818252	-0.180375	-0.1311	4440657738	4053500596	8494158334
Q2G066_C30	Q2G066	SAOUHSC_00755	Uncharacterized protein	no	HSETCPISANAYDQFNK	HSETC*PISANAYDQFNK	C	0.0210512	-0.282419	-0.130684	14054333680	12880916106	26935249786
Q2FWD6_C279	Q2FWD6	SAOUHSC_02363	Putative aldehyde dehydrogenase SAOUHSC_02363	no	VVNNTGQVCTAGTR	VVNNTGQVC*TAGTR	C	-0.0306391	-0.230105	-0.130372	74727344608	68249341252	142976685860
Q2G0A0_C105	Q2G0A0	SAOUHSC_00705	Cys-tRNA(Pro)/Cys-tRNA(Cys) deacylase	no	GGCSPVGMK	GGC*SPVGMK	C	-0.10812	-0.15228	-0.1302	2165666598	1971228680	4136895278
Q2FWG2_C190	Q2FWG2	thiM	Hydroxyethylthiazole kinase	no	VTGAGCLLGGVIAGFLFR	VTGAGC*LLGGVIAGFLFR	C	-0.0160508	-0.244232	-0.130141	1993617304	1816939808	3810557112
Q2FZH7_C172	Q2FZH7	SAOUHSC_01027	Uncharacterized protein	no	DHIQKCENVIK	DHIQKC*ENVIK	C	-0.0437871	-0.216111	-0.129949	1550480534	1426131192	2976611726
Q2FVV6_C175	Q2FVV6	SAOUHSC_02585	Uncharacterized protein	no	AENVIFIGLLCK	AENVIFIGLLC*K	C	-0.0407805	-0.218372	-0.129576	323096634	295985756	619082390
Q2FZV7_C354	Q2FZV7	SAOUHSC_00878	NADH dehydrogenase-like protein SAOUHSC_00878	no	GTVCSLGSHDGVGMVFGKPIAGK	GTVC*SLGSHDGVGMVFGKPIAGK	C	-0.0533636	-0.205412	-0.129388	64410131566	58492083826	122763205248
Q2FW16_C41	Q2FW16	rplN	50S ribosomal protein L14	yes	TANIGDVIVCTVK	TANIGDVIVC*TVK	C	-0.061528	-0.196874	-0.129201	55125417516	50346535132	105471952648
Q2FWY3_C31	Q2FWY3	SAOUHSC_02138	Uncharacterized protein	no	CKPTTVYIPK	C*KPTTVYIPK	C	-0.0304823	-0.227744	-0.129113	2466800310	2260810360	4727610670
Q2G099_C141	Q2G099	SAOUHSC_00722	Para-aminobenzoate synthase, glutamine amidotransferase, component II, putative	no	YHSLIADGATFPNCLK	YHSLIADGATFPNC*LK	C	-0.0655674	-0.192396	-0.128982	287958408	262559616	550518024
Q2FVI7_C265	Q2FVI7	SAOUHSC_02723	Glycerate kinase, putative	no	SVNQIPGSGAAGGMGAALLAFCETTLTK	SVNQIPGSGAAGGMGAALLAFC*ETTLTK	C	-0.00606634	-0.251849	-0.128958	514986328	471329816	986316144
Q2FZS7_C160	Q2FZS7	SAOUHSC_00913	Uncharacterized protein	no	LREVHSEKVCEGK	LREVHSEKVC*EGK	C	-0.0820421	-0.175375	-0.128708	7.80499e+07	71348680	1.49399e+08
Q2FZL5_C175	Q2FZL5	menB	1,4-dihydroxy-2-naphthoyl-CoA synthase	no	EIWYLCR	EIWYLC*R	C	-0.0398784	-0.2171	-0.128489	12931961004	11815829636	24747790640
Q93T05_C283	Q93T05	mutL	DNA mismatch repair protein MutL	no	FPICYINIEMDPILVDVNVHPTK	FPIC*YINIEMDPILVDVNVHPTK	C	-0.11313	-0.143808	-0.128469	108165432	98906492	207071924
Q2G1X7_C148	Q2G1X7	queE	7-carboxy-7-deazaguanine synthase	no	KLDEVITQCVPSSLNLK	KLDEVITQC*VPSSLNLK	C	-0.0216696	-0.235266	-0.128468	1135352688	1036453600	2171806288
Q2G084_C36	Q2G084	SAOUHSC_00736	Putative lipid kinase SAOUHSC_00736	no	NINQGIGEVTTALSSICK	NINQGIGEVTTALSSIC*K	C	-0.0302696	-0.226143	-0.128206	2123830144	1935571224	4059401368
Q2G1W4_C275	Q2G1W4	metK	S-adenosylmethionine synthase	yes	HGGGCFSGK	HGGGC*FSGK	C	-0.0555816	-0.200737	-0.12816	33596061464	30812092390	64408153854
Q2G0B7_C8	Q2G0B7	SAOUHSC_00688	Cytokinin riboside 5'-monophosphate phosphoribohydrolase	no	IAVYCGASK	IAVYC*GASK	C	-0.0766407	-0.179195	-0.127918	6506064900	5962148340	12468213240
Q2G025_C115	Q2G025	SAOUHSC_00802	Carboxylesterase, putative	no	GIVTMCAPMGGK	GIVTMC*APMGGK	C	-0.00291791	-0.251527	-0.127223	2.65006e+09	2428775494	5.07884e+09
Q2G1J0_C290	Q2G1J0	aldA	Putative aldehyde dehydrogenase AldA	no	SANIILDDANLDLAVEGIQLGILFNQGEVCSAGSR	SANIILDDANLDLAVEGIQLGILFNQGEVC*SAGSR	C	-0.145967	-0.107565	-0.126766	637347206	588326388	1216032398
Q2FXJ7_C38	Q2FXJ7	SAOUHSC_01837	1-acyl-sn-glycerol-3-phosphate acyltransferases domain protein	yes	YVVTCTHESYNEVIMLGMALYPNQIHYMAK	YVVTC*THESYNEVIMLGMALYPNQIHYMAK	C	0.190363	-0.443075	-0.126356	214142031	183769283	397911314
Q2G2R5_C49	Q2G2R5	SAOUHSC_02451	PTS system lactose-specific IIA component, putative	no	ADALIEEGNNCIAEAHR	ADALIEEGNNC*IAEAHR	C	0.101832	-0.353821	-0.125994	346949104	322399316	669348420
Q2G0D6_C152	Q2G0D6	SAOUHSC_00669	Uncharacterized protein	no	EFETNCDGILR	EFETNC*DGILR	C	-0.0425838	-0.208642	-0.125613	33663774190	31634735914	64548449114
Q2FZJ1_C13	Q2FZJ1	purQ	Phosphoribosylformylglycinamidine synthase subunit PurQ	no	FAVLVFPGSNCDR	FAVLVFPGSNC*DR	C	-0.0315183	-0.219638	-0.125578	2901533194	2623014370	5524547564
Q2G1Y6_C400	Q2G1Y6	SAOUHSC_01058	GTP-binding protein TypA, putative	no	EIDGVMCEPFER	EIDGVMC*EPFER	C	-0.0505293	-0.200494	-0.125512	907288728	832045880	1739334608
Q2FWE4_C69	Q2FWE4	SAOUHSC_02355	UPF0340 protein SAOUHSC_02355	no	ETGVTFAFQGCEHINR	ETGVTFAFQGC*EHINR	C	-0.067103	-0.183717	-0.12541	16425292470	15073750550	31499043020
Q2G0M1_C181	Q2G0M1	SAOUHSC_00539	Uncharacterized protein	no	YDDWINSFNACPVVR	YDDWINSFNAC*PVVR	C	-0.025827	-0.224696	-0.125262	3055090982	2787937864	5843028846
Q2FV41_C158	Q2FV41	SAOUHSC_02898	Uncharacterized protein	no	VNSLAYCSSK	VNSLAYC*SSK	C	-0.0562159	-0.193726	-0.124971	609792240	562691264	1172483504
Q2FZ31_C225	Q2FZ31	trmFO	Methylenetetrahydrofolate--tRNA-(uracil-5-)-methyltransferase TrmFO	no	YFEGCMPFEVMAER	YFEGC*MPFEVMAER	C	-0.0737917	-0.176136	-0.124964	7277456480	6618585630	13859537434
Q2G2C1_C98	Q2G2C1	SAOUHSC_01064	Pyruvate carboxylase	no	CAEEGIK	C*AEEGIK	C	-0.0806739	-0.169211	-0.124942	2128213664	1952552388	4080766052
Q2FZ74_C299	Q2FZ74	pyrC	Dihydroorotase	no	EALLEGLLDGTIDCIATDHAPHAR	EALLEGLLDGTIDC*IATDHAPHAR	C	-0.126119	-0.123679	-0.124899	2.29329e+08	210327920	4.39657e+08
Q2FWG7_C213	Q2FWG7	SAOUHSC_02324	Uncharacterized protein	no	QFFTEWNCHD	QFFTEWNC*HD	C	-0.125652	-0.123529	-0.12459	371261712	340584900	711846612
Q2FXM9_C410	Q2FXM9	pyk	Pyruvate kinase	yes	QCSIVWGVQPVVK	QC*SIVWGVQPVVK	C	-0.0672422	-0.181739	-0.124491	67507018150	61842621254	129349639404
Q2FWB5_C12	Q2FWB5	SAOUHSC_02383	Uncharacterized protein	no	TAETNYFWLNCGYNR	TAETNYFWLNC*GYNR	C	-0.0445329	-0.204389	-0.124461	2335781220	2144405742	4480186962
Q2G1G2_C372	Q2G1G2	SAOUHSC_00162	Type I restriction enzyme R Protein	no	VVFIIDECHR	VVFIIDEC*HR	C	-0.0289402	-0.217639	-0.12329	2262084260	2070852408	4332936668
Q2FXB7_C98	Q2FXB7	SAOUHSC_01948	ABC transporter domain protein	no	IVCLNESVDFSEINSVLSLVNLNVDK	IVC*LNESVDFSEINSVLSLVNLNVDK	C	-0.0726896	-0.173745	-0.123217	10585427418	9750249510	20335676928
Q2G116_C19	Q2G116	SAOUHSC_00345	Uncharacterized protein	yes	QHACGTNR	QHAC*GTNR	C	0.0935823	-0.339523	-0.12297	3.16661e+07	2.58204e+07	57486486
Q2FV14_C96	Q2FV14	SAOUHSC_02929	Acetyl-CoA synthetase, putative	no	LGVAIIPCSEMLR	LGVAIIPC*SEMLR	C	-0.0513906	-0.194121	-0.122756	4111270488	3757275216	7868545704
Q2G1B9_C229	Q2G1B9	tarJ	Ribulose-5-phosphate reductase 1	yes	IPEGLTFDHAFECVGGR	IPEGLTFDHAFEC*VGGR	C	-0.0793929	-0.164947	-0.12217	10040125136	9261152656	19273765924
Q2G2A3_C47	Q2G2A3	SAOUHSC_01043	Dihydrolipoyl dehydrogenase	no	GNLGGVCLNVGCIPSK	GNLGGVC*LNVGCIPSK	C	-0.185986	-0.0581243	-0.122055	1712837236	1628772124	3341609360
Q2FYG9_C341	Q2FYG9	aroC	Chorismate synthase	no	SDSCAVPAASIVCEHVVAFEIAK	SDSC*AVPAASIVCEHVVAFEIAK	C	-0.0035656	-0.239995	-0.12178	2246413344	2151070448	4397483792
Q2G238_C275	Q2G238	SAOUHSC_00707	Tagatose-6-phosphate kinase	no	AFQQAVACGTATAFDEDLATR	AFQQAVAC*GTATAFDEDLATR	C	0.0791123	-0.322441	-0.121664	2301732910	2120619140	4422352050
Q53726_C121	Q53726	pcrB	Heptaprenylglyceryl phosphate synthase	no	TYGHSIDFEEVIFEGYVVCNADSK	TYGHSIDFEEVIFEGYVVC*NADSK	C	0.102638	-0.345052	-0.121207	124495526	114438970	238934496
Q2FXD0_C459	Q2FXD0	SAOUHSC_01933	Type I restriction-modification system, M subunit	no	NYLEAVIGLPANIFYGTSIPTCILVFK	NYLEAVIGLPANIFYGTSIPTC*ILVFK	C	-0.0717833	-0.170132	-0.120958	423757852	400151303	815386108
Q2FXU5_C8	Q2FXU5	aspS	Aspartate--tRNA ligase	yes	TTYCGLVTEAFLGQEITLK	TTYC*GLVTEAFLGQEITLK	C	0.0413438	-0.283198	-0.120927	1855604362	1718440338	3574044700
Q2G1W0_C168	Q2G1W0	SAOUHSC_02574	Uncharacterized protein	no	SCLNDCYDK	SC*LNDCYDK	C	-0.102097	-0.139064	-0.12058	3542713060	2977539768	6217426140
Q2FV86_C123	Q2FV86	SAOUHSC_02849	Pyruvate oxidase, putative	no	LCEDVAVYNHQIEK	LC*EDVAVYNHQIEK	C	-0.0613637	-0.179584	-0.120474	6470596002	5975822540	12446418542
Q2FY71_C19	Q2FY71	SAOUHSC_01594	Uncharacterized protein	no	SGISLSELGLGCMSLGTDLK	SGISLSELGLGC*MSLGTDLK	C	-0.0277973	-0.213011	-0.120404	15541765294	14324553610	29866318904
Q2FZ17_C175	Q2FZ17	SAOUHSC_01254	Uncharacterized protein	no	EQSNHNICYADTEIEAVNYEPR	EQSNHNIC*YADTEIEAVNYEPR	C	0.000720942	-0.240926	-0.120103	3878412100	3578896320	7457308420
Q2FZ31_C52	Q2FZ31	trmFO	Methylenetetrahydrofolate--tRNA-(uracil-5-)-methyltransferase TrmFO	no	FAELVCSNSLR	FAELVC*SNSLR	C	-0.0130818	-0.226973	-0.120027	9258190120	8550199876	17808389996
Q2FZK7_C230	Q2FZK7	atl	Bifunctional autolysin	no	YKPQVNSSINDYICK	YKPQVNSSINDYIC*K	C	-0.104256	-0.135306	-0.119781	1470276856	1352335320	2822612176
Q2G0K5_C20	Q2G0K5	SAOUHSC_00555	Hydrolase, haloacid dehalogenase-like	no	CGEVATQSAFK	C*GEVATQSAFK	C	-0.0116176	-0.227063	-0.11934	998924980	921674024	1920599004
Q2FXN4_C117	Q2FXN4	SAOUHSC_01801	Isocitrate dehydrogenase [NADP]	no	QELDLFTCLRPVR	QELDLFTC*LRPVR	C	-0.0489294	-0.187872	-0.118401	178990440100	164869967900	343860408000
Q2FXM5_C44	Q2FXM5	SAOUHSC_01810	NADP-dependent malic enzyme, putative	no	VTNKEELSLAYSPGVAEPCKDIYEDK	VTNKEELSLAYSPGVAEPC*KDIYEDK	C	-0.0116435	-0.224979	-0.118311	1935534338	1788477826	3724012164
Q2G1K5_C574	Q2G1K5	SAOUHSC_00117	Capsular polysaccharide biosynthesis protein Cap5D, putative	no	CNEVEAIIQDIVNDFSK	C*NEVEAIIQDIVNDFSK	C	0.0290701	-0.26559	-0.11826	1.71862e+08	1.58663e+08	3.30525e+08
Q2G1G4_C124	Q2G1G4	SAOUHSC_00160	Uncharacterized protein	no	FVATNIMDAQIDAICDVLK	FVATNIMDAQIDAIC*DVLK	C	-0.0557858	-0.180269	-0.118027	431792560	397447272	829239832
Q2FVT5_C14	Q2FVT5	hutU	Urocanate hydratase	no	GLSIECK	GLSIEC*K	C	0.00167741	-0.236982	-0.117652	6431422218	5930542504	12361964722
Q2G2U9_C9	Q2G2U9	sarA	Transcriptional regulator SarA	yes	INDCFELLSMVTYADK	INDC*FELLSMVTYADK	C	0.00179883	-0.237019	-0.11761	38135903706	35160092392	73295996098
Q2FZS8_C309	Q2FZS8	clpB	Chaperone protein ClpB	no	GELHCIGATTLNEYR	GELHC*IGATTLNEYR	C	0.000626054	-0.235739	-0.117556	1924170606	1815043376	3739213982
Q2G0R1_C37	Q2G0R1	SAOUHSC_00485	Hypoxanthine phosphoribosyltransferase	no	DYQGKPLVCVGILK	DYQGKPLVC*VGILK	C	0.0325032	-0.267211	-0.117354	803100844	739559824	1542660668
Q2FYP0_C126	Q2FYP0	asd	Aspartate-semialdehyde dehydrogenase	no	GIIANPNCSTIQSVVPLK	GIIANPNC*STIQSVVPLK	C	0.0669184	-0.301435	-0.117258	16464416606	15125450160	31589866766
Q2G0M0_C62	Q2G0M0	SAOUHSC_00540	Uncharacterized protein	no	WSFQTEMFFLCNR	WSFQTEMFFLC*NR	C	-0.0428936	-0.191144	-0.117019	153856608	156320217	296057516
Q2G0I6_C95	Q2G0I6	SAOUHSC_00579	Phosphomevalonate kinase	yes	SCDIAMK	SC*DIAMK	C	-6.20011e-05	-0.233786	-0.116924	996255648	890734464	1886990112
Q53727_C456	Q53727	pcrA	ATP-dependent DNA helicase PcrA	yes	VTQECLNFYELIQSLIK	VTQEC*LNFYELIQSLIK	C	-0.0367556	-0.197071	-0.116913	161282903	149043584	310326487
Q2G1H9_C2313	Q2G1H9	SAOUHSC_00144	Uncharacterized protein	no	SLLECVK	SLLEC*VK	C	-0.0743652	-0.159452	-0.116909	164884984	151643000	316527984
Q2FZY3_C302	Q2FZY3	SAOUHSC_00851	UPF0051 protein SAOUHSC_00851	yes	YPNCVLLGEGAK	YPNC*VLLGEGAK	C	-0.0608203	-0.172382	-0.116601	7293572104	6725278228	14018850332
Q2FV62_C235	Q2FV62	SAOUHSC_02875	D-lactate dehydrogenase, putative	no	GAVFVNCAR	GAVFVNC*AR	C	-0.0786631	-0.154267	-0.116465	1878409820	1732169736	3610579556
Q2FVV6_C107	Q2FVV6	SAOUHSC_02585	Uncharacterized protein	no	QCLSLPQTR	QC*LSLPQTR	C	0.0628211	-0.295429	-0.116304	1421444752	1320828848	2742273600
P0A0K3_C105	P0A0K3	SAOUHSC_02013	Uncharacterized protein SAOUHSC_02013	no	NDVPTFAICHGPQILIDTDDLK	NDVPTFAIC*HGPQILIDTDDLK	C	-0.0109313	-0.221623	-0.116277	41802422692	38886541898	80538711628
Q2FVE0_C49	Q2FVE0	SAOUHSC_02774	Alkyl hydroperoxide reductase AhpD	no	INGCHYCVDIHK	INGCHYC*VDIHK	C	-0.0541309	-0.178379	-0.116255	2525073717	2324144368	4840561212
Q2G1K2_C123	Q2G1K2	SAOUHSC_00120	UDP-N-acetylglucosamine 2-epimerase	no	CFDQNVPEEINR	C*FDQNVPEEINR	C	-0.0904508	-0.141296	-0.115873	8373526456	7789882892	16163409348
Q2FXP2_C153	Q2FXP2	SAOUHSC_01794	Glyceraldehyde-3-phosphate dehydrogenase	no	GVNDNQLDIEAFDIFSNASCTTNCIGPVAK	GVNDNQLDIEAFDIFSNASC*TTNCIGPVAK	C	0.0421158	-0.273801	-0.115843	5179253500	4751089220	9930342720
Q2FZ43_C110	Q2FZ43	trmD	tRNA (guanine-N(1)-)-methyltransferase	yes	ADHIVFICGHYEGYDER	ADHIVFIC*GHYEGYDER	C	-0.013828	-0.216715	-0.115272	1128564576	1047299744	2175864320
Q2G274_C421	Q2G274	gyrB	DNA gyrase subunit B	yes	LADCSSK	LADC*SSK	C	-0.03844	-0.192094	-0.115267	1188790032	1096141088	2284931120
Q2FZJ0_C32	Q2FZJ0	purL	Phosphoribosylformylglycinamidine synthase subunit PurL	no	VCDILGR	VC*DILGR	C	-0.0284764	-0.201709	-0.115093	2105604960	2424973904	4046901008
Q2G1Q4_C505	Q2G1Q4	SAOUHSC_00049	Uncharacterized protein	no	NCESFSK	NC*ESFSK	C	-0.0744901	-0.154851	-0.11467	226681980	209613368	436295348
Q2G032_C151	Q2G032	SAOUHSC_00795	Glyceraldehyde-3-phosphate dehydrogenase	yes	TIVFNTNHQELDGSETVVSGASCTTNSLAPVAK	TIVFNTNHQELDGSETVVSGASC*TTNSLAPVAK	C	0.0256951	-0.254399	-0.114352	28002853740	25793722430	53796576170
Q2FXX1_C4	Q2FXX1	SAOUHSC_01709	Acetyl-CoA carboxylase, biotin carboxylase, putative	no	CLIANRGEIAVR	C*LIANRGEIAVR	C	-0.116304	-0.110859	-0.113582	2061732370	1906292682	3968025052
Q2FZ82_C124	Q2FZ82	ileS	Isoleucine--tRNA ligase	yes	CKEFALEQIELQK	C*KEFALEQIELQK	C	0.101015	-0.327344	-0.113165	4813334750	4428078424	9241413174
Q2FV10_C380	Q2FV10	SAOUHSC_02933	Betaine aldehyde dehydrogenase	no	DGLFFEPTVITNCDTSMR	DGLFFEPTVITNC*DTSMR	C	-0.0664366	-0.159486	-0.112961	1830748756	1692856116	3523604872
Q2FWE5_C339	Q2FWE5	glyA	Serine hydroxymethyltransferase	no	EAEETLDSVGITCNK	EAEETLDSVGITC*NK	C	0.0374965	-0.262907	-0.112705	1366898434	1553967066	2616827076
Q2G1G5_C27	Q2G1G5	SAOUHSC_00158	PTS system EIIBC component SAOUHSC_00158	no	IIAAVGGMDNIDSVMNCMTR	IIAAVGGMDNIDSVMNC*MTR	C	0.00522485	-0.230274	-0.112525	779148623	725776304	1504924927
Q2FXZ2_C15	Q2FXZ2	dnaK	Chaperone protein DnaK	yes	IIGIDLGTTNSCVTVLEGDEPK	IIGIDLGTTNSC*VTVLEGDEPK	C	0.0820247	-0.307007	-0.112491	11120186708	10186334938	20936571214
Q2FYW4_C377	Q2FYW4	SAOUHSC_01310	Cardiolipin synthase	no	SGVDVHLMIPCKPDHPLVYWATFSNASDLLSSGVK	SGVDVHLMIPC*KPDHPLVYWATFSNASDLLSSGVK	C	-0.438598	0.214295	-0.112152	40117468	34895292	75012760
Q2FXU8_C217	Q2FXU8	SAOUHSC_01734	Uncharacterized protein	no	HVTLQDAKDCLQK	HVTLQDAKDC*LQK	C	0.00651202	-0.230811	-0.11215	189169424	168159072	357328496
Q2FZZ2_C208	Q2FZZ2	metN2	Methionine import ATP-binding protein MetN 2	no	ICDEVAVMESGK	IC*DEVAVMESGK	C	-0.0637986	-0.160489	-0.112144	630438644	583323092	1213761736
Q2FXH9_C178	Q2FXH9	SAOUHSC_01868	Putative dipeptidase SAOUHSC_01868	no	TEEMPTLGFAPDAEFPCIHGEK	TEEMPTLGFAPDAEFPC*IHGEK	C	0.0301256	-0.25386	-0.111867	2089088016	1968503986	4057592002
Q2FV75_C130	Q2FV75	SAOUHSC_02861	Methylated-DNA--protein-cysteine methyltransferase	no	MSAQAVGGAVGSNPLSIIVPCHR	MSAQAVGGAVGSNPLSIIVPC*HR	C	-0.0405498	-0.183139	-0.111845	8694035504	8046102542	16740138046
Q2G296_C484	Q2G296	fhs	Formate--tetrahydrofolate ligase	no	ENGWDNYPVCMAK	ENGWDNYPVC*MAK	C	0.0120893	-0.234286	-0.111098	11400025188	10546746866	21946772054
Q2G1J5_C159	Q2G1J5	SAOUHSC_00127	Cap5N protein/UDP-glucose 4-epimerase, putative	no	VAIVRPPMIYGAHCPGNFQR	VAIVRPPMIYGAHC*PGNFQR	C	-0.0823185	-0.139521	-0.11092	652436032	603407904	1255843936
Q2FWC9_C6	Q2FWC9	SAOUHSC_02370	Uncharacterized protein	no	ELCFEGITLK	ELC*FEGITLK	C	0.0135871	-0.23538	-0.110896	20294461802	18802326804	39096788606
Q2G146_C76	Q2G146	SAOUHSC_00309	Uncharacterized protein	no	LMFVEADLSQDEHWDEAMKDCK	LMFVEADLSQDEHWDEAMKDC*K	C	0.0382464	-0.259659	-0.110706	3020044134	2778531776	5798575910
Q2G0N1_C183	Q2G0N1	fusA	Elongation factor G	yes	CFKYTNDLGTEIEEIEIPEDHLDRAEEAR	C*FKYTNDLGTEIEEIEIPEDHLDRAEEAR	C	0.00722926	-0.227865	-0.110318	2757703040	2546499648	5304202688
Q2FVN9_C139	Q2FVN9	SAOUHSC_02663	Uncharacterized protein	no	CANEEER	C*ANEEER	C	-0.0513204	-0.169255	-0.110287	1.5091e+08	1.40391e+08	2.913e+08
Q2G1J7_C302	Q2G1J7	SAOUHSC_00125	Cap5L protein/glycosyltransferase, putative	no	IADVCIASLIK	IADVC*IASLIK	C	-0.0327419	-0.187746	-0.110244	58106196	55493070	113599266
Q2FXY7_C431	Q2FXY7	lepA	Elongation factor 4	no	ATMMVPNDYVGAVMELCQR	ATMMVPNDYVGAVMELC*QR	C	-0.0897491	-0.130707	-0.110228	896482556	799050796	1661247016
Q2G0K8_C30	Q2G0K8	nagB	Glucosamine-6-phosphate deaminase	no	EMAFNQHCK	EMAFNQHC*K	C	0.0159781	-0.235719	-0.109871	257644994	256804906	514449900
Q2G255_C7	Q2G255	SAOUHSC_01475	Uncharacterized protein	no	IGITCYPSMGGSGIIATELGIK	IGITC*YPSMGGSGIIATELGIK	C	-0.0591737	-0.160352	-0.109763	697070872	646362430	1343433302
Q2FZH5_C557	Q2FZH5	SAOUHSC_01029	Phosphoenolpyruvate-protein phosphotransferase	no	AVDCATQEEVIELVNNYVK	AVDC*ATQEEVIELVNNYVK	C	0.0405677	-0.259961	-0.109697	1693893674	1586618928	3280512602
Q2G0B7_C166	Q2G0B7	SAOUHSC_00688	Cytokinin riboside 5'-monophosphate phosphoribohydrolase	no	ALAPLCDTK	ALAPLC*DTK	C	-0.0159607	-0.201979	-0.10897	17673356202	16273562016	33946918218
Q2FZ54_C161	Q2FZ54	SAOUHSC_01198	Malonyl CoA-acyl carrier protein transacylase	yes	SLSSDDKIIEPANINCPGQIVVSGHK	SLSSDDKIIEPANINC*PGQIVVSGHK	C	-0.0221779	-0.195502	-0.10884	10341017220	9570766758	19911783978
Q05615_C51	Q05615	aroA	3-phosphoshikimate 1-carboxyvinyltransferase	no	AIMLASLAEGVSTIYKPLLGEDCR	AIMLASLAEGVSTIYKPLLGEDC*R	C	-0.0287721	-0.187565	-0.108168	3750154092	3482982268	7233136360
Q2FY08_C344	Q2FY08	glyQS	Glycine--tRNA ligase	yes	VTLAFLCDAYDEEGVEGSK	VTLAFLC*DAYDEEGVEGSK	C	-0.000901738	-0.215222	-0.108062	6570565382	6026572076	12520270906
Q2FZZ6_C291	Q2FZZ6	SAOUHSC_00838	Uncharacterized protein	no	STDLEAMKFDDYMYSWDCS	STDLEAMKFDDYMYSWDC*S	C	-0.148338	-0.0670019	-0.10767	211874304	196001432	407875736
Q2FVV9_C386	Q2FVV9	SAOUHSC_02582	Putative formate dehydrogenase SAOUHSC_02582	no	QVIGTNNVDNCSR	QVIGTNNVDNC*SR	C	-0.0295116	-0.185479	-0.107495	18409637332	17100875738	35510513070
Q2FZ66_C131	Q2FZ66	rlmN	Probable dual-specificity RNA methyltransferase RlmN	no	IGCTFCASTLGGLKR	IGC*TFCASTLGGLKR	C	-0.0519931	-0.162404	-0.107198	376359632	349890224	726249856
Q2FZ03_C70	Q2FZ03	SAOUHSC_01268	Uncharacterized protein	no	MVELECPSIISQVK	MVELEC*PSIISQVK	C	-0.0257385	-0.187354	-0.106546	5609816890	5210398020	10820214910
Q2G1Q4_C1008	Q2G1Q4	SAOUHSC_00049	Uncharacterized protein	no	VYFVIGTDNTQDGAVNWSCEKPNLLNVAVTR	VYFVIGTDNTQDGAVNWSC*EKPNLLNVAVTR	C	0.182207	-0.395106	-0.10645	178933916	156992928	335926844
Q2FWF5_C134	Q2FWF5	fabZ	3-hydroxyacyl-[acyl-carrier-protein] dehydratase FabZ	yes	ATVDGQLACSCELTFAIQDVK	ATVDGQLAC*SCELTFAIQDVK	C	-0.0828144	-0.129226	-0.10602	245940786	228698816	474639602
Q2FVT5_C347	Q2FVT5	hutU	Urocanate hydratase	no	NAFDFPGFVPAYIRPLFCEGK	NAFDFPGFVPAYIRPLFC*EGK	C	-0.0112999	-0.200679	-0.10599	7082153526	6596971400	13679124926
Q2FVV7_C247	Q2FVV7	SAOUHSC_02584	Uncharacterized protein	no	ACHETVLK	AC*HETVLK	C	0.0567604	-0.268596	-0.105918	137988480	129736288	267724768
Q2G1M1_C155	Q2G1M1	SAOUHSC_00086	3-ketoacyl-acyl carrier protein reductase, putative	no	IINATSQAGVEGNPGLSLYCSTK	IINATSQAGVEGNPGLSLYC*STK	C	-0.090026	-0.120407	-0.105217	26760224474	24883501790	51643726264
Q2FUW0_C139	Q2FUW0	SAOUHSC_02991	Uncharacterized protein	no	VKESPVHFECEYVQTIR	VKESPVHFEC*EYVQTIR	C	0.0530038	-0.262615	-0.104806	2180324582	2032298636	4212623218
Q2FZW9_C276	Q2FZW9	SAOUHSC_00866	D-isomer specific 2-hydroxyacid dehydrogenase, NAD binding domain protein	no	DNMIQLCINNIEAVMTNQVPHTPVN	DNMIQLC*INNIEAVMTNQVPHTPVN	C	-0.0702159	-0.139167	-0.104691	1746563584	1623728096	3370291680
Q2FW70_C138	Q2FW70	SAOUHSC_02436	Uncharacterized protein	no	VHHPNEILECILIEAPDLK	VHHPNEILEC*ILIEAPDLK	C	0.107747	-0.316812	-0.104533	103442604	100985794	204428398
Q2G039_C262	Q2G039	SAOUHSC_00787	Nucleotide-binding protein SAOUHSC_00787	no	SQLVIAIGCTGGQHR	SQLVIAIGC*TGGQHR	C	-0.0595586	-0.148953	-0.104256	1887597752	1753679292	3641277044
Q2FWJ4_C217	Q2FWJ4	SAOUHSC_02298	RNA polymerase sigma factor	no	EIIQCTFIEGLSQK	EIIQC*TFIEGLSQK	C	0.0477563	-0.255708	-0.103976	498496992	473548520	972045512
Q9ZAH6_C80	Q9ZAH6	acpS	Holo-[acyl-carrier-protein] synthase	yes	HVAFNDIDCYNDELGKPK	HVAFNDIDC*YNDELGKPK	C	0.0665351	-0.273676	-0.103571	1240954780	1144684204	2385638984
Q2FY27_C108	Q2FY27	SAOUHSC_01646	Glucokinase, putative	no	EIFEQFVDCPVYVDNDANIAALGEK	EIFEQFVDC*PVYVDNDANIAALGEK	C	-0.0232436	-0.183423	-0.103333	3451368164	3209267706	6660635870
Q2FZL5_C129	Q2FZL5	menB	1,4-dihydroxy-2-naphthoyl-CoA synthase	no	GYAVGGGNVLNVVCDLTIAADNAIFGQTGPK	GYAVGGGNVLNVVC*DLTIAADNAIFGQTGPK	C	0.000301787	-0.206517	-0.103108	9342338687	8734848964	18077187651
Q2FZZ4_C108	Q2FZZ4	SAOUHSC_00840	Uncharacterized protein	no	HGFTCKK	HGFTC*KK	C	0.00387232	-0.209754	-0.102941	1.7086e+07	15918673	3.30047e+07
Q2G002_C216	Q2G002	aroD	3-dehydroquinate dehydratase	no	TAQGVFGGALTYGCIGVPQAPGQIDVTDLK	TAQGVFGGALTYGC*IGVPQAPGQIDVTDLK	C	-0.103426	-0.102018	-0.102722	599581104	558420112	1158001216
P0C0V7_C218	P0C0V7	glmM	Phosphoglucosamine mutase	yes	CGSTHPEK	C*GSTHPEK	C	-0.164077	-0.0413514	-0.102714	346096637	321682733	667779370
Q2G1S1_C33	Q2G1S1	rsmI	Ribosomal RNA small subunit methyltransferase I	no	RVDMIACEDTR	RVDMIAC*EDTR	C	-0.0355358	-0.169328	-0.102432	3020184350	2821481196	5841665546
Q2G2A4_C346	Q2G2A4	SAOUHSC_01042	Dihydrolipoamide acetyltransferase component of pyruvate dehydrogenase complex	no	GATCTISNIGSAGGQWFTPVINHPEVAILGIGR	GATC*TISNIGSAGGQWFTPVINHPEVAILGIGR	C	0.0433969	-0.248082	-0.102342	11696292247	10883320970	22579613217
Q2FVT0_C181	Q2FVT0	rpiA	Ribose-5-phosphate isomerase A	yes	VNEDVAFITDNGNYILDCK	VNEDVAFITDNGNYILDC*K	C	-0.0246759	-0.17938	-0.102028	1098689096	1024602264	2123291360
Q2FWY9_C186	Q2FWY9	gatA	Glutamyl-tRNA(Gln) amidotransferase subunit A	yes	QPAAYCGVVGMKPTYGR	QPAAYC*GVVGMKPTYGR	C	0.00190177	-0.204953	-0.101526	34179093702	31918929080	66098022782
Q2FXZ6_C11	Q2FXZ6	SAOUHSC_01679	Uncharacterized protein	no	STVAFHTLGCK	STVAFHTLGC*K	C	-0.0364753	-0.166536	-0.101506	1395151364	1303842834	2698994198
Q2FY66_C10	Q2FY66	zwf	Glucose-6-phosphate 1-dehydrogenase	yes	HIPCLITIFGATGDLSHR	HIPC*LITIFGATGDLSHR	C	0.000483266	-0.203081	-0.101299	5759747304	5319446538	11035797942
Q2FV74_C295	Q2FV74	clpL	ATP-dependent Clp protease ATP-binding subunit ClpL	no	ACVDLSIQYIPQR	AC*VDLSIQYIPQR	C	-0.0592867	-0.143089	-0.101188	5510740598	5133114888	10643855486
Q2FUR2_C161	Q2FUR2	SAOUHSC_03041	Uncharacterized protein	no	SEFNDHCASPY	SEFNDHC*ASPY	C	-0.0306478	-0.170989	-0.100818	322048920	300548192	622597112
Q2G2P8_C50	Q2G2P8	nnrD	ADP-dependent (S)-NAD(P)H-hydrate dehydratase	no	ACVFSGSGLITVATHPTNHSALHSR	AC*VFSGSGLITVATHPTNHSALHSR	C	0.185752	-0.386932	-0.10059	106803364	101232692	208036056
Q2G0K8_C239	Q2G0K8	nagB	Glucosamine-6-phosphate deaminase	no	HPNVEIYLDDEACPK	HPNVEIYLDDEAC*PK	C	-0.0232848	-0.177708	-0.100496	2289590768	2376981772	4466697404
Q2G0V7_C46	Q2G0V7	SAOUHSC_00417	Uncharacterized protein	no	HLAAELNDQGFSCYAPNYPGHGLLLK	HLAAELNDQGFSC*YAPNYPGHGLLLK	C	-0.0502285	-0.150229	-0.100229	1177303980	1094622352	2271926332
Q2FWE6_C159	Q2FWE6	upp	Uracil phosphoribosyltransferase	no	FMCLIAAPEGVEK	FMC*LIAAPEGVEK	C	-0.037966	-0.162398	-0.100182	19615643628	18317825200	37933468828
Q2FY19_C131	Q2FY19	fur	Ferric uptake regulation protein	no	HKLEVYGVCESCQD	HKLEVYGVC*ESCQD	C	-0.0385553	-0.161662	-0.100109	147617292	139835068	287452360
Q2FWE5_C238	Q2FWE5	glyA	Serine hydroxymethyltransferase	no	GGMILCK	GGMILC*K	C	0.0386045	-0.237894	-0.0996446	1.78411e+09	1.69142e+09	3475538264
Q2FYG5_C110	Q2FYG5	SAOUHSC_01487	Menaquinone biosynthesis methyltransferase, putative	no	VLKPGGMVVCLETSQPTLPVFK	VLKPGGMVVC*LETSQPTLPVFK	C	-0.115973	-0.0811947	-0.0985841	889647600	825855744	1715503344
Q2G111_C16	Q2G111	rpsR	30S ribosomal protein S18	yes	VCYFTANGITHIDYK	VC*YFTANGITHIDYK	C	0.0293197	-0.226379	-0.0985298	42784591352	39669001762	75569841592
Q2G2C1_C675	Q2G2C1	SAOUHSC_01064	Pyruvate carboxylase	no	ISEGTICYTGDILNPER	ISEGTIC*YTGDILNPER	C	0.171476	-0.368324	-0.098424	381844116	358791752	740635868
Q2FV14_C446	Q2FV14	SAOUHSC_02929	Acetyl-CoA synthetase, putative	no	ECAVVAKPHDIR	EC*AVVAKPHDIR	C	-0.0412719	-0.15554	-0.098406	16176186728	15128131076	31304317804
Q2G0M6_C394	Q2G0M6	araB	Ribulokinase	no	SVLSDSNLTGCIFGLTLQTK	SVLSDSNLTGC*IFGLTLQTK	C	-0.026293	-0.169687	-0.09799	4958555788	4634730680	9593286468
Q2FXD1_C358	Q2FXD1	SAOUHSC_01932	Type I restriction-modification enzyme, S subunit, EcoA family, putative	no	IPCLTEQDKVSALLK	IPC*LTEQDKVSALLK	C	0.0683812	-0.26375	-0.0976842	1216441612	1101722088	2318163700
Q2FZ37_C102	Q2FZ37	sucC	Succinate--CoA ligase [ADP-forming] subunit beta	yes	LYIEEGCAIQK	LYIEEGC*AIQK	C	-0.0193063	-0.175435	-0.0973704	24492297918	22900490142	47392788060
Q2FXR4_C264	Q2FXR4	hemL1	Glutamate-1-semialdehyde 2,1-aminomutase 1	no	VGYHCAQGYFGVTPDLTCLGK	VGYHCAQGYFGVTPDLTC*LGK	C	0.0459761	-0.240635	-0.0973295	2937063740	2843470080	5780533820
Q2FZ54_C144	Q2FZ54	SAOUHSC_01198	Malonyl CoA-acyl carrier protein transacylase	yes	GQLMAQAFPTGVGSMAAVLGLDFDKVDEICK	GQLMAQAFPTGVGSMAAVLGLDFDKVDEIC*K	C	0.0599263	-0.254515	-0.0972944	2128294772	2152003416	4280298188
Q2G1X6_C23	Q2G1X6	queC	7-cyano-7-deazaguanine synthase	no	AIVVFSGGQDSTTCLFYAK	AIVVFSGGQDSTTC*LFYAK	C	-0.0337651	-0.160385	-0.097075	42124337	3.94513e+07	8.15756e+07
Q2FY27_C15	Q2FY27	SAOUHSC_01646	Glucokinase, putative	no	IILAADVGGTTCK	IILAADVGGTTC*K	C	-0.0508215	-0.142899	-0.0968605	8043058754	7519427188	15562485942
Q2G032_C96	Q2G032	SAOUHSC_00795	Glyceraldehyde-3-phosphate dehydrogenase	yes	DLNIDVVLECTGFYTDKDK	DLNIDVVLEC*TGFYTDKDK	C	0.0613379	-0.255051	-0.0968564	1.04937e+09	1007160339	2.05654e+09
Q2G293_C182	Q2G293	SAOUHSC_01847	Uncharacterized protein	no	LMATGGLEIFATDDPEITSHPANCLMAR	LMATGGLEIFATDDPEITSHPANC*LMAR	C	-0.031845	-0.161559	-0.0967018	1230683406	960211128	1950543318
Q2FZ19_C372	Q2FZ19	rnj2	Ribonuclease J 2	yes	IHASSHGCMEELK	IHASSHGC*MEELK	C	-0.072058	-0.118682	-0.0953699	6892791946	6495865228	13388657174
Q9RQQ0_C55	Q9RQQ0	icaR	Biofilm operon icaADBC HTH-type negative transcriptional regulator IcaR	no	CCFDYLNNIIMMNQNK	CC*FDYLNNIIMMNQNK	C	-0.0416165	-0.149065	-0.0953406	298301464	280339388	578640852
Q2FY68_C81	Q2FY68	proC	Pyrroline-5-carboxylate reductase	no	DNCFISIMAGIPIDYIK	DNC*FISIMAGIPIDYIK	C	0.103774	-0.294159	-0.0951927	2467627039	2340759532	4808386571
Q2FVV9_C63	Q2FVV9	SAOUHSC_02582	Putative formate dehydrogenase SAOUHSC_02582	no	SCSTVIDRPMTVNTVNNDVK	SC*STVIDRPMTVNTVNNDVK	C	0.021511	-0.211337	-0.0949132	9821563862	9377530442	19199094304
Q2FZ23_C240	Q2FZ23	tsf	Elongation factor Ts	yes	YLQEICAVDQDFVK	YLQEIC*AVDQDFVK	C	0.0250531	-0.214094	-0.0945203	5938774834	5546061286	11435308576
Q2FZ65_C36	Q2FZ65	SAOUHSC_01186	Uncharacterized protein	no	DKNEDAGGIFYNQTNQQLLVLCDGMGGHK	DKNEDAGGIFYNQTNQQLLVLC*DGMGGHK	C	0.0967132	-0.284649	-0.093968	308470144	325585348	597652768
Q2FVA2_C105	Q2FVA2	SAOUHSC_02831	Uncharacterized protein	no	QSIDQLVICGLK	QSIDQLVIC*GLK	C	0.0364128	-0.223364	-0.0934755	654901640	611944792	1266846432
Q2FZC7_C100	Q2FZC7	SAOUHSC_01105	Iron-sulphur subunit of succinate dehydrogenase, putative	no	QSCSAIVDQLEQPIR	QSC*SAIVDQLEQPIR	C	0.0235115	-0.209892	-0.0931901	9327303440	8733412490	18060715930
Q2FXL3_C60	Q2FXL3	tpx	Thiol peroxidase	no	LISVVPSIDTGVCDQQTR	LISVVPSIDTGVC*DQQTR	C	0.0430199	-0.229355	-0.0931675	88343644834	83112494834	171374143124
Q2G0Q8_C85	Q2G0Q8	SAOUHSC_00488	Cysteine synthase	no	IKPGDTIVEPTSGNTGIGLAFVCAAK	IKPGDTIVEPTSGNTGIGLAFVC*AAK	C	-0.0331593	-0.153142	-0.0931507	3369385790	3160501120	6529886910
Q2FYR1_C102	Q2FYR1	femB	Aminoacyltransferase FemB	yes	ELDKYLQQHQCLYVK	ELDKYLQQHQC*LYVK	C	0.00610105	-0.191589	-0.0927441	2025667942	1899717116	3925385058
Q2FV60_C274	Q2FV60	crtN	Dehydrosqualene desaturase	no	ILCTADFPSVAESLMPDFAPIK	ILC*TADFPSVAESLMPDFAPIK	C	-0.0156877	-0.169795	-0.0927412	3315409920	3057105669	6372515589
P0A086_C12	P0A086	msrA2	Peptide methionine sulfoxide reductase MsrA 2	no	TKEYATLAGGCFWCMVKPFTSYPGIK	TKEYATLAGGC*FWCMVKPFTSYPGIK	C	-0.0528496	-0.132451	-0.0926501	296281408	278240656	574522064
Q53727_C243	Q53727	pcrA	ATP-dependent DNA helicase PcrA	yes	NLCVVGDSDQSIYGWR	NLC*VVGDSDQSIYGWR	C	0.0138971	-0.197861	-0.0919819	1300612368	1221074776	2521687144
Q2G030_C189	Q2G030	tpiA	Triosephosphate isomerase	yes	SSTSEDANEMCAFVR	SSTSEDANEMC*AFVR	C	0.0838897	-0.267051	-0.0915806	359735704	344077772	703813476
Q2G069_C224	Q2G069	murB	UDP-N-acetylenolpyruvoylglucosamine reductase	yes	QPLEYPSCGSVFQRPPGHFAGK	QPLEYPSC*GSVFQRPPGHFAGK	C	-0.029329	-0.153648	-0.0914883	25145876608	23609815480	48755692088
Q2FZ22_C47	Q2FZ22	pyrH	Uridylate kinase	yes	MDCEIAVIVGGGNIWR	MDC*EIAVIVGGGNIWR	C	-0.00108065	-0.181843	-0.091462	996007316	937675280	1933682596
Q2FY04_C54	Q2FY04	SAOUHSC_01670	Cytidine deaminase	no	TFYGTNVENASYPLSICAER	TFYGTNVENASYPLSIC*AER	C	0.0163567	-0.19886	-0.0912518	5028783092	4731936002	9760719094
Q2G273_C69	Q2G273	ureG	Urease accessory protein UreG	no	IIGVETGGCPHTAIR	IIGVETGGC*PHTAIR	C	0.0741415	-0.256557	-0.0912076	2488268328	2298078132	4731454962
Q2G030_C40	Q2G030	tpiA	Triosephosphate isomerase	yes	EVESVICAPAIQLDALTTAVK	EVESVIC*APAIQLDALTTAVK	C	0.0154521	-0.197694	-0.0911208	840456748	809510962	1633125456
Q2FV16_C275	Q2FV16	mqo	Probable malate:quinone oxidoreductase	no	HLGGFPISGQFLACTNPQVIEQHDAK	HLGGFPISGQFLAC*TNPQVIEQHDAK	C	-0.00207635	-0.179346	-0.0907114	189989890676	178230254436	368220145112
Q2FWD4_C118	Q2FWD4	murA	UDP-N-acetylglucosamine 1-carboxyvinyltransferase	no	CVIGLPGGCPLGPRPIDQHIK	CVIGLPGGC*PLGPRPIDQHIK	C	-0.0355259	-0.145741	-0.0906336	12996673234	12195388936	25192062170
Q2G229_C46	Q2G229	SAOUHSC_00452	Uncharacterized protein	no	AGNTTFLCGVNDDRVDEILSVINQTCGNR	AGNTTFLC*GVNDDRVDEILSVINQTCGNR	C	0.0138252	-0.193628	-0.0899014	2514524964	2364509506	4879034470
Q2G0Y6_C223	Q2G0Y6	guaA	GMP synthase [glutamine-hydrolyzing]	yes	VLCAMSGGVDSSVVAVLLHK	VLC*AMSGGVDSSVVAVLLHK	C	-0.0316315	-0.147515	-0.0895735	6184273896	5791853824	11948178636
Q2FZD2_C29	Q2FZD2	trxA	Thioredoxin	yes	VESGVQLVDFWATWCGPCK	VESGVQLVDFWATWC*GPCK	C	0.0440686	-0.22191	-0.0889207	6655342267	6063829652	12719171919
Q2FYY6_C309	Q2FYY6	SAOUHSC_01287	Glutamine synthetase	yes	LVPGYEAPCYIAWSGK	LVPGYEAPC*YIAWSGK	C	0.0279728	-0.205261	-0.088644	57882073686	53977788380	111547345586
Q2G0W0_C56	Q2G0W0	SAOUHSC_00414	Uncharacterized protein	no	VCSTNEGLLNIK	VC*STNEGLLNIK	C	0.037912	-0.21408	-0.088084	4079559916	3855126306	7934686222
Q2G0B1_C12	Q2G0B1	mgrA	HTH-type transcriptional regulator MgrA	no	EQLCFSLYNAQR	EQLC*FSLYNAQR	C	0.000331117	-0.176342	-0.0880054	45757997282	43328054710	88868404840
Q2G0P6_C270	Q2G0P6	mcsB	Protein-arginine kinase	no	SLGILQNCR	SLGILQNC*R	C	-0.0239963	-0.151736	-0.0878659	647996880	608991504	1256988384
Q2G2A3_C52	Q2G2A3	SAOUHSC_01043	Dihydrolipoyl dehydrogenase	no	GNLGGVCLNVGCIPSK	GNLGGVCLNVGC*IPSK	C	0.0773239	-0.252483	-0.0875798	919480736	870718696	1790199432
Q2G0R0_C571	Q2G0R0	ftsH	ATP-dependent zinc metalloprotease FtsH	no	CKQILLEHK	C*KQILLEHK	C	-0.0637601	-0.110931	-0.0873456	845424844	795705533	1641130377
Q2G2T1_C270	Q2G2T1	SAOUHSC_01973	Uncharacterized protein	no	EAEILCYIDNIDAR	EAEILC*YIDNIDAR	C	0.0321733	-0.205869	-0.0868479	1081763880	1017896264	2099660144
O34090_C95	O34090	hemC	Porphobilinogen deaminase	no	DVPSVIPEGLTLGCIPDRELPFDAYISK	DVPSVIPEGLTLGC*IPDRELPFDAYISK	C	0.0292766	-0.201951	-0.0863374	890405144	849379168	1739784312
Q2FWD4_C110	Q2FWD4	murA	UDP-N-acetylglucosamine 1-carboxyvinyltransferase	no	CVIGLPGGCPLGPRPIDQHIK	C*VIGLPGGCPLGPRPIDQHIK	C	0.0454314	-0.216702	-0.0856352	322318992	304017472	626336464
Q2FVQ5_C63	Q2FVQ5	mqo	Probable malate:quinone oxidoreductase	no	LAQPGEESSNVWNNAGTGHSALCELNYTK	LAQPGEESSNVWNNAGTGHSALC*ELNYTK	C	0.0154224	-0.18613	-0.0853539	36337113426	34173103706	70510217132
Q2G0S2_C173	Q2G0S2	prs	Ribose-phosphate pyrophosphokinase	yes	DDPNINPEECVVVSPDHGGVTR	DDPNINPEEC*VVVSPDHGGVTR	C	-0.01316	-0.156753	-0.0849563	125283770840	118315990606	243599761446
Q2G089_C207	Q2G089	SAOUHSC_00731	ABC transporter domain protein	no	LGDKICLLNEGHIEQIDTPEGFKNNPQSEFVK	LGDKIC*LLNEGHIEQIDTPEGFKNNPQSEFVK	C	-0.0898571	-0.0799757	-0.0849164	907817936	855925000	1763742936
Q2FZJ0_C522	Q2FZJ0	purL	Phosphoribosylformylglycinamidine synthase subunit PurL	no	GMAEACDILK	GMAEAC*DILK	C	-0.0872908	-0.0824726	-0.0848817	6027832260	5685884030	11713716290
Q2G2X0_C50	Q2G2X0	SAOUHSC_00457	Uncharacterized protein	no	TKDIVLDLCSGNGVIPLLLFAK	TKDIVLDLC*SGNGVIPLLLFAK	C	0.092366	-0.26204	-0.0848368	45007680	42470804	87478484
Q2G203_C37	Q2G203	SAOUHSC_00938	UPF0413 protein SAOUHSC_00938	no	IEIYSFFDPFSSDCFK	IEIYSFFDPFSSDC*FK	C	-0.0240175	-0.144389	-0.0842032	4.64836e+08	409888905	8.45505e+08
Q2FZ31_C191	Q2FZ31	trmFO	Methylenetetrahydrofolate--tRNA-(uracil-5-)-methyltransferase TrmFO	no	YDKGEAAYLNCPMTEDEFNR	YDKGEAAYLNC*PMTEDEFNR	C	-0.0158645	-0.152228	-0.084046	277180372	260354449	537534821
P0A088_C59	P0A088	msrB	Peptide methionine sulfoxide reductase MsrB	no	FHSECGWPSFSK	FHSEC*GWPSFSK	C	0.0249173	-0.191449	-0.0832659	3597161968	3395418746	6992580714
Q2FZW6_C73	Q2FZW6	dltA	D-alanine--D-alanyl carrier protein ligase	yes	AGCGYVPVDTSIPEDR	AGC*GYVPVDTSIPEDR	C	0.0037272	-0.168984	-0.0826282	3574105426	3234672758	6808778184
Q2FWE4_C141	Q2FWE4	SAOUHSC_02355	UPF0340 protein SAOUHSC_02355	no	HVCVPVR	HVC*VPVR	C	-0.136551	-0.0275156	-0.0820335	762920412	721051722	1483972134
Q2FZC8_C44	Q2FZC8	SAOUHSC_01104	Succinate dehydrogenase, flavoprotein chain TC0881, putative	no	SHSVCAQGGINGAVNTK	SHSVC*AQGGINGAVNTK	C	0.0329771	-0.196194	-0.0816084	418842400	395723000	814565400
Q2G0L0_C39	Q2G0L0	SAOUHSC_00550	Uncharacterized protein	no	GIPVTYACLTLGQMGR	GIPVTYAC*LTLGQMGR	C	-0.0605018	-0.102354	-0.0814278	53796882	50772988	104569870
Q2G2D3_C52	Q2G2D3	rimP	Ribosome maturation factor RimP	no	EGGVDLNDCTLASEK	EGGVDLNDC*TLASEK	C	0.0898273	-0.251921	-0.0810471	4776946984	4530556368	9307503352
Q2G0M8_C142	Q2G0M8	SAOUHSC_00532	Uncharacterized protein	no	NDAILSDELNHASIIDGCR	NDAILSDELNHASIIDGC*R	C	0.106204	-0.267833	-0.0808145	2758395926	2619516994	5377912920
Q2G2L2_C97	Q2G2L2	SAOUHSC_00637	Uncharacterized protein	no	AHIDLDFPISVEQVILSGCYK	AHIDLDFPISVEQVILSGC*YK	C	0.034379	-0.194965	-0.0802929	2223208516	2102442910	4325651426
Q2G2C1_C345	Q2G2C1	SAOUHSC_01064	Pyruvate carboxylase	no	DITTLGYAIQCR	DITTLGYAIQC*R	C	0.00442112	-0.165	-0.0802895	1633429154	1542143920	3175573074
Q2FY08_C422	Q2FY08	glyQS	Glycine--tRNA ligase	yes	QDEIGTPYCVTFDFDSLEDNQVTVR	QDEIGTPYC*VTFDFDSLEDNQVTVR	C	0.0337807	-0.194218	-0.0802187	4556287608	4290569140	8846856748
Q2G2J2_C171	Q2G2J2	ssaA2	Staphylococcal secretory antigen ssaA2	yes	NLYTSGQCTYYVFDR	NLYTSGQC*TYYVFDR	C	-0.0041893	-0.155923	-0.0800563	1469643678	1346190812	2815834490
Q2FVW3_C171	Q2FVW3	SAOUHSC_02579	Uncharacterized protein	no	VLYQGYTCFR	VLYQGYTC*FR	C	0.00204839	-0.161835	-0.0798934	989076896	933647736	1922724632
Q2FV86_C413	Q2FV86	SAOUHSC_02849	Pyruvate oxidase, putative	no	FIISSWLGTMGCGLPGAIASK	FIISSWLGTMGC*GLPGAIASK	C	0.00554379	-0.165219	-0.0798375	2810152666	2710396480	5520549146
Q2G1D8_C691	Q2G1D8	pflB	Formate acetyltransferase	no	NLTSMLDGYAMQCGHHLNINVFNR	NLTSMLDGYAMQC*GHHLNINVFNR	C	-0.0273166	-0.132048	-0.0796825	6416371708	6078161694	12494533402
Q2FZV6_C284	Q2FZV6	SAOUHSC_00879	Probable cytosol aminopeptidase	no	FDMCGAANVVGIIEAASR	FDMC*GAANVVGIIEAASR	C	-0.0359794	-0.123289	-0.0796343	1395779480	1319256098	2715035578
Q2FYR0_C12	Q2FYR0	SAOUHSC_01375	Uncharacterized protein	no	FVFDIDGTLCFDGR	FVFDIDGTLC*FDGR	C	-0.124185	-0.0348144	-0.0794997	137567124	131649664	269216788
Q2G0R8_C1157	Q2G0R8	mfd	Transcription-repair-coupling factor	no	CIEESMR	C*IEESMR	C	0.111621	-0.270197	-0.0792878	130536128	123912568	254448696
Q2G2M3_C210	Q2G2M3	SAOUHSC_00513	Uncharacterized protein	no	LVSDKCDFYIK	LVSDKC*DFYIK	C	-0.0120537	-0.146147	-0.0791003	1260701088	1195323810	2456024898
Q2G1C8_C202	Q2G1C8	SAOUHSC_00197	Uncharacterized protein	no	ETGKPHCFVVRPEQDGVDIEVIDNK	ETGKPHC*FVVRPEQDGVDIEVIDNK	C	-0.0102514	-0.1478	-0.0790257	57582420878	54518214102	112100634980
Q2FZ04_C199	Q2FZ04	SAOUHSC_01267	Uncharacterized protein	no	LIEDAINHDGFSFVNVFSPCVTYNK	LIEDAINHDGFSFVNVFSPC*VTYNK	C	-0.00203018	-0.155875	-0.0789527	873838244	834022142	1707860386
Q2FXM3_C218	Q2FXM3	SAOUHSC_01812	Uncharacterized protein	no	MLPFQGYVLQHFELMDDGFCQVK	MLPFQGYVLQHFELMDDGFC*QVK	C	0.0139742	-0.17166	-0.0788431	1886152614	1785597198	3671749812
Q2G0S8_C147	Q2G0S8	SAOUHSC_00466	Putative 4-diphosphocytidyl-2-C-methyl-D-erythritol kinase	no	TALCTGR	TALC*TGR	C	0.0472099	-0.203935	-0.0783627	567535984	537105304	1104641288
Q2FXM9_C8	Q2FXM9	pyk	Pyruvate kinase	yes	IVCTIGPASESEEMIEK	IVC*TIGPASESEEMIEK	C	-0.0235573	-0.13301	-0.0782838	64839961502	61444651080	126284612582
Q2FY35_C379	Q2FY35	gcvPB	Probable glycine dehydrogenase (decarboxylating) subunit 2	no	HFEIPYKQYCK	HFEIPYKQYC*K	C	-0.0291369	-0.127399	-0.078268	1755213884	1164532840	2394513028
Q2FXN3_C107	Q2FXN3	SAOUHSC_01802	Uncharacterized protein	no	CAVSSLSDMYSGIVAAVGSLK	C*AVSSLSDMYSGIVAAVGSLK	C	0.0364809	-0.192023	-0.0777708	1681788290	1593388024	3275176314
Q2G1K2_C101	Q2G1K2	SAOUHSC_00120	UDP-N-acetylglucosamine 2-epimerase	no	EQPDALLILGDTNSCLAAVSAK	EQPDALLILGDTNSC*LAAVSAK	C	0.00137851	-0.155962	-0.0772919	3175682628	3001267262	6176949890
Q2G235_C217	Q2G235	SAOUHSC_02133	Nicotinate phosphoribosyltransferase	yes	NCVFLVDTFHTLK	NC*VFLVDTFHTLK	C	0.0803567	-0.234876	-0.0772595	930768736	882569968	1813338704
Q2FWD2_C29	Q2FWD2	SAOUHSC_02367	Uncharacterized protein	no	QSLEIQMAAQCLIQAIGGEGYVYVK	QSLEIQMAAQC*LIQAIGGEGYVYVK	C	-0.0108855	-0.142859	-0.076872	1548234876	1475110786	3023345662
Q2FXU2_C27	Q2FXU2	dtd	D-aminoacyl-tRNA deacylase	yes	GYCLLVGIGQNSTEQDADVIAK	GYC*LLVGIGQNSTEQDADVIAK	C	0.100194	-0.253206	-0.0765061	1.17905e+09	1118844536	2.29445e+09
P47768_C624	P47768	rpoB	DNA-directed RNA polymerase subunit beta	yes	QVVSAATACIPFLENDDSNR	QVVSAATAC*IPFLENDDSNR	C	-0.0116536	-0.141234	-0.076444	1167724156	1105508874	2273233030
Q2G2W8_C82	Q2G2W8	SAOUHSC_00456	Initiation-control protein YabA	no	DNLAILYGEGFHICK	DNLAILYGEGFHIC*K	C	-0.0124312	-0.140442	-0.0764364	376990000	358645064	735635064
Q2G1G4_C269	Q2G1G4	SAOUHSC_00160	Uncharacterized protein	no	FVALNYHAILDCITQSK	FVALNYHAILDC*ITQSK	C	0.0714675	-0.223947	-0.0762397	2075450356	1951132594	4026582950
Q2FZ58_C153	Q2FZ58	SAOUHSC_01193	Uncharacterized protein SAOUHSC_01193	no	ANNTEDCIELMEYIIVK	ANNTEDC*IELMEYIIVK	C	0.0196654	-0.171911	-0.0761228	1006893426	953007170	1959900596
Q2FXX1_C228	Q2FXX1	SAOUHSC_01709	Acetyl-CoA carboxylase, biotin carboxylase, putative	no	HVEVQVMGDGQDNYVHLGERDCSVQR	HVEVQVMGDGQDNYVHLGERDC*SVQR	C	0.0599898	-0.212186	-0.0760979	2668988780	2536542568	5205531348
Q2FV10_C175	Q2FV10	SAOUHSC_02933	Betaine aldehyde dehydrogenase	no	IAPALATGCSLVMKPSEITPLTTIR	IAPALATGC*SLVMKPSEITPLTTIR	C	-0.0251675	-0.126935	-0.0760511	432358274	410567479	842925753
Q2G098_C322	Q2G098	SAOUHSC_00723	Uncharacterized protein	no	GIYCGAIGLLLPTEDDKMIFNIPIR	GIYC*GAIGLLLPTEDDKMIFNIPIR	C	0.0139752	-0.165456	-0.0757403	72043346	67754139	139797485
Q2G0T3_C83	Q2G0T3	recR	Recombination protein RecR	no	SVICVVEDDKDVIAMEK	SVIC*VVEDDKDVIAMEK	C	-0.106729	-0.0445454	-0.0756374	284513840	269991904	554505744
Q2FYF3_C14	Q2FYF3	SAOUHSC_01499	Uncharacterized protein	no	VESIIIGGGPCGLSAAIEQK	VESIIIGGGPC*GLSAAIEQK	C	-0.0137142	-0.137458	-0.075586	6184080876	5875181678	12059262554
Q2G059_C95	Q2G059	SAOUHSC_00763	Uncharacterized protein	no	KLDVHNACVVVTR	KLDVHNAC*VVVTR	C	0.119546	-0.27055	-0.0755019	392841212	376319944	769161156
Q2G115_C306	Q2G115	ychF	Ribosome-binding ATPase YchF	no	QGMTAPQCAGIIHTDFER	QGMTAPQC*AGIIHTDFER	C	-0.0369661	-0.113838	-0.0754019	4465738884	4239994884	8705733768
Q2FXU1_C278	Q2FXU1	SAOUHSC_01742	GTP pyrophosphokinase	yes	VIVNSINDCYAILGLVHTLWKPMPGR	VIVNSINDC*YAILGLVHTLWKPMPGR	C	0.065909	-0.213066	-0.0735785	107520656	102272112	209792768
Q2FY68_C244	Q2FY68	proC	Pyrroline-5-carboxylate reductase	no	GGTTQAGLDTLSQYDLVSIFEDCLNAAVDR	GGTTQAGLDTLSQYDLVSIFEDC*LNAAVDR	C	-0.00421506	-0.142923	-0.0735692	4545294793	4343453071	8874011805
Q2FX98_C73	Q2FX98	SAOUHSC_01979	Uncharacterized protein	yes	DSEVLNSTFGCDPLEIVQTISR	DSEVLNSTFGC*DPLEIVQTISR	C	-0.0431139	-0.102345	-0.0727294	60301018	56520594	116821612
Q2G0Y9_C76	Q2G0Y9	xpt	Xanthine phosphoribosyltransferase	no	ILTIEASGIAPAIMAALHFDVPCLFAK	ILTIEASGIAPAIMAALHFDVPC*LFAK	C	-0.00149568	-0.142395	-0.0719456	28579572100	28128463089	56708035189
Q2FWX8_C328	Q2FWX8	SAOUHSC_02143	Uncharacterized protein SAOUHSC_02143	no	ITLCDNTR	ITLC*DNTR	C	0.0945389	-0.23799	-0.0717257	2228736136	2148525078	4377261214
Q2G1Z3_C191	Q2G1Z3	SAOUHSC_00652	Iron compound ABC transporter, ATP-binding protein	no	LNQEQGCTIVMVLHDINQAIR	LNQEQGC*TIVMVLHDINQAIR	C	-0.147141	0.00430535	-0.0714176	1269157232	948716928	1956850336
Q2G038_C250	Q2G038	SAOUHSC_00788	Gluconeogenesis factor	yes	QAGQPFIDYVICSTQTFNAQVLK	QAGQPFIDYVIC*STQTFNAQVLK	C	-0.00848232	-0.134018	-0.07125	1402174720	1335682528	2737857248
Q2G065_C307	Q2G065	SAOUHSC_00756	Uncharacterized protein	no	IAELCHK	IAELC*HK	C	0.0422863	-0.184373	-0.0710434	1132673332	1.06921e+09	2.20188e+09
Q2FYS9_C443	Q2FYS9	SAOUHSC_01347	Aconitate hydratase	no	TGDIAIAAITSCTNTSNPYVMLGAGLVAK	TGDIAIAAITSC*TNTSNPYVMLGAGLVAK	C	0.0414185	-0.182243	-0.0704122	15550827834	14818712128	30369539962
Q2FWN8_C257	Q2FWN8	SAOUHSC_02244	Uncharacterized protein	no	EISEEDANYASGLTAVCSIINGGK	EISEEDANYASGLTAVC*SIINGGK	C	-0.0390149	-0.10083	-0.0699226	1161239651	1087395682	2248635333
Q2FZ70_C35	Q2FZ70	pyrE	Orotate phosphoribosyltransferase	no	SPIYCDNR	SPIYC*DNR	C	0.0587811	-0.19833	-0.0697746	1317909910	1256855090	2574765000
Q2G000_C29	Q2G000	SAOUHSC_00834	Thioredoxin, putative	no	FEAGWCPDCR	FEAGWC*PDCR	C	0.0331041	-0.17239	-0.0696429	11860453664	11306517812	23166971476
Q2G0M5_C153	Q2G0M5	SAOUHSC_00535	Uncharacterized epimerase/dehydratase SAOUHSC_00535	no	VAGELLCQYYFK	VAGELLC*QYYFK	C	0.00725597	-0.146083	-0.0694133	15667714124	14915970712	30583684836
Q2FY10_C245	Q2FY10	SAOUHSC_01664	Putative pyruvate, phosphate dikinase regulatory protein	no	IQEELNYFEEIVSEIGCPVIDVSQK	IQEELNYFEEIVSEIGC*PVIDVSQK	C	0.00903697	-0.147053	-0.0690081	15398222534	14711071532	30109294066
Q2G1J4_C258	Q2G1J4	SAOUHSC_00128	Cap5O protein/UDP-N-acetyl-D-mannosaminuronic acid dehydrogenase	no	VNIHQPGPGVGGHCLAVDPYFIIAK	VNIHQPGPGVGGHC*LAVDPYFIIAK	C	-0.00542762	-0.132524	-0.0689758	14330112806	13759533978	27977527696
Q2FZ71_C155	Q2FZ71	pyrF	Orotidine 5'-phosphate decarboxylase	no	LANAAGLDGVVCSPLESR	LANAAGLDGVVC*SPLESR	C	0.178644	-0.31352	-0.0674378	574711584	553346880	1128058464
Q2FUW7_C286	Q2FUW7	gtf1	Glycosyltransferase Gtf1	no	YIDFFITATDIQNHMVCR	YIDFFITATDIQNHMVC*R	C	0.0472922	-0.180929	-0.0668184	40114455	39626553	79741008
Q2FWZ6_C22	Q2FWZ6	SAOUHSC_02110	Uncharacterized protein	no	TSICSVGMVK	TSIC*SVGMVK	C	0.659209	-0.792602	-0.0666965	51298564	49574820	100873384
Q53727_C597	Q53727	pcrA	ATP-dependent DNA helicase PcrA	yes	ICYVAITR	IC*YVAITR	C	-0.0688563	-0.0632882	-0.0660722	1103460976	1055268592	2158729568
Q2FUS3_C122	Q2FUS3	SAOUHSC_03028	Uncharacterized protein	no	QPIVGCNNLEELLVLNAIHIPLHAGK	QPIVGC*NNLEELLVLNAIHIPLHAGK	C	-0.158424	0.0266829	-0.0658704	613666499	571681819	1185348318
Q2G1D8_C123	Q2G1D8	pflB	Formate acetyltransferase	no	AACEAYGYELDEETEK	AAC*EAYGYELDEETEK	C	0.0941833	-0.225204	-0.0655102	280172546	902276894	546845216
Q2FXG2_C92	Q2FXG2	ribH	6,7-dimethyl-8-ribityllumazine synthase	no	GATSHYDYVCNEVAK	GATSHYDYVC*NEVAK	C	0.0152763	-0.144398	-0.0645607	2243642030	2149748014	4393390044
Q2FWD5_C4	Q2FWD5	SAOUHSC_02364	Uncharacterized protein	no	MEVCPYLEETFK	MEVC*PYLEETFK	C	-0.0501935	-0.0787622	-0.0644778	8050259970	7699152900	15749412870
Q2FXU7_C235	Q2FXU7	SAOUHSC_01735	Uncharacterized protein	no	GQMPPSSNAFVPSVVGLICASYVVNDVLK	GQMPPSSNAFVPSVVGLIC*ASYVVNDVLK	C	0.0198239	-0.147505	-0.0638404	744117562	712748148	1456865710
Q2FZG9_C191	Q2FZG9	rnj1	Ribonuclease J 1	yes	MAQLGEEGVLCLLSDSTNSLVPDFTLSER	MAQLGEEGVLC*LLSDSTNSLVPDFTLSER	C	-0.0169399	-0.110666	-0.0638028	9295456984	8979583106	18269898886
Q2FY52_C175	Q2FY52	SAOUHSC_01613	2-oxoisovalerate dehydrogenase, E1 component, alpha subunit, putative	no	LPFVCVIINNK	LPFVC*VIINNK	C	0.0225796	-0.149864	-0.063642	110006576	103996704	214003280
Q2FZX3_C77	Q2FZX3	SAOUHSC_00862	Uncharacterized protein	no	FSNIQDYIFEYCNFGCPYFVLR	FSNIQDYIFEYC*NFGCPYFVLR	C	0.0343049	-0.160565	-0.0631299	150419402	144081192	294500594
Q2FVV9_C99	Q2FVV9	SAOUHSC_02582	Putative formate dehydrogenase SAOUHSC_02582	no	HMLYCTVCDYNNGDCEIHNTMDAWGLQHQTYEYK	HMLYC*TVCDYNNGDCEIHNTMDAWGLQHQTYEYK	C	-0.106338	-0.0186819	-0.0625098	502212536	406095128	821454784
Q2G0R8_C645	Q2G0R8	mfd	Transcription-repair-coupling factor	no	LLCGDVGYGK	LLC*GDVGYGK	C	0.0572387	-0.181531	-0.0621461	874538416	837681456	1712219872
Q2G0I8_C234	Q2G0I8	SAOUHSC_00577	Mevalonate kinase, putative	yes	ASDVIEHHNFEALADIFNECHADLK	ASDVIEHHNFEALADIFNEC*HADLK	C	0.0531808	-0.17701	-0.0619144	1198426880	1211170592	2349947840
Q2G039_C30	Q2G039	SAOUHSC_00787	Nucleotide-binding protein SAOUHSC_00787	no	SLVIQCLEDMGYFCVDNLPPVLLPK	SLVIQC*LEDMGYFCVDNLPPVLLPK	C	-0.00888657	-0.114	-0.0614432	742307200	710983744	1453290944
Q2FZF3_C66	Q2FZF3	SAOUHSC_01077	Uncharacterized protein	yes	STEVVADIHITGTYTMPCAR	STEVVADIHITGTYTMPC*AR	C	0.0794296	-0.202161	-0.0613659	687623120	948837488	1323936000
Q2G078_C191	Q2G078	SAOUHSC_00742	Ribonucleoside-diphosphate reductase	yes	GELVSCFLLEVDDSLNSINFIDSTAK	GELVSC*FLLEVDDSLNSINFIDSTAK	C	-0.0447527	-0.0764745	-0.0606136	11214240540	10759576480	21973817020
Q2G2T7_C147	Q2G2T7	SAOUHSC_00713	Uncharacterized protein	no	LVNCFVEEVQFDDGVGDFR	LVNC*FVEEVQFDDGVGDFR	C	-0.15672	0.0354935	-0.0606133	39581660	37877786	77459446
O05204_C130	O05204	ahpF	Alkyl hydroperoxide reductase subunit F	no	CPDVVQALNLMSVINPNITHSMIDGAVFR	C*PDVVQALNLMSVINPNITHSMIDGAVFR	C	0.127523	-0.247629	-0.0600527	2.81675e+09	3047096182	5.86385e+09
Q2FXM6_C152	Q2FXM6	accD	Acetyl-coenzyme A carboxylase carboxyl transferase subunit beta	yes	IIDYCTENRLPFILFSASGGAR	IIDYC*TENRLPFILFSASGGAR	C	-0.0712534	-0.0481866	-0.05972	75858136	72716754	148574890
Q2FZ73_C248	Q2FZ73	carA	Carbamoyl-phosphate synthase small chain	no	IPFFGICLGHQLFALSQGASSFK	IPFFGIC*LGHQLFALSQGASSFK	C	0.0591896	-0.178563	-0.0596865	1108740256	1065855968	2174596224
Q2FZY4_C128	Q2FZY4	SAOUHSC_00850	Uncharacterized protein	yes	CATLAWK	C*ATLAWK	C	0.128677	-0.247624	-0.0594735	2918270884	2809433026	5727703910
Q2FUS8_C102	Q2FUS8	drp35	Lactonase drp35	no	LFVCYLGDFK	LFVC*YLGDFK	C	0.169593	-0.286228	-0.0583178	66391424	63040022	129431446
Q2FV76_C231	Q2FV76	SAOUHSC_02860	HMG-CoA synthase, putative	yes	SLADFASLCFHVPFTK	SLADFASLC*FHVPFTK	C	0.0264288	-0.142766	-0.0581684	2185836418	2610744496	4247332084
Q2FZC8_C377	Q2FZC8	SAOUHSC_01104	Succinate dehydrogenase, flavoprotein chain TC0881, putative	no	GLFAAGECDFSQHGGNR	GLFAAGEC*DFSQHGGNR	C	-0.0267324	-0.0892455	-0.057989	10573911616	10160339226	20734250842
Q2FVV9_C153	Q2FVV9	SAOUHSC_02582	Putative formate dehydrogenase SAOUHSC_02582	no	CVEACQDIEVNETIR	C*VEACQDIEVNETIR	C	0.0238756	-0.137141	-0.0566328	3726417606	3587713178	7314130784
Q2FV60_C69	Q2FV60	crtN	Dehydrosqualene desaturase	no	DVFTACGK	DVFTAC*GK	C	0.0549341	-0.168054	-0.0565602	1064597264	1010478340	2075075604
Q2G126_C92	Q2G126	SAOUHSC_00330	Uncharacterized protein	no	HQQGQTDFETFCDEMAEAGIYK	HQQGQTDFETFC*DEMAEAGIYK	C	0.08151	-0.194069	-0.0562795	903421136	871352768	1774773904
Q2FX05_C19	Q2FX05	map	Methionine aminopeptidase	yes	EIGYICAK	EIGYIC*AK	C	-0.068342	-0.0441654	-0.0562537	5802531258	5580419198	11382950456
Q2FYZ9_C630	Q2FYZ9	mutS	DNA mismatch repair protein MutS	no	QVAIISIMAQMGAYVPCK	QVAIISIMAQMGAYVPC*K	C	-0.0701515	-0.0422633	-0.0562074	175775062	168519596	344294658
Q2FVI3_C170	Q2FVI3	SAOUHSC_02727	Uncharacterized protein	no	CIYVQPHSYTIENQQQNK	C*IYVQPHSYTIENQQQNK	C	0.0455434	-0.157519	-0.055988	1194512104	1162118516	2341172561
Q2G2D2_C251	Q2G2D2	nusA	Transcription termination/antitermination protein NusA	yes	ISVFSENNDIDAVGACVGAK	ISVFSENNDIDAVGAC*VGAK	C	0.0979155	-0.209625	-0.0558546	7476856242	7199649844	14676506086
Q2FZU6_C353	Q2FZU6	rocD	Ornithine aminotransferase	no	GLFIGVELNESARPYCEALKEEGLLCK	GLFIGVELNESARPYC*EALKEEGLLCK	C	0.0435921	-0.151225	-0.0538167	2198017158	2148593444	4346610602
Q2FXX2_C98	Q2FXX2	SAOUHSC_01708	UPF0271 protein SAOUHSC_01708	no	NIDISNDEIYNLMIYQLGALQGFCR	NIDISNDEIYNLMIYQLGALQGFC*R	C	0.0139504	-0.120937	-0.0534932	1643936563	1220920456	2458224443
Q2FUY3_C201	Q2FUY3	SAOUHSC_02962	Tributyrin esterase, putative	no	LLIMCGK	LLIMC*GK	C	0.0810059	-0.187685	-0.0533394	965077244	923886506	1888963750
Q2G1R8_C31	Q2G1R8	SAOUHSC_00034	Uncharacterized protein	no	MMEEGKDCK	MMEEGKDC*K	C	-0.00937063	-0.0964434	-0.052907	857729890	828938135	1686668025
Q2FY60_C330	Q2FY60	SAOUHSC_01605	6-phosphogluconate dehydrogenase, decarboxylating	yes	ICSYAQGFAQMR	IC*SYAQGFAQMR	C	0.040637	-0.145943	-0.0526532	2231750688	2148871140	4380621828
Q2G1T2_C7	Q2G1T2	SAOUHSC_00826	Uncharacterized protein	no	MDNHNQCNYVNPQNVSLDWECFIISK	MDNHNQC*NYVNPQNVSLDWECFIISK	C	0.0293936	-0.132764	-0.0516854	1276195330	1225756990	2501952320
Q2FXU4_C191	Q2FXU4	hisS	Histidine--tRNA ligase	yes	HFEPVIHEFCSDCQSR	HFEPVIHEFC*SDCQSR	C	-0.0355969	-0.0671496	-0.0513733	982423856	948377952	1930801808
Q2FWD5_C32	Q2FWD5	SAOUHSC_02364	Uncharacterized protein	no	CNDCSAHFSDMKR	CNDC*SAHFSDMKR	C	0.00817025	-0.11064	-0.0512348	40627284	39080880	79708164
Q2FUX7_C135	Q2FUX7	arcA	Arginine deiminase	no	CTHLVEYMDDKYPFYLDPMPNLYFTR	C*THLVEYMDDKYPFYLDPMPNLYFTR	C	0.0837677	-0.186134	-0.0511834	290117698	282017288	572134986
Q2FXR8_C317	Q2FXR8	valS	Valine--tRNA ligase	yes	YEGMDRFDCR	YEGMDRFDC*R	C	0.340351	-0.442274	-0.050961	83136412	81672314	164808726
Q2FZJ6_C140	Q2FZJ6	folD	Bifunctional protein FolD	no	LYIDEQTFVPCTPLGIMEILK	LYIDEQTFVPC*TPLGIMEILK	C	0.0649953	-0.166752	-0.0508785	93194962619	89824008467	183009183601
Q2G0N5_C355	Q2G0N5	rpoC	DNA-directed RNA polymerase subunit beta'	yes	MYQCGLPK	MYQC*GLPK	C	0.132718	-0.234024	-0.0506527	1852139232	1856393860	3708533092
Q2FZZ6_C35	Q2FZZ6	SAOUHSC_00838	Uncharacterized protein	no	FVESVENGNLPVLPCIEMDLK	FVESVENGNLPVLPC*IEMDLK	C	0.0460344	-0.147029	-0.0504972	1429155952	1380949544	2810105496
Q93T05_C114	Q93T05	mutL	DNA mismatch repair protein MutL	no	TCTDNANGNEIYVENGEILNHKPAK	TC*TDNANGNEIYVENGEILNHKPAK	C	0.0969625	-0.197022	-0.0500299	96916672	93549296	190465968
Q2G220_C174	Q2G220	SAOUHSC_02980	Uncharacterized protein	no	SCDIESVESWK	SC*DIESVESWK	C	0.179846	-0.277815	-0.0489844	689874240	696418336	1386292576
Q2FVG5_C47	Q2FVG5	SAOUHSC_02747	Uncharacterized protein	no	ALIFNETELEEAYKWMHPCYTLNNK	ALIFNETELEEAYKWMHPC*YTLNNK	C	0.0960984	-0.194017	-0.0489595	321302006	315815228	637117234
Q2G294_C48	Q2G294	SAOUHSC_01846	Acetyl-CoA synthetase, putative	no	MNMAYECIDR	MNMAYEC*IDR	C	0.0450749	-0.142514	-0.0487194	3781809634	3661429498	7443239132
Q2G1K5_C298	Q2G1K5	SAOUHSC_00117	Capsular polysaccharide biosynthesis protein Cap5D, putative	no	TILVTGAGGSIGSEICR	TILVTGAGGSIGSEIC*R	C	0.0366598	-0.133878	-0.0486092	159005840	153615752	312621592
Q2FZC5_C117	Q2FZC5	SAOUHSC_01107	dITP/XTP pyrophosphatase	no	AQFVCVISMSGPDMETK	AQFVC*VISMSGPDMETK	C	0.130594	-0.227419	-0.0484127	933644552	901800784	1835445336
Q2G2C1_C259	Q2G2C1	SAOUHSC_01064	Pyruvate carboxylase	no	ICDAAIQLMENIK	IC*DAAIQLMENIK	C	0.0415835	-0.138206	-0.0483112	1798463040	1683026436	3481489476
Q2FW45_C11	Q2FW45	SAOUHSC_02472	Uncharacterized protein	no	MEIHVYTGPLCGFNEYINSEVK	MEIHVYTGPLC*GFNEYINSEVK	C	0.0534857	-0.148372	-0.047443	651310768	630988184	1282298952
Q2FV28_C200	Q2FV28	queH	Epoxyqueuosine reductase QueH	no	SIEMCNDYNIFR	SIEMC*NDYNIFR	C	0.0362469	-0.130089	-0.0469212	871263184	842300088	1713563272
Q2FZY5_C371	Q2FZY5	SAOUHSC_00849	Cysteine desulfurase	yes	AGHHCAQPLMK	AGHHC*AQPLMK	C	0.113855	-0.206554	-0.0463497	913549055	883630559	1797179614
Q2FV16_C62	Q2FV16	mqo	Probable malate:quinone oxidoreductase	no	NNAGTGHAALCELNYTVLQPDGSIDIEK	NNAGTGHAALC*ELNYTVLQPDGSIDIEK	C	0.015621	-0.108246	-0.0463125	102195917842	100281631050	202444249650
Q2FYG1_C250	Q2FYG1	gpsA	Glycerol-3-phosphate dehydrogenase [NAD(P)+]	no	LGADPMTFLGLGGIGDLIVTCTSTHSR	LGADPMTFLGLGGIGDLIVTC*TSTHSR	C	0.00507944	-0.0966854	-0.045803	7654455693	7422688106	15077143799
Q2FXU0_C64	Q2FXU0	apt	Adenine phosphoribosyltransferase	no	GFIIGCPVAYSMGIGFAPVR	GFIIGC*PVAYSMGIGFAPVR	C	0.0804781	-0.171583	-0.0455525	4153055200	4846507342	8123068972
Q2FXY7_C383	Q2FXY7	lepA	Elongation factor 4	no	EFGIELIATAPSVIYQCVLR	EFGIELIATAPSVIYQC*VLR	C	0.00846263	-0.0988124	-0.0451749	3939307226	3832147242	7771454468
Q2FXX2_C221	Q2FXX2	SAOUHSC_01708	UPF0271 protein SAOUHSC_01708	no	EVTLQADTICVHGDGEHALLFVSK	EVTLQADTIC*VHGDGEHALLFVSK	C	0.00797397	-0.0982915	-0.0451588	7950361252	7714460002	15664821254
Q05615_C326	Q05615	aroA	3-phosphoshikimate 1-carboxyvinyltransferase	no	AIDELPVIALLCTQAVGTSTIK	AIDELPVIALLC*TQAVGTSTIK	C	0.0613872	-0.149515	-0.0440638	2298119590	2217609112	4515728702
Q2FZJ0_C496	Q2FZJ0	purL	Phosphoribosylformylglycinamidine synthase subunit PurL	no	NLIAVGATPLAMTDCLNYGSPEK	NLIAVGATPLAMTDC*LNYGSPEK	C	0.0170013	-0.104864	-0.0439311	6745576768	6544776586	13290353354
Q2FXF5_C15	Q2FXF5	arsC	Arsenate reductase	no	TIYFICTGNSCR	TIYFICTGNSC*R	C	-0.0909556	0.00351095	-0.0437223	644275832	638836160	1283111992
Q2G144_C54	Q2G144	SAOUHSC_00311	Uncharacterized protein	no	QLNAPSDIEVEHSDIMTASPEMADLFICGR	QLNAPSDIEVEHSDIMTASPEMADLFIC*GR	C	0.113281	-0.200625	-0.043672	599648119	584056626	1183704745
Q2FZS0_C112	Q2FZS0	fabH	3-oxoacyl-[acyl-carrier-protein] synthase 3	yes	VASMDQLAACSGFMYSMITAK	VASMDQLAAC*SGFMYSMITAK	C	-0.0823647	-0.0048287	-0.0435967	26607731040	26074710700	52682441740
Q2G046_C122	Q2G046	uvrA	UvrABC system protein A	no	VGKPYCPNHNIEIESQTVQQMVDR	VGKPYC*PNHNIEIESQTVQQMVDR	C	0.0467114	-0.133603	-0.0434457	1052409172	1021905956	2074315128
Q2FWW3_C407	Q2FWW3	SAOUHSC_02158	Uncharacterized protein	no	IAFSCVEKEDIPHVFDSIAK	IAFSC*VEKEDIPHVFDSIAK	C	-0.00542153	-0.0808343	-0.0431279	32759129092	31863974028	64559896112
Q2FZC7_C234	Q2FZC7	SAOUHSC_01105	Iron-sulphur subunit of succinate dehydrogenase, putative	no	LNALMGTGGLQQCGNSQNCVNACPK	LNALMGTGGLQQCGNSQNC*VNACPK	C	0.106495	-0.19223	-0.0428676	4235002072	4319842920	8498521832
Q2G297_C180	Q2G297	SAOUHSC_01696	Uncharacterized protein	no	TIDCLNYYNYSDER	TIDC*LNYYNYSDER	C	0.0961813	-0.181866	-0.0428426	337321160	315109180	652430340
Q2FXQ4_C197	Q2FXQ4	SAOUHSC_01781	Uncharacterized protein	no	FANCTQELTIEK	FANC*TQELTIEK	C	-0.128254	0.0444965	-0.0418789	230109078	72302376	146157854
Q2FVV9_C592	Q2FVV9	SAOUHSC_02582	Putative formate dehydrogenase SAOUHSC_02582	no	GHNNVQGCSDMGSMPDK	GHNNVQGC*SDMGSMPDK	C	0.0234182	-0.106745	-0.0416632	9569145082	9259382242	18828527324
Q2FYG9_C148	Q2FYG9	aroC	Chorismate synthase	no	VAVGALCK	VAVGALC*K	C	0.00103054	-0.0837163	-0.0413429	1226780896	1193292480	2420073376
Q2FZ69_C16	Q2FZ69	SAOUHSC_01173	Uncharacterized protein	no	HCNEFINHSNDSNLSSSHDVDESSTK	HC*NEFINHSNDSNLSSSHDVDESSTK	C	0.379366	-0.460925	-0.0407796	299472866	293590322	593063188
Q2G0S3_C100	Q2G0S3	glmU	Bifunctional protein GlmU	yes	EGTTIVVCGDTPLITK	EGTTIVVC*GDTPLITK	C	-0.015934	-0.0647633	-0.0403487	19181529012	18666920570	37848449582
Q2FWE5_C64	Q2FWE5	glyA	Serine hydroxymethyltransferase	no	YYGGCEFVDVTESIAIDR	YYGGC*EFVDVTESIAIDR	C	-0.149615	0.06906	-0.0402775	577583742	558581260	1136165002
Q2FY13_C92	Q2FY13	SAOUHSC_01661	Uncharacterized protein	yes	LGDGLSVIQPEDVIDNITICGMGGPLIAK	LGDGLSVIQPEDVIDNITIC*GMGGPLIAK	C	0.0439772	-0.123425	-0.0397241	513786632	499779584	1013566216
O06446_C775	O06446	secA1	Protein translocase subunit SecA 1	yes	DYQNEGHELFDIMMQNIEEDTCK	DYQNEGHELFDIMMQNIEEDTC*K	C	0.0196071	-0.0987444	-0.0395686	1627582838	1581938786	3209521624
Q2G234_C354	Q2G234	SAOUHSC_02134	Nitric oxide synthase oxygenase	no	ESNANQCPFHH	ESNANQC*PFHH	C	-0.14167	0.0626419	-0.0395139	94281200	92057772	186338972
Q2FZL5_C72	Q2FZL5	menB	1,4-dihydroxy-2-naphthoyl-CoA synthase	no	ARDDQNVSVIVLTGEGDLAFCSGGDQK	ARDDQNVSVIVLTGEGDLAFC*SGGDQK	C	-0.0720575	-0.00690681	-0.0394821	8455744108	8211797764	16667541872
Q2FZG9_C406	Q2FZG9	rnj1	Ribonuclease J 1	yes	AHGETGVECGVEEDNVFIFDIGDVLALTHDSAR	AHGETGVEC*GVEEDNVFIFDIGDVLALTHDSAR	C	0.087532	-0.163262	-0.0378649	5995437078	5882688650	11878125728
Q2G095_C177	Q2G095	SAOUHSC_00726	Uncharacterized protein	no	CGIVTTDTINDWLVIGYTPLSLFNPK	C*GIVTTDTINDWLVIGYTPLSLFNPK	C	-0.0952096	0.0209887	-0.0371104	59569481	58501937	118071418
Q2FVC3_C403	Q2FVC3	SAOUHSC_02790	Uncharacterized protein	no	LQAALESDILCPFHYFGVTDYVHQGIKEDDVTK	LQAALESDILC*PFHYFGVTDYVHQGIKEDDVTK	C	0.141272	-0.211846	-0.0352872	250324852	241437770	491762622
Q2FV11_C478	Q2FV11	betA	Oxygen-dependent choline dehydrogenase	no	DGETALHPSCSAK	DGETALHPSC*SAK	C	0.0571029	-0.126656	-0.0347768	544347978	543477054	1048168546
Q2FZR5_C173	Q2FZR5	SAOUHSC_00925	Uncharacterized protein	no	IVIATALACEPK	IVIATALAC*EPK	C	0.0184016	-0.0870439	-0.0343212	602372248	587200578	1189572826
Q2FWY3_C261	Q2FWY3	SAOUHSC_02138	Uncharacterized protein	no	FINCEGGIR	FINC*EGGIR	C	0.0693808	-0.136022	-0.0333208	245710640	238887216	484597856
Q2G0M8_C113	Q2G0M8	SAOUHSC_00532	Uncharacterized protein	no	GTEAAIAYQSGFNCNMAAISAVMNK	GTEAAIAYQSGFNC*NMAAISAVMNK	C	0.0258428	-0.0905151	-0.0323362	1494500084	1465490424	2959990508
Q2FZ05_C106	Q2FZ05	SAOUHSC_01266	Uncharacterized protein	no	AKPVKPEGCHAQLIELPFTATAK	AKPVKPEGC*HAQLIELPFTATAK	C	0.113702	-0.17703	-0.0316643	214366616	211378992	425745608
Q2FY08_C230	Q2FY08	glyQS	Glycine--tRNA ligase	yes	EFEQMELEFFCKPGEEIEWQNYWK	EFEQMELEFFC*KPGEEIEWQNYWK	C	0.0901166	-0.152958	-0.0314208	1173516960	1154536904	2328053864
Q2G1R5_C164	Q2G1R5	SAOUHSC_00037	Uncharacterized protein	no	CGGAPMK	C*GGAPMK	C	0.119183	-0.180968	-0.0308922	1322725984	1294764816	2617490800
Q2G1S3_C179	Q2G1S3	purA	Adenylosuccinate synthetase	no	GMFNETCPSFDDIFEEYYAAGQR	GMFNETC*PSFDDIFEEYYAAGQR	C	0.0335006	-0.0928981	-0.0296987	1809390028	1777198422	3586588450
Q2G1C4_C315	Q2G1C4	tarJ'	Ribulose-5-phosphate reductase 2	no	GHEINVCTMQDIVQAFEMDLSTSWGK	GHEINVC*TMQDIVQAFEMDLSTSWGK	C	-0.0557547	-0.00302821	-0.0293915	604958440	592467832	1197426272
Q2FZV4_C50	Q2FZV4	SAOUHSC_00881	Uncharacterized protein	yes	QPFGYLHGGASIALGETACSLGSANLIDTTK	QPFGYLHGGASIALGETAC*SLGSANLIDTTK	C	-0.00624148	-0.0525411	-0.0293913	2319347220	2274303080	4593650300
Q2G1W2_C221	Q2G1W2	pckA	Phosphoenolpyruvate carboxykinase (ATP)	no	GIFSVMNYLLPMQDIMSMHCSANVGEK	GIFSVMNYLLPMQDIMSMHC*SANVGEK	C	0.0187012	-0.0771975	-0.0292482	163697605	160429999	324127604
Q2FXH2_C498	Q2FXH2	leuS	Leucine--tRNA ligase	yes	ETNTMPQWAGSCWYYLR	ETNTMPQWAGSC*WYYLR	C	-0.0334545	-0.0244665	-0.0289605	3571271174	3503036006	7074307180
Q2FZT1_C82	Q2FZT1	SAOUHSC_00909	Uncharacterized protein	no	TCHEILDLGIAQNIIQGLQQYQVSNIIAEVK	TC*HEILDLGIAQNIIQGLQQYQVSNIIAEVK	C	0.0154512	-0.072871	-0.0287099	2971981244	2916582966	5888564210
Q2G1Z8_C1138	Q2G1Z8	polC	DNA polymerase III PolC-type	yes	TIPVDDKEVMQIFSTPESLGVTEDEILCK	TIPVDDKEVMQIFSTPESLGVTEDEILC*K	C	0.0410446	-0.0984265	-0.0286909	1695397744	1657421376	3352819120
Q2FV63_C13	Q2FV63	copZ	Copper chaperone CopZ	no	SQEILNVEGMSCGHCK	SQEILNVEGMSC*GHCK	C	0.0742917	-0.131491	-0.0285994	3533332016	3464893198	6998225214
Q2G012_C232	Q2G012	emp	Extracellular matrix protein-binding protein emp	no	INHFCVVPQINSFK	INHFC*VVPQINSFK	C	0.0368194	-0.0933386	-0.0282596	241598624	236928800	478527424
Q2FZZ3_C61	Q2FZZ3	SAOUHSC_00841	Uncharacterized protein	no	IDLNFYPQFCK	IDLNFYPQFC*K	C	0.159495	-0.215905	-0.0282054	1420797864	1399602268	2820400132
Q2G037_C87	Q2G037	whiA	Putative sporulation transcription regulator WhiA	no	NNIYICR	NNIYIC*R	C	-0.025283	-0.029313	-0.027298	81158332	79777312	160935644
Q2FWZ3_C411	Q2FWZ3	SAOUHSC_02113	RNA methyltransferase, TrmA family, putative	no	RIVYISCNPATQQR	RIVYISC*NPATQQR	C	0.0950914	-0.149157	-0.0270328	172665263	170458930	343124193
Q2FYJ1_C61	Q2FYJ1	SAOUHSC_01454	Uncharacterized protein	no	HIFSAIHEIRPTHVAVCWDMGQSTFR	HIFSAIHEIRPTHVAVC*WDMGQSTFR	C	0.140204	-0.191644	-0.02572	394942720	389133504	784076224
Q2G248_C259	Q2G248	SAOUHSC_01852	Uncharacterized protein	no	GLSATIEEFVYAAEYIASQGNQNIILCER	GLSATIEEFVYAAEYIASQGNQNIILC*ER	C	0.0610311	-0.112349	-0.0256587	9.45584e+07	9.35524e+07	188110756
Q2FV95_C112	Q2FV95	SAOUHSC_02839	L-serine dehydratase, iron-sulfur-dependent, alpha subunit	no	GAIATNEVNAAMGIICATPTAGSSGTIPGALFK	GAIATNEVNAAMGIIC*ATPTAGSSGTIPGALFK	C	0.22821	-0.278393	-0.0250917	135390524	148022708	283413232
Q2FVA5_C185	Q2FVA5	SAOUHSC_02828	Uncharacterized protein	no	THDLDAAYQCYIEQLGFQHVSDFPR	THDLDAAYQC*YIEQLGFQHVSDFPR	C	0.152338	-0.202082	-0.024872	331207922	326705526	657913448
Q2G1Z9_C154	Q2G1Z9	nadK	NAD kinase	yes	FRGDGLCVSTPSGSTAYNK	FRGDGLC*VSTPSGSTAYNK	C	0.0278065	-0.0772055	-0.0246995	176644960	172530148	349175108
P95689_C356	P95689	serS	Serine--tRNA ligase	yes	EISSCSNCTDFQAR	EISSCSNC*TDFQAR	C	-0.0129486	-0.0346505	-0.0237995	1201808808	1181673300	2383482108
Q2FXK4_C107	Q2FXK4	SAOUHSC_01830	Uncharacterized protein	no	IPTLDEVLSLCLK	IPTLDEVLSLC*LK	C	0.243475	-0.289713	-0.023119	67668768	66233934	133902702
Q2FXJ9_C125	Q2FXJ9	SAOUHSC_01835	Uncharacterized protein	no	LQNISTNLADCFNLNEQLPLQFLDNVK	LQNISTNLADC*FNLNEQLPLQFLDNVK	C	0.0424363	-0.0883048	-0.0229342	581619160	572302544	1153921704
Q2FYR8_C148	Q2FYR8	SAOUHSC_01367	Anthranilate synthase component II, putative	no	TKDCIQSFEHK	TKDC*IQSFEHK	C	-0.346788	0.301258	-0.0227652	582006816	570603000	1152609816
Q2G292_C129	Q2G292	SAOUHSC_01849	Uncharacterized protein	no	VLNGCHLGGGLHHAQPGR	VLNGC*HLGGGLHHAQPGR	C	0.0923821	-0.136914	-0.022266	121975940	119765788	241741728
Q2G2G2_C17	Q2G2G2	saeR	Response regulator SaeR	no	THLLIVDDEQDIVDICQTYFEYEGYK	THLLIVDDEQDIVDIC*QTYFEYEGYK	C	0.128526	-0.173016	-0.0222448	538433320	531726692	1070160012
Q2G2L2_C236	Q2G2L2	SAOUHSC_00637	Uncharacterized protein	no	LNETFMSSTDCSDPSQR	LNETFMSSTDC*SDPSQR	C	0.0678343	-0.110386	-0.0212757	1477006978	1451567362	2928574340
Q93T05_C646	Q93T05	mutL	DNA mismatch repair protein MutL	no	EAEDPFTCPHGRPIIINFSK	EAEDPFTC*PHGRPIIINFSK	C	0.0757496	-0.117615	-0.0209328	1555945548	1531177664	3087123212
Q2G1C7_C72	Q2G1C7	SAOUHSC_00198	Uncharacterized protein	no	KGDVIGIFAPNDIAILDLLFACFK	KGDVIGIFAPNDIAILDLLFAC*FK	C	0.0467505	-0.0879568	-0.0206032	717881704	713888960	1431770664
Q2FZC6_C184	Q2FZC6	murI	Glutamate racemase	yes	NSESDTVILGCTHYPLLYKPIYDYFGGK	NSESDTVILGC*THYPLLYKPIYDYFGGK	C	0.0119578	-0.0507243	-0.0193833	1319272972	1285863884	2605136856
Q2FV77_C366	Q2FV77	SAOUHSC_02859	3-hydroxy-3-methylglutaryl coenzyme A reductase	yes	ASLELLNVESAQELGHVVAAVGLAQNFAACR	ASLELLNVESAQELGHVVAAVGLAQNFAAC*R	C	0.0392875	-0.0777773	-0.0192449	4834824042	4779376560	9614200602
Q2G0G6_C194	Q2G0G6	SAOUHSC_00603	Uncharacterized protein	no	ENEAVLQYCVDHQITFIPYFPLASGILAGK	ENEAVLQYC*VDHQITFIPYFPLASGILAGK	C	0.0713474	-0.109653	-0.0191526	687158679	679927171	1367085850
Q2FWB9_C58	Q2FWB9	deoC	Deoxyribose-phosphate aldolase	no	LADSEVLVCTVIGFPLGASTTATK	LADSEVLVC*TVIGFPLGASTTATK	C	0.00400302	-0.0411756	-0.0185863	1585610559	1580877492	3166488051
Q2FWH6_C63	Q2FWH6	SAOUHSC_02315	DNA-binding response regulator, putative	no	IQIDKPDVILLDLGLPDKDGLCLISEIR	IQIDKPDVILLDLGLPDKDGLC*LISEIR	C	0.1275	-0.160453	-0.0164764	2198525498	2174309432	4372834930
Q2FYS0_C338	Q2FYS0	SAOUHSC_01365	Uncharacterized protein	no	LLYAYCLSPIE	LLYAYC*LSPIE	C	0.206809	-0.238465	-0.015828	30037938	28939433	58977371
Q2FWL2_C302	Q2FWL2	tsaD	tRNA N6-adenosine threonylcarbamoyltransferase	yes	LCTDNAAMIGVAGHYLYQQGR	LC*TDNAAMIGVAGHYLYQQGR	C	0.111517	-0.142128	-0.0153057	4695357440	4651107580	9346465020
Q2FY32_C136	Q2FY32	aroK	Shikimate kinase	no	QLNDLYCSR	QLNDLYC*SR	C	0.0431947	-0.0734709	-0.0151381	184962520	182960008	367922528
Q2FZL8_C369	Q2FZL8	SAOUHSC_00982	Uncharacterized protein	no	AQATLFAGCGIVK	AQATLFAGC*GIVK	C	-0.0347082	0.00639428	-0.014157	876678798	841580060	1696297492
Q2FXJ5_C37	Q2FXJ5	tyrS	Tyrosine--tRNA ligase	yes	EQVTLYCGADPTADSLHIGHLLPFLTLR	EQVTLYC*GADPTADSLHIGHLLPFLTLR	C	0.131314	-0.15927	-0.013978	706681696	695115280	1401796976
Q2G1X7_C37	Q2G1X7	queE	7-carboxy-7-deazaguanine synthase	no	CSWCDSAFTWDGSAK	C*SWCDSAFTWDGSAK	C	0.532731	-0.559562	-0.0134154	120293412	86084908	173289944
Q2G1G2_C420	Q2G1G2	SAOUHSC_00162	Type I restriction enzyme R Protein	no	CLHTYLIR	C*LHTYLIR	C	0.274787	-0.298462	-0.0118372	306022368	301320944	607343312
Q2FZM1_C69	Q2FZM1	SAOUHSC_00979	Uncharacterized protein	no	VAGCIISYSGENELKYEK	VAGC*IISYSGENELKYEK	C	-0.0409674	0.0173851	-0.0117912	194263616	192735384	386999000
Q2G2C3_C38	Q2G2C3	SAOUHSC_01062	UPF0358 protein SAOUHSC_01062	no	VQLDNLTLPSCPLYEEVLDTQMFGLQK	VQLDNLTLPSC*PLYEEVLDTQMFGLQK	C	0.124175	-0.146777	-0.011301	720172480	717933472	1438105952
Q2G2J8_C226	Q2G2J8	SAOUHSC_01413	Uncharacterized protein SAOUHSC_01413	no	ALLDLCDLITVMPVER	ALLDLC*DLITVMPVER	C	0.0666154	-0.089078	-0.0112313	2964529190	2941385384	5905914574
Q2G030_C128	Q2G030	tpiA	Triosephosphate isomerase	yes	HGMTPIICVGETDEERESGK	HGMTPIIC*VGETDEERESGK	C	0.231338	-0.253533	-0.0110974	445688198	443323686	889011884
Q2G0U7_C4	Q2G0U7	SAOUHSC_00429	MutT/nudix family protein, putative	no	CVCLVEETADK	C*VCLVEETADK	C	0.330209	-0.351008	-0.0103994	147062544	149724976	296787520
Q2FW16_C84	Q2FW16	rplN	50S ribosomal protein L14	yes	FDENACVIIR	FDENAC*VIIR	C	-0.0334843	0.0142525	-0.00961587	21694125327	2.15483e+10	4.32424e+10
Q2FZ72_C525	Q2FZ72	carB	Carbamoyl-phosphate synthase large chain	no	MVDTCAAEFESSTPYYYGTYETENESIVTDKEK	MVDTC*AAEFESSTPYYYGTYETENESIVTDKEK	C	0.0863684	-0.103446	-0.00853874	2222737032	2191127240	4413864272
Q2FY04_C100	Q2FY04	SAOUHSC_01670	Cytidine deaminase	no	ELCDDDMPVYMTNHK	ELC*DDDMPVYMTNHK	C	0.0939666	-0.11079	-0.00841167	2082923805	2075304823	4158228628
Q2G0N7_C69	Q2G0N7	SAOUHSC_00523	Uncharacterized protein	no	IADVGCGYGPIGLMIAK	IADVGC*GYGPIGLMIAK	C	0.0702719	-0.0863321	-0.00803009	836506546	804125092	1640631638
Q2G1C4_C38	Q2G1C4	tarJ'	Ribulose-5-phosphate reductase 2	no	QFDVTYNNVDIYGNHVIVRPLYLSICAADQR	QFDVTYNNVDIYGNHVIVRPLYLSIC*AADQR	C	0.00470439	-0.0184851	-0.00689034	454768056	454101552	908869608
Q2FZ04_C50	Q2FZ04	SAOUHSC_01267	Uncharacterized protein	no	AAANIGLEPEEVAIITGIGCSGR	AAANIGLEPEEVAIITGIGC*SGR	C	0.121868	-0.134419	-0.00627561	1172914762	1143794121	2316708883
Q2FZU6_C216	Q2FZU6	rocD	Ornithine aminotransferase	no	ELCDEHNVLFIADEIQAGLGR	ELC*DEHNVLFIADEIQAGLGR	C	0.172868	-0.184284	-0.00570804	9965775068	9964627552	19930402620
Q2G2X1_C173	Q2G2X1	SAOUHSC_00454	DNA polymerase III, delta prime subunit, putative	yes	WCELLLTNKPMALIGIIDLLK	WC*ELLLTNKPMALIGIIDLLK	C	0.10873	-0.119962	-0.00561584	97991152	98236116	196227268
Q2G198_C42	Q2G198	SAOUHSC_00247	Uncharacterized protein	no	SCTGTTGQTQYGFIGTGTDMEGFIYGDGVNEHGVAISTQYFR	SC*TGTTGQTQYGFIGTGTDMEGFIYGDGVNEHGVAISTQYFR	C	0.336459	-0.347199	-0.00536994	165270564	148974320	314244884
Q2FXT9_C251	Q2FXT9	SAOUHSC_01744	Uncharacterized protein	no	VLNDQCPTSVK	VLNDQC*PTSVK	C	0.263645	-0.273475	-0.00491515	343813078	350130156	693943234
Q2G0R8_C378	Q2G0R8	mfd	Transcription-repair-coupling factor	no	FSCKPVQQFYGQYDIMR	FSC*KPVQQFYGQYDIMR	C	0.167687	-0.175436	-0.00387462	112279744	106690804	218970548
Q2FY33_C223	Q2FY33	gcvT	Aminomethyltransferase	no	IWDGLLEYNVMPCGLGAR	IWDGLLEYNVMPC*GLGAR	C	-0.0469707	0.0394703	-0.00375016	7272867736	7088609092	14343088320
Q2FX00_C94	Q2FX00	SAOUHSC_02106	Uncharacterized protein	yes	EAIEDGMPGLTICGGYQFLGK	EAIEDGMPGLTIC*GGYQFLGK	C	0.0519959	-0.0585032	-0.00325365	1049234372	1.06252e+09	2.11175e+09
Q2FXF9_C245	Q2FXF9	SAOUHSC_01889	Riboflavin biosynthesis protein RibD	no	SCDLTTILHNLYK	SC*DLTTILHNLYK	C	-0.0133065	0.00949634	-0.00190508	271753436	271381736	543135172
Q2FYG6_C136	Q2FYG6	SAOUHSC_01486	Heptaprenyl diphosphate syntase component II, putative	no	VHQLISESIVDVCR	VHQLISESIVDVC*R	C	0.0341345	-0.0377919	-0.00182872	1073812756	1092465786	2142984010
Q2FXN3_C230	Q2FXN3	SAOUHSC_01802	Uncharacterized protein	no	GLIPNVDFYSASVYHCMEIPHDLFTPIFAVSR	GLIPNVDFYSASVYHC*MEIPHDLFTPIFAVSR	C	0.0468554	-0.0458191	0.000518127	560369504	559741332	1120110836
Q2G0D6_C190	Q2G0D6	SAOUHSC_00669	Uncharacterized protein	no	CQIVANNFETIIMK	C*QIVANNFETIIMK	C	0.00279808	-0.00131765	0.000740217	4764531140	4768680306	9533211446
Q2FZW0_C217	Q2FZW0	SAOUHSC_00875	Uncharacterized protein	no	IYNCDEPKDIDLVVWTAGIQPVEVVR	IYNC*DEPKDIDLVVWTAGIQPVEVVR	C	0.0462389	-0.043815	0.00121192	1944184022	1944373025	3888557047
Q2G0M7_C214	Q2G0M7	hchA	Protein/nucleic acid deglycase HchA	no	SPLEGYSVCVFPDSLDEGANIEIGYLPGR	SPLEGYSVC*VFPDSLDEGANIEIGYLPGR	C	0.0900094	-0.0869129	0.00154822	1061918344	1060857434	2122775778
Q2FZV7_C185	Q2FZV7	SAOUHSC_00878	NADH dehydrogenase-like protein SAOUHSC_00878	no	IPELCSK	IPELC*SK	C	0.0669379	-0.0610593	0.00293932	7393147392	7429123224	14822270616
Q2G1W4_C44	Q2G1W4	metK	S-adenosylmethionine synthase	yes	VACETTVTTGMALIAGEISTTTYVDIPK	VAC*ETTVTTGMALIAGEISTTTYVDIPK	C	0.178906	-0.172158	0.0033739	4280549500	4311024580	8591574080
Q2G2J8_C57	Q2G2J8	SAOUHSC_01413	Uncharacterized protein SAOUHSC_01413	no	LAETLSEVVDTPMHQVNCSVDLDTESLLGFK	LAETLSEVVDTPMHQVNC*SVDLDTESLLGFK	C	0.00614501	0.000847633	0.00349632	2092681900	2099888348	4192570248
Q2FZ03_C54	Q2FZ03	SAOUHSC_01268	Uncharacterized protein	no	VGPLETTVQGNMNECLILIQSLNER	VGPLETTVQGNMNEC*LILIQSLNER	C	0.117141	-0.108419	0.00436106	1802702722	1771269216	3573971938
Q2FXH0_C52	Q2FXH0	SAOUHSC_01877	Uncharacterized protein	no	DGTVAHGGCTFCSAAGSGDFAGNR	DGTVAHGGC*TFCSAAGSGDFAGNR	C	-0.123576	0.132411	0.00441761	41213096	41024508	82237604
Q2FZ74_C207	Q2FZ74	pyrC	Dihydroorotase	no	SKELGIPGIPNICESVQIAR	SKELGIPGIPNIC*ESVQIAR	C	0.209341	-0.198437	0.00545213	674296552	678892848	1353189400
Q2FWX8_C339	Q2FWX8	SAOUHSC_02143	Uncharacterized protein SAOUHSC_02143	no	VASEGVCVIF	VASEGVC*VIF	C	0.180644	-0.169724	0.00546003	395326740	409015792	804342532
Q2FV59_C44	Q2FV59	crtM	Dehydrosqualene synthase	no	AVWAIYAVCR	AVWAIYAVC*R	C	0.159719	-0.1485	0.00560975	539536142	505537548	1030519260
Q2FWC7_C48	Q2FWC7	coaW	Type II pantothenate kinase	yes	LCLTGGNAGVIAENINIPAQIFVEFDAASQGLGILLK	LC*LTGGNAGVIAENINIPAQIFVEFDAASQGLGILLK	C	0.0861796	-0.073912	0.00613383	30580938	31447273	62028211
Q2G0I3_C25	Q2G0I3	SAOUHSC_00582	Uncharacterized protein	no	FNSSSLAELTCLNPVQLR	FNSSSLAELTC*LNPVQLR	C	0.0964619	-0.0840485	0.00620668	264757003	270311574	535068577
Q2G2G7_C134	Q2G2G7	SAOUHSC_01054	UPF0637 protein SAOUHSC_01054	no	VCLDHMKPDKPFIK	VC*LDHMKPDKPFIK	C	0.0812149	-0.0649146	0.00815014	6816323734	6800017646	13616341380
Q2FZY3_C231	Q2FZY3	SAOUHSC_00851	UPF0051 protein SAOUHSC_00851	yes	TLIIADEGASVHYVEGCTAPVYTTSSLHSAVVEIIVHK	TLIIADEGASVHYVEGC*TAPVYTTSSLHSAVVEIIVHK	C	-0.0402999	0.0566239	0.008162	2378582644	2389258426	4761408154
Q2FWY3_C46	Q2FWY3	SAOUHSC_02138	Uncharacterized protein	no	GTYDICKPLTIYGNTTLLLDNETILR	GTYDIC*KPLTIYGNTTLLLDNETILR	C	0.0381294	-0.0216895	0.00821997	878011680	882836952	1760848632
Q2FZW9_C24	Q2FZW9	SAOUHSC_00866	D-isomer specific 2-hydroxyacid dehydrogenase, NAD binding domain protein	no	DADACFITLSEQIDAEILAQSPNLK	DADAC*FITLSEQIDAEILAQSPNLK	C	0.159225	-0.142177	0.00852417	1190063360	1202865448	2392928808
P60430_C188	P60430	rplB	50S ribosomal protein L2	yes	MILSTCR	MILSTC*R	C	0.0978422	-0.0800193	0.00891145	2715442374	2715591974	5431034348
Q2G1S2_C242	Q2G1S2	SAOUHSC_00462	Uncharacterized protein	no	GLSYEEVCEQTTK	GLSYEEVC*EQTTK	C	0.119239	-0.100048	0.00959576	319136764	339558868	658695632
Q2G0M6_C293	Q2G0M6	araB	Ribulokinase	no	DKEMTMVMGTSTCHLMLNEK	DKEMTMVMGTSTC*HLMLNEK	C	0.152332	-0.132124	0.0101041	554611820	563031516	1117643336
Q2FV10_C289	Q2FV10	SAOUHSC_02933	Betaine aldehyde dehydrogenase	no	NPNIIFDDADFELAVDQALNGGYFHAGQVCSAGSR	NPNIIFDDADFELAVDQALNGGYFHAGQVC*SAGSR	C	-0.272187	0.294448	0.0111303	207106368	208206000	415312368
Q2FVT7_C193	Q2FVT7	SAOUHSC_02605	Uncharacterized protein	no	GVGGHAAKPEQCNDPVIVLAQLINSIQSIVSR	GVGGHAAKPEQC*NDPVIVLAQLINSIQSIVSR	C	0.131696	-0.109306	0.0111948	113261105	114694302	227955407
Q2FWG7_C56	Q2FWG7	SAOUHSC_02324	Uncharacterized protein	no	SIAENEGVNDTLVIELACLLHDTVDEK	SIAENEGVNDTLVIELAC*LLHDTVDEK	C	0.165405	-0.142961	0.0112217	110509392	1.10777e+08	2.21286e+08
P95689_C323	P95689	serS	Serine--tRNA ligase	yes	VILCTGDIGFSASK	VILC*TGDIGFSASK	C	0.192528	-0.168922	0.0118032	5594987650	5608548670	11203536320
Q2G1C4_C229	Q2G1C4	tarJ'	Ribulose-5-phosphate reductase 2	no	IDHAFECVGGK	IDHAFEC*VGGK	C	0.0356193	-0.00923762	0.0131908	1686154400	1703546109	3389700509
Q2FYZ0_C64	Q2FYZ0	SAOUHSC_01282	Glutathione peroxidase	no	YKDQGFVILGFPCNQFGGQEPGSGEEAAQNCK	YKDQGFVILGFPC*NQFGGQEPGSGEEAAQNCK	C	0.130296	-0.102972	0.0136622	20429041780	20638343154	41067384934
Q2FZW0_C271	Q2FZW0	SAOUHSC_00875	Uncharacterized protein	no	NVYVVGDCADLPHAPSAQLAEVQGDQIADVLK	NVYVVGDC*ADLPHAPSAQLAEVQGDQIADVLK	C	0.101396	-0.0731133	0.0141416	2898926894	2933185926	5832112820
Q2FYM2_C303	Q2FYM2	odhB	Dihydrolipoyllysine-residue succinyltransferase component of 2-oxoglutarate dehydrogenase complex	no	DCDKKNFAEIEAEIANLAVK	DC*DKKNFAEIEAEIANLAVK	C	0.0897962	-0.0612717	0.0142623	438106640	439817542	877924182
Q2FXM8_C232	Q2FXM8	pfkA	ATP-dependent 6-phosphofructokinase	yes	HSIVLVAEGCMTAQDCQK	HSIVLVAEGCMTAQDC*QK	C	0.0860043	-0.0557265	0.0151389	8317276024	11185268444	16691687422
Q2FZ25_C191	Q2FZ25	rpsB	30S ribosomal protein S2	yes	LNIPIVGIVDTNCDPDEIDYVIPANDDAIR	LNIPIVGIVDTNC*DPDEIDYVIPANDDAIR	C	0.100802	-0.0701718	0.0153153	77563445816	78371411678	155934857494
Q2G0G1_C37	Q2G0G1	adh	Alcohol dehydrogenase	no	ALKPGEALVQTEYCGVCHTDLHVK	ALKPGEALVQTEYCGVC*HTDLHVK	C	0.153713	-0.122834	0.0154394	3981677498	4017570144	7999247642
Q2G292_C238	Q2G292	SAOUHSC_01849	Uncharacterized protein	no	GEDIGYGHTVNVPLEPYTEDASFLECFK	GEDIGYGHTVNVPLEPYTEDASFLEC*FK	C	-0.0187675	0.0498747	0.0155536	310778884	313671672	624450556
Q2FYI3_C81	Q2FYI3	SAOUHSC_01464	Uncharacterized protein	no	KFELLIANIEQLSVECHFKR	KFELLIANIEQLSVEC*HFKR	C	0.13257	-0.0974993	0.0175354	245404348	202113888	394441436
Q2G078_C403	Q2G078	SAOUHSC_00742	Ribonucleoside-diphosphate reductase	yes	MSNLCTEIFQLQETSIINDYGIEDEIK	MSNLC*TEIFQLQETSIINDYGIEDEIK	C	0.0714401	-0.0335305	0.0189548	12263119790	12423075992	24686195782
Q2G1S1_C43	Q2G1S1	rsmI	Ribosomal RNA small subunit methyltransferase I	no	LCNHYDIPTPLK	LC*NHYDIPTPLK	C	0.0960205	-0.0578235	0.0190985	4398353268	4342295308	8632589944
Q2G2T8_C111	Q2G2T8	SAOUHSC_00712	Uncharacterized protein	no	SIENLQTDYLDLFLIHWPCEADGLFLETYK	SIENLQTDYLDLFLIHWPC*EADGLFLETYK	C	0.105194	-0.065969	0.0196125	57820594	60018332	117838926
Q2FWX9_C244	Q2FWX9	SAOUHSC_02142	Aldehyde dehydrogenase	no	FTNAGQTCVAPDYILVHESVKDDLITALSK	FTNAGQTC*VAPDYILVHESVKDDLITALSK	C	0.0309045	0.00855445	0.0197295	123100495	124792187	247892682
Q2G1B9_C38	Q2G1B9	tarJ	Ribulose-5-phosphate reductase 1	yes	QFEVTYNNVDIYSDYVIVRPLYMSICAADQR	QFEVTYNNVDIYSDYVIVRPLYMSIC*AADQR	C	0.0301307	0.00947729	0.019804	614904896	623176336	1238081232
Q2FZF1_C47	Q2FZF1	rpmF	50S ribosomal protein L32	yes	NCGSYNGEEVAAK	NC*GSYNGEEVAAK	C	0.226393	-0.18563	0.0203815	17949812718	18205867057	36155679775
Q2FZG9_C297	Q2FZG9	rnj1	Ribonuclease J 1	yes	HELLILCTGSQGEPMAALSR	HELLILC*TGSQGEPMAALSR	C	0.0870315	-0.0462386	0.0203964	16394295916	16611217250	33005513166
Q2G0S8_C209	Q2G0S8	SAOUHSC_00466	Putative 4-diphosphocytidyl-2-C-methyl-D-erythritol kinase	no	DYQQLCQSLSNR	DYQQLC*QSLSNR	C	0.292507	-0.251466	0.0205207	261385764	263695992	525081756
Q2FVP8_C248	Q2FVP8	SAOUHSC_02654	Ferredoxin--NADP reductase	no	CNTLLSETSSK	C*NTLLSETSSK	C	0.0377391	0.00550959	0.0216243	777763296	790319168	1568082464
Q2G0P6_C157	Q2G0P6	mcsB	Protein-arginine kinase	no	SLDISYDEQLGYLTTCPTNIGTGMR	SLDISYDEQLGYLTTC*PTNIGTGMR	C	-0.12218	0.168299	0.0230599	448201624	462196680	910398304
Q2G1Z3_C173	Q2G1Z3	SAOUHSC_00652	Iron compound ABC transporter, ATP-binding protein	no	TDIIFLDEPTTYLDICHQLEILELVQK	TDIIFLDEPTTYLDIC*HQLEILELVQK	C	0.135157	-0.0889316	0.0231128	1070326032	1089481920	2159807952
Q2FWC6_C175	Q2FWC6	SAOUHSC_02372	Uncharacterized protein	no	VRDEDFEECDLITIEGSVFGEWLDELRDDHK	VRDEDFEEC*DLITIEGSVFGEWLDELRDDHK	C	0.142748	-0.0961713	0.0232882	51507564	52502222	104009786
Q2G241_C108	Q2G241	gltX	Glutamate--tRNA ligase	yes	CYMTEEELEAER	C*YMTEEELEAER	C	0.00745575	0.0407647	0.0241102	678188800	690636696	1368825496
Q2FXV8_C543	Q2FXV8	recD2	ATP-dependent RecD-like DNA helicase	no	SFINCQANQIPTVVEK	SFINC*QANQIPTVVEK	C	0.355481	-0.30719	0.0241453	179775452	156716632	308777112
Q2FZD3_C378	Q2FZD3	mutS2	Endonuclease MutS2	no	NVYCDIGDEQSIEQSLSTFSSHMTNIVEILK	NVYC*DIGDEQSIEQSLSTFSSHMTNIVEILK	C	0.15102	-0.101712	0.0246539	215783680	218656704	434440384
Q2FVT0_C55	Q2FVT0	rpiA	Ribose-5-phosphate isomerase A	yes	GYNITGVCTSNK	GYNITGVC*TSNK	C	0.0860744	-0.0360803	0.024997	1155320016	1204909572	2360229588
Q2G157_C10	Q2G157	nanE	Putative N-acetylmannosamine-6-phosphate 2-epimerase	no	MLPHGLIVSCQALPDEPLHSSFIMSK	MLPHGLIVSC*QALPDEPLHSSFIMSK	C	0.0831293	-0.0323421	0.0253936	3675650888	3726868540	7402519428
Q2FXX1_C49	Q2FXX1	SAOUHSC_01709	Acetyl-CoA carboxylase, biotin carboxylase, putative	no	GDEQSLHVHLADQAICIGEANALDSYLNIDR	GDEQSLHVHLADQAIC*IGEANALDSYLNIDR	C	0.143453	-0.0893065	0.0270731	1271876090	1169089828	2379401456
Q2FVV9_C536	Q2FVV9	SAOUHSC_02582	Putative formate dehydrogenase SAOUHSC_02582	no	SLETFTMAFAEEATGIPESELIKFAEECAK	SLETFTMAFAEEATGIPESELIKFAEEC*AK	C	0.22214	-0.167419	0.0273604	239029684	265738872	504768556
Q2FVA7_C95	Q2FVA7	SAOUHSC_02826	Uncharacterized protein	no	VYMACLTEK	VYMAC*LTEK	C	0.0781189	-0.0231969	0.027461	636634688	303131376	601150032
Q2G282_C145	Q2G282	perR	Peroxide-responsive repressor PerR	no	MEIYGVCKECQDK	MEIYGVCKEC*QDK	C	0.0470676	0.00948917	0.0282784	281138096	286952624	568090720
Q2G1N2_C259	Q2G1N2	SAOUHSC_00076	Ornithine cyclodeaminase, putative	no	ADKVVVDDWSQCNR	ADKVVVDDWSQC*NR	C	0.150188	-0.0934115	0.0283884	874387168	894176728	1768563896
Q2FVT8_C225	Q2FVT8	SAOUHSC_02604	Uncharacterized protein	no	VNCVAPGPFWSPLQISGGQPQSK	VNC*VAPGPFWSPLQISGGQPQSK	C	0.150575	-0.0937493	0.0284129	7807084920	8405151692	16212236612
Q2FXT6_C259	Q2FXT6	tgt	Queuine tRNA-ribosyltransferase	no	YLMGVGSPDALIECSIR	YLMGVGSPDALIEC*SIR	C	0.143343	-0.0851684	0.0290871	360450056	366962709	727412765
Q2G2R8_C238	Q2G2R8	sspP	Staphopain A	no	ETQGNNGWCAGYTMSELLNATYNTNK	ETQGNNGWC*AGYTMSELLNATYNTNK	C	0.0472671	0.0123775	0.0298223	106961404	109025170	215986574
Q2FXZ5_C159	Q2FXZ5	SAOUHSC_01680	Ribosomal RNA small subunit methyltransferase E	no	LICDTIDNYDYILIAYEEEAKDGELSNFK	LIC*DTIDNYDYILIAYEEEAKDGELSNFK	C	0.186517	-0.125349	0.0305842	113998184	113304150	227302334
P95689_C353	P95689	serS	Serine--tRNA ligase	yes	EISSCSNCTDFQAR	EISSC*SNCTDFQAR	C	0.34748	-0.285346	0.0310671	257850072	261884424	519734496
Q2G0U9_C235	Q2G0U9	sle1	N-acetylmuramoyl-L-alanine amidase sle1	no	GYNTPVFSHQNLYTWGQCTYHVFNR	GYNTPVFSHQNLYTWGQC*TYHVFNR	C	0.219487	-0.156083	0.031702	2033023846	2103424308	4136448154
Q2FZ82_C886	Q2FZ82	ileS	Isoleucine--tRNA ligase	yes	VVDKLDDQATAYEHGDIVIEHADGEKCER	VVDKLDDQATAYEHGDIVIEHADGEKC*ER	C	0.0990386	-0.033852	0.0325933	425428578	435272932	860701510
Q2G1K2_C26	Q2G1K2	SAOUHSC_00120	UDP-N-acetylglucosamine 2-epimerase	no	ACDQYFNQILVHTGQNYDYTLNQIFFDDLELR	AC*DQYFNQILVHTGQNYDYTLNQIFFDDLELR	C	-0.0954125	0.160736	0.0326616	84448824	86289944	170738768
Q2G0Q0_C75	Q2G0Q0	pdxT	Pyridoxal 5'-phosphate synthase subunit PdxT	no	EALQNSTLPMFGTCAGLIVLAQDIVGEEGYLNK	EALQNSTLPMFGTC*AGLIVLAQDIVGEEGYLNK	C	0.0883371	-0.0227897	0.0327737	8280596404	8491355726	16771952130
Q2G2M6_C28	Q2G2M6	cysS	Cysteine--tRNA ligase	yes	MYVCGPTVYNYIHIGNARPAINYDVVR	MYVC*GPTVYNYIHIGNARPAINYDVVR	C	0.0657688	0.000254168	0.0330115	1518638488	1520550210	3005681990
Q2FV11_C126	Q2FV11	betA	Oxygen-dependent choline dehydrogenase	no	GNPMDYEGWAEPEGMETWDFAHCLPYFK	GNPMDYEGWAEPEGMETWDFAHC*LPYFK	C	0.211191	-0.144967	0.0331117	245732192	251486760	497218952
Q2FZY4_C66	Q2FZY4	SAOUHSC_00850	Uncharacterized protein	yes	FEGEGCSISMASASMMTQAVK	FEGEGC*SISMASASMMTQAVK	C	0.203433	-0.13573	0.0338517	1372517604	1406879982	2779397586
Q2FXI9_C1097	Q2FXI9	SAOUHSC_01857	Uncharacterized protein	no	ACGIHMLVATQRPSVNVITGLIK	AC*GIHMLVATQRPSVNVITGLIK	C	0.0807902	-0.0112299	0.0347802	554453856	567322976	1121776832
Q2FXJ0_C152	Q2FXJ0	murC	UDP-N-acetylmuramate--L-alanine ligase	yes	TSFLIGDGTGMGLPESDYFAFEACEYR	TSFLIGDGTGMGLPESDYFAFEAC*EYR	C	0.0828927	-0.0132177	0.0348375	1698919129	1744089801	3443008930
Q2FZ72_C34	Q2FZ72	carB	Carbamoyl-phosphate synthase large chain	no	TILVIGSGPIIIGQAAEFDYAGTQACLALKEEGYR	TILVIGSGPIIIGQAAEFDYAGTQAC*LALKEEGYR	C	0.17573	-0.105707	0.0350114	3.09478e+08	318451374	6.27929e+08
Q2FYK5_C247	Q2FYK5	thyA	Thymidylate synthase	yes	ECGLEVGEFVHTFGDAHIYSNHIDAIQTQLAR	EC*GLEVGEFVHTFGDAHIYSNHIDAIQTQLAR	C	0.112565	-0.0418519	0.0353565	1283355448	1319580738	2602936186
Q2FXY5_C299	Q2FXY5	SAOUHSC_01690	Uncharacterized protein	yes	HYQLDELLNIIDACAETDYK	HYQLDELLNIIDAC*AETDYK	C	0.0764083	-0.00480007	0.0358041	82637356	84472950	167110306
Q2G0L9_C109	Q2G0L9	tadA	tRNA-specific adenosine deaminase	no	GGCSGSLMNLLQQSNFNHR	GGC*SGSLMNLLQQSNFNHR	C	0.221073	-0.148831	0.0361212	2809141796	2835139942	5644281738
Q2G1B1_C199	Q2G1B1	SAOUHSC_00234	Uncharacterized protein	no	IGFSDIFFNVDQLTSSEASLLQLSTGEPCLR	IGFSDIFFNVDQLTSSEASLLQLSTGEPC*LR	C	0.049279	0.0245525	0.0369157	143487534	155393836	290755444
O05204_C335	O05204	ahpF	Alkyl hydroperoxide reductase subunit F	no	GVAFCPHCDGPLFENK	GVAFC*PHCDGPLFENK	C	0.121471	-0.0470259	0.0372226	21558874580	21167286730	42726161310
Q2FWD3_C161	Q2FWD3	SAOUHSC_02366	Uncharacterized protein	yes	ECQELVEK	EC*QELVEK	C	0.205775	-0.131139	0.0373177	5634813438	5564302506	11199115944
Q2FWC6_C17	Q2FWC6	SAOUHSC_02372	Uncharacterized protein	no	DILINECIYFASK	DILINEC*IYFASK	C	0.108258	-0.0332092	0.0375245	83698969	86036526	169735495
Q2FXU4_C284	Q2FXU4	hisS	Histidine--tRNA ligase	yes	GLDYYTHTAFELMMDNPNYDGAITTLCGGGR	GLDYYTHTAFELMMDNPNYDGAITTLC*GGGR	C	0.103561	-0.0261344	0.0387131	377145304	386231316	763376620
Q2FXV8_C675	Q2FXV8	recD2	ATP-dependent RecD-like DNA helicase	no	QDMMELTHAYCTSIHK	QDMMELTHAYC*TSIHK	C	0.176794	-0.0991658	0.0388141	192053624	197151800	389205424
Q2FVY0_C310	Q2FVY0	SAOUHSC_02542	Molybdopterin biosynthesis protein moeA, putative	no	YLFGLSGNPSACFTGFELFVKPAVK	YLFGLSGNPSAC*FTGFELFVKPAVK	C	0.174704	-0.0968909	0.0389064	482951456	496270568	979222024
Q2FY43_C49	Q2FY43	SAOUHSC_01623	Acetyl-CoA carboxylase, biotin carboxylase	yes	DLGIQTVAIYSEGDKDALHTQIADEAYCVGPTLSK	DLGIQTVAIYSEGDKDALHTQIADEAYC*VGPTLSK	C	0.109222	-0.0307544	0.0392339	4656998200	4808002372	9465000572
Q2FZ13_C151	Q2FZ13	SAOUHSC_01258	Uncharacterized protein	no	TESIVAGSVCAHK	TESIVAGSVC*AHK	C	0.185621	-0.105474	0.0400737	4543923334	4632249005	9176172339
Q2G124_C378	Q2G124	SAOUHSC_00336	Probable acetyl-CoA acyltransferase	yes	VLVTLLHQLNDEVETGLTSLCIGGGQAIAAVVSK	VLVTLLHQLNDEVETGLTSLC*IGGGQAIAAVVSK	C	0.193038	-0.112315	0.0403611	12832596886	13893463248	26606376326
Q2FZX3_C18	Q2FZX3	SAOUHSC_00862	Uncharacterized protein	no	VDQHYFELIENYRECFNEEQFIAR	VDQHYFELIENYREC*FNEEQFIAR	C	0.0686179	0.0129293	0.0407736	115690276	118937020	234627296
Q2FX94_C209	Q2FX94	fumC	Fumarate hydratase class II	no	CETMLSESK	C*ETMLSESK	C	0.0324967	0.0506225	0.0415596	10846792920	11113415702	21800247638
Q2G0I3_C91	Q2G0I3	SAOUHSC_00582	Uncharacterized protein	no	LFTGDEGSHCQIAR	LFTGDEGSHC*QIAR	C	0.132497	-0.0489935	0.0417516	2550597878	2636233948	5186831826
Q2FY19_C84	Q2FY19	fur	Ferric uptake regulation protein	no	IACTNHHHHHFICEK	IAC*TNHHHHHFICEK	C	-0.104828	0.18904	0.0421057	587907112	599625448	1187532560
Q2FYH2_C129	Q2FYH2	SAOUHSC_01480	Uncharacterized protein	no	MADCSLQSGNYSDAIR	MADC*SLQSGNYSDAIR	C	0.013844	0.0705113	0.0421776	410266652	422364368	832631020
Q2FY71_C35	Q2FY71	SAOUHSC_01594	Uncharacterized protein	no	AEQIIDCAVENGITYFDTADMYDK	AEQIIDC*AVENGITYFDTADMYDK	C	0.214608	-0.129996	0.0423058	1969790062	2.06845e+09	4.03824e+09
P47768_C722	P47768	rpoB	DNA-directed RNA polymerase subunit beta	yes	SNSGTCYNQRPIVAVGDVVEYNEILADGPSMELGEMALGR	SNSGTC*YNQRPIVAVGDVVEYNEILADGPSMELGEMALGR	C	0.182271	-0.0937414	0.0442647	555948255	6.13867e+08	1.16982e+09
Q2FZZ2_C164	Q2FZZ2	metN2	Methionine import ATP-binding protein MetN 2	no	ALANDPTVLLCDEATSALDPQTTDEILDLLLK	ALANDPTVLLC*DEATSALDPQTTDEILDLLLK	C	0.125745	-0.0359651	0.04489	1281898401	1324268142	2606166543
Q2FYZ7_C29	Q2FYZ7	SAOUHSC_01274	Glycerol uptake operon antiterminator regulatory protein	no	MCVLLDMHIGHIK	MC*VLLDMHIGHIK	C	0.216717	-0.126886	0.0449154	639095400	647456064	1286551464
Q2FYS9_C314	Q2FYS9	SAOUHSC_01347	Aconitate hydratase	no	ATIANMAPEYGATCGFFPVDDESLK	ATIANMAPEYGATC*GFFPVDDESLK	C	0.0634941	0.0270182	0.0452561	3379482486	3515877092	6895359578
Q2FXM5_C362	Q2FXM5	SAOUHSC_01810	NADP-dependent malic enzyme, putative	no	AAVEAIADLIDSSELNEDYCIPGPFDK	AAVEAIADLIDSSELNEDYC*IPGPFDK	C	0.202819	-0.110843	0.0459878	5470962140	5655120285	11126082425
Q7X2S2_C78	Q7X2S2	arcC2	Carbamate kinase 2	no	SNSDTTPAMPLDTCGAMSQGMIGYWLETEINR	SNSDTTPAMPLDTC*GAMSQGMIGYWLETEINR	C	0.236411	-0.143821	0.046295	386801264	398281716	785082980
Q2G0J0_C167	Q2G0J0	SAOUHSC_00574	Phosphate acetyltransferase	yes	GDEQYIFGDCAINPELDSQGLAEIAVESAK	GDEQYIFGDC*AINPELDSQGLAEIAVESAK	C	0.316353	-0.222369	0.0469916	344038640	353163744	697202384
Q2FYY6_C170	Q2FYY6	SAOUHSC_01287	Glutamine synthetase	yes	GEPTLELNDDGGYFDLAPTDLGENCRR	GEPTLELNDDGGYFDLAPTDLGENC*RR	C	0.156803	-0.0621256	0.0473385	559108408	379018592	739293654
Q2G112_C97	Q2G112	SAOUHSC_00349	Single-stranded DNA-binding protein	yes	VFVTEVVCDSVQFLEPK	VFVTEVVC*DSVQFLEPK	C	0.173894	-0.0780366	0.0479286	702388217	7.28774e+08	1.43116e+09
Q2FVV6_C147	Q2FVV6	SAOUHSC_02585	Uncharacterized protein	no	FDDTQHMTLPMLFSDILIYCTER	FDDTQHMTLPMLFSDILIYC*TER	C	0.154194	-0.0576807	0.0482566	398783024	412886688	811669712
Q2FYJ0_C1074	Q2FYJ0	SAOUHSC_01455	Uncharacterized protein	no	DIHESICQSTLGLLQPQMGLLR	DIHESIC*QSTLGLLQPQMGLLR	C	0.15572	-0.0591174	0.0483014	158451976	270246312	322023936
Q2G1F0_C228	Q2G1F0	SAOUHSC_00175	Multiple sugar-binding transport ATP-binding protein, putative	no	EIYDAPNCIFVAQFIGSPAMNMLNATVEMDGLK	EIYDAPNC*IFVAQFIGSPAMNMLNATVEMDGLK	C	0.0643734	0.0330662	0.0487198	113073383	116924902	229998285
Q2FZJ1_C85	Q2FZJ1	purQ	Phosphoribosylformylglycinamidine synthase subunit PurQ	no	LAAEGKPVLGVCNGFQILTEIGLLPGALLHNDSHLFISR	LAAEGKPVLGVC*NGFQILTEIGLLPGALLHNDSHLFISR	C	0.151735	-0.0517657	0.0499845	372103480	408155812	780259292
Q2FYN7_C53	Q2FYN7	dapH	2,3,4,5-tetrahydropyridine-2,6-dicarboxylate N-acetyltransferase	no	VIFCEADDWKPFYEAYGSQFEDIEIEMDRR	VIFC*EADDWKPFYEAYGSQFEDIEIEMDRR	C	0.154498	-0.0515043	0.0514969	786161184	818080000	1604241184
Q2FXA4_C276	Q2FXA4	hemH	Ferrochelatase	no	VVCDDIGANYYRPK	VVC*DDIGANYYRPK	C	-0.0336407	0.138366	0.0523627	664933184	689038624	1353971808
Q2FV75_C78	Q2FV75	SAOUHSC_02861	Methylated-DNA--protein-cysteine methyltransferase	no	GDNPEITIPLKPTGSHFQQCVWNELR	GDNPEITIPLKPTGSHFQQC*VWNELR	C	0.115787	-0.0103084	0.0527393	1879010526	1925295710	3804306236
Q2FY66_C430	Q2FY66	zwf	Glucose-6-phosphate 1-dehydrogenase	yes	MNTVDAYENLLFDCLK	MNTVDAYENLLFDC*LK	C	0.184452	-0.0770721	0.0536898	1428148112	1382218080	2686061984
Q2G0T9_C320	Q2G0T9	SAOUHSC_00438	Alpha amylase family protein, putative	no	GIYDGGGWNAIFWCNHDQPR	GIYDGGGWNAIFWC*NHDQPR	C	0.171927	-0.0644688	0.0537292	71759137	73528916	145288053
Q2FYZ0_C36	Q2FYZ0	SAOUHSC_01282	Glutathione peroxidase	no	GDVMLIVNTASECGFTSQFEGLQSLYEK	GDVMLIVNTASEC*GFTSQFEGLQSLYEK	C	0.125484	-0.0169144	0.0542846	1426639716	1480403252	2907042968
Q2G222_C513	Q2G222	SAOUHSC_02979	N-acetylmuramoyl-L-alanine amidase domain-containing protein SAOUHSC_02979	no	EVSDSMPYPHGQCTWYVYNR	EVSDSMPYPHGQC*TWYVYNR	C	0.109924	0.000270759	0.0550974	566208216	588394592	1154602808
Q2G1C1_C372	Q2G1C1	tarF	Teichoic acid glycerol-phosphate transferase	yes	FCSLEDGQASQR	FC*SLEDGQASQR	C	0.931568	-0.817476	0.0570458	2.12521e+07	2.16991e+07	42951115
Q2FVT8_C35	Q2FVT8	SAOUHSC_02604	Uncharacterized protein	no	QEQEVPGLQSEMTPAPDCGETSYQGHQR	QEQEVPGLQSEMTPAPDC*GETSYQGHQR	C	0.153484	-0.0362485	0.0586177	48014728536	49996120678	98010849214
Q2FZ72_C1033	Q2FZ72	carB	Carbamoyl-phosphate synthase large chain	no	TTVENGIPCLTSLDTANALTNVIESMTFTMR	TTVENGIPC*LTSLDTANALTNVIESMTFTMR	C	0.175422	-0.0580893	0.0586664	644541136	720904577	1346543488
Q2FYH6_C342	Q2FYH6	asnS	Asparagine--tRNA ligase	no	IKPFYMQPNPENEETVLCADLIAPEGYGEIIGGSER	IKPFYMQPNPENEETVLC*ADLIAPEGYGEIIGGSER	C	0.109703	0.00843686	0.0590697	5184660212	5443764544	10628424756
Q2FWD9_C12	Q2FWD9	tdk	Thymidine kinase	no	MYETYHSGWIECITGSMFSGK	MYETYHSGWIEC*ITGSMFSGK	C	0.137595	-0.0172828	0.060156	279611988	290857832	570469820
Q2FY15_C120	Q2FY15	cshB	DEAD-box ATP-dependent RNA helicase CshB	no	CNAQPQLIIGTPTR	C*NAQPQLIIGTPTR	C	0.0737351	0.0493282	0.0615317	714054968	744822360	1458877328
Q2FZU5_C286	Q2FZU5	SAOUHSC_00895	Glutamate dehydrogenase	no	ELFELDCDILVPAAISNQITEDNAHDIK	ELFELDC*DILVPAAISNQITEDNAHDIK	C	0.223319	-0.0987849	0.0622671	253558500	247726656	501285156
Q2G2L1_C182	Q2G2L1	tagH	Teichoic acids export ATP-binding protein TagH	yes	CLDKIYEFKEQNK	C*LDKIYEFKEQNK	C	0.0209228	0.103761	0.0623417	461583992	328923960	647515888
Q2G255_C99	Q2G255	SAOUHSC_01475	Uncharacterized protein	no	EYDLDLLHMHYAVPHAICGILAR	EYDLDLLHMHYAVPHAIC*GILAR	C	0.12483	0.000773649	0.0628019	913563400	1095982680	1882259624
Q2FY74_C56	Q2FY74	xerD	Tyrosine recombinase XerD	no	QLIQECLGHLIDQGQSAK	QLIQEC*LGHLIDQGQSAK	C	0.113693	0.0138254	0.063759	280828528	293777376	574605904
Q2FZT0_C39	Q2FZT0	SAOUHSC_00910	Uncharacterized protein	no	VNVDDEGVCTVDMTLTSMGCPMGPQIIDQVK	VNVDDEGVCTVDMTLTSMGC*PMGPQIIDQVK	C	0.199069	-0.0675756	0.0657468	1925577750	1972701990	3854281860
Q2G1W4_C308	Q2G1W4	metK	S-adenosylmethionine synthase	yes	NIVAAGLADQCEVQLAYAIGVAEPVSIAIDTFGTGK	NIVAAGLADQC*EVQLAYAIGVAEPVSIAIDTFGTGK	C	0.151975	-0.0204105	0.0657824	3050150016	3210439940	6260589956
Q2G052_C141	Q2G052	prfB	Peptide chain release factor 2	yes	HTSFASCDVIPDFNNDEIEIEINPDDITVDTFR	HTSFASC*DVIPDFNNDEIEIEINPDDITVDTFR	C	0.100009	0.031997	0.0660029	549335285	586487790	1124636007
Q2FVA3_C310	Q2FVA3	SAOUHSC_02830	D-lactate dehydrogenase, putative	no	ILVTPHIAFFSDEAVQNLVEGGLNAALSVINTGTCETR	ILVTPHIAFFSDEAVQNLVEGGLNAALSVINTGTC*ETR	C	-0.064327	0.19664	0.0661564	46500518	48236787	94737305
Q2FXH2_C159	Q2FXH2	leuS	Leucine--tRNA ligase	yes	GLAYVDEVAVNWCPALGTVLSNEEVIDGVSER	GLAYVDEVAVNWC*PALGTVLSNEEVIDGVSER	C	0.198497	-0.0658298	0.0663337	535453096	558198986	1093652082
Q2G1J4_C149	Q2G1J4	SAOUHSC_00128	Cap5O protein/UDP-N-acetyl-D-mannosaminuronic acid dehydrogenase	no	TMDDFVKPVIENLGFTIGEDIYLVHCPER	TMDDFVKPVIENLGFTIGEDIYLVHC*PER	C	0.267257	-0.134192	0.0665328	736677664	847530360	1560213328
Q2FUQ3_C274	Q2FUQ3	mnmG	tRNA uridine 5-carboxymethylaminomethyl modification enzyme MnmG	yes	YCPSIEDK	YC*PSIEDK	C	0.0866022	0.050859	0.0687306	662980544	922699256	1358318096
Q2G2D0_C679	Q2G2D0	infB	Translation initiation factor IF-2	yes	GYECGITIENYNDLK	GYEC*GITIENYNDLK	C	0.119626	0.0195313	0.0695789	1819536333	1906765174	3726301507
Q2G2A1_C88	Q2G2A1	SAOUHSC_01692	Uncharacterized protein	no	QGVSTEGATIYVTHFPCLNCTK	QGVSTEGATIYVTHFPC*LNCTK	C	0.0596827	0.084459	0.0720709	645610096	550730992	1075710672
Q2G229_C64	Q2G229	SAOUHSC_00452	Uncharacterized protein	no	AGNTTFLCGVNDDRVDEILSVINQTCGNR	AGNTTFLCGVNDDRVDEILSVINQTC*GNR	C	0.241614	-0.0958852	0.0728646	3642269260	3839666828	7481936088
Q2FZP0_C133	Q2FZP0	SAOUHSC_00960	Uncharacterized protein	no	FPWLSANIEYNVTKEPYFSTPYCIK	FPWLSANIEYNVTKEPYFSTPYC*IK	C	-0.0963852	0.242315	0.072965	70623975	75662011	146285986
Q2FWK4_C199	Q2FWK4	ilvC	Ketol-acid reductoisomerase (NADP(+))	no	AGVIETTFKEETETDLFGEQAVLCGGVSK	AGVIETTFKEETETDLFGEQAVLC*GGVSK	C	0.0547392	0.0921876	0.0734634	2711025054	2854546524	5565571578
Q2G230_C90	Q2G230	tmk	Thymidylate kinase	yes	VVLCDRYIDSSLAYQGYAR	VVLC*DRYIDSSLAYQGYAR	C	0.16943	-0.0220422	0.0736937	73018434	75354756	148373190
Q2FZ74_C178	Q2FZ74	pyrC	Dihydroorotase	no	AIVAHCEDNSLIYGGAMHEGKR	AIVAHC*EDNSLIYGGAMHEGKR	C	0.0966494	0.0511613	0.0739053	331470464	347989288	679459752
Q2G2T4_C228	Q2G2T4	SAOUHSC_00013	Uncharacterized protein	no	EHFDLNCYLTLLDVLDSHNIDR	EHFDLNC*YLTLLDVLDSHNIDR	C	0.149377	-0.0011506	0.0741132	346428426	364452888	710881314
Q2FVP8_C59	Q2FVP8	SAOUHSC_02654	Ferredoxin--NADP reductase	no	IIWDIGGIAPKPCHEILK	IIWDIGGIAPKPC*HEILK	C	0.224377	-0.0733882	0.0754943	228494420	239742248	468236668
Q2FXI8_C126	Q2FXI8	SAOUHSC_01858	Phenylalanine--tRNA ligase beta subunit	no	LSVLNVNVGNDTLQIVCGAPNVEAGQK	LSVLNVNVGNDTLQIVC*GAPNVEAGQK	C	0.129682	0.0238319	0.0767569	17788616942	18751172112	36539789054
Q2G1D8_C413	Q2G1D8	pflB	Formate acetyltransferase	no	ESYGDDYGIACCVSAMTIGK	ESYGDDYGIAC*CVSAMTIGK	C	0.204008	-0.0478403	0.078084	103429845	112697950	216127795
Q2FZ92_C350	Q2FZ92	murD	UDP-N-acetylmuramoylalanine--D-glutamate ligase	yes	ATNTLATQFALNSFNQPIIWLCGGLDR	ATNTLATQFALNSFNQPIIWLC*GGLDR	C	0.151032	0.00839225	0.0797121	454543348	480899856	935443204
Q2G2F3_C69	Q2G2F3	traP	Signal transduction protein TRAP	no	EIGEFSEHHFYCAIFIPSTEDHAYQLEK	EIGEFSEHHFYC*AIFIPSTEDHAYQLEK	C	0.180697	-0.0211621	0.0797674	157212752	166062624	323275376
Q2FXA8_C124	Q2FXA8	SAOUHSC_01957	Uncharacterized protein	no	SKHNLLQCLIFVNDMYLLSNPK	SKHNLLQC*LIFVNDMYLLSNPK	C	0.0654594	0.0990633	0.0822613	41742958	44055216	85798174
Q2G0S3_C404	Q2G0S3	glmU	Bifunctional protein GlmU	yes	DSFVGCNVNLVAPVTIGDDVLVAAGSTITDDVPNDSLAVAR	DSFVGC*NVNLVAPVTIGDDVLVAAGSTITDDVPNDSLAVAR	C	0.179835	-0.0149789	0.0824279	5642528746	5989541713	11616545222
Q2FZI5_C137	Q2FZI5	purD	Phosphoribosylamine--glycine ligase	no	DALTYIENCELPVVVKK	DALTYIENC*ELPVVVKK	C	0.290156	-0.12445	0.082853	18660103	19983612	38643715
Q2FXV6_C352	Q2FXV6	mnmA	tRNA-specific 2-thiouridylase MnmA	yes	AITPGQAVVFYQGDVCLGGATIDDVFKNEGQLNYVV	AITPGQAVVFYQGDVC*LGGATIDDVFKNEGQLNYVV	C	0.229652	-0.0630145	0.0833186	483344904	515329532	998674436
Q2FX05_C67	Q2FX05	map	Methionine aminopeptidase	yes	ELFEEYGAISAPIHDENFPGQTCISVNEEVAHGIPSK	ELFEEYGAISAPIHDENFPGQTC*ISVNEEVAHGIPSK	C	0.0972562	0.0696291	0.0834426	3603688872	3814186732	7417875604
Q2FYZ0_C82	Q2FYZ0	SAOUHSC_01282	Glutathione peroxidase	no	YKDQGFVILGFPCNQFGGQEPGSGEEAAQNCK	YKDQGFVILGFPCNQFGGQEPGSGEEAAQNC*K	C	0.174745	-0.00675192	0.0839966	2014102080	2139948672	4154050752
Q2FV69_C37	Q2FV69	SAOUHSC_02867	Uncharacterized protein	no	ALSSSLLQLLEQQLFQTITVNQICDNALVHR	ALSSSLLQLLEQQLFQTITVNQIC*DNALVHR	C	0.267852	-0.0987276	0.0845622	424455748	453016360	877472108
Q2FXG2_C79	Q2FXG2	ribH	6,7-dimethyl-8-ribityllumazine synthase	no	KLASSGNYDAVITLGCVIR	KLASSGNYDAVITLGC*VIR	C	-0.00739327	0.178534	0.0855704	141319152	148695520	290014672
Q2FXI5_C345	Q2FXI5	SAOUHSC_01861	Uncharacterized protein	no	SLLSEAICNLDNNQIETLQYK	SLLSEAIC*NLDNNQIETLQYK	C	0.156334	0.0153047	0.0858196	1690786892	1791963830	3482750722
Q2FY04_C89	Q2FY04	SAOUHSC_01670	Cytidine deaminase	no	ASLVSAISQGYRPGDFESITVTVDADKPSSPCGACR	ASLVSAISQGYRPGDFESITVTVDADKPSSPC*GACR	C	0.141982	0.030707	0.0863446	808949280	847252928	1656202208
Q2FXV9_C667	Q2FXV9	alaS	Alanine--tRNA ligase	yes	VVNMAPFSIELCGGIHVR	VVNMAPFSIELC*GGIHVR	C	-0.167211	0.342897	0.087843	218551168	218121424	436672592
Q2FYV5_C118	Q2FYV5	SAOUHSC_01319	Aspartokinase	no	RLLDALLSCGEDFNAQLIALYNNSQGIPTK	RLLDALLSC*GEDFNAQLIALYNNSQGIPTK	C	0.0091927	0.167536	0.0883644	56127272	59787838	115915110
Q2FZT1_C7	Q2FZT1	SAOUHSC_00909	Uncharacterized protein	no	MQPHLICLDLDGTLLNDNK	MQPHLIC*LDLDGTLLNDNK	C	0.260796	-0.0831539	0.088821	3458618400	3701473466	7160091866
Q2FZT4_C200	Q2FZT4	SAOUHSC_00906	Uncharacterized protein SAOUHSC_00906	no	SLTGGCPMGPYIVTK	SLTGGC*PMGPYIVTK	C	0.144941	0.0328119	0.0888766	38514566214	40798475606	79313041820
Q2G296_C207	Q2G296	fhs	Formate--tetrahydrofolate ligase	no	EDGFNITVASEIMAILCLSR	EDGFNITVASEIMAILC*LSR	C	-0.00226071	0.180649	0.0891944	1003849685	1125758017	2050834010
Q2FZT0_C28	Q2FZT0	SAOUHSC_00910	Uncharacterized protein	no	VNVDDEGVCTVDMTLTSMGCPMGPQIIDQVK	VNVDDEGVC*TVDMTLTSMGCPMGPQIIDQVK	C	0.279074	-0.099418	0.0898278	151739696	155736298	307475994
Q2G2C7_C39	Q2G2C7	SAOUHSC_00217	Sorbitol dehydrogenase, putative	no	IKVHYAGICGTDIHTYEGHYK	IKVHYAGIC*GTDIHTYEGHYK	C	0.38178	-0.199239	0.0912705	60200368	63828112	124028480
Q2FZ59_C30	Q2FZ59	SAOUHSC_01192	Uncharacterized protein	no	AVECYGIVGMASR	AVEC*YGIVGMASR	C	0.177236	0.00586483	0.0915505	1462766214	1504681086	2967447300
Q2G178_C100	Q2G178	SAOUHSC_00269	Uncharacterized protein	no	DLFKEEDLEPWTSCEFDFTR	DLFKEEDLEPWTSC*EFDFTR	C	0.128195	0.0559854	0.0920902	17134459	18270418	35404877
Q2G0G2_C106	Q2G0G2	SAOUHSC_00607	Uncharacterized protein	no	NEQGPYYAGLTACYLLVNK	NEQGPYYAGLTAC*YLLVNK	C	0.125133	0.0661308	0.095632	1578640296	1687390962	3266031258
Q2FZY3_C375	Q2FZY3	SAOUHSC_00851	UPF0051 protein SAOUHSC_00851	yes	SNIECDTLILDNESTSDTIPYNEVFNDQISLEHEAK	SNIEC*DTLILDNESTSDTIPYNEVFNDQISLEHEAK	C	0.177461	0.0147806	0.0961207	1067083396	1141261272	2208344668
Q2FW81_C278	Q2FW81	SAOUHSC_02423	Probable uridylyltransferase SAOUHSC_02423	no	LVNVDCKDTVLEYSELDPEVANQFNNANIGIHAFK	LVNVDC*KDTVLEYSELDPEVANQFNNANIGIHAFK	C	0.204716	-0.0106412	0.0970374	3405004470	3772905256	7177909726
Q2FVL7_C44	Q2FVL7	SAOUHSC_02694	Uncharacterized protein	no	CPYCKELDEK	C*PYCKELDEK	C	0.229552	-0.0354231	0.0970647	131651568	140647320	272298888
P0A0B7_C39	P0A0B7	ahpC	Alkyl hydroperoxide reductase C	no	GSWSVVCFYPADFSFVCPTELEDLQNQYEELQK	GSWSVVC*FYPADFSFVCPTELEDLQNQYEELQK	C	0.156258	0.0402726	0.0982652	16356760528	17138084452	33198782644
Q2G1Z8_C934	Q2G1Z8	polC	DNA polymerase III PolC-type	yes	TSEFFNDGSVGSGFDLPDKTCETCGAPLIK	TSEFFNDGSVGSGFDLPDKTC*ETCGAPLIK	C	0.0176036	0.181687	0.0996451	89954040	96205808	186159848
Q2FUT4_C24	Q2FUT4	SAOUHSC_03017	Uncharacterized protein	no	LNLMIPSSSHLIELYNICSHPQANIYTPK	LNLMIPSSSHLIELYNIC*SHPQANIYTPK	C	0.0912799	0.109675	0.100478	194337868	208568640	402906508
Q2G159_C129	Q2G159	SAOUHSC_00296	ROK family protein	no	IFCMTLGTGIGGAYK	IFC*MTLGTGIGGAYK	C	-0.0923022	0.293957	0.100827	270636836	270044068	540680904
Q2G295_C242	Q2G295	SAOUHSC_01850	Catabolite control protein A	no	GNLPDAILCISDEEAIGIMHSAMDAGIK	GNLPDAILC*ISDEEAIGIMHSAMDAGIK	C	0.14952	0.0565821	0.103051	1890025796	2559021076	3925931736
Q2G1U3_C425	Q2G1U3	SAOUHSC_00937	Oligoendopeptidase F	no	FQPSNSSDYTIFVAEVASTCNEALLSDYMDK	FQPSNSSDYTIFVAEVASTC*NEALLSDYMDK	C	0.29957	-0.0931366	0.103217	195129866	205282295	400412161
Q2G227_C177	Q2G227	deoB	Phosphopentomutase	no	TGDLIVYTSADPVLQIAAHEDIIPLEELYDICEK	TGDLIVYTSADPVLQIAAHEDIIPLEELYDIC*EK	C	0.148414	0.0581753	0.103295	623483712	693692858	1295683748
O34090_C204	O34090	hemC	Porphobilinogen deaminase	no	MGWSDDIVTSYLDRDTLLPAIGQGALGIECR	MGWSDDIVTSYLDRDTLLPAIGQGALGIEC*R	C	0.234575	-0.02734	0.103617	302019865	319007732	621027597
Q2FZF6_C123	Q2FZF6	SAOUHSC_01074	Uncharacterized protein	no	ENGIIVCEFSNHEEIDYQPFNMIK	ENGIIVC*EFSNHEEIDYQPFNMIK	C	0.0451344	0.166777	0.105956	57535444	87603334	120166150
Q2G0W1_C296	Q2G0W1	SAOUHSC_00413	UPF0753 protein SAOUHSC_00413	no	SVAKDCESR	SVAKDC*ESR	C	0.050065	0.162864	0.106464	31607008	33936108	65543116
Q2FXI6_C27	Q2FXI6	SAOUHSC_01860	Uncharacterized protein	no	QGATVFEFTAGWCPDCR	QGATVFEFTAGWC*PDCR	C	0.121213	0.0918677	0.10654	446726427	480403423	927129850
Q2FXT5_C119	Q2FXT5	queA	S-adenosylmethionine:tRNA ribosyltransferase-isomerase	no	IIAECIK	IIAEC*IK	C	0.245429	-0.0321311	0.106649	530633608	572255752	1102889360
Q2FWD9_C145	Q2FWD9	tdk	Thymidine kinase	no	LQAVCAVCGSSSSR	LQAVC*AVCGSSSSR	C	0.191558	0.0222314	0.106895	548148780	590134248	1138283028
Q2G2H4_C177	Q2G2H4	SAOUHSC_00002	Beta sliding clamp	yes	NVIAQTNFAVSTSETRPVLTGVNWLIQENELICTATDSHR	NVIAQTNFAVSTSETRPVLTGVNWLIQENELIC*TATDSHR	C	0.100872	0.117463	0.109167	18333737336	19782275050	38116012386
Q2G1G7_C248	Q2G1G7	SAOUHSC_00156	Uncharacterized protein	no	HFTLCIEEVFDTTVTYLFDMCHK	HFTLCIEEVFDTTVTYLFDMC*HK	C	0.300575	-0.0802601	0.110157	71611420	78265420	149876840
Q2G084_C54	Q2G084	SAOUHSC_00736	Putative lipid kinase SAOUHSC_00736	no	HLSIQLSENEGDIIKYCQEIK	HLSIQLSENEGDIIKYC*QEIK	C	0.149903	0.0710939	0.110499	344622144	371913088	716535232
Q2FZ22_C98	Q2FZ22	pyrH	Uridylate kinase	yes	GTADYMGMLATVMNALALQDSLEQLDCDTR	GTADYMGMLATVMNALALQDSLEQLDC*DTR	C	0.166777	0.0573108	0.112044	1753852592	1899320407	3653172999
Q2G0F0_C201	Q2G0F0	SAOUHSC_00619	Uncharacterized protein	no	TCVPTLLINGEHDPLIKDK	TC*VPTLLINGEHDPLIKDK	C	0.302619	-0.0770708	0.112774	212486144	229372472	441858616
Q2FWL2_C14	Q2FWL2	tsaD	tRNA N6-adenosine threonylcarbamoyltransferase	yes	TKDILILAVETSCDETSVSVIK	TKDILILAVETSC*DETSVSVIK	C	0.22209	0.00704293	0.114567	457788864	492473296	950262160
Q2FY02_C95	Q2FY02	ybeY	Endoribonuclease YbeY	yes	VLGDIIICTDVAQEQANNYGHSFER	VLGDIIIC*TDVAQEQANNYGHSFER	C	0.498237	-0.262697	0.11777	1666126724	2928758016	3696664960
Q2FYS9_C509	Q2FYS9	SAOUHSC_01347	Aconitate hydratase	no	DAGLQPYLDDLGFNLVGYGCTTCIGNSGPLLPEIEK	DAGLQPYLDDLGFNLVGYGC*TTCIGNSGPLLPEIEK	C	0.172685	0.0641092	0.118397	1909695558	2070078976	3979774534
Q2FZD8_C120	Q2FZD8	pheT	Phenylalanine--tRNA ligase beta subunit	yes	SEGMICSLQEIGISSNYIPK	SEGMIC*SLQEIGISSNYIPK	C	0.187708	0.0551424	0.121425	3.73421e+07	4.19444e+07	79286491
Q2FXR7_C179	Q2FXR7	SAOUHSC_01768	Uncharacterized protein	no	FLGPVTVFSFLEAAGLYDAHLQDCPSKPK	FLGPVTVFSFLEAAGLYDAHLQDC*PSKPK	C	0.204053	0.0394189	0.121736	70838502	58598592	111944344
Q2FY13_C42	Q2FY13	SAOUHSC_01661	Uncharacterized protein	yes	QGTIADIGSDHAYLPIYAIQNHLCECGIAGEVIQGPFQAAVK	QGTIADIGSDHAYLPIYAIQNHLCEC*GIAGEVIQGPFQAAVK	C	0.26108	-0.0175344	0.121773	616237760	669633832	1285871592
Q2G296_C279	Q2G296	fhs	Formate--tetrahydrofolate ligase	no	DAIKPNLVQSIEGTPALVHGGPFANIAHGCNSILATETAR	DAIKPNLVQSIEGTPALVHGGPFANIAHGC*NSILATETAR	C	0.229986	0.0159405	0.122963	13697729453	15619926814	29305964514
Q2G1C8_C317	Q2G1C8	SAOUHSC_00197	Uncharacterized protein	no	LAMMQGNLAQAMATCAQLANMQAHGEYDEVATSTAK	LAMMQGNLAQAMATC*AQLANMQAHGEYDEVATSTAK	C	0.217579	0.0325991	0.125089	60196660750	65595687880	125792348630
Q2FY55_C52	Q2FY55	SAOUHSC_01610	UPF0403 protein SAOUHSC_01610	no	QDGTTLVMINSVCGCAGGIARPAASHALHYDVLPDR	QDGTTLVMINSVC*GCAGGIARPAASHALHYDVLPDR	C	0.138423	0.121915	0.130169	2098015346	2304094150	4402109496
Q2FVG3_C296	Q2FVG3	SAOUHSC_02751	Carboxylic ester hydrolase	no	TDYIQNNYPTTKPIFACYTKDEGDIYITSEQK	TDYIQNNYPTTKPIFAC*YTKDEGDIYITSEQK	C	0.201672	0.0620957	0.131884	846237180	923090692	1769327872
Q2FVQ5_C448	Q2FVQ5	mqo	Probable malate:quinone oxidoreductase	no	CYRDEFKGWEPK	C*YRDEFKGWEPK	C	0.21175	0.0593329	0.135541	6237591034	6864720476	13102311510
Q2FXT6_C150	Q2FXT6	tgt	Queuine tRNA-ribosyltransferase	no	SMQIQNDLGSDIMMAFDECPPMPAEYDYVK	SMQIQNDLGSDIMMAFDEC*PPMPAEYDYVK	C	0.180288	0.0909198	0.135604	3031921016	3334229840	6366150856
Q2FWM9_C146	Q2FWM9	SAOUHSC_02259	Uncharacterized protein	no	EHEFLTAGEYVAEPFQLSDGTYVTQLICYDLR	EHEFLTAGEYVAEPFQLSDGTYVTQLIC*YDLR	C	0.276242	-0.00198252	0.13713	566258236	625041224	1191299460
Q2G0K8_C18	Q2G0K8	nagB	Glucosamine-6-phosphate deaminase	no	QASFYVACELYK	QASFYVAC*ELYK	C	0.390456	-0.114384	0.138036	342122148	359760816	701882964
P0A0M9_C108	P0A0M9	SAOUHSC_00995	Putative acetyltransferase SAOUHSC_00995	no	DEGFYVATMNAQCHAIPFYESLNFK	DEGFYVATMNAQC*HAIPFYESLNFK	C	0.132986	0.143121	0.138053	519097852	571994489	1091092341
Q2FZ92_C422	Q2FZ92	murD	UDP-N-acetylmuramoylalanine--D-glutamate ligase	yes	SVIEANNVEDAVDKVQDIIEPNDVVLLSPACASWDQYSTFEER	SVIEANNVEDAVDKVQDIIEPNDVVLLSPAC*ASWDQYSTFEER	C	0.131552	0.146098	0.138825	391497280	431062800	822560080
Q2G0Q1_C130	Q2G0Q1	pdxS	Pyridoxal 5'-phosphate synthase subunit PdxS	no	DQFTVPFVCGCR	DQFTVPFVCGC*R	C	0.386298	-0.107672	0.139313	4328600108	4786372764	9114972872
Q2FZ02_C147	Q2FZ02	miaB	tRNA-2-methylthio-N(6)-dimethylallyladenosine synthase	no	ERPDILIGVCGCMSQEESVVNK	ERPDILIGVCGC*MSQEESVVNK	C	0.290415	-0.00789519	0.14126	276954544	305977936	582932480
Q2FYW6_C160	Q2FYW6	SAOUHSC_01307	Uncharacterized protein	no	SELEELCK	SELEELC*K	C	0.0161453	0.267807	0.141976	86032820	95285864	181318684
Q2FXW5_C118	Q2FXW5	SAOUHSC_01716	Uncharacterized protein	no	TGATGIIVADPLIIETCK	TGATGIIVADPLIIETC*K	C	0.30478	-0.0198539	0.142463	125681736	133099064	258780800
Q2FXA4_C259	Q2FXA4	hemH	Ferrochelatase	no	NFIYTPVGFVCEHLEVLYDNDYECK	NFIYTPVGFVC*EHLEVLYDNDYECK	C	0.176829	0.114258	0.145544	664257792	726979168	1391236960
Q2FYK5_C201	Q2FYK5	thyA	Thymidylate synthase	yes	HIVSAWNPTEIDTMALPPCHTMFQFYVQDGK	HIVSAWNPTEIDTMALPPC*HTMFQFYVQDGK	C	0.250799	0.044437	0.147618	4290071648	4855530158	9145601806
Q2FY49_C129	Q2FY49	argR	Arginine repressor	no	TLPGNAQSIGAILDQINWEEVLGTICGDDTCLIICR	TLPGNAQSIGAILDQINWEEVLGTICGDDTC*LIICR	C	0.143858	0.155003	0.14943	349613248	387602144	737215392
Q2FVT0_C72	Q2FVT0	rpiA	Ribose-5-phosphate isomerase A	yes	ICEINDVDHIDLAIDGADEVDPSLNIIK	IC*EINDVDHIDLAIDGADEVDPSLNIIK	C	0.314063	-0.00891928	0.152572	555474368	649824336	1205298704
Q2FVY1_C130	Q2FVY1	SAOUHSC_02541	Molybdopterin-guanine dinucleotide biosynthesis protein MobB	no	NEEELQVLQQLSNVCYSINVR	NEEELQVLQQLSNVC*YSINVR	C	0.321008	-0.0147539	0.153127	1.27353e+08	146441268	2.73794e+08
Q2FVX7_C182	Q2FVX7	SAOUHSC_02545	Uncharacterized protein	no	TPCFNCLVPQLPALNLTCDTVGVIQPAVTMATSLQLR	TPCFNCLVPQLPALNLTC*DTVGVIQPAVTMATSLQLR	C	0.257295	0.0536685	0.155482	196932644	217900484	414833128
Q2G2V4_C30	Q2G2V4	SAOUHSC_01914	Putative membrane protein insertion efficiency factor	no	FYPTCSEYTR	FYPTC*SEYTR	C	0.275763	0.0373418	0.156553	46845098	52600980	99446078
Q2FZI6_C260	Q2FZI6	purH	Bifunctional purine biosynthesis protein PurH	no	HMNPCGVGIGDTIEQAFQHAYEADSQSIFGGIVALNR	HMNPC*GVGIGDTIEQAFQHAYEADSQSIFGGIVALNR	C	0.246683	0.0705326	0.158608	1287148016	1433942928	2721090944
Q2FX14_C53	Q2FX14	SAOUHSC_02092	Aminopeptidase PepS, putative	no	SSVETLELTHLIVEEAYHCGASDVR	SSVETLELTHLIVEEAYHC*GASDVR	C	0.0292846	0.293292	0.161288	341471616	388244572	729716188
Q2FVV9_C37	Q2FVV9	SAOUHSC_02582	Putative formate dehydrogenase SAOUHSC_02582	no	SQDTFVPSICYNESMGPIQTCDTCTVEIDGK	SQDTFVPSIC*YNESMGPIQTCDTCTVEIDGK	C	0.24773	0.0763561	0.162043	1384529420	1512101966	2896631386
Q2FZ67_C325	Q2FZ67	SAOUHSC_01184	16S rRNA (cytosine(967)-C(5))-methyltransferase	no	ILVDAPCSGLGVMR	ILVDAPC*SGLGVMR	C	0.299255	0.0248801	0.162067	150902520	167499272	318401792
Q2FZY4_C41	Q2FZY4	SAOUHSC_00850	Uncharacterized protein	yes	GVLDNGSMTVDMNNPTCGDR	GVLDNGSMTVDMNNPTC*GDR	C	0.330826	-0.0063333	0.162247	102578392	113956116	216534508
Q2FYK5_C13	Q2FYK5	thyA	Thymidylate synthase	yes	MLNSFDAAYHSLCEEVLEIGNTR	MLNSFDAAYHSLC*EEVLEIGNTR	C	0.273155	0.0515147	0.162335	1812042878	2038288866	3850331744
Q2FZW9_C233	Q2FZW9	SAOUHSC_00866	D-isomer specific 2-hydroxyacid dehydrogenase, NAD binding domain protein	no	EILACGLDVLANEPIDHTHPLMGR	EILAC*GLDVLANEPIDHTHPLMGR	C	0.194594	0.132029	0.163311	1967950822	2187739412	4155690234
Q2G002_C187	Q2G002	aroD	3-dehydroquinate dehydratase	no	NDVLNLLQAMSTFSDTMDCK	NDVLNLLQAMSTFSDTMDC*K	C	0.0942219	0.245035	0.169628	234296792	263396765	497693557
Q2FZI8_C88	Q2FZI8	purM	Phosphoribosylformylglycinamidine cyclo-ligase	no	HDSIGIDAVAMCVNDILTTGAEPLYFLDYIATNK	HDSIGIDAVAMC*VNDILTTGAEPLYFLDYIATNK	C	0.206136	0.136897	0.171517	4.06102e+08	460109347	8.66211e+08
Q2FVX8_C34	Q2FVX8	SAOUHSC_02544	Molybdenum cofactor biosynthesis protein B	no	DFDTDKGGQCVR	DFDTDKGGQC*VR	C	0.46212	-0.117112	0.172504	421501568	471082144	892583712
Q2FWG1_C215	Q2FWG1	SAOUHSC_02330	Phosphomethylpyrimidine kinase	no	HTHGTGCTFSAVITAELAK	HTHGTGC*TFSAVITAELAK	C	-0.0484934	0.403917	0.177712	382717568	402770992	785488560
Q2FVT6_C215	Q2FVT6	hutI	Imidazolonepropionase	no	QYADFADIFCETGVFTIEQSQHYMQK	QYADFADIFC*ETGVFTIEQSQHYMQK	C	0.346817	0.0106263	0.178722	647277792	732762176	1380039968
Q2FYZ5_C254	Q2FYZ5	glpK	Glycerol kinase	no	TIDYHFYGQEVPIAGVAGDQQAALFGQACFER	TIDYHFYGQEVPIAGVAGDQQAALFGQAC*FER	C	0.3359	0.02323	0.179565	19761677836	22770873030	42499570406
Q2G1G6_C165	Q2G1G6	murQ	N-acetylmuramic acid 6-phosphate etherase	no	TPYVIGGLTFANTIGATTVSISCNEHAVISEIAQYPVEVK	TPYVIGGLTFANTIGATTVSISC*NEHAVISEIAQYPVEVK	C	0.217771	0.144883	0.181327	1761632992	2005550462	3767183454
Q2FZ67_C211	Q2FZ67	SAOUHSC_01184	16S rRNA (cytosine(967)-C(5))-methyltransferase	no	LQDEGYDVEKDHDLPYCLHIGGQPIIHSR	LQDEGYDVEKDHDLPYC*LHIGGQPIIHSR	C	0.438023	-0.0699662	0.184028	230269904	251084604	481354508
Q2G0N5_C60	Q2G0N5	rpoC	DNA-directed RNA polymerase subunit beta'	yes	IFGPTKDWECSCGK	IFGPTKDWEC*SCGK	C	0.774896	-0.405434	0.184731	488124256	542892960	1031017216
Q2FXA5_C343	Q2FXA5	SAOUHSC_01960	Protoporphyrinogen oxidase	no	TSDTDITACTWTSK	TSDTDITAC*TWTSK	C	0.358284	0.0166036	0.187444	405316532	457657472	862974004
Q2FWD1_C382	Q2FWD1	pyrG	CTP synthase	yes	ENNVPFFGICLGMQLATVEFSR	ENNVPFFGIC*LGMQLATVEFSR	C	0.386721	-0.00542342	0.190649	1661821358	2103684288	3765505646
Q2G2A1_C48	Q2G2A1	SAOUHSC_01692	Uncharacterized protein	no	IIAGGYNGSVAGEVHCIDEGCLIEDGHCIR	IIAGGYNGSVAGEVHCIDEGC*LIEDGHCIR	C	0.225776	0.157948	0.191862	440918857	506462280	947381137
Q2FZM6_C156	Q2FZM6	SAOUHSC_00974	Glycosyl transferase, group 1	no	CLEDFKLVVSTSQYEGQGLSMIEAMISK	C*LEDFKLVVSTSQYEGQGLSMIEAMISK	C	0.29205	0.0948973	0.193474	23401811	37169696	49828137
Q2G1I7_C135	Q2G1I7	SAOUHSC_00135	Uncharacterized protein	no	TYVCEDMSK	TYVC*EDMSK	C	0.177127	0.211074	0.1941	294702904	335727624	630430528
Q2G163_C103	Q2G163	psuG	Pseudouridine-5'-phosphate glycosidase	no	CVGATTVATTMICAAMAGIQFFVTGGIGGVHK	C*VGATTVATTMICAAMAGIQFFVTGGIGGVHK	C	0.314346	0.0777498	0.196048	20598606	23839779	44438385
Q2FXZ5_C51	Q2FXZ5	SAOUHSC_01680	Ribosomal RNA small subunit methyltransferase E	no	IILTFNDQTVYLCEIADITSDKIEVDLKEK	IILTFNDQTVYLC*EIADITSDKIEVDLKEK	C	0.662695	-0.264445	0.199125	21454397	24371516	45825913
Q2FVQ0_C188	Q2FVQ0	SAOUHSC_02652	Uncharacterized protein	no	KPLASSTWQACVDPVGGEGINYVTK	KPLASSTWQAC*VDPVGGEGINYVTK	C	0.28067	0.121814	0.201242	2981051262	3420974058	6242271192
Q2FW96_C117	Q2FW96	mtlD	Mannitol-1-phosphate 5-dehydrogenase	no	TNHVNIVACENAIMATDTLKK	TNHVNIVAC*ENAIMATDTLKK	C	0.387402	0.0176544	0.202528	506029200	581608192	1087637392
Q2FW37_C156	Q2FW37	truA	tRNA pseudouridine synthase A	no	AAQQFIGTHDFTGFCSQK	AAQQFIGTHDFTGFC*SQK	C	0.408397	0.00292315	0.20566	201118280	234845488	435963768
Q2G2S0_C411	Q2G2S0	purB	Adenylosuccinate lyase	no	ELIEQDESITSVLTKEELDECFDPK	ELIEQDESITSVLTKEELDEC*FDPK	C	0.255403	0.157543	0.206473	583812670	678771076	1262583746
Q2FY55_C54	Q2FY55	SAOUHSC_01610	UPF0403 protein SAOUHSC_01610	no	VLKQDGTTLVMINSVCGCAGGIARPAASHALHYDVLPDR	VLKQDGTTLVMINSVCGC*AGGIARPAASHALHYDVLPDR	C	0.298896	0.115579	0.207237	632639904	731156960	1363796864
Q2FXM8_C116	Q2FXM8	pfkA	ATP-dependent 6-phosphofructokinase	yes	ISEECKEIQTIGIPGTIDNDINGTDFTIGFDTALNTIIGLVDK	ISEEC*KEIQTIGIPGTIDNDINGTDFTIGFDTALNTIIGLVDK	C	0.41099	0.00535777	0.208174	1284209235	2.00727e+09	2657209783
Q2G0W4_C127	Q2G0W4	SAOUHSC_00410	Uncharacterized protein	no	KGGIDQIVIESTGISEPVPVAQTFSYIDDELGIDLTAICR	KGGIDQIVIESTGISEPVPVAQTFSYIDDELGIDLTAIC*R	C	0.369573	0.0484118	0.208993	365280178	421104668	786384846
Q2FW27_C133	Q2FW27	adk	Adenylate kinase	yes	RICESCGTTYHLVFNPPKVEGICDIDGGK	RICESC*GTTYHLVFNPPKVEGICDIDGGK	C	0.0481882	0.370908	0.209548	494317472	698845864	1050818008
Q2FXH9_C83	Q2FXH9	SAOUHSC_01868	Putative dipeptidase SAOUHSC_01868	no	GNDVLGILCHVDVVPAGDGWDSNPFEPVVTEDAIIAR	GNDVLGILC*HVDVVPAGDGWDSNPFEPVVTEDAIIAR	C	0.299753	0.119933	0.209843	97972040	112723264	210695304
Q2G2P7_C85	Q2G2P7	hutH	Histidine ammonia-lyase	no	SHACGLGEPFSK	SHAC*GLGEPFSK	C	0.331929	0.0881739	0.210051	394153603	456399105	850552708
Q2FYS9_C512	Q2FYS9	SAOUHSC_01347	Aconitate hydratase	no	DAGLQPYLDDLGFNLVGYGCTTCIGNSGPLLPEIEK	DAGLQPYLDDLGFNLVGYGCTTC*IGNSGPLLPEIEK	C	0.441123	-0.0197089	0.210707	1065321884	73810928	137897872
Q2FVW3_C303	Q2FVW3	SAOUHSC_02579	Uncharacterized protein	no	TILLGDAAHATTPNMGQGAGQAMEDAIVLVNCFNAYDFEK	TILLGDAAHATTPNMGQGAGQAMEDAIVLVNC*FNAYDFEK	C	0.119928	0.301494	0.210711	137858904	159817104	297676008
Q2FWD1_C239	Q2FWD1	pyrG	CTP synthase	yes	ESVIECR	ESVIEC*R	C	0.405025	0.0235577	0.214292	1221037860	1423499396	2618754848
Q2G0S2_C58	Q2G0S2	prs	Ribose-phosphate pyrophosphokinase	yes	GCDVFIIQPTSYPVNLHLMELLIMIDACK	GC*DVFIIQPTSYPVNLHLMELLIMIDACK	C	0.0829389	0.352169	0.217554	368500992	453924008	822425000
Q2FZ72_C232	Q2FZ72	carB	Carbamoyl-phosphate synthase large chain	no	DKNDNAIVVCNMENIDPVGIHTGDSIVVAPSQTLSDVEYQMLR	DKNDNAIVVC*NMENIDPVGIHTGDSIVVAPSQTLSDVEYQMLR	C	0.228134	0.207649	0.217891	480435747	552422384	1027556352
Q2G0R6_C202	Q2G0R6	SAOUHSC_00480	Uncharacterized protein	no	SDGADNVVTCPLYELDHDENAFNNLTSVFVPK	SDGADNVVTC*PLYELDHDENAFNNLTSVFVPK	C	0.198875	0.238448	0.218662	145158674	167206616	312365290
Q2G200_C17	Q2G200	SAOUHSC_00941	UPF0738 protein SAOUHSC_00941	no	IKDDILYCYTEDSIK	IKDDILYC*YTEDSIK	C	0.203293	0.236275	0.219784	2012923588	2365081696	4378005284
Q2G1G7_C102	Q2G1G7	SAOUHSC_00156	Uncharacterized protein	no	CCLNASIISR	C*CLNASIISR	C	0.252661	0.187245	0.219953	463222544	539191440	1002413984
Q2FZH5_C504	Q2FZH5	SAOUHSC_01029	Phosphoenolpyruvate-protein phosphotransferase	no	WTGMCGEMAGDETAIPLLLGLGLDEFSMSATSILK	WTGMC*GEMAGDETAIPLLLGLGLDEFSMSATSILK	C	0.30815	0.13442	0.221285	546516194	453930628	840719126
Q2G1R5_C341	Q2G1R5	SAOUHSC_00037	Uncharacterized protein	no	QAPIVANNLLQVMNNQMLTHHYDGYTSCPIVTGYNR	QAPIVANNLLQVMNNQMLTHHYDGYTSC*PIVTGYNR	C	0.282876	0.167164	0.22502	1434111472	1784976920	3102849992
Q2FZA2_C201	Q2FZA2	SAOUHSC_01137	Uncharacterized protein	no	QHSIIVGDSLTSDILGGINAGIATCWFNFR	QHSIIVGDSLTSDILGGINAGIATC*WFNFR	C	0.308691	0.141568	0.22513	58109260	68154688	126263948
Q2FWE2_C209	Q2FWE2	SAOUHSC_02357	Threonylcarbamoyl-AMP synthase	yes	IDGIVQAEQSEEGLESTVLDCTSFPYK	IDGIVQAEQSEEGLESTVLDC*TSFPYK	C	0.200777	0.257379	0.229078	911695040	886647232	1634311536
Q2G087_C320	Q2G087	hisC	Histidinol-phosphate aminotransferase	no	VNELYEALLNVGCITRPFPTGVR	VNELYEALLNVGC*ITRPFPTGVR	C	0.512571	-0.0538524	0.229359	154889587	175060420	329950007
Q2FYR0_C129	Q2FYR0	SAOUHSC_01375	Uncharacterized protein	no	LASCIDVANIDTPIK	LASC*IDVANIDTPIK	C	0.172969	0.285763	0.229366	779274928	911982656	1691257584
Q2G0C6_C216	Q2G0C6	SAOUHSC_00679	Uncharacterized protein	no	EWYNDNLEQDYHATITVDQVATCK	EWYNDNLEQDYHATITVDQVATC*K	C	0.729065	-0.262961	0.233052	63970456	78227432	142197888
Q9ZAH5_C358	Q9ZAH5	alr1	Alanine racemase 1	no	QHTINYEVLCNLSR	QHTINYEVLC*NLSR	C	0.396226	0.0730195	0.234623	85630004	99648400	185278404
Q2G0L8_C64	Q2G0L8	SAOUHSC_00542	Uncharacterized protein	no	AFYEAQAPVADTDLTVPYICLNGAEVR	AFYEAQAPVADTDLTVPYIC*LNGAEVR	C	0.373766	0.0990936	0.23643	262865892	315055161	577921053
Q2G007_C47	Q2G007	SAOUHSC_00821	Uncharacterized protein	no	DARENYFCDRDYQDFLTNCQILIQNK	DARENYFC*DRDYQDFLTNCQILIQNK	C	0.396898	0.0814844	0.239191	280816080	330752000	611568080
Q2FXA3_C55	Q2FXA3	hemE	Uroporphyrinogen decarboxylase	no	YSLFDITHQPELCAYVTHLPVDNYHTDAAILYK	YSLFDITHQPELC*AYVTHLPVDNYHTDAAILYK	C	0.414424	0.0641731	0.239299	2837783556	3642587599	5900226138
Q2G1G6_C83	Q2G1G6	murQ	N-acetylmuramic acid 6-phosphate etherase	no	LGVLDAAECVPTFNTDPHEIIGIIAGGQHAMTMAVEGAEDHK	LGVLDAAEC*VPTFNTDPHEIIGIIAGGQHAMTMAVEGAEDHK	C	0.258448	0.224721	0.241584	2167445492	2702911234	4736638726
Q2FZ17_C96	Q2FZ17	SAOUHSC_01254	Uncharacterized protein	no	NAGFECGTEYLNFDEQPATMLDANLLSVEEGYPVTIIER	NAGFEC*GTEYLNFDEQPATMLDANLLSVEEGYPVTIIER	C	0.348727	0.141138	0.244932	1749345082	1940158118	3689503200
Q2FZ87_C189	Q2FZ87	SAOUHSC_01153	Pyridoxal phosphate homeostasis protein	no	LNLEYAPCDELSMGMSNDYLIAVEEGATFVR	LNLEYAPC*DELSMGMSNDYLIAVEEGATFVR	C	0.417229	0.0764552	0.246842	102695384	174612902	224479572
Q2G038_C196	Q2G038	SAOUHSC_00788	Gluconeogenesis factor	yes	EADLIVLGPGSLYTSVISNLCVNGISDALIHSDAPK	EADLIVLGPGSLYTSVISNLC*VNGISDALIHSDAPK	C	-0.558166	1.0637	0.252768	2067534020	2401212174	4443891850
Q2G0Q1_C128	Q2G0Q1	pdxS	Pyridoxal 5'-phosphate synthase subunit PdxS	no	KDQFTVPFVCGCR	KDQFTVPFVC*GCR	C	0.60286	-0.0861397	0.25836	528171712	620431968	1148603680
Q2FXL6_C137	Q2FXL6	SAOUHSC_01819	Putative universal stress protein SAOUHSC_01819	no	HAPCDVLVVR	HAPC*DVLVVR	C	0.783707	-0.264829	0.259439	86037699304	199156686326	204756553816
Q2FW27_C130	Q2FW27	adk	Adenylate kinase	yes	ICESCGTTYHLVFNPPKVEGICDIDGGK	IC*ESCGTTYHLVFNPPKVEGICDIDGGK	C	0.102118	0.418312	0.260215	501609824	567151664	1068761488
Q2FWB5_C68	Q2FWB5	SAOUHSC_02383	Uncharacterized protein	no	VGDQVIFYQVQTDTGLLGCGEIISVETGAQNK	VGDQVIFYQVQTDTGLLGC*GEIISVETGAQNK	C	0.304494	0.219749	0.262121	110902548	132782232	243684780
Q2FXP7_C181	Q2FXP7	thrS	Threonine--tRNA ligase	yes	LELIDAIPEDENVTLYSQGDFTDLCR	LELIDAIPEDENVTLYSQGDFTDLC*R	C	0.305175	0.222259	0.263717	1906147030	2289908607	4196055637
Q2FZ20_C448	Q2FZ20	pnp	Polyribonucleotide nucleotidyltransferase	no	IVSEVLESNGSSSQASICGSTLALMDAGVPIKAPVAGIAMGLVTR	IVSEVLESNGSSSQASIC*GSTLALMDAGVPIKAPVAGIAMGLVTR	C	0.581938	-0.0523784	0.26478	22512559	24922750	47435309
Q2FY14_C164	Q2FY14	SAOUHSC_01660	GTP cyclohydrolase 1 type 2 homolog	no	LSENGLAQEGNYEYCFFESEGR	LSENGLAQEGNYEYC*FFESEGR	C	0.53882	0.00637813	0.272599	62164152	76330090	138494242
Q2FYZ9_C589	Q2FYZ9	mutS	DNA mismatch repair protein MutS	no	VMDYNDYVPNNCR	VMDYNDYVPNNC*R	C	0.545407	-4.92868e-05	0.272679	137591620	161864778	299456398
Q2FVM6_C58	Q2FVM6	nreB	Oxygen sensor histidine kinase NreB	no	IIAMNDAAKDILSEEDNYSAVANAICHR	IIAMNDAAKDILSEEDNYSAVANAIC*HR	C	0.482268	0.0780707	0.280169	1.59241e+07	1.40291e+07	2.57036e+07
Q2FZJ0_C724	Q2FZJ0	purL	Phosphoribosylformylglycinamidine synthase subunit PurL	no	QIWEGAIAQCLTTQD	QIWEGAIAQC*LTTQD	C	0.0870505	0.477254	0.282152	129419064	150838904	280257968
Q2FZL1_C334	Q2FZL1	SAOUHSC_00989	Aminotransferase	no	HITDDDFEFCVDLLESTHLAIVPGSSFTEFGK	HITDDDFEFC*VDLLESTHLAIVPGSSFTEFGK	C	0.495691	0.0849897	0.29034	91476236	119025956	210502192
Q2G282_C105	Q2G282	perR	Peroxide-responsive repressor PerR	no	FDFNTHNHYHIICEQCGK	FDFNTHNHYHIICEQC*GK	C	0.450022	0.132424	0.291223	720068240	886908912	1606977152
Q2G1C8_C143	Q2G1C8	SAOUHSC_00197	Uncharacterized protein	no	TCFALTEPEHGSDVAGGLETVAER	TC*FALTEPEHGSDVAGGLETVAER	C	0.759161	-0.169465	0.294848	4.2913e+10	3.82378e+10	81150753124
Q2FZX5_C292	Q2FZX5	SAOUHSC_00860	5-nucleotidase family protein	no	SMNHITEAAYLLAQSVCEYTHAQCAIINAGLLVK	SMNHITEAAYLLAQSVC*EYTHAQCAIINAGLLVK	C	0.809897	-0.213935	0.297981	58434773	79234742	137669515
Q2G275_C21	Q2G275	recF	DNA replication and repair protein RecF	no	CHPDVNILIGENAQGK	C*HPDVNILIGENAQGK	C	0.399143	0.197138	0.29814	489297312	600635872	1089933184
Q2FVA4_C163	Q2FVA4	SAOUHSC_02829	Putative NAD(P)H nitroreductase SAOUHSC_02829	no	QTYIALGNMMTTAALLGIDSCPMEGFSLDTVTDILANK	QTYIALGNMMTTAALLGIDSC*PMEGFSLDTVTDILANK	C	0.387232	0.210977	0.299105	3.18634e+08	369827797	6.88462e+08
Q2G1E1_C135	Q2G1E1	SAOUHSC_00184	Uncharacterized response regulatory protein SAOUHSC_00184	no	SLASCHDAFQPLLK	SLASC*HDAFQPLLK	C	0.338315	0.265013	0.301664	926025754	1140478221	2066503975
Q2FWM2_C134	Q2FWM2	SAOUHSC_02267	Fructokinase, putative	no	KPSADMLFEPSFVNDIDVNENDVVHFCSVDLVDSPMR	KPSADMLFEPSFVNDIDVNENDVVHFC*SVDLVDSPMR	C	0.311151	0.301537	0.306344	2553993990	3212414852	5708102862
Q2G268_C154	Q2G268	SAOUHSC_01178	Coenzyme A biosynthesis bifunctional protein CoaBC	yes	EDGYHFIEPGSGFLACGYVAK	EDGYHFIEPGSGFLAC*GYVAK	C	0.286392	0.327884	0.307138	2835293880	3478272722	6313566602
Q2G081_C57	Q2G081	queF	NADPH-dependent 7-cyano-7-deazaguanine reductase	no	FNCPEFTSLCPITGQPDFATIYISYIPNVK	FNCPEFTSLC*PITGQPDFATIYISYIPNVK	C	0.322528	0.296315	0.309421	3298155930	4086965634	7385121564
Q2FZZ6_C210	Q2FZZ6	SAOUHSC_00838	Uncharacterized protein	no	SMFGGYDELMEPVCNTFTAK	SMFGGYDELMEPVC*NTFTAK	C	0.387478	0.233938	0.310708	249134784	304968142	554102926
P0A0Q0_C222	P0A0Q0	lacR	Lactose phosphotransferase system repressor	no	VGKEDFTSFCQLNELTAVVMDYEDEEKVETIK	VGKEDFTSFC*QLNELTAVVMDYEDEEKVETIK	C	0.407496	0.215122	0.311309	868644512	1314938466	1932748194
Q2FVT2_C86	Q2FVT2	hutG	Formimidoylglutamase	no	QAFAGLPDLNQCETLVDYGNVYHDHEELIDTQKEFAMLAAK	QAFAGLPDLNQC*ETLVDYGNVYHDHEELIDTQKEFAMLAAK	C	0.402726	0.235634	0.31918	251100859	297952282	549053141
Q2G1G7_C130	Q2G1G7	SAOUHSC_00156	Uncharacterized protein	no	ELLTSLHQQLNDFTLLSFCHNYYPRPDTGLSVDLVNK	ELLTSLHQQLNDFTLLSFC*HNYYPRPDTGLSVDLVNK	C	0.353926	0.285564	0.319745	548960162	676023340	1224983502
Q2FXI7_C197	Q2FXI7	SAOUHSC_01859	UPF0354 protein SAOUHSC_01859	no	ILNTAFLNEIEAQCQGEMLVAVPHQDVLIIADIR	ILNTAFLNEIEAQC*QGEMLVAVPHQDVLIIADIR	C	0.233777	0.419447	0.326612	299166680	372702976	671869656
Q2FZW6_C198	Q2FZW6	dltA	D-alanine--D-alanyl carrier protein ligase	yes	SGNEQQWLNQAPFSFDLSVMAIYPCLASGGTLNLVDK	SGNEQQWLNQAPFSFDLSVMAIYPC*LASGGTLNLVDK	C	0.280225	0.377268	0.328746	906902400	1150521632	2057424032
Q2G112_C51	Q2G112	SAOUHSC_00349	Single-stranded DNA-binding protein	yes	EADFINCVVFR	EADFINC*VVFR	C	0.235898	0.429695	0.332797	220854502	285162960	506017462
Q2FWD1_C505	Q2FWD1	pyrG	CTP synthase	yes	LVEMVEIPTNDFFIACQFHPEFLSRPNRPHPIFK	LVEMVEIPTNDFFIAC*QFHPEFLSRPNRPHPIFK	C	0.302015	0.364347	0.333181	1443236986	1613647752	2922013762
Q2G1C9_C549	Q2G1C9	SAOUHSC_00196	Uncharacterized protein	no	ALGGGCELVLYSPIVVAASETYIGLVEAGVGLLPSGGGLAEMADR	ALGGGC*ELVLYSPIVVAASETYIGLVEAGVGLLPSGGGLAEMADR	C	0.325566	0.380301	0.352933	24006862	30504420	54511282
Q2FXQ7_C42	Q2FXQ7	clpX	ATP-dependent Clp protease ATP-binding subunit ClpX	no	LVAGSGVYICNECIELCSEIVEEELAQNTSEAMTELPTPK	LVAGSGVYICNECIELC*SEIVEEELAQNTSEAMTELPTPK	C	0.463578	0.274212	0.368895	388458888	525032608	913491496
Q2FYV2_C285	Q2FYV2	thrB	Homoserine kinase	no	SLNSQVVSCHSELVDINISGVK	SLNSQVVSC*HSELVDINISGVK	C	1.27365	-0.501963	0.385844	94735908	119754224	214490132
Q2FY54_C389	Q2FY54	SAOUHSC_01611	Dihydrolipoamide acetyltransferase component of pyruvate dehydrogenase complex	no	NMVNLCISIDHR	NMVNLC*ISIDHR	C	0.811016	-0.0377226	0.386647	316448512	431823408	748271920
Q2G1H9_C547	Q2G1H9	SAOUHSC_00144	Uncharacterized protein	no	CNTLEDHAYVIYTSGTTGNPK	C*NTLEDHAYVIYTSGTTGNPK	C	0.369451	0.434111	0.401781	111331220	146758692	258089912
Q2G0G2_C87	Q2G0G2	SAOUHSC_00607	Uncharacterized protein	no	AAVEGDEAKEYWLCWVTTER	AAVEGDEAKEYWLC*WVTTER	C	0.548509	0.260926	0.404718	406265376	559783008	966048384
Q2G050_C146	Q2G050	SAOUHSC_00776	Excinuclease ABC, B subunit	no	HSATSALFERDDVIIIASVSCIYGLGNPEEYKDLVVSVR	HSATSALFERDDVIIIASVSC*IYGLGNPEEYKDLVVSVR	C	0.430934	0.407892	0.419413	84081616	112493784	196575400
Q2FUQ4_C158	Q2FUQ4	rsmG	Ribosomal RNA small subunit methyltransferase G	no	LSVLSELCLPLVK	LSVLSELC*LPLVK	C	0.455406	0.38732	0.421363	650949248	860369608	1511318856
Q2FVB2_C367	Q2FVB2	fbp	Fructose-1,6-bisphosphatase class 3	no	VNYDTNEITVYGNTYPLKDTCFQTVNRDNPAELLPEEEEVMNK	VNYDTNEITVYGNTYPLKDTC*FQTVNRDNPAELLPEEEEVMNK	C	0.49831	0.361548	0.429929	51506924	69714444	121221368
Q2FY73_C143	Q2FY73	SAOUHSC_01592	Transcriptional regulator, Fur, putative	yes	LTFHGVCETCQAK	LTFHGVCETC*QAK	C	0.658283	0.21498	0.436632	1149333568	3451878864	2700955792
Q2FW59_C2	Q2FW59	SAOUHSC_02458	Uncharacterized protein	no	CFDINNLDIK	C*FDINNLDIK	C	0.619255	0.268876	0.444066	23323973	31403994	54727967
Q2FVX9_C76	Q2FVX9	moaC	Cyclic pyranopterin monophosphate synthase	no	NTSTLIPMCHPLPLTGIDVHFSWDETNAPLYTLNIQTTVSTTGK	NTSTLIPMC*HPLPLTGIDVHFSWDETNAPLYTLNIQTTVSTTGK	C	0.29277	0.619923	0.456347	103598741	129272754	232871495
P0A0Q0_C123	P0A0Q0	lacR	Lactose phosphotransferase system repressor	no	AASLIEDGDTLFFGPGTTVELLAEEVNHHTLTIITNCLPVYK	AASLIEDGDTLFFGPGTTVELLAEEVNHHTLTIITNC*LPVYK	C	0.807491	0.109334	0.458413	143057896	160721221	303779117
Q2FWM4_C25	Q2FWM4	SAOUHSC_02265	Accessory gene regulator protein A	no	NMNDIGCYFLDIQLSTDINGIK	NMNDIGC*YFLDIQLSTDINGIK	C	0.755035	0.178395	0.466715	444380608	637851856	1082232464
Q2FYN4_C199	Q2FYN4	lysA	Diaminopimelate decarboxylase	no	GVHCHIGSQIEGTEAFIETAK	GVHC*HIGSQIEGTEAFIETAK	C	0.509178	0.431462	0.47032	862346032	1198288190	2060634222
Q2G1Z0_C73	Q2G1Z0	SAOUHSC_00655	Uncharacterized protein	no	EHGVAIVSGGGSGHEPAHAGFVAEGMLDAAVCGEVFTSPTPDK	EHGVAIVSGGGSGHEPAHAGFVAEGMLDAAVC*GEVFTSPTPDK	C	1.13526	-0.161654	0.486803	255936708	380388728	636325436
Q2FZV8_C119	Q2FZV8	SAOUHSC_00877	Uncharacterized protein	no	VAGNPENC	VAGNPENC*	C	0.612309	0.367097	0.489703	220853728	311738432	532592160
Q2FY73_C103	Q2FY73	SAOUHSC_01592	Transcriptional regulator, Fur, putative	yes	HFHHHLVCMECGR	HFHHHLVCMEC*GR	C	0.745982	0.247526	0.496754	5046447582	7998814042	13045261624
Q2G0J1_C143	Q2G0J1	SAOUHSC_00573	Putative heme-dependent peroxidase SAOUHSC_00573	no	LYPELPHSDYICFYPMNK	LYPELPHSDYIC*FYPMNK	C	0.484212	0.510897	0.497555	474621088	661193648	1135814736
Q2G2A3_C352	Q2G2A3	SAOUHSC_01043	Dihydrolipoyl dehydrogenase	no	VAAEAIDGQAAEVDYIGMPAVCFTEPELATVGYSEAQAK	VAAEAIDGQAAEVDYIGMPAVC*FTEPELATVGYSEAQAK	C	0.971899	0.0269864	0.499443	384300344	415308504	799608848
Q2G2M8_C97	Q2G2M8	SAOUHSC_02004	UPF0374 protein SAOUHSC_02004	no	EDGIYYYCNLSSPFVCDEEALK	EDGIYYYCNLSSPFVC*DEEALK	C	0.571135	0.474592	0.522863	27714132	39803364	67517496
Q2FXV8_C236	Q2FXV8	recD2	ATP-dependent RecD-like DNA helicase	no	AALLYTLEEECIK	AALLYTLEEEC*IK	C	0.480709	0.592596	0.536652	275342280	392274912	667617192
Q2FYJ0_C43	Q2FYJ0	SAOUHSC_01455	Uncharacterized protein	no	VYLQQYTCSFVGHFSAGK	VYLQQYTC*SFVGHFSAGK	C	0.610512	0.487225	0.548868	258492304	380342320	638834624
Q2FY55_C142	Q2FY55	SAOUHSC_01610	UPF0403 protein SAOUHSC_01610	no	HQIEGHDVMNVINQLQTLFNKYCEER	HQIEGHDVMNVINQLQTLFNKYC*EER	C	1.14114	-0.0419067	0.549618	201320056	343440464	544760520
Q2FY43_C74	Q2FY43	SAOUHSC_01623	Acetyl-CoA carboxylase, biotin carboxylase	yes	DSYLNIPNILSIATSTGCDGVHPGYGFLAENADFAELCEACQLK	DSYLNIPNILSIATSTGC*DGVHPGYGFLAENADFAELCEACQLK	C	0.656822	0.474456	0.565639	169012256	248840856	417853112
Q2FZV8_C101	Q2FZV8	SAOUHSC_00877	Uncharacterized protein	no	QSLMGGGFQIDNPNAIASCGCGSSFR	QSLMGGGFQIDNPNAIASC*GCGSSFR	C	0.447079	0.718903	0.582991	68440620	101098520	169539140
Q2FWM2_C38	Q2FWM2	SAOUHSC_02267	Fructokinase, putative	no	QIGGAPCNVACTVQK	QIGGAPC*NVACTVQK	C	0.578254	0.590473	0.584363	175852792	263663096	439515888
Q2G1Z8_C214	Q2G1Z8	polC	DNA polymerase III PolC-type	yes	QQDNNESAVDKCQIGKPIQIENIKPIESIIEEEFK	QQDNNESAVDKC*QIGKPIQIENIKPIESIIEEEFK	C	0.852693	0.324919	0.588806	44218540	68016356	112234896
Q2G233_C17	Q2G233	SAOUHSC_02135	Uncharacterized protein	no	GTFSYLACR	GTFSYLAC*R	C	0.676861	0.533666	0.605264	261047528	397185312	658232840
Q2FUQ3_C45	Q2FUQ3	mnmG	tRNA uridine 5-carboxymethylaminomethyl modification enzyme MnmG	yes	TLMLTINLDNIAFMPCNPSVGGPAK	TLMLTINLDNIAFMPC*NPSVGGPAK	C	1.08351	0.157434	0.620474	14485034	20447827	34932861
Q2FXP2_C157	Q2FXP2	SAOUHSC_01794	Glyceraldehyde-3-phosphate dehydrogenase	no	GVNDNQLDIEAFDIFSNASCTTNCIGPVAK	GVNDNQLDIEAFDIFSNASCTTNC*IGPVAK	C	0.209124	1.03983	0.624475	35992092	52617900	88609992
Q2G1S3_C366	Q2G1S3	purA	Adenylosuccinate synthetase	no	CKPIFEELPGWTEDVTNVR	C*KPIFEELPGWTEDVTNVR	C	0.820048	0.498242	0.659145	23601526	37236112	60837638
Q2FZV8_C103	Q2FZV8	SAOUHSC_00877	Uncharacterized protein	no	QSLMGGGFQIDNPNAIASCGCGSSFR	QSLMGGGFQIDNPNAIASCGC*GSSFR	C	0.499687	0.849867	0.674777	207884200	327370432	535254632
Q2FZ22_C207	Q2FZ22	pyrH	Uridylate kinase	yes	YEHLTHIQMLQEGLQVMDSTASSFCMDNNIPLTVFSIMEEGNIK	YEHLTHIQMLQEGLQVMDSTASSFC*MDNNIPLTVFSIMEEGNIK	C	0.722568	0.667175	0.694871	532926846	861360796	1394287642
Q2G0N1_C390	Q2G0N1	fusA	Elongation factor G	yes	DTGTGDTLCGEK	DTGTGDTLC*GEK	C	1.53735	-0.106635	0.715356	4.4565e+09	8449257039	1.29058e+10
Q2FZ86_C164	Q2FZ86	sepF	Cell division protein SepF	yes	VGTDIFLCTPDNVEVAGSITDHIENMEHSFD	VGTDIFLC*TPDNVEVAGSITDHIENMEHSFD	C	0.797933	0.673277	0.735605	698268304	1146346256	1844614560
Q2G2U6_C31	Q2G2U6	walR	Transcriptional regulatory protein WalR	yes	KEGYDVYCAYDGNDAVDLIYEEEPDIVLLDIMLPGR	KEGYDVYC*AYDGNDAVDLIYEEEPDIVLLDIMLPGR	C	1.00661	0.518204	0.762405	70620248	122216332	192836580
Q2FXR8_C774	Q2FXR8	valS	Valine--tRNA ligase	yes	FCNPSTLNISTDVEIPEK	FC*NPSTLNISTDVEIPEK	C	1.09386	0.431611	0.762735	104909776	179674776	284584552
Q2FYZ7_C53	Q2FYZ7	SAOUHSC_01274	Glycerol uptake operon antiterminator regulatory protein	no	QNHIECFIHIDLIK	QNHIEC*FIHIDLIK	C	0.982486	0.57187	0.777178	360336304	615055904	975392208
Q2FXK3_C127	Q2FXK3	SAOUHSC_01831	Uncharacterized protein	no	LITIADNNCMISNAVR	LITIADNNC*MISNAVR	C	1.65949	-0.0389435	0.810271	4977986586	6508240090	8991557496
Q2G167_C193	Q2G167	SAOUHSC_00287	ABC transporter, ATP-binding protein, putative	no	ACIIVTHDER	AC*IIVTHDER	C	0.974127	0.67636	0.825243	454925266	856600530	1260943948
Q2FZJ4_C71	Q2FZJ4	purK	N5-carboxyaminoimidazole ribonucleotide synthase	no	CDVITYEFENISAQQLK	C*DVITYEFENISAQQLK	C	0.865064	0.809869	0.837466	3.61258e+07	65403036	1.01529e+08
Q2G1G7_C329	Q2G1G7	SAOUHSC_00156	Uncharacterized protein	no	QTLSAHDNVNVVAQIIKEDLPLLSCIEPNDTFDFQK	QTLSAHDNVNVVAQIIKEDLPLLSC*IEPNDTFDFQK	C	0.162767	1.58245	0.872609	434609673	510029264	944638937
Q2FXG1_C162	Q2FXG1	ribBA	Riboflavin biosynthesis protein RibBA	no	LTGAKPAGVICEIMNDDGTMAK	LTGAKPAGVIC*EIMNDDGTMAK	C	1.03958	0.909524	0.974552	172848904	339536624	512385528
Q2G159_C284	Q2G159	SAOUHSC_00296	ROK family protein	no	SKNDAALYGCLQ	SKNDAALYGC*LQ	C	1.22437	1.10482	1.16459	1131548798	2585238660	3716787458
Q2FX96_C99	Q2FX96	SAOUHSC_01981	Sensor histidine kinase, putative	no	ASNIVNCSR	ASNIVNC*SR	C	1.4722	1.17916	1.32568	109914234	272810252	382724486
Q2FV58_C118	Q2FV58	crtQ	4,4'-diaponeurosporenoate glycosyltransferase	no	SHACYQGVTHACTNR	SHACYQGVTHAC*TNR	C	1.43727	1.68547	1.56137	98975540	292540656	391516196
Q2G1E1_C248	Q2G1E1	SAOUHSC_00184	Uncharacterized response regulatory protein SAOUHSC_00184	no	YLQMSPSDYCK	YLQMSPSDYC*K	C	1.6442	1.55625	1.60023	854771072	2476147156	3330918228
Q2G0A0_C122	Q2G0A0	SAOUHSC_00705	Cys-tRNA(Pro)/Cys-tRNA(Cys) deacylase	no	SCENYSHISVSGGLR	SC*ENYSHISVSGGLR	C	2.41619	2.22923	2.32271	837711760	4172441560	5010153320

## Sheet: SA IA-alkyne 1 mM 1-1 Offset
Identifier	UniProt code	Gene name	Name	Essential?	Peptide Sequence	Log2 Ratio HL replicate 1	Log2 Ratio HL replicate 2	Log2 Ratio HL	Total Light Intensity	Total Heavy Intensity	Total Intensity
Q2FW19_42_50	Q2FW19	rpsZ	30S ribosomal protein S14 type Z	yes	ICFRELAYK	-2.79511	-2.7929	-2.79401	13291606000	1916306110	15207912110
Q2G2F1_199_221	Q2G2F1	SAOUHSC_01967	ABC transporter, ATP-binding protein, putative	no	YCDRFIILDEGEVVAFGDLEALR	-2.20402	-1.96733	-2.08568	75328776	17679041	93007817
Q2FXR4_196_226	Q2FXR4	hemL1	Glutamate-1-semialdehyde 2,1-aminomutase 1	no	FGNDIAGVIVEPVAGNMGVVPPIEGFLQGLR	-1.36482	-2.17241	-1.76861	68933092	2.0743e+07	8.96761e+07
Q2FXZ8_176_195	Q2FXZ8	SAOUHSC_01677	Uncharacterized protein	no	TAQTVTDLRPAGIIFCENER	-1.54809	-1.34975	-1.44892	413263392	151083144	564346536
Q2G1U3_331_344	Q2G1U3	SAOUHSC_00937	Oligoendopeptidase F	no	ALEPMGEEYLNVVK	-1.36359	-1.4956	-1.42959	248573824	92976960	341550784
Q2FZ72_747_775	Q2FZ72	carB	Carbamoyl-phosphate synthase large chain	no	YLTGKEIEVDAICDGETVIIPGIMEHIER	-1.31096	-1.48954	-1.40025	129257520	48673760	177931280
Q2FWJ3_5_23	Q2FWJ3	rsbW	Serine-protein kinase RsbW	no	EDFIEMRVPASAEYVSLIR	-0.895392	-1.86405	-1.37972	192577056	78128704	270705760
Q2FWC7_245_267	Q2FWC7	coaW	Type II pantothenate kinase	yes	GCKPYYVENGAFSGAIGALYLEK	-1.19118	-1.15914	-1.17516	305573968	192162600	441920856
Q2FY04_94_131	Q2FY04	SAOUHSC_01670	Cytidine deaminase	no	QVLKELCDDDMPVYMTNHKGDMVMMTVAELLPFGFSGK	-1.17028	-1.0063	-1.08829	109325404	51069376	160394780
Q2FZ37_192_215	Q2FZ37	sucC	Succinate--CoA ligase [ADP-forming] subunit beta	yes	DCSIVEINPLVTTADGDVLALDAK	-1.47793	-0.574951	-1.02644	1967920578	1.31911e+09	3.28704e+09
Q2FVI7_194_216	Q2FVI7	SAOUHSC_02723	Glycerate kinase, putative	no	VACDVSNPLLGENGATYIYGPQK	-0.634466	-1.3261	-0.980285	485703208	51410220	149206132
Q2FV16_462_478	Q2FV16	mqo	Probable malate:quinone oxidoreductase	no	IKKMIPSYGESLIEDEK	-0.536842	-1.39103	-0.963934	95378560	50867468	146246028
Q2FUQ2_81_97	Q2FUQ2	mnmE	tRNA modification GTPase MnmE	yes	EDIIEINCHGGILTINR	-1.06938	-0.829953	-0.949668	303158648	97243348	291542668
Q2G0W6_60_73	Q2G0W6	SAOUHSC_00408	Uncharacterized protein	no	VLIEQMAQHCEAFK	-0.786608	-1.04155	-0.914078	787078512	413018824	1200097336
Q2FVT8_258_293	Q2FVT8	SAOUHSC_02604	Uncharacterized protein	no	AGQPVELCGTYVLLASEESSYTTGQVFGVSGGVQID	-0.216309	-1.5932	-0.904756	239993968	172925784	412919752
Q2FUQ4_54_88	Q2FUQ4	rsmG	Ribosomal RNA small subunit methyltransferase G	no	HFYDSIAPSFYFDFNQPISICDVGAGAGFPSIPLK	-1.09163	-0.664619	-0.878126	109214216	55851331	165065547
Q2G0S3_375_391	Q2G0S3	glmU	Bifunctional protein GlmU	yes	TNIGCGTITVNYDGENK	-0.839674	-0.872659	-0.856166	1640615560	3794985216	2547525256
Q2G240_31_39	Q2G240	SAOUHSC_00706	Uncharacterized protein	no	TGCSASTIR	-0.945648	-0.648735	-0.797191	54099584	31350578	85450162
Q2G0N1_637_659	Q2G0N1	fusA	Elongation factor G	yes	GNAQVVNAYVPLSEMFGYATSLR	-0.428749	-1.15057	-0.789659	434874744	285987464	720862208
Q2FZR9_182_208	Q2FZR9	SAOUHSC_00921	3-oxoacyl-[acyl-carrier-protein] synthase 2	yes	GDADAMITGGTEAPITHMAIAGFSASR	-0.285862	-1.26635	-0.776104	258664072	145309624	403973696
O50581_579_592	O50581	recG	ATP-dependent DNA helicase RecG	no	SDQQSYCVLIASPK	-1.01704	-0.455608	-0.736326	176968368	86883656	226708928
Q2FUV4_140_152	Q2FUV4	SAOUHSC_02997	Uncharacterized protein	no	NEGVSESCHGGIK	-0.575412	-0.883426	-0.729419	178262400	108343412	286605812
Q2FZ25_8_21	Q2FZ25	rpsB	30S ribosomal protein S2	yes	QLLEAGVHFGHQTR	-0.760246	-0.692749	-0.726497	114809788	69350788	184160576
Q2G0U3_262_273	Q2G0U3	SAOUHSC_00434	Transcriptional regulator, lysR family, putative	no	TICAITKEPYTK	-0.608764	-0.843487	-0.726126	88665736	53432314	142098050
Q2G292_143_161	Q2G292	SAOUHSC_01849	Uncharacterized protein	no	ASGFCIYNDIAITAQYLAK	-1.22301	-0.209267	-0.716137	364738395	251090238	598061433
Q2FXL5_297_307	Q2FXL5	ackA	Acetate kinase	no	SQMALDVFASK	-0.806987	-0.605908	-0.706447	172968464	104106236	277074700
Q2FYG6_253_267	Q2FYG6	SAOUHSC_01486	Heptaprenyl diphosphate syntase component II, putative	no	DSERKEFEECIQIIR	-0.630745	-0.762804	-0.696774	385676368	238668928	624345296
Q2FZW9_193_212	Q2FZW9	SAOUHSC_00866	D-isomer specific 2-hydroxyacid dehydrogenase, NAD binding domain protein	no	FNAEAFEQMKNDAIFINIGR	-1.07699	-0.305168	-0.69108	160307672	102983624	263291296
Q2G1M9_380_401	Q2G1M9	SAOUHSC_00079	Uncharacterized protein	no	LSQVIEQSGLAPEAWLECYLNR	-0.654508	-0.692434	-0.673471	61083734	50773677	99306841
Q2FY44_59_78	Q2FY44	SAOUHSC_01622	Uncharacterized protein	no	DLKIESKEDGIYIDVYCALK	-0.293145	-1.04116	-0.66715	404052448	261640640	665693088
Q93T05_604_616	Q93T05	mutL	DNA mismatch repair protein MutL	no	KLREDVAIMMSCK	-0.356621	-0.948539	-0.65258	203695192	135766358	339461550
O05154_3_17	O05154	tagX	Putative glycosyltransferase TagX	no	FTIIIPTCNNEATIR	-0.313751	-0.97632	-0.645035	275145088	202601268	477746356
Q2G280_39_73	Q2G280	SAOUHSC_01999	Uncharacterized protein	no	DNTPTCTTEACDFRDNLEMFNDLDVAVYGISGDSK	-0.508014	-0.777439	-0.642726	30188132	19087370	49275502
Q2FXQ7_13_24	Q2FXQ7	clpX	ATP-dependent Clp protease ATP-binding subunit ClpX	no	CSFCGKDQDQVK	-0.579379	-0.681229	-0.630304	407739017	260290410	668029427
Q2G2S7_2_17	Q2G2S7	SAOUHSC_01975	Uncharacterized protein	no	VKFIHCSDLHLDSPFK	-0.261241	-0.997573	-0.629407	140528220	91620248	232148468
Q2FWD4_236_260	Q2FWD4	murA	UDP-N-acetylglucosamine 1-carboxyvinyltransferase	no	IEAGTYMCIAAACGENVILNNIVPK	-0.594438	-0.650728	-0.622583	59145760	39413337	98559097
Q2FZ89_1_15	Q2FZ89	ftsZ	Cell division protein FtsZ	yes	MLEFEQGFNHLATLK	-0.867838	-0.360751	-0.614294	277595816	125309268	344599480
Q2G0G3_242_252	Q2G0G3	SAOUHSC_00606	Uncharacterized protein	no	GGEVLLNNCLK	-0.390269	-0.826188	-0.608228	644898768	420635406	1065534174
P60430_15_26	P60430	rplB	50S ribosomal protein L2	yes	NMTSLDFAEITK	0.00629372	-1.20717	-0.600436	386364016	244741952	631105968
Q2FYF5_33_51	Q2FYF5	SAOUHSC_01496	Cytidylate kinase	yes	ADKGQCVILDNEDVTDFLR	-0.585243	-0.600577	-0.59291	274542118	182640919	457183037
Q2FZP4_99_114	Q2FZP4	prfC	Peptide chain release factor 3	no	TLMAVDSAVMVIDCAK	-0.299007	-0.879308	-0.589158	2512361764	1631633634	4143995398
Q2FZ07_46_61	Q2FZ07	SAOUHSC_01264	Uncharacterized protein	no	YSTIATNCYDTAEVIK	-0.37171	-0.8048	-0.588255	8891155780	5990292680	14881448460
Q2FW18_151_167	Q2FW18	rplE	50S ribosomal protein L5	yes	GMDIVIVTTANTDEEAR	-0.394969	-0.767585	-0.581277	149754168	101631284	251385452
Q2FXM9_292_325	Q2FXM9	pyk	Pyruvate kinase	yes	AEASDVANAIYDGTDAVMLSGETAAGLYPEEAVK	0.170435	-1.32763	-0.5786	144562123	6.2966e+07	2.07528e+08
Q2FYU7_29_54	Q2FYU7	katA	Catalase	no	GPLLMQDIYFLEQMSQFDREVIPERR	0.212221	-1.36574	-0.576761	230147046	247637820	477784866
Q2FWM8_1_14	Q2FWM8	hld	Delta-hemolysin	yes	MAQDIISTIGDLVK	-0.243023	-0.910099	-0.576561	275179256	206678416	481857672
Q2G234_125_141	Q2G234	SAOUHSC_02134	Nitric oxide synthase oxygenase	no	YAGYDNCGDPAEKEVTR	-0.486563	-0.655043	-0.570803	588232984	395986744	984219728
Q2FXZ5_69_87	Q2FXZ5	SAOUHSC_01680	Ribosomal RNA small subunit methyltransferase E	no	QNINTELPVDVTICSGLIK	-0.946114	-0.175879	-0.560996	3.44653e+07	2.84094e+07	62874764
Q2FV66_28_45	Q2FV66	SAOUHSC_02871	Uncharacterized protein	no	AKDICFELNHTRPSATNK	-1.13809	0.0172347	-0.560428	57314344	37080550	94394894
Q2G1K4_85_98	Q2G1K4	SAOUHSC_00118	Capsular polysaccharide biosynthesis protein Cap5E, putative	no	QVPSCEFFPVEAVK	-0.538949	-0.572976	-0.555962	364951808	248249568	613201376
Q2FWC4_263_276	Q2FWC4	SAOUHSC_02374	Aminobenzoyl-glutamate utilization protein B, putative	no	GAAIQTGCDYEFGR	-0.209595	-0.901244	-0.55542	174021088	119647976	293669064
Q2FV10_368_385	Q2FV10	SAOUHSC_02933	Betaine aldehyde dehydrogenase	no	DGLFFEPTVITNCDTSMR	-0.0214327	-1.08119	-0.551312	116064688	86325080	202389768
P0A0B7_163_177	P0A0B7	ahpC	Alkyl hydroperoxide reductase C	no	NPGEVCPAKWEEGAK	-0.424761	-0.66551	-0.545135	4277958110	2936478204	7214436314
Q2FWJ9_75_93	Q2FWJ9	ilvA	L-threonine dehydratase biosynthetic IlvA	no	GITCASAGNHAQGVAYTAK	-0.281573	-0.793086	-0.537329	52600548	35680816	88281364
Q2FYZ5_188_210	Q2FYZ5	glpK	Glycerol kinase	no	TLMFNIHDLEWDDELLELLTVPK	-0.065799	-1.00745	-0.536624	173433368	195362694	272686894
Q2FUR8_66_77	Q2FUR8	SAOUHSC_03034	Uncharacterized protein	no	GGFCYELNTFFK	-0.936452	-0.135665	-0.536058	121461916	103972365	225434281
Q2G0M5_273_289	Q2G0M5	SAOUHSC_00535	Uncharacterized epimerase/dehydratase SAOUHSC_00535	no	QGIANSWPDSIDTSCSR	-0.628056	-0.433836	-0.530946	15894294790	11397355940	27291650730
Q2FYZ9_84_94	Q2FYZ9	mutS	DNA mismatch repair protein MutS	no	VAICEQMEDPK	-0.396321	-0.660256	-0.528288	72187368	50002896	122190264
Q2FXK7_87_107	Q2FXK7	SAOUHSC_01828	GAF domain protein	no	TQIVADVHQFEGHIACDANSK	-0.467189	-0.585244	-0.526217	138386564	96001504	234388068
Q2FXF5_74_98	Q2FXF5	arsC	Arsenate reductase	no	NSNLVVTLCSDADVNCPSLPTNVKK	-0.209856	-0.842296	-0.526076	447260192	312727744	759987936
Q2FV27_137_149	Q2FV27	SAOUHSC_02912	Uncharacterized protein	no	WMLHGQDYTAIQQ	-0.62921	-0.421646	-0.525428	477274704	330988208	808262912
Q2G0B7_67_77	Q2G0B7	SAOUHSC_00688	Cytokinin riboside 5'-monophosphate phosphoribohydrolase	no	MLDEHEITSQR	0.0452644	-1.08462	-0.51968	75871656	61879019	137750675
Q2G1K6_57_74	Q2G1K6	SAOUHSC_00116	Capsular polysaccharide synthesis enzyme Cap8C	no	SCLNHIESLEEVQALNLK	-0.366496	-0.637217	-0.501856	641195852	451696820	1092892672
Q2FX98_85_106	Q2FX98	SAOUHSC_01979	Uncharacterized protein	yes	NHCAYPNHAPTSDIYWNNIETR	-0.534955	-0.465763	-0.500359	179815560	127050720	306866280
Q2FYM2_264_280	Q2FYM2	odhB	Dihydrolipoyllysine-residue succinyltransferase component of 2-oxoglutarate dehydrogenase complex	no	KYPEVNAEIDGDDMITK	-0.870673	-0.127063	-0.498868	101046792	70760240	171807032
Q2FVQ9_2_12	Q2FVQ9	hssR	Heme response regulator HssR	no	VQCLVVDDDPR	-0.389929	-0.605534	-0.497731	232836492	167513452	400349944
Q2FZN7_144_164	Q2FZN7	SAOUHSC_00963	Lipoate--protein ligase	no	MFSHGTLMLNSDLDEVQNALK	-0.145532	-0.846224	-0.495878	169082000	120682544	289764544
Q2FYQ9_49_58	Q2FYQ9	SAOUHSC_01376	Uncharacterized protein	no	CYIDMEHPRK	-0.410859	-0.580437	-0.495648	213142184	151723800	364865984
Q2FWD6_266_284	Q2FWD6	SAOUHSC_02363	Putative aldehyde dehydrogenase SAOUHSC_02363	no	ATTGKVVNNTGQVCTAGTR	-0.189702	-0.795201	-0.492452	123700456	90387904	214088360
Q2FZU6_100_115	Q2FZU6	rocD	Ornithine aminotransferase	no	ALPMNTGAEAVETALK	-0.0874703	-0.896351	-0.491911	198792704	139720164	338512868
Q2G0T5_181_200	Q2G0T5	dnaX	DNA polymerase III subunit gamma/tau	yes	FVADAQQIECEDEALAFIAK	-0.38181	-0.59556	-0.488685	122480668	83830024	206310692
Q2FYS1_100_111	Q2FYS1	tyrA	Prephenate dehydrogenase	no	AMIQQHECNLLK	-0.523741	-0.452074	-0.487907	259880320	185251792	445132112
Q2G0N1_630_636	Q2G0N1	fusA	Elongation factor G	yes	VDGMEPR	-0.19307	-0.769741	-0.481406	351341552	258046440	609387992
Q2FZU5_95_106	Q2FZU5	SAOUHSC_00895	Glutamate dehydrogenase	no	CGIVNLPYGGGK	-0.57307	-0.377831	-0.475451	7380202880	5330846780	12711049660
Q2G0J8_78_89	Q2G0J8	SAOUHSC_00562	Phosphomethylpyrimidine kinase	no	TGMLGTEEIIKR	-0.0691077	-0.866511	-0.467809	149280500	107310172	256590672
Q2FY34_325_349	Q2FY34	gcvPA	Probable glycine dehydrogenase (decarboxylating) subunit 1	no	ATSNICSNQALNALASSIAMSALGK	-0.134567	-0.797714	-0.466141	6171165950	5285708930	11456874880
Q2G0E2_100_120	Q2G0E2	SAOUHSC_00663	Uncharacterized protein	no	GIGQALLDAIMAWCLNNQIHR	-0.306504	-0.619914	-0.463209	82342140	157048824	142378636
Q2FYQ9_15_28	Q2FYQ9	SAOUHSC_01376	Uncharacterized protein	no	GFNYYQSECVINLK	-0.379892	-0.537992	-0.458942	1727513814	1261259284	2988773098
Q2G1C8_135_141	Q2G1C8	SAOUHSC_00197	Uncharacterized protein	no	LQSHELR	-0.422004	-0.493634	-0.457819	57891690	42169630	100061320
Q2FZJ1_3_15	Q2FZJ1	purQ	Phosphoribosylformylglycinamidine synthase subunit PurQ	no	FAVLVFPGSNCDR	-0.313704	-0.600426	-0.457065	117077516	86431592	203509108
Q2FZC7_29_60	Q2FZC7	SAOUHSC_01105	Iron-sulphur subunit of succinate dehydrogenase, putative	no	RQDTSDSKPYEETFEIPYRENLNVIACLMEIR	-0.846155	-0.06077	-0.453462	119890360	88181984	208072344
Q2FWX8_57_67	Q2FWX8	SAOUHSC_02143	Uncharacterized protein SAOUHSC_02143	no	EGEQCGVASLK	-0.360046	-0.542065	-0.451056	379317084	277475056	656792140
Q2FXZ2_4_34	Q2FXZ2	dnaK	Chaperone protein DnaK	yes	IIGIDLGTTNSCVTVLEGDEPKVIQNPEGSR	-0.272788	-0.628956	-0.450872	82894048	61072044	143966092
Q2FXK7_76_85	Q2FXK7	SAOUHSC_01828	GAF domain protein	no	GVCGTAVSER	-0.0760761	-0.821483	-0.448779	2137301052	665323104	1588447266
Q2FYZ4_397_408	Q2FYZ4	glpD	Aerobic glycerol-3-phosphate dehydrogenase	no	DYGLTFSPCNTK	-0.37651	-0.517595	-0.447052	3122849606	2288883900	5411733506
Q2FZ58_190_200	Q2FZ58	SAOUHSC_01193	Uncharacterized protein SAOUHSC_01193	no	GLLCVYEGFLK	-0.199271	-0.688953	-0.444112	682053632	504267172	1186320804
Q2G1E6_263_269	Q2G1E6	SAOUHSC_00179	Uncharacterized protein	no	CSLSGTK	-0.411201	-0.464107	-0.437654	1017369032	750356152	1767725184
Q2FUQ2_77_97	Q2FUQ2	mnmE	tRNA modification GTPase MnmE	yes	TFTREDIIEINCHGGILTINR	-0.0701256	-0.795313	-0.432719	413208512	302728176	715936688
Q2FV40_29_41	Q2FV40	SAOUHSC_02899	Uncharacterized protein	no	GVPMKVMLEGLEK	0.291705	-1.15312	-0.430706	42464308	32536688	75000996
Q2FWZ0_191_204	Q2FWZ0	gatB	Aspartyl/glutamyl-tRNA(Asn/Gln) amidotransferase subunit B	yes	CDANISLRPYGQEK	-0.672934	-0.176497	-0.424716	18067646712	15900632096	33968278808
Q2G296_516_536	Q2G296	fhs	Formate--tetrahydrofolate ligase	no	TGAGFIVALTGAIMTMPGLPK	-0.192443	-0.655852	-0.424147	815779736	666038264	1481818000
Q2FY60_164_182	Q2FY60	SAOUHSC_01605	6-phosphogluconate dehydrogenase, decarboxylating	yes	DGASCVTYIGPNGAGHYVK	-0.396869	-0.448851	-0.42286	89200840	66497020	155697860
Q2G1Y6_406_425	Q2G1Y6	SAOUHSC_01058	GTP-binding protein TypA, putative	no	VQCEVPQENAGAVIESLGAR	-0.235955	-0.607407	-0.421681	1153440080	860824832	2014264912
Q2FYR5_5_32	Q2FYR5	trpF	N-(5'-phosphoribosyl)anthranilate isomerase	no	FCGFTSIKDVTAASQLPIDAIGFIHYEK	-0.232148	-0.609855	-0.421002	39941764	30057002	69998766
Q2G1C7_266_286	Q2G1C7	SAOUHSC_00198	Uncharacterized protein	no	AMDYIIQGGSQPLPSIQAAFK	-0.307483	-0.531948	-0.419715	311159696	229568908	540728604
Q2G0L9_135_146	Q2G0L9	tadA	tRNA-specific adenosine deaminase	no	EACSTLLTTFFK	-0.0180641	-0.81677	-0.417417	64243844	55535874	119779718
Q2FZG4_225_248	Q2FZG4	SAOUHSC_01040	Pyruvate dehydrogenase complex, E1 component, alpha subunit, putative	yes	AIAVGIPGIQVDGMDALAVYQATK	-0.329233	-0.504727	-0.41698	63717352	49186486	112903838
Q2FZL5_222_252	Q2FZL5	menB	1,4-dihydroxy-2-naphthoyl-CoA synthase	no	AAMNADTDGLAGLQQMAGDATLLYYTTDEAK	-0.240226	-0.593036	-0.416631	736764747	551385136	1288149883
Q2FY53_105_116	Q2FY53	SAOUHSC_01612	2-oxoisovalerate dehydrogenase, E1 component, beta subunit, putative	no	SNNDWQCPLTIR	-0.382697	-0.449959	-0.416328	3469698564	2012719240	4700320140
Q2FZJ1_135_157	Q2FZJ1	purQ	Phosphoribosylformylglycinamidine synthase subunit PurQ	no	VIYPVAHGEGHYYCTDEIYQQLK	-0.377959	-0.454017	-0.415988	1595347174	1197877792	2793224966
Q2FXK3_69_90	Q2FXK3	SAOUHSC_01831	Uncharacterized protein	no	AKFTDISIEQQSIGTACLNNGK	-0.684663	-0.144249	-0.414456	146959280	111769340	258728620
Q2G2U9_2_21	Q2G2U9	sarA	Transcriptional regulator SarA	yes	AITKINDCFELLSMVTYADK	0.107944	-0.930944	-0.4115	44180528	38084648	82265176
Q2G0L1_165_180	Q2G0L1	folE2	GTP cyclohydrolase FolE2	yes	ELTIEATVTTLCPCSK	-0.140621	-0.676857	-0.408739	371481392	283903840	655385232
Q2FX05_120_136	Q2FX05	map	Methionine aminopeptidase	yes	QKVCDVATMAFENAIAK	-0.27828	-0.535524	-0.406902	218118448	163821320	381939768
Q2FUX5_54_64	Q2FUX5	argR	Arginine repressor	no	VPIDCETWIYK	-0.42234	-0.385659	-0.403999	137977096	104389576	242366672
Q2G1K4_154_163	Q2G1K4	SAOUHSC_00118	Capsular polysaccharide biosynthesis protein Cap5E, putative	no	SEQTLICGTR	-0.409837	-0.390103	-0.39997	69880064	52908700	122788764
Q2FW59_105_118	Q2FW59	SAOUHSC_02458	Uncharacterized protein	no	EKDDNILCEEFSYK	-0.617391	-0.182137	-0.399764	147369148	110144012	257513160
Q2FY46_117_126	Q2FY46	xseA	Exodeoxyribonuclease 7 large subunit	no	KLTEEGCFDK	-0.391861	-0.406824	-0.399342	419702191	318238038	737940229
Q2FWZ0_121_129	Q2FWZ0	gatB	Aspartyl/glutamyl-tRNA(Asn/Gln) amidotransferase subunit B	yes	LHMEEDAGK	-0.27319	-0.525495	-0.399342	45035012	34138225	79173237
P47768_716_756	P47768	rpoB	DNA-directed RNA polymerase subunit beta	yes	RSNSGTCYNQRPIVAVGDVVEYNEILADGPSMELGEMALGR	-0.269699	-0.528591	-0.399145	17077999	1.31168e+07	3.01948e+07
P95689_254_262	P95689	serS	Serine--tRNA ligase	yes	FTGQSACFR	-0.3039	-0.493355	-0.398628	10383825020	7901576320	18285401340
Q2G1U6_1_14	Q2G1U6	spxA	Regulatory protein Spx	yes	MVTLFTSPSCTSCR	-0.407742	-0.387757	-0.39775	146345968	111099296	257445264
Q2FY33_333_340	Q2FY33	gcvT	Aminomethyltransferase	no	RDEFEMGR	-0.259675	-0.535087	-0.397381	43680454	33173864	76854318
Q2FVE0_22_37	Q2FVE0	SAOUHSC_02774	Alkyl hydroperoxide reductase AhpD	no	FIHQSPVNDELSALIK	-0.14804	-0.646616	-0.397328	1319366482	1003034172	2322400654
Q2FWJ6_100_110	Q2FWJ6	SAOUHSC_02296	Protein SprT-like	no	FCNSIESYQQR	-0.500596	-0.292104	-0.39635	80522988	61107528	141630516
Q2FXY0_273_287	Q2FXY0	SAOUHSC_01700	Uncharacterized protein	yes	RPLVCFFSNDLNIHR	-0.214014	-0.572591	-0.393303	1179374460	896971456	2076345916
Q2FZ37_14_23	Q2FZ37	sucC	Succinate--CoA ligase [ADP-forming] subunit beta	yes	SMGVAVPEGR	-0.063771	-0.719574	-0.391673	645513168	543969744	1189482912
Q2G2W4_29_38	Q2G2W4	SAOUHSC_02631	Uncharacterized protein	no	MICAYCNINR	-0.200418	-0.579319	-0.389869	166341846	132136411	298478257
Q2G0N1_566_582	Q2G0N1	fusA	Elongation factor G	yes	LYDGSYHDVDSSEMAFK	-0.307482	-0.471827	-0.389654	394898584	313898988	708797572
Q2G028_2_10	Q2G028	eno	Enolase	yes	PIITDVYAR	-0.56955	-0.205596	-0.387573	151197520	115322292	266519812
Q2FWD4_109_130	Q2FWD4	murA	UDP-N-acetylglucosamine 1-carboxyvinyltransferase	no	KCVIGLPGGCPLGPRPIDQHIK	-0.357937	-0.415743	-0.38684	1757839644	1345578490	3103418134
Q2FXY3_57_79	Q2FXY3	nadD	Probable nicotinate-nucleotide adenylyltransferase	yes	LTMIQMIIDELGFGDICDDEIKR	-0.355657	-0.415544	-0.3856	202913612	156090236	359003848
Q2G2N4_9_29	Q2G2N4	glcT	Protein GlcT	no	TLNNNVVVCTNNDQEVILIGK	-0.449312	-0.319418	-0.384365	500440288	385488128	885928416
Q2G0N5_78_84	Q2G0N5	rpoC	DNA-directed RNA polymerase subunit beta'	yes	CGVEVTK	-0.32585	-0.441216	-0.383533	1732377600	1345071916	3077449516
Q2FWG2_9_23	Q2FWG2	thiM	Hydroxyethylthiazole kinase	no	IENPLTICYTNDVVK	-0.35617	-0.407199	-0.381684	249945104	191815776	441760880
Q2FY70_1_10	Q2FY70	SAOUHSC_01595	Uncharacterized protein	no	MNCQSESVVR	-0.16596	-0.596314	-0.381137	44182506	34316253	78498759
Q2G2C4_190_197	Q2G2C4	tarI'	Ribitol-5-phosphate cytidylyltransferase 2	no	EILSDACK	-0.121782	-0.638989	-0.380385	1373461888	1291964704	2376217408
Q2FWG0_125_146	Q2FWG0	tenA	Aminopyrimidine aminohydrolase	no	ENAIYTIAAMAPCPYIYAELAK	-0.11933	-0.638866	-0.379098	53338442	41218820	94557262
Q2FXH2_564_577	Q2FXH2	leuS	Leucine--tRNA ligase	yes	LFNQGMILGEGNEK	-0.851531	0.0953783	-0.378076	195806824	139887332	335694156
Q2FZ82_124_137	Q2FZ82	ileS	Isoleucine--tRNA ligase	yes	CKEFALEQIELQKK	-0.192907	-0.558716	-0.375812	756161792	550619152	1306780944
Q2FXG9_175_185	Q2FXG9	SAOUHSC_01878	Uncharacterized protein	no	NHAPFICAIEK	0.0592165	-0.81023	-0.375507	110175604	84060064	194235668
Q2FZZ2_206_218	Q2FZZ2	metN2	Methionine import ATP-binding protein MetN 2	no	RICDEVAVMESGK	0.244038	-0.994391	-0.375176	63180796	46582820	109763616
Q2G078_626_648	Q2G078	SAOUHSC_00742	Ribonucleoside-diphosphate reductase	yes	TYGNAETFYPMPFLSPQTMWYYK	-0.177262	-0.572809	-0.375035	101678294	79136432	180814726
P0A011_82_93	P0A011	lacD	Tagatose 1,6-diphosphate aldolase	no	NKDCGLLLAYEK	-0.537701	-0.208254	-0.372978	432999232	332912928	765912160
Q2G0S2_248_266	Q2G0S2	prs	Ribose-phosphate pyrophosphokinase	yes	GAKEVYACCTHPVLSGPAK	-0.325807	-0.418119	-0.371963	169923448	131331468	301254916
Q2G0R0_256_271	Q2G0R0	ftsH	ATP-dependent zinc metalloprotease FtsH	no	NAPCIIFIDEIDAVGR	-0.0483378	-0.690553	-0.369445	1247406272	998553528	2245959800
Q2G157_79_102	Q2G157	nanE	Putative N-acetylmannosamine-6-phosphate 2-epimerase	no	EVDELIESQCEVIALDATLQQRPK	-0.143315	-0.5928	-0.368058	603146224	473021648	1076167872
Q2FYZ9_14_26	Q2FYZ9	mutS	DNA mismatch repair protein MutS	no	IKSEYQDCLLFFR	-0.358778	-0.371577	-0.365177	234599688	182071672	416671360
Q2FXV6_95_104	Q2FXV6	mnmA	tRNA-specific 2-thiouridylase MnmA	yes	TPNPDVMCNK	-0.268615	-0.461331	-0.364973	3059515070	2385206782	5444721852
P0A0B7_163_171	P0A0B7	ahpC	Alkyl hydroperoxide reductase C	no	NPGEVCPAK	-0.0158153	-0.711828	-0.363822	183924712	143155436	327080148
Q2FYY6_286_299	Q2FYY6	SAOUHSC_01287	Glutamine synthetase	yes	GFTAVCNPLVNSYK	-0.24429	-0.480777	-0.362534	785287112	612331448	1397618560
Q2FYU7_347_360	Q2FYU7	katA	Catalase	no	LGVNHWQIPVNQPK	-0.0815579	-0.641185	-0.361372	177079760	139514248	316594008
Q2FWY3_191_212	Q2FWY3	SAOUHSC_02138	Uncharacterized protein	no	NVIIEDCYFGPSELPEMGSWNR	-0.31175	-0.410577	-0.361164	53865216	41849782	95714998
Q2G1X0_158_173	Q2G1X0	hly	Alpha-hemolysin	no	IGGLIGANVSIGHTLK	-0.237148	-0.472508	-0.354828	151512272	119297384	270809656
Q2G0S8_195_203	Q2G0S8	SAOUHSC_00466	Putative 4-diphosphocytidyl-2-C-methyl-D-erythritol kinase	no	MCYEALENR	-0.107237	-0.599124	-0.353181	101332296	81421408	182753704
Q2FZ66_113_128	Q2FZ66	rlmN	Probable dual-specificity RNA methyltransferase RlmN	no	HDYGNSVCVTTQVGCR	-0.185993	-0.520151	-0.353072	190588684	157493580	348082264
Q2G1D8_649_667	Q2G1D8	pflB	Formate acetyltransferase	no	IPYDCCKDGISNTFSIVPK	-0.340658	-0.358708	-0.349683	896958536	704708168	1601666704
Q2G296_537_555	Q2G296	fhs	Formate--tetrahydrofolate ligase	no	KPAALNMDVTDDGHAIGLF	-0.158956	-0.540349	-0.349652	828982656	653066272	1482048928
Q2FZ36_119_134	Q2FZ36	sucD	Succinate--CoA ligase [ADP-forming] subunit alpha	no	LVGPNCPGVITADECK	-0.242811	-0.453427	-0.348119	21999412006	22926194466	39202044472
Q2FXB7_48_61	Q2FXB7	SAOUHSC_01948	ABC transporter domain protein	no	IICGILQQDSGEIK	-0.29712	-0.397946	-0.347533	15401719340	12088414210	27490133550
Q2G2L8_58_77	Q2G2L8	SAOUHSC_02810	Uncharacterized protein	no	DLGCALSDIDMLLKGEGTLK	-0.163373	-0.529142	-0.346258	40263862	31484432	71748294
Q2FWX8_85_98	Q2FWX8	SAOUHSC_02143	Uncharacterized protein SAOUHSC_02143	no	AGTGCYVSISEDKR	-0.0126634	-0.676524	-0.344594	662790832	624885430	1287676262
Q2FY22_3_15	Q2FY22	rpmG2	50S ribosomal protein L33 2	no	VNVTLACTECGDR	-0.0294964	-0.656648	-0.343072	226539976	214730751	441270727
Q2FXY7_299_314	Q2FXY7	lepA	Elongation factor 4	no	KMNPMVYCGLFPIDNK	-0.477195	-0.204341	-0.340768	750691680	592222904	1342914584
A0A0H3KE27_87_110	A0A0H3KE27	rsbU	sigma factor sigB regulation protein	no	LVDKLQVHDKEIDLASSLQQTMLK	-0.168003	-0.513319	-0.340661	223055568	176067136	399122704
Q2G072_41_49	Q2G072	SAOUHSC_00748	Uncharacterized protein	no	STLLSAICR	-0.472021	-0.209146	-0.340583	59188546	47261184	106449730
Q2G2L3_94_105	Q2G2L3	tarA	N-acetylglucosaminyldiphosphoundecaprenol N-acetyl-beta-D-mannosaminyltransferase	yes	IPGIELMDECLK	-0.351346	-0.329647	-0.340496	167941090	133078301	301019391
Q2FZ89_144_168	Q2FZ89	ftsZ	Cell division protein FtsZ	yes	QTQAAAGVEAMKAAVDTLIVIPNDR	-0.255889	-0.422785	-0.339337	127452476	101025452	228477928
Q2FZW2_26_41	Q2FZW2	SAOUHSC_00873	Uncharacterized protein	no	DGGDCSLIDVEDGIVK	-0.234368	-0.44404	-0.339204	332411848	265897080	598308928
Q9ZAH5_310_324	Q9ZAH5	alr1	Alanine racemase 1	no	VCMDQTIVKVPDQVK	-0.271334	-0.405278	-0.338306	887929696	699761024	1587690720
Q2FWP1_153_163	Q2FWP1	hlb	Phospholipase C	no	SGCGFDNDSNK	-0.199907	-0.474217	-0.337062	357827304	285599280	643426584
Q2FVS7_90_106	Q2FVS7	SAOUHSC_02614	Aldose 1-epimerase, putative	no	NNGEHHLHGGCHGLDNK	-0.179784	-0.485878	-0.332831	22105074	17515960	39621034
Q2G1I7_141_154	Q2G1I7	SAOUHSC_00135	Uncharacterized protein	no	CICLYNAPDEEAVR	-0.318477	-0.347081	-0.332779	202507272	160893048	363400320
Q2FYQ2_356_378	Q2FYQ2	SAOUHSC_01383	Uncharacterized protein	no	DTGAFCASPYFTHSYVFISWTGK	-0.298602	-0.363498	-0.33105	22734515	18084510	40819025
Q2FV67_346_364	Q2FV67	rocA	1-pyrroline-5-carboxylate dehydrogenase	no	ELTLGNTVDNTYMGPVINK	-0.231688	-0.429941	-0.330815	194792776	155794096	350586872
Q2G1Z3_31_42	Q2G1Z3	SAOUHSC_00652	Iron compound ABC transporter, ATP-binding protein	no	VTSIIGPNGCGK	-0.143307	-0.516045	-0.329676	365621424	290672250	656293674
Q2FWE5_233_243	Q2FWE5	glyA	Serine hydroxymethyltransferase	no	GGMILCKEEYK	-0.0675326	-0.588721	-0.328127	134114300	108411972	242526272
Q2FXL5_392_400	Q2FXL5	ackA	Acetate kinase	no	DVMTFGGLK	-0.209693	-0.444347	-0.32702	341768784	273259648	615028432
Q2FYG1_310_322	Q2FYG1	gpsA	Glycerol-3-phosphate dehydrogenase [NAD(P)+]	no	VLFENISVKECVK	-0.203045	-0.444098	-0.323571	1625165464	1296284906	2921450370
Q2G0N0_335_374	Q2G0N0	tuf	Elongation factor Tu	yes	TTDVTGVVHLPEGTEMVMPGDNVEMTVELIAPIAIEDGTR	0.0517612	-0.698228	-0.323234	986598336	847113120	1833711456
Q2FXR4_140_154	Q2FXR4	hemL1	Glutamate-1-semialdehyde 2,1-aminomutase 1	no	FEGCYHGHSDSLLIK	-0.250092	-0.393166	-0.321629	8312900682	6662244986	14975145668
Q2FWG7_39_71	Q2FWG7	SAOUHSC_02324	Uncharacterized protein	no	SIAENEGVNDTLVIELACLLHDTVDEKVVDANK	-0.131223	-0.511096	-0.32116	20361052	1.66345e+07	3.69955e+07
Q2G1G6_265_281	Q2G1G6	murQ	N-acetylmuramic acid 6-phosphate etherase	no	VATVMGMCGISKEEATR	-0.202965	-0.439316	-0.32114	1569269468	1203390386	2772659854
Q2FXD0_287_301	Q2FXD0	SAOUHSC_01933	Type I restriction-modification system, M subunit	no	HVYDPTCGSGSLLLR	-0.272442	-0.366662	-0.319552	2676765072	2156178580	4832943652
Q2FVC2_87_100	Q2FVC2	SAOUHSC_02791	Pyrophosphohydrolase, putative	yes	CTLNKELPTLTEHK	-0.255902	-0.382364	-0.319133	115616436	92950720	208567156
Q2FZ54_188_204	Q2FZ54	SAOUHSC_01198	Malonyl CoA-acyl carrier protein transacylase	yes	RVMPLAVSGPFHSSLMK	-0.121346	-0.514835	-0.31809	129646444	105086736	234733180
Q2FYZ5_469_480	Q2FYZ5	glpK	Glycerol kinase	no	FDPKMDEGEREK	-0.621487	-0.0131263	-0.317307	75110574	59961904	135072478
Q2G1J4_168_182	Q2G1J4	SAOUHSC_00128	Cap5O protein/UDP-N-acetyl-D-mannosaminuronic acid dehydrogenase	no	IIGGVTEACIEAGKR	-0.227086	-0.406601	-0.316843	2108129396	1697787248	3805916644
Q2FXU8_307_321	Q2FXU8	SAOUHSC_01734	Uncharacterized protein	no	IPLSQAVIELCLSPK	-0.272209	-0.360675	-0.316442	152963220	124056100	277019320
Q2FXU2_25_46	Q2FXU2	dtd	D-aminoacyl-tRNA deacylase	yes	GYCLLVGIGQNSTEQDADVIAK	-0.361228	-0.26986	-0.315544	1.93652e+07	12983880	2.88998e+07
Q2FYP0_290_309	Q2FYP0	asd	Aspartate-semialdehyde dehydrogenase	no	RDDSLENTFHVWCTSDNLLK	-0.12275	-0.507967	-0.315359	639451240	511805056	1151256296
Q2G1H4_141_163	Q2G1H4	argC	N-acetyl-gamma-glutamyl-phosphate reductase	no	LISNPGCFPTATLLALHPLISEK	-0.27239	-0.356599	-0.314494	386509408	311723384	698232792
Q2G0T9_236_259	Q2G0T9	SAOUHSC_00438	Alpha amylase family protein, putative	no	QTFGNTDMMTIGEMSSTTIENCIK	-0.289311	-0.336377	-0.312844	60447618	48707338	109154956
Q2FX12_1_14	Q2FX12	ptpA	Low molecular weight protein-tyrosine-phosphatase PtpA	no	MVDVAFVCLGNICR	-0.213867	-0.411639	-0.312753	943990304	761803700	1705794004
Q2FXM9_391_408	Q2FXM9	pyk	Pyruvate kinase	yes	YRPHSDIIAVTPSEETAR	-0.0781745	-0.546905	-0.31254	87107672	70136056	157243728
Q2FZ46_295_307	Q2FZ46	ffh	Signal recognition particle protein	yes	ILGMGDVLSLIEK	-0.197014	-0.427572	-0.312293	180358864	144699408	325058272
Q2FWM1_298_325	Q2FWM1	SAOUHSC_02268	Invertase	no	VLIGWMGLPEIEYPTDNEGWAHCLTIPR	-0.208901	-0.414813	-0.311857	880460392	709722036	1590182428
Q2G2P7_495_504	Q2G2P7	hutH	Histidine ammonia-lyase	no	QSIYQTTACH	-0.332572	-0.290706	-0.311639	1299338496	1046973664	2346312160
Q2FZ17_148_167	Q2FZ17	SAOUHSC_01254	Uncharacterized protein	no	KELTCTEYQMSNGSILSAIK	-0.33416	-0.288839	-0.311499	401557672	324678296	726235968
Q2G069_116_148	Q2G069	murB	UDP-N-acetylenolpyruvoylglucosamine reductase	yes	DYALTGLEFACGIPGSIGGAVYMNAGAYGGEVK	-0.267093	-0.355853	-0.311473	84308732	67980964	152289696
Q7X2S2_185_199	Q7X2S2	arcC2	Carbamate kinase 2	no	NIVIACGGGGIPVIK	-0.185803	-0.434473	-0.310138	1486269136	1203357952	2689627088
P47768_580_594	P47768	rpoB	DNA-directed RNA polymerase subunit beta	yes	LDENGRFMDDEVVCR	0.065474	-0.684756	-0.309641	164273104	133727464	298000568
Q2G037_82_88	Q2G037	whiA	Putative sporulation transcription regulator WhiA	no	NNIYICR	-0.589806	-0.029313	-0.30956	49415908	39861164	89277072
Q2FVQ5_70_80	Q2FVQ5	mqo	Probable malate:quinone oxidoreductase	no	EGKDGTVDCSK	-0.146312	-0.469883	-0.308098	3592887682	3193294046	6786181728
Q2G0T5_486_498	Q2G0T5	dnaX	DNA polymerase III subunit gamma/tau	yes	SSIESVVCNIVNK	-0.288823	-0.327089	-0.307956	739850000	597560672	1337410672
Q2FV27_65_73	Q2FV27	SAOUHSC_02912	Uncharacterized protein	no	VLCSDSFGR	-0.423299	-0.191008	-0.307153	584433232	473338184	1057771416
Q2FXI9_1202_1231	Q2FXI9	SAOUHSC_01857	Uncharacterized protein	no	TQTQSQDELFDDVCAFMVNEGHISTSLIQR	-0.0397553	-0.574384	-0.307069	123640884	98320224	221961108
Q2G0L8_45_71	Q2G0L8	SAOUHSC_00542	Uncharacterized protein	no	AFYEAQAPVADTDLTVPYICLNGAEVR	-0.110369	-0.502809	-0.306589	42545228	34733753	77278981
P0A0K3_93_120	P0A0K3	SAOUHSC_02013	Uncharacterized protein SAOUHSC_02013	no	YFTKNDVPTFAICHGPQILIDTDDLKGR	-0.0478475	-0.563219	-0.305533	2157417952	1748125918	3905543870
Q2G0R1_7_20	Q2G0R1	SAOUHSC_00485	Hypoxanthine phosphoribosyltransferase	no	EVLLTEEDIQNICK	-0.300831	-0.310017	-0.305424	225252272	182238808	407491080
Q2FXA0_47_69	Q2FXA0	SAOUHSC_01977	UPF0342 protein SAOUHSC_01977	no	ETQINFQQKQMQGEEIAEEDLQK	-0.08158	-0.52846	-0.30502	98155376	79726064	177881440
Q2G0B0_178_190	Q2G0B0	SAOUHSC_00695	Uncharacterized protein	no	QLGMICASIPTYK	-0.224102	-0.38536	-0.304731	893768184	725369160	1619137344
Q2FXD0_438_464	Q2FXD0	SAOUHSC_01933	Type I restriction-modification system, M subunit	no	NYLEAVIGLPANIFYGTSIPTCILVFK	-0.170341	-0.439105	-0.304723	130405332	109499164	239904496
Q2FUX7_199_224	Q2FUX7	arcA	Arginine deiminase	no	DANIPIWLDRDCPFNIEGGDELVLSK	-0.145676	-0.460299	-0.302988	78596144	63665718	142261862
Q2FXL6_99_121	Q2FXL6	SAOUHSC_01819	Putative universal stress protein SAOUHSC_01819	no	KLAHEINADLIMSGTSGLNAVER	0.0554685	-0.66135	-0.302941	2106487958	2129204852	4235692810
Q2G0N0_60_75	Q2G0N0	tuf	Elongation factor Tu	yes	GITINTSHIEYQTDKR	-0.0198361	-0.585507	-0.302671	1640941232	1331601076	2972542308
Q2FV60_64_71	Q2FV60	crtN	Dehydrosqualene desaturase	no	DVFTACGK	-0.253271	-0.350552	-0.301911	287591024	229620364	517211388
Q2FZ36_245_256	Q2FZ36	sucD	Succinate--CoA ligase [ADP-forming] subunit alpha	no	MGHAGAIISGGK	-0.123795	-0.478917	-0.301356	147909266	121764238	269673504
Q2FZ23_14_24	Q2FZ23	tsf	Elongation factor Ts	yes	EKTGAGMMDCK	-0.259933	-0.342501	-0.301217	1094100360	888388212	1982488572
Q2FY32_99_113	Q2FY32	aroK	Shikimate kinase	no	NIIWLDCNIDIIYSR	0.42665	-1.02836	-0.300853	81714312	73085150	154799462
Q2FZY6_248_280	Q2FZY6	SAOUHSC_00848	Uncharacterized protein	yes	GITEADASINWALGLMNEGSQIIDNTTNLFGDR	0.0157654	-0.616266	-0.30025	165001072	131565372	296566444
Q2FVP8_259_268	Q2FVP8	SAOUHSC_02654	Ferredoxin--NADP reductase	no	LDMHDDCRVK	0.176561	-0.776902	-0.300171	158931948	127624292	286556240
Q2FYN0_39_48	Q2FYN0	SAOUHSC_01405	Uncharacterized protein	no	HYQQLINQCK	-0.136276	-0.461284	-0.29878	215644048	175985120	391629168
Q2FZ48_268_279	Q2FZ48	ftsY	Signal recognition particle receptor FtsY	yes	GVDILICDTAGR	-0.194918	-0.397976	-0.296447	199039064	160962117	360001181
Q2FZV7_231_251	Q2FZV7	SAOUHSC_00878	NADH dehydrogenase-like protein SAOUHSC_00878	no	IATPIVACNEKGFVVEVDGEK	-0.230413	-0.359408	-0.294911	488230620	397994016	886224636
Q2G0Q1_20_33	Q2G0Q1	pdxS	Pyridoxal 5'-phosphate synthase subunit PdxS	no	GGVIMDVVNAEQAR	-0.0720854	-0.517544	-0.294815	445981504	369778496	815760000
Q2FZ17_130_144	Q2FZ17	SAOUHSC_01254	Uncharacterized protein	no	LRTADGEPVVYCLDK	0.0218848	-0.611302	-0.294709	65529600	53533492	119063092
Q2G2G0_120_134	Q2G2G0	SAOUHSC_00717	Uncharacterized protein	no	NVDLSKYDEVTIYCK	-0.121189	-0.466489	-0.293839	7557867814	6326740076	13884607890
Q2FZJ6_250_279	Q2FZJ6	folD	Bifunctional protein FolD	no	EIAGAITPVPGGVGPLTITMVLNNTLLAEK	-0.201908	-0.385225	-0.293567	267449984	217495940	484945924
Q2G0S3_375_393	Q2G0S3	glmU	Bifunctional protein GlmU	yes	TNIGCGTITVNYDGENKFK	-0.0694267	-0.515374	-0.292401	6195549850	5087020216	11282570066
Q2G037_222_232	Q2G037	whiA	Putative sporulation transcription regulator WhiA	no	LVNCETANLNK	-0.297016	-0.287098	-0.292057	1876715440	1533076798	3409792238
Q2FZZ6_21_52	Q2FZZ6	SAOUHSC_00838	Uncharacterized protein	no	FVESVENGNLPVLPCIEMDLKEMQEETLNQSK	-0.293309	-0.289926	-0.291618	437474320	357388832	794863152
Q2G090_43_68	Q2G090	SAOUHSC_00730	ATP-dependent DNA helicase RecQ	no	SICYQVPGLLLGGTTIVISPLISLMK	-0.339317	-0.242508	-0.290912	25058466	2.04911e+07	4.55495e+07
Q2FY66_417_432	Q2FY66	zwf	Glucose-6-phosphate 1-dehydrogenase	yes	MNTVDAYENLLFDCLK	-0.429627	-0.149977	-0.289802	371334808	219314428	466345028
Q2FXV8_738_746	Q2FXV8	recD2	ATP-dependent RecD-like DNA helicase	no	LTQLCTLLK	-0.0190805	-0.560095	-0.289588	646601384	532942384	1179543768
O06446_820_835	O06446	secA1	Protein translocase subunit SecA 1	yes	GDQVGRNDDCPCGSGK	-0.148366	-0.429934	-0.28915	152610528	125289368	277899896
Q2FZY3_204_214	Q2FZY3	SAOUHSC_00851	UPF0051 protein SAOUHSC_00851	yes	INSENMGQFER	-0.260652	-0.316836	-0.288744	690027584	565199712	1255227296
Q2G2G7_123_146	Q2G2G7	SAOUHSC_01054	UPF0637 protein SAOUHSC_01054	no	AIQQLPDDYRVCLDHMKPDKPFIK	-0.147422	-0.429659	-0.288541	2358240736	1928487592	4286728328
Q2FZX4_271_279	Q2FZX4	lipA	Lipoyl synthase	no	HCQAGPLVR	-0.171857	-0.404076	-0.287966	851200840	698660034	1549860874
Q2FZ36_265_272	Q2FZ36	sucD	Succinate--CoA ligase [ADP-forming] subunit alpha	no	TLNSCGVK	-0.0799533	-0.494983	-0.287468	16831752700	14504236530	31335989230
Q2FZC6_132_154	Q2FZC6	murI	Glutamate racemase	yes	INPHVEVHGVACPGFVPLVEQMR	-0.237444	-0.337151	-0.287298	5982407676	4892118596	10874526272
Q2FV20_108_120	Q2FV20	SAOUHSC_02920	2-dehydropantoate 2-reductase	no	NVCQAVVYISGQK	-0.263403	-0.310407	-0.286905	474562528	389251476	863814004
Q2G0Q1_164_174	Q2G0Q1	pdxS	Pyridoxal 5'-phosphate synthase subunit PdxS	no	HMRQVNSEVSR	-0.0738285	-0.499099	-0.286464	12097178	1.00782e+07	2.21754e+07
Q2FYQ9_58_69	Q2FYQ9	SAOUHSC_01376	Uncharacterized protein	no	KSICNCPHADGR	-0.237118	-0.333859	-0.285489	102982380	1.23145e+08	1.876e+08
Q2FYH6_405_416	Q2FYH6	asnS	Asparagine--tRNA ligase	no	TVAWISGVEHVR	-0.34559	-0.224775	-0.285183	65777116	54134810	119911926
Q2G0S2_251_266	Q2G0S2	prs	Ribose-phosphate pyrophosphokinase	yes	EVYACCTHPVLSGPAK	-0.112185	-0.455954	-0.28407	29087515624	19376008702	37608515930
Q2FWD1_225_233	Q2FWD1	pyrG	CTP synthase	yes	IALFCDINK	-0.157521	-0.408099	-0.28281	1710773980	1407519696	3118293676
Q2G2Q2_85_101	Q2G2Q2	SAOUHSC_01249	Riboflavin biosynthesis protein	yes	ISQHDIDYCIVVNFSSR	-0.211397	-0.353963	-0.28268	454783664	365650976	820434640
Q2FZS0_98_123	Q2FZS0	fabH	3-oxoacyl-[acyl-carrier-protein] synthase 3	yes	LGTGKVASMDQLAACSGFMYSMITAK	-0.15328	-0.411159	-0.282219	141601152	116487608	258088760
Q2FYV3_24_41	Q2FYV3	SAOUHSC_01321	Threonine synthase	no	LTLNEGNTPLIHCENMSK	-0.157766	-0.405275	-0.281521	612695160	212012992	470964728
Q2G0I8_187_206	Q2G0I8	SAOUHSC_00577	Mevalonate kinase, putative	yes	QAVEDVHKLCEDPQYMSHVK	-0.269669	-0.29329	-0.281479	896627504	736212272	1632839776
Q2FZL5_198_207	Q2FZL5	menB	1,4-dihydroxy-2-naphthoyl-CoA synthase	no	VEDETVQWCK	-0.249182	-0.313446	-0.281314	1845746910	1535411650	3381158560
Q2FWD6_102_115	Q2FWD6	SAOUHSC_02363	Putative aldehyde dehydrogenase SAOUHSC_02363	no	VHYQMGLNHFVAAR	-0.135375	-0.426991	-0.281183	606469500	502743406	1109212906
Q2FXN4_165_193	Q2FXN4	SAOUHSC_01801	Isocitrate dehydrogenase [NADP]	no	VIDFLQNEMGATNIRFPETSGIGIKPVSK	0.106795	-0.668907	-0.281056	758601418	772587234	1531188652
Q2FV28_129_136	Q2FV28	queH	Epoxyqueuosine reductase QueH	no	CTACFEMR	-0.221962	-0.337888	-0.279925	105080196	86480692	191560888
Q2FVB2_247_254	Q2FVB2	fbp	Fructose-1,6-bisphosphatase class 3	no	VCLANLLR	-0.267177	-0.290014	-0.278595	306426596	252850188	559276784
Q2FY19_102_112	Q2FY19	fur	Ferric uptake regulation protein	no	VIDYCPIDQIK	-0.114343	-0.441764	-0.278054	3423897090	2839014808	6262911898
Q2FYP0_291_309	Q2FYP0	asd	Aspartate-semialdehyde dehydrogenase	no	DDSLENTFHVWCTSDNLLK	-0.169894	-0.385907	-0.2779	278270946	225614500	503885446
O52582_4_21	O52582	cdr	Coenzyme A disulfide reductase	no	IVVVGAVAGGATCASQIR	-0.206918	-0.348427	-0.277673	2728661574	2255687440	4984349014
Q2G1K3_137_152	Q2G1K3	SAOUHSC_00119	Capsular polysaccharide synthesis enzyme Cap8F	no	WCKPNYNSVIATFCYK	-0.235885	-0.318507	-0.277196	327803248	238185936	527040096
Q2G163_152_162	Q2G163	psuG	Pseudouridine-5'-phosphate glycosidase	no	TNVTVICAGAK	-0.23343	-0.31912	-0.276275	340794528	280897392	621691920
Q2FYH5_102_113	Q2FYH5	dinG	Probable ATP-dependent helicase DinG homolog	no	AFKDCNIQYRPK	-0.14364	-0.408651	-0.276145	103916320	86465560	190381880
Q2FV13_9_23	Q2FV13	SAOUHSC_02930	Uncharacterized protein	no	SYVIEELDDCLTIQK	-0.257571	-0.294496	-0.276034	1800220000	1486072460	3286292460
Q2G001_66_84	Q2G001	SAOUHSC_00833	Uncharacterized protein	no	FAFPNELDKQQCHYDAVTK	0.00777482	-0.559256	-0.275741	3938991070	3321606750	7260597820
Q2G2W9_194_200	Q2G2W9	SAOUHSC_00455	Uncharacterized protein	no	ISGACGR	-0.205056	-0.345967	-0.275511	769707760	637069952	1406777712
Q2G0G1_131_152	Q2G0G1	adh	Alcohol dehydrogenase	no	VPEKLDPAAASSITCAGVTTYK	-0.239867	-0.309043	-0.274455	744143104	1519813600	1359482816
Q2FXL6_100_121	Q2FXL6	SAOUHSC_01819	Putative universal stress protein SAOUHSC_01819	no	LAHEINADLIMSGTSGLNAVER	-0.115193	-0.433254	-0.274224	233399232	194286056	427685288
Q2G1Q4_504_510	Q2G1Q4	SAOUHSC_00049	Uncharacterized protein	no	NCESFSK	0.0265856	-0.571822	-0.272618	92797000	76266600	169063600
Q2FY66_395_416	Q2FY66	zwf	Glucose-6-phosphate 1-dehydrogenase	yes	KNTQGIETEPVQLSYSMSAQDK	-0.0276967	-0.516728	-0.272212	145486704	120829280	266315984
Q2FZG4_270_282	Q2FZG4	SAOUHSC_01040	Pyruvate dehydrogenase complex, E1 component, alpha subunit, putative	yes	YGPHTMAGDDPTR	0.15505	-0.699343	-0.272146	158946332	136234910	295181242
Q2FXI6_55_76	Q2FXI6	SAOUHSC_01860	Uncharacterized protein	no	DKFMDICIENGIMGIPSFLVYK	-0.102398	-0.441035	-0.271716	61179076	50707701	111886777
Q2FXL5_190_202	Q2FXL5	ackA	Acetate kinase	no	AAEMLDKPIEDLR	-0.137457	-0.405647	-0.271552	145926456	121654056	267580512
Q2FVG8_202_213	Q2FVG8	SAOUHSC_02744	Amino acid ABC transporter, ATP-binding protein, putative	no	LADKICIMSEGK	-0.181984	-0.356679	-0.269331	483890326	403252930	887143256
Q2FZ39_273_294	Q2FZ39	SAOUHSC_01214	Ribosome biogenesis GTPase A	yes	IGNYCFDIFKDMTEELANDANN	-0.394519	-0.144084	-0.269301	368190984	329478104	697669088
Q2FV86_122_148	Q2FV86	SAOUHSC_02849	Pyruvate oxidase, putative	no	LCEDVAVYNHQIEKGDNVFEIVNEAIR	-0.112027	-0.426137	-0.269082	733894694	669327016	1403221710
Q2G243_372_390	Q2G243	radA	DNA repair protein RadA	no	AVDGLDCYIGEVGLTGEVR	-0.203055	-0.333069	-0.268062	1023335496	848235256	1871570752
Q2FWF0_268_288	Q2FWF0	atpD	ATP synthase subunit beta	no	MPSAVGYQPTLATEMGQLQER	-0.0396099	-0.494526	-0.267068	223283512	172261272	395544784
Q2FZ86_100_106	Q2FZ86	sepF	Cell division protein SepF	yes	MCLFEPR	-0.207446	-0.326226	-0.266836	3045889660	2483943240	5529832900
Q2FZL1_24_47	Q2FZL1	SAOUHSC_00989	Aminotransferase	no	MNNLDDCVNLTIGQPDFPMPDVVK	-0.025691	-0.506195	-0.265943	192775024	159255880	352030904
Q2FXI5_185_198	Q2FXI5	SAOUHSC_01861	Uncharacterized protein	no	YGCVLAIEILELLK	-0.0706913	-0.460584	-0.265638	35787798	29817184	65604982
Q2FZ37_96_116	Q2FZ37	sucC	Succinate--CoA ligase [ADP-forming] subunit beta	yes	LYIEEGCAIQKEYYVGFVIDR	-0.156288	-0.373786	-0.265037	106019628	152983676	194818620
Q2G241_108_119	Q2G241	gltX	Glutamate--tRNA ligase	yes	CYMTEEELEAER	-0.385508	-0.14206	-0.263784	221954112	192403864	414357976
Q2G1C0_190_197	Q2G1C0	tarI	Ribitol-5-phosphate cytidylyltransferase 1	yes	SILSDACK	-0.202593	-0.321074	-0.261833	31797291100	26159028200	57956319300
A0A0H3KE27_27_37	A0A0H3KE27	rsbU	sigma factor sigB regulation protein	no	KCEKYTDEVIR	-0.261312	-0.262069	-0.26169	98870608	82470372	181340980
Q2FXI6_57_76	Q2FXI6	SAOUHSC_01860	Uncharacterized protein	no	FMDICIENGIMGIPSFLVYK	-0.190455	-0.332127	-0.261291	268112592	224649120	492761712
Q2G078_186_211	Q2G078	SAOUHSC_00742	Ribonucleoside-diphosphate reductase	yes	GELVSCFLLEVDDSLNSINFIDSTAK	-0.1984	-0.323841	-0.26112	141725398	118925444	260650842
Q2FZ30_175_183	Q2FZ30	xerC	Tyrosine recombinase XerC	no	FVPFGAYCR	-0.133096	-0.388258	-0.260677	99017092	82600456	181617548
Q2FZV7_181_187	Q2FZV7	SAOUHSC_00878	NADH dehydrogenase-like protein SAOUHSC_00878	no	IPELCSK	-0.13091	-0.390209	-0.260559	873258304	751019200	1624277504
Q2G0T0_108_123	Q2G0T0	rsmA	Ribosomal RNA small subunit methyltransferase A	no	ANIKEAVENHLQDCEK	-0.145554	-0.375146	-0.26035	421182048	352115916	773297964
Q2FX87_48_57	Q2FX87	SAOUHSC_01990	Amino acid ABC transporter, ATP-binding protein, putative	no	CMNLLEVPTK	-0.311179	-0.208912	-0.260046	101154116	84810684	185964800
Q2FXR4_30_42	Q2FXR4	hemL1	Glutamate-1-semialdehyde 2,1-aminomutase 1	no	SVDTPAIFMDHGK	-0.248296	-0.271777	-0.260037	83052708	69359632	152412340
Q2G0T6_43_56	Q2G0T6	SAOUHSC_00441	Uncharacterized protein	no	KSPCYNFELEVIAK	-0.129225	-0.38964	-0.259433	776041536	651631424	1427672960
Q2G1J4_91_99	Q2G1J4	SAOUHSC_00128	Cap5O protein/UDP-N-acetyl-D-mannosaminuronic acid dehydrogenase	no	SCDISLVMR	-0.147826	-0.370747	-0.259287	832127696	694939112	1527066808
Q2FV02_584_598	Q2FV02	SAOUHSC_02942	Anaerobic ribonucleoside-triphosphate reductase, putative	no	TCGYLGNPVQRPVIK	-0.254398	-0.263023	-0.258711	63855432	53365464	117220896
Q2FVE6_51_84	Q2FVE6	SAOUHSC_02768	Uncharacterized protein	no	NVKGEYETVVMACTADAYYDTLQQLSLETLQSVK	-0.211687	-0.305442	-0.258565	50773324	42443348	93216672
Q2G2W9_102_111	Q2G2W9	SAOUHSC_00455	Uncharacterized protein	no	LVNCEYTLDK	-0.190072	-0.326819	-0.258445	1136689104	951184976	2087874080
Q2FVA6_71_79	Q2FVA6	SAOUHSC_02827	Uncharacterized protein	no	IIASCSFAK	-0.11575	-0.401049	-0.258399	10253284100	8601648260	18854932360
Q2G0Q9_232_244	Q2G0Q9	hslO	33 kDa chaperonin	no	MPVQFECNCSHEK	-0.105818	-0.410421	-0.25812	120863286	108070736	228934022
Q2FWB7_62_83	Q2FWB7	SAOUHSC_02381	Uncharacterized protein	no	ILAVGGNPVGTLTECLEQSIVK	-0.101375	-0.414855	-0.258115	33967117107	2.8004e+10	6.19712e+10
Q2FYV1_75_87	Q2FYV1	SAOUHSC_01323	Uncharacterized protein	no	TINMTNEEVEVSK	-0.133722	-0.381903	-0.257812	105348632	88030468	193379100
Q2FZR4_27_51	Q2FZR4	SAOUHSC_00926	Oligopeptide ABC transporter, ATP-binding protein, putative	no	AIENISFDIYKGETLGLVGESGCGK	-0.175246	-0.33981	-0.257528	136103864	186607886	247003110
Q2FZ19_294_318	Q2FZ19	rnj2	Ribonuclease J 2	yes	NEVIIIATGMQGEPVEALSQMAQHK	-0.258415	-0.25647	-0.257442	242754032	203064120	445818152
Q2FUV4_136_152	Q2FUV4	SAOUHSC_02997	Uncharacterized protein	no	YGYRNEGVSESCHGGIK	-0.393519	-0.12107	-0.257295	146885376	123723372	270608748
Q2FZ23_148_162	Q2FZ23	tsf	Elongation factor Ts	yes	TDNDAFGAYLHMGGR	-0.163908	-0.350478	-0.257193	589718600	493550632	1083269232
Q2FY35_257_273	Q2FY35	gcvPB	Probable glycine dehydrogenase (decarboxylating) subunit 2	no	VRPGDMGFDAVHLNLHK	-0.267649	-0.246452	-0.257051	62433052	52173854	114606906
Q2FW62_183_191	Q2FW62	SAOUHSC_02445	Zinc-type alcohol dehydrogenase-like protein	no	QETTEWCEK	-0.162674	-0.350486	-0.25658	174973352	146424368	321397720
Q2FWP1_191_197	Q2FWP1	hlb	Phospholipase C	no	CGAGHDR	-0.185302	-0.326799	-0.256051	714743009	599336093	1314079102
Q2FVC1_536_545	Q2FVC1	pgcA	Phosphoglucomutase	no	CPNFDDVAQK	-0.176331	-0.331417	-0.253874	924354640	758104640	1682459280
Q2G1C8_78_99	Q2G1C8	SAOUHSC_00197	Uncharacterized protein	no	DRPNAKMPSQLFQFFMSYLLAR	-0.185786	-0.321743	-0.253765	221167520	189783720	410951240
Q2FZV7_197_205	Q2FZV7	SAOUHSC_00878	NADH dehydrogenase-like protein SAOUHSC_00878	no	ITCVEAAPK	-0.149504	-0.357641	-0.253572	27291600400	22953788930	50245389330
Q2G0K5_19_30	Q2G0K5	SAOUHSC_00555	Hydrolase, haloacid dehalogenase-like	no	KCGEVATQSAFK	-0.157075	-0.350051	-0.253563	95655604	79921624	175577228
O05154_168_188	O05154	tagX	Putative glycosyltransferase TagX	no	FAELQCDETLANTYNHAILVK	-0.280337	-0.226507	-0.253422	1131840928	945611568	2077452496
Q2FXD1_344_355	Q2FXD1	SAOUHSC_01932	Type I restriction-modification enzyme, S subunit, EcoA family, putative	no	LTHANLCNINLK	-0.232732	-0.27295	-0.252841	868644612	728158712	1596803324
A0A0H3KE27_169_185	A0A0H3KE27	rsbU	sigma factor sigB regulation protein	no	FGMDSYGHSQLPSDGLK	-0.141624	-0.363572	-0.252598	913412792	770178428	1683591220
Q2G0Y6_241_257	Q2G0Y6	guaA	GMP synthase [glutamine-hydrolyzing]	yes	AIGDQLTCIFVDHGLLR	-0.187602	-0.315314	-0.251458	1840976068	1545818844	3386794912
Q2FZS8_389_401	Q2FZS8	clpB	Chaperone protein ClpB	no	AIDLVDQACATIR	-0.162802	-0.339881	-0.251341	2593112226	2175070182	4768182408
Q2G2G0_126_135	Q2G2G0	SAOUHSC_00717	Uncharacterized protein	no	YDEVTIYCKK	-0.0228571	-0.478807	-0.250832	707431584	601907132	1309338716
Q2FYM3_189_223	Q2FYM3	SAOUHSC_01415	Uncharacterized protein	no	VGTGGLGGEIHLMPVETEMTMPEYGAVDQVEFETK	-0.335166	-0.164678	-0.249922	262355232	217455368	479810600
Q2FYH6_248_254	Q2FYH6	asnS	Asparagine--tRNA ligase	no	SVLENCK	-0.146247	-0.353226	-0.249737	513960272	433725168	947685440
Q2FYK5_214_221	Q2FYK5	thyA	Thymidylate synthase	yes	LSCQLYQR	-0.110955	-0.38807	-0.249513	2251877758	1897893250	4149771008
Q2FZS0_213_220	Q2FZS0	fabH	3-oxoacyl-[acyl-carrier-protein] synthase 3	yes	IMGDASTR	-0.0606452	-0.435104	-0.247875	81687584	68787408	150474992
P69848_28_34	P69848	moaA	GTP 3',8-cyclase	no	CDYCMPK	-0.154769	-0.340005	-0.247387	79038436	68525374	147563810
Q2FUX7_197_224	Q2FUX7	arcA	Arginine deiminase	no	FKDANIPIWLDRDCPFNIEGGDELVLSK	-0.129416	-0.363535	-0.246475	1328214714	1099132224	2427346938
Q53700_59_75	Q53700	cobB	NAD-dependent protein deacetylase	no	DYLEDDPEGFINFCHKR	-0.36499	-0.12728	-0.246135	192219444	165172712	357392156
Q2G111_15_36	Q2G111	rpsR	30S ribosomal protein S18	yes	VCYFTANGITHIDYKDTELLKR	0.144527	-0.636727	-0.2461	1215744660	4339567782	2533382972
Q2FYN6_275_284	Q2FYN6	SAOUHSC_01399	Uncharacterized hydrolase SAOUHSC_01399	no	LLFNVDCEVK	-0.121936	-0.368034	-0.244985	390845516	331400504	722246020
Q2FYN4_63_71	Q2FYN4	lysA	Diaminopimelate decarboxylase	no	AFTCIQMVK	-0.16201	-0.327388	-0.244699	432523968	364814496	797338464
Q2G258_39_56	Q2G258	birA	Bifunctional ligase/repressor BirA	yes	VIDQLKLEGCKIDSVNHK	-0.050933	-0.437487	-0.24421	90411996	76729532	167141528
Q2FXP9_144_159	Q2FXP9	infC	Translation initiation factor IF-3	yes	YADECKDIATVEQKPK	-0.175434	-0.312852	-0.244143	1101567224	733566784	1602257568
Q2FYK4_128_145	Q2FYK4	SAOUHSC_01436	UPF0403 protein SAOUHSC_01436	no	DINDIAMDLKDAFDENCK	-0.0594534	-0.42727	-0.243362	1270087390	1070565593	2340652983
P0A011_102_114	P0A011	lacD	Tagatose 1,6-diphosphate aldolase	no	GRLPDCLVEWSAK	-0.184627	-0.301305	-0.242966	807572140	658767812	1466339952
Q2G0R9_3_13	Q2G0R9	pth	Peptidyl-tRNA hydrolase	yes	CIVGLGNIGKR	-0.249173	-0.235021	-0.242097	898005120	759345184	1657350304
Q2G0M9_338_353	Q2G0M9	SAOUHSC_00531	Uncharacterized protein	no	VRPGAFFLTGCGNESK	-0.112452	-0.370454	-0.241453	777478976	666057928	1443536904
Q2FVV9_417_437	Q2FVV9	SAOUHSC_02582	Putative formate dehydrogenase SAOUHSC_02582	no	AAMSVLIGTNTAEAHPVIASR	-0.0407912	-0.44162	-0.241206	138626520	118067720	256694240
Q2G028_270_303	Q2G028	eno	Enolase	yes	TAAEQVDYLEQLVDKYPIITIEDGMDENDWDGWK	-0.116167	-0.365801	-0.240984	81879059	39168368	83936179
Q2FZV7_267_280	Q2FZV7	SAOUHSC_00878	NADH dehydrogenase-like protein SAOUHSC_00878	no	GSKLMEESFEGVKR	-0.094193	-0.387252	-0.240723	66051432	56646854	122698286
Q2FVP8_259_266	Q2FVP8	SAOUHSC_02654	Ferredoxin--NADP reductase	no	LDMHDDCR	-0.133838	-0.346334	-0.240086	1874571546	1586600776	3461172322
Q2G2W9_164_180	Q2G2W9	SAOUHSC_00455	Uncharacterized protein	no	SLCCSTFLGDFEPVSIK	-0.347917	-0.132186	-0.240052	53908424	189275240	99250180
Q2FW18_19_30	Q2FW18	rplE	50S ribosomal protein L5	yes	KFNYSSVMEVPK	-0.141519	-0.33833	-0.239925	506628080	419736832	926364912
Q2FXH9_141_161	Q2FXH9	SAOUHSC_01868	Putative dipeptidase SAOUHSC_01868	no	IHMIIGTDEESDWKCTDRYFK	-0.107255	-0.369781	-0.238518	785870576	669719632	1455590208
P95689_97_103	P95689	serS	Serine--tRNA ligase	yes	MTGILCR	-0.148186	-0.328658	-0.238422	2670375930	2266690180	4937066110
Q2G1U3_259_277	Q2G1U3	SAOUHSC_00937	Oligoendopeptidase F	no	EKALSNNHIPENVYDNLVK	-0.15564	-0.320857	-0.238249	396686604	334775188	731461792
Q2G255_310_331	Q2G255	SAOUHSC_01475	Uncharacterized protein	no	HGETGFVVDVGDCDSASDYAIR	-0.158468	-0.314894	-0.236681	1665865620	1414027780	3079893400
Q2G2R0_3_15	Q2G2R0	lacB	Galactose-6-phosphate isomerase subunit LacB	no	IALGCDHIVTDTK	-0.102876	-0.370361	-0.236619	340031488	289128656	629160144
Q2FW10_57_70	Q2FW10	rpsS	30S ribosomal protein S19	yes	HVPVYVTEDMVGHK	-0.079313	-0.39279	-0.236051	290643616	249089888	539733504
Q2G2G0_120_135	Q2G2G0	SAOUHSC_00717	Uncharacterized protein	no	NVDLSKYDEVTIYCKK	-0.0520063	-0.420001	-0.236003	2661065660	2306553544	4939130974
Q2FVW3_174_193	Q2FVW3	SAOUHSC_02579	Uncharacterized protein	no	GLIDDIDLKHPDCAKEYWGR	-0.141289	-0.327605	-0.234447	1297499184	1096630112	2394129296
Q2FVF9_183_193	Q2FVF9	SAOUHSC_02755	Uncharacterized protein	no	YGCALAIEVLK	-0.124855	-0.343065	-0.23396	144068824	121995608	266064432
Q2G1G7_267_281	Q2G1G7	SAOUHSC_00156	Uncharacterized protein	no	QICPHSIQPQFTTQR	-0.140377	-0.326285	-0.233331	16752290228	14275216814	31027507042
Q2G032_310_326	Q2G032	SAOUHSC_00795	Glyceraldehyde-3-phosphate dehydrogenase	yes	VAAWYDNEMSYTAQLVR	-0.146774	-0.319294	-0.233034	205948816	175492824	381441640
Q2G0M6_196_203	Q2G0M6	araB	Ribulokinase	no	SNCGLGFK	-0.108326	-0.357345	-0.232836	1261847168	1060723952	2322571120
Q2G0I6_302_315	Q2G0I6	SAOUHSC_00579	Phosphomevalonate kinase	yes	YLCDIAEKYHGASK	-0.17557	-0.289551	-0.232561	1909334220	1626491875	3535826095
Q2FY72_165_180	Q2FY72	SAOUHSC_01593	NUDIX domain protein	no	TIIALQHLLLNYNHSK	-0.217789	-0.24726	-0.232524	345875936	361038080	642022560
Q2FWH3_4_13	Q2FWH3	ddl	D-alanine--D-alanine ligase	yes	ENICIVFGGK	-0.130067	-0.334675	-0.232371	175123168	146560660	321683828
Q2FYI6_99_112	Q2FYI6	SAOUHSC_01460	Uncharacterized protein	no	STLHSVPDCQAITK	-0.117381	-0.346874	-0.232128	773230848	659355136	1432585984
Q2G0N9_125_148	Q2G0N9	rplJ	50S ribosomal protein L10	yes	TVGSLPSHDGLVSMLLSVLQAPVR	0.344216	-0.807547	-0.231666	111195628	103780182	214975810
Q2G0Q2_305_311	Q2G0Q2	SAOUHSC_00497	Uncharacterized protein	no	SIFPSCR	-0.164098	-0.297917	-0.231007	235948944	200147728	436096672
Q2FW10_7_18	Q2FW10	rpsS	30S ribosomal protein S19	yes	KGPFVDEHLMKK	-0.104295	-0.353098	-0.228697	118532792	102270536	220803328
Q2FXJ0_129_155	Q2FXJ0	murC	UDP-N-acetylmuramate--L-alanine ligase	yes	TSFLIGDGTGMGLPESDYFAFEACEYR	-0.084307	-0.372775	-0.228541	148772840	128846512	277619352
Q2FYG1_33_47	Q2FYG1	gpsA	Glycerol-3-phosphate dehydrogenase [NAD(P)+]	no	NQDAVDELNTCHTNK	-0.121074	-0.335561	-0.228318	707188032	621124346	1328312378
Q2FY22_3_21	Q2FY22	rpmG2	50S ribosomal protein L33 2	no	VNVTLACTECGDRNYITTK	-0.277094	-0.179362	-0.228228	1219958880	1253888496	2255135392
Q2G122_707_718	Q2G122	metE	5-methyltetrahydropteroyltriglutamate--homocysteine methyltransferase	no	SLFWVNPDCGLK	-0.120242	-0.335931	-0.228086	577111064	493680888	1070791952
Q2FVZ4_65_74	Q2FVZ4	femX	Lipid II:glycine glycyltransferase	yes	LPYTLCYISR	-0.0201223	-0.435686	-0.227904	142439016	122709604	265148620
Q2FZV7_270_280	Q2FZV7	SAOUHSC_00878	NADH dehydrogenase-like protein SAOUHSC_00878	no	LMEESFEGVKR	0.0676162	-0.522632	-0.227508	73601744	62107112	135708856
Q2G1S4_252_263	Q2G1S4	SAOUHSC_00018	Replicative DNA helicase	yes	MICSSGNVDSNR	-0.139654	-0.31532	-0.227487	5900817090	5043976808	10944793898
Q05615_315_336	Q05615	aroA	3-phosphoshikimate 1-carboxyvinyltransferase	no	AIDELPVIALLCTQAVGTSTIK	-0.0369372	-0.417984	-0.227461	293753584	233118272	526871856
Q2FVQ5_274_282	Q2FVQ5	mqo	Probable malate:quinone oxidoreductase	no	CTNQEVIDR	-0.128164	-0.326371	-0.227267	2311119230	1980758530	4291877760
Q2G0E0_57_64	Q2G0E0	graR	Response regulator protein GraR	no	YDGFYWCR	-0.361684	-0.0925144	-0.227099	149623672	128487496	278111168
Q2FY43_368_388	Q2FY43	SAOUHSC_01623	Acetyl-CoA carboxylase, biotin carboxylase	yes	IESACYTNYTIPPYYDSMVAK	-0.0593842	-0.394733	-0.227059	3840406014	3252571260	6860211130
Q2G1U6_2_14	Q2G1U6	spxA	Regulatory protein Spx	yes	VTLFTSPSCTSCR	-0.105278	-0.346621	-0.225949	202499856	172530288	375030144
Q2FXE8_181_205	Q2FXE8	SAOUHSC_01901	Transaldolase	no	ELFNVIQADEIGADIITCPADVVKK	-0.0689237	-0.381244	-0.225084	458563888	392853008	851416896
Q2FXJ7_34_63	Q2FXJ7	SAOUHSC_01837	1-acyl-sn-glycerol-3-phosphate acyltransferases domain protein	yes	YVVTCTHESYNEVIMLGMALYPNQIHYMAK	-0.00371447	-0.446014	-0.224864	214445199	174500363	388945562
Q2G045_75_88	Q2G045	hprK	HPr kinase/phosphorylase	yes	KLCRPETPAIIVTR	-0.0515206	-0.397473	-0.224497	393070416	339227568	732297984
Q2FY46_118_126	Q2FY46	xseA	Exodeoxyribonuclease 7 large subunit	no	LTEEGCFDK	-0.161005	-0.287863	-0.224434	156109728	133405592	289515320
Q9F0R1_57_67	Q9F0R1	sarR	HTH-type transcriptional regulator SarR	no	CSEFKPYYLTK	-0.0999434	-0.347814	-0.223879	17852088472	16348663458	34200751930
Q2FWD3_160_167	Q2FWD3	SAOUHSC_02366	Uncharacterized protein	yes	ECQELVEK	-0.060616	-0.384133	-0.222374	3692181690	3337369030	7029550720
Q2FZ23_271_289	Q2FZ23	tsf	Elongation factor Ts	yes	YEVGEGMEKREENFADEVK	-0.108586	-0.335734	-0.22216	74755176	64458916	139214092
Q2FXU7_85_93	Q2FXU7	SAOUHSC_01735	Uncharacterized protein	no	IKLINPDCK	-0.0427863	-0.401461	-0.222123	351912524	337861579	689774103
Q2FZ14_200_219	Q2FZ14	SAOUHSC_01257	Uncharacterized protein	no	LVLPSEVAHTCAYLYHPNAR	-0.0934943	-0.350606	-0.22205	240647488	205555120	446202608
Q2FYY6_94_111	Q2FYY6	SAOUHSC_01287	Glutamine synthetase	yes	LICDVYKTDGTPFEGDPR	-0.202609	-0.241139	-0.221874	1623942238	1392642864	3016585102
Q2G2W9_154_163	Q2G2W9	SAOUHSC_00455	Uncharacterized protein	no	LLGGIGPCGR	-0.0911436	-0.352457	-0.2218	1555599200	1338193792	2893792992
Q2G0N1_330_342	Q2G0N1	fusA	Elongation factor G	yes	VYSGTMTSGSYVK	0.0253768	-0.468715	-0.221669	396458272	342210048	738668320
Q2FWY9_80_94	Q2FWY9	gatA	Glutamyl-tRNA(Gln) amidotransferase subunit A	yes	DNIITNGLETTCASK	-0.125914	-0.317382	-0.221648	5759499126	4931584426	10691083552
Q2G1Z8_1232_1256	Q2G1Z8	polC	DNA polymerase III PolC-type	yes	GLTEEMIETMKENEVPDWYLDSCLK	-0.034632	-0.40849	-0.221561	155432344	143054156	298486500
O06446_826_836	O06446	secA1	Protein translocase subunit SecA 1	yes	NDDCPCGSGKK	-0.149022	-0.293909	-0.221465	248081352	213875056	461956408
Q2FYU7_467_477	Q2FYU7	katA	Catalase	no	HCYKADPEYGK	-0.157946	-0.284173	-0.22106	7084130892	6082956940	13167087832
Q2FYV5_371_396	Q2FYV5	SAOUHSC_01319	Aspartokinase	no	QKCDVDELSIEHDLAILMIVGEGMNK	-0.254533	-0.187516	-0.221025	98203732	83475116	181678848
Q2FYS0_269_276	Q2FYS0	SAOUHSC_01365	Uncharacterized protein	no	SHLVNLCK	-0.212534	-0.229429	-0.220982	173917192	149212096	323129288
Q2FXM8_73_83	Q2FXM8	pfkA	ATP-dependent 6-phosphofructokinase	yes	CPEFKEQEVRK	-0.140159	-0.301202	-0.22068	4447431702	3817620998	8265052700
Q2FXX1_251_260	Q2FXX1	SAOUHSC_01709	Acetyl-CoA carboxylase, biotin carboxylase, putative	no	RQQICNDAVK	-0.0749941	-0.365364	-0.220179	3090223136	2661843778	5752066914
Q2FZP0_450_458	Q2FZP0	SAOUHSC_00960	Uncharacterized protein	no	VTMTDYCYR	0.100432	-0.540515	-0.220041	43523928	36915950	80439878
Q2FY35_234_256	Q2FY35	gcvPB	Probable glycine dehydrogenase (decarboxylating) subunit 2	no	EIVHNAGGLLYYDGANLNAIMDK	-0.0171589	-0.422213	-0.219686	199474464	171631648	371106112
Q2FZ72_274_302	Q2FZ72	carB	Carbamoyl-phosphate synthase large chain	no	ALGIEGGCNVQLALDPHSFDYYIIEVNPR	-0.196243	-0.243072	-0.219658	1083643656	930999408	2014643064
Q2FV16_108_120	Q2FV16	mqo	Probable malate:quinone oxidoreductase	no	EFINPLPHISYVR	-0.153389	-0.285289	-0.219339	3304753760	2841186336	6145940096
Q2FZV7_231_241	Q2FZV7	SAOUHSC_00878	NADH dehydrogenase-like protein SAOUHSC_00878	no	IATPIVACNEK	-0.206967	-0.231617	-0.219292	36772367068	31579596800	68351963868
Q2FVA4_143_180	Q2FVA4	SAOUHSC_02829	Putative NAD(P)H nitroreductase SAOUHSC_02829	no	QTYIALGNMMTTAALLGIDSCPMEGFSLDTVTDILANK	-0.649429	0.210977	-0.219226	3.60167e+08	392031115	7.52199e+08
Q2FZU1_107_125	Q2FZU1	argG	Argininosuccinate synthase	no	TNSVGIAHGCTGKGNDQVR	-0.378437	-0.0580111	-0.218224	50701356	44067736	94769092
Q2FWY1_113_125	Q2FWY1	ppaC	Probable manganese-dependent inorganic pyrophosphatase	yes	AEPVGCTATILYK	-0.078764	-0.357538	-0.218151	10848018310	9347179770	20195198080
Q2G2Q3_155_168	Q2G2Q3	truB	tRNA pseudouridine synthase B	no	ISELDFKENECHFK	-0.116951	-0.319105	-0.218028	1535359860	1324150512	2859510372
Q2G2D1_11_20	Q2G2D1	SAOUHSC_01244	Uncharacterized protein	yes	CILSNEMHPK	-0.0684344	-0.367187	-0.217811	1412878912	1214561318	2627440230
Q2G030_34_54	Q2G030	tpiA	Triosephosphate isomerase	yes	EVESVICAPAIQLDALTTAVK	-0.115321	-0.319388	-0.217354	394268848	339402048	733670896
Q2FWD4_373_394	Q2FWD4	murA	UDP-N-acetylglucosamine 1-carboxyvinyltransferase	no	AGACLIIAGLIAEGVTTIYNVK	-0.114648	-0.315224	-0.214936	1116366517	968570142	2084936659
Q2G0D6_190_203	Q2G0D6	SAOUHSC_00669	Uncharacterized protein	no	CQIVANNFETIIMK	-0.0804346	-0.348139	-0.214287	952397460	872027096	1824424556
Q2FXZ3_145_163	Q2FXZ3	dnaJ	Chaperone protein DnaJ	yes	KDVTCETCHGDGAKPGTSK	-0.249711	-0.178834	-0.214273	14425966	1.24478e+07	2.68738e+07
Q2FYU7_192_210	Q2FYU7	katA	Catalase	no	HMHGFGSHTYSMYNDSGER	-0.336391	-0.0919774	-0.214184	63046276	55692140	118738416
Q2G0S9_10_19	Q2G0S9	SAOUHSC_00465	Uncharacterized protein	no	NSIDCHVGNR	-0.173033	-0.254382	-0.213708	1514815308	1339585098	2854400406
Q2FWD3_93_121	Q2FWD3	SAOUHSC_02366	Uncharacterized protein	yes	CKEAIDAGFTSVMIDASHSPFEENVATTK	-0.239978	-0.187225	-0.213602	2564588932	2207650434	4772239366
Q2FZX4_36_45	Q2FZX4	lipA	Lipoyl synthase	no	NLNTVCEEAK	-0.103771	-0.322847	-0.213309	185927542	154262538	340190080
Q2FZ37_95_106	Q2FZ37	sucC	Succinate--CoA ligase [ADP-forming] subunit beta	yes	RLYIEEGCAIQK	-0.100022	-0.326484	-0.213253	6948699748	6014314852	12963014600
Q2G1D8_121_142	Q2G1D8	pflB	Formate acetyltransferase	no	AACEAYGYELDEETEKIFTDYR	-0.0580389	-0.368446	-0.213242	72743502	62126614	134870116
Q2G2C1_98_104	Q2G2C1	SAOUHSC_01064	Pyruvate carboxylase	no	CAEEGIK	-0.253444	-0.17303	-0.213237	1879410808	1623016444	3502427252
P0A0B7_162_171	P0A0B7	ahpC	Alkyl hydroperoxide reductase C	no	KNPGEVCPAK	-0.0666515	-0.358947	-0.212799	20258543370	17630834710	37889378080
Q2FVN7_104_118	Q2FVN7	SAOUHSC_02665	Uncharacterized protein	no	SFFSSKEDPELCVLR	-0.115521	-0.309917	-0.212719	20851381780	17998916140	38850297920
Q2FVV9_389_396	Q2FVV9	SAOUHSC_02582	Putative formate dehydrogenase SAOUHSC_02582	no	YCQAPATK	-0.14135	-0.284007	-0.212678	27796264500	23973114400	51769378900
Q2FV16_288_307	Q2FV16	mqo	Probable malate:quinone oxidoreductase	no	VYGKEPPGTPPMTVPHLDTR	-0.0471279	-0.377476	-0.212302	4100543986	3542193664	7642737650
Q2FXM5_210_217	Q2FXM5	SAOUHSC_01810	NADP-dependent malic enzyme, putative	no	NMVMCDSR	-0.0287903	-0.39568	-0.212235	847023824	733537768	1580561592
Q2FWP1_191_198	Q2FWP1	hlb	Phospholipase C	no	CGAGHDRK	-0.0872526	-0.335959	-0.211606	323879750	2.80854e+08	6.04734e+08
Q2G1C9_149_162	Q2G1C9	SAOUHSC_00196	Uncharacterized protein	no	IMKLVELIPTSHTK	-0.0577644	-0.364546	-0.211155	729536832	630546048	1360082880
Q2G094_20_43	Q2G094	SAOUHSC_00727	Uncharacterized protein	no	RGYEHDGVIPCGALDTLAHEIANR	-0.202813	-0.219457	-0.211135	1841382560	709613536	1531334016
Q2G263_23_44	Q2G263	SAOUHSC_00096	Transcriptional regulator, GntR family, putative	no	EIQIGKYPSGHALPTEKELCAR	-0.0154945	-0.406249	-0.210872	295014504	256020672	551035176
Q2FZC8_291_300	Q2FZC8	SAOUHSC_01104	Succinate dehydrogenase, flavoprotein chain TC0881, putative	no	EIFDVCINQK	-0.141737	-0.28	-0.210868	2354160000	2033714310	4387874310
O07325_171_198	O07325	ftsA	Cell division protein FtsA	yes	CVEACGVDVLDVYSDAYNYGSILTATEK	-0.2214	-0.198492	-0.209946	68623160	59291792	127914952
Q2FY27_232_243	Q2FY27	SAOUHSC_01646	Glucokinase, putative	no	AGDQFCIFITEK	-0.177613	-0.242262	-0.209937	1066490688	933784312	2000275000
Q2FZ92_329_355	Q2FZ92	murD	UDP-N-acetylmuramoylalanine--D-glutamate ligase	yes	ATNTLATQFALNSFNQPIIWLCGGLDR	-0.188795	-0.229889	-0.209342	255078188	220770096	475848284
Q2G295_206_223	Q2G295	SAOUHSC_01850	Catabolite control protein A	no	NGLQLGDTLNCSGAESYK	-0.143699	-0.274333	-0.209016	2841364574	2455533668	5296898242
Q2FY27_2_16	Q2FY27	SAOUHSC_01646	Glucokinase, putative	no	TKIILAADVGGTTCK	-0.106548	-0.311262	-0.208905	430119140	372293408	802412548
Q2G0P8_29_47	Q2G0P8	ctsR	Transcriptional regulator CtsR	no	ANIAQRFDCVPSQLNYVIK	-0.186848	-0.230926	-0.208887	1032325024	893022576	1925347600
Q2G1U0_180_191	Q2G1U0	gmk	Guanylate kinase	yes	IQCIVEAEHLKR	-0.0465011	-0.370462	-0.208482	598413056	519944624	1118357680
Q2FZJ0_157_179	Q2FZJ0	purL	Phosphoribosylformylglycinamidine synthase subunit PurL	no	GIGGYGNCIGIPTTAGEIEFDER	-0.157374	-0.258317	-0.207846	441013192	376641808	817655000
Q7X2S2_185_200	Q7X2S2	arcC2	Carbamate kinase 2	no	NIVIACGGGGIPVIKK	-0.0479638	-0.367726	-0.207845	1245000700	1078292092	2323292792
Q2G1S4_357_367	Q2G1S4	SAOUHSC_00018	Replicative DNA helicase	yes	CPVIALSQLSR	-0.155346	-0.260098	-0.207722	1919425214	1662048800	3581474014
Q2FY08_2_13	Q2FY08	glyQS	Glycine--tRNA ligase	yes	AKDMDTIVSLAK	-0.0782716	-0.336889	-0.20758	144853256	125988288	270841544
Q2G0N0_239_253	Q2G0N0	tuf	Elongation factor Tu	yes	VGEEVEIIGLHDTSK	-0.0401357	-0.374892	-0.207514	576995776	501466440	1078462216
Q2G1R8_48_62	Q2G1R8	SAOUHSC_00034	Uncharacterized protein	no	LMGIIISENLIECVK	-0.115149	-0.299513	-0.207331	291698625	2.53556e+08	5.45255e+08
Q2FYZ5_106_115	Q2FYZ5	glpK	Glycerol kinase	no	QTQSICSELK	-0.0868036	-0.327336	-0.20707	22491687500	18861667300	41353354800
Q2FVC1_530_545	Q2FVC1	pgcA	Phosphoglucomutase	no	LYVSLKCPNFDDVAQK	-0.298392	-0.115424	-0.206908	68075502	59306440	127381942
Q2G2A1_58_71	Q2G2A1	SAOUHSC_01692	Uncharacterized protein	no	TIHAEMNALLQCAK	-0.121482	-0.292111	-0.206796	1605385786	1389623620	2995009406
Q2FXV6_93_107	Q2FXV6	mnmA	tRNA-specific 2-thiouridylase MnmA	yes	GRTPNPDVMCNKEIK	-0.447688	0.0345529	-0.206568	159119222	156015434	315134656
Q2FY08_414_438	Q2FY08	glyQS	Glycine--tRNA ligase	yes	QDEIGTPYCVTFDFDSLEDNQVTVR	-0.0742035	-0.338827	-0.206515	223673208	183484660	407157868
Q2G2T1_172_182	Q2G2T1	SAOUHSC_01973	Uncharacterized protein	no	SICDIYPLLNK	-0.114198	-0.297949	-0.206074	50175794	43882040	94057834
P0A0B7_162_177	P0A0B7	ahpC	Alkyl hydroperoxide reductase C	no	KNPGEVCPAKWEEGAK	-0.053909	-0.358179	-0.206044	127305043308	111095217026	238272212926
Q2FZ13_213_238	Q2FZ13	SAOUHSC_01258	Uncharacterized protein	no	VVEHPDLFVETSTCTMEDFDYIIELR	-0.192141	-0.219367	-0.205754	2.36619e+08	205576664	4.42196e+08
Q2FXI5_305_319	Q2FXI5	SAOUHSC_01861	Uncharacterized protein	no	ANIGIPTAVIGVCAR	-0.106981	-0.303311	-0.205146	948342256	824510960	1772853216
Q2G0Y7_299_310	Q2G0Y7	guaB	Inosine-5'-monophosphate dehydrogenase	no	VGIGPGSICTTR	-0.0774009	-0.332282	-0.204841	51023693784	44158882900	95145706200
Q2FXE8_174_180	Q2FXE8	SAOUHSC_01901	Transaldolase	no	LLWASCR	-0.125382	-0.284188	-0.204785	14417896710	12504107780	26922004490
Q2FXQ8_134_145	Q2FXQ8	engB	Probable GTP-binding protein EngB	yes	HFDIPTLVICTK	-0.176023	-0.233302	-0.204663	96199944	83148096	179348040
Q2FW19_42_57	Q2FW19	rpsZ	30S ribosomal protein S14 type Z	yes	ICFRELAYKGQIPGVR	-0.0514767	-0.355822	-0.203649	683430240	597583488	1281013728
Q2G0K5_31_40	Q2G0K5	SAOUHSC_00555	Hydrolase, haloacid dehalogenase-like	no	ACGLTEPSSK	-0.132143	-0.275118	-0.203631	1615478660	1404116128	3019594788
Q2FYS0_104_125	Q2FYS0	SAOUHSC_01365	Uncharacterized protein	no	TDAGQIYTGTICLHETSVHVYR	0.0721648	-0.47918	-0.203507	180544208	157660632	338204840
Q2G067_128_138	Q2G067	SAOUHSC_00754	Uncharacterized protein	no	KFIGLCNQSIK	-0.0463181	-0.360184	-0.203251	343074448	300001176	643075624
Q2G0N5_38_50	Q2G0N5	rpoC	DNA-directed RNA polymerase subunit beta'	yes	TLKPEKDGLFCER	0.0434078	-0.449709	-0.203151	1343141198	1.27969e+09	2.62284e+09
P0A088_55_66	P0A088	msrB	Peptide methionine sulfoxide reductase MsrB	no	FHSECGWPSFSK	-0.0729009	-0.333243	-0.203072	1362268298	1185118464	2547386762
Q2FY71_8_28	Q2FY71	SAOUHSC_01594	Uncharacterized protein	no	SGISLSELGLGCMSLGTDLKK	-0.138334	-0.267678	-0.203006	3816241240	3336233612	7152474852
Q2FY43_207_232	Q2FY43	SAOUHSC_01623	Acetyl-CoA carboxylase, biotin carboxylase	yes	HIEIQIVGDSYGNVIHLGERDCTIQR	-0.113276	-0.29245	-0.202863	802907200	699565568	1502472768
P0A0H0_70_96	P0A0H0	rpsL	30S ribosomal protein S12	yes	LSNNIEINAYIPGIGHNLQEHSVVLVR	-0.0193669	-0.386083	-0.202725	217782944	188411424	406194368
Q2FY66_7_24	Q2FY66	zwf	Glucose-6-phosphate 1-dehydrogenase	yes	HIPCLITIFGATGDLSHR	-0.125658	-0.278841	-0.202249	1466675390	1272921280	2739596670
Q2FVV9_142_152	Q2FVV9	SAOUHSC_02582	Putative formate dehydrogenase SAOUHSC_02582	no	YDPNQCILCGR	-0.146562	-0.257373	-0.201967	6923384700	6020651388	12944036088
Q2G1J3_357_368	Q2G1J3	SAOUHSC_00129	UDP-N-acetylglucosamine 2-epimerase	no	ICEAIEYYFGLR	-0.252326	-0.151521	-0.201923	33737267	29444599	63181866
Q2G2D0_627_639	Q2G2D0	infB	Translation initiation factor IF-2	yes	VGTIAGCYVTEGK	-0.102293	-0.301388	-0.201841	16308610590	14161913930	30470524520
Q2G203_71_87	Q2G203	SAOUHSC_00938	UPF0413 protein SAOUHSC_00938	no	CQAQSTSNFDNIALAYK	-0.137309	-0.266258	-0.201784	306492936	317684404	564220052
Q2G2X4_237_246	Q2G2X4	tarB	Teichoic acid glycerol-phosphate primase	yes	CLPGYTLINK	-0.377028	-0.0250302	-0.201029	245633808	216707736	462341544
Q2FXM5_140_146	Q2FXM5	SAOUHSC_01810	NADP-dependent malic enzyme, putative	no	CFEIEER	-0.149664	-0.25236	-0.201012	2018889020	1731330018	3750219038
Q2G1G6_265_276	Q2G1G6	murQ	N-acetylmuramic acid 6-phosphate etherase	no	VATVMGMCGISK	0.0121014	-0.41371	-0.200804	1429627460	1236691270	2666318730
Q2G0T0_112_123	Q2G0T0	rsmA	Ribosomal RNA small subunit methyltransferase A	no	EAVENHLQDCEK	-0.128186	-0.273123	-0.200655	3.90603e+08	337000304	723827696
Q2FYR9_308_320	Q2FYR9	SAOUHSC_01366	Anthranilate synthase component I	no	QLLNDPKECSEHR	-0.102956	-0.297846	-0.200401	294828418	256250358	551078776
Q2FY50_480_508	Q2FY50	SAOUHSC_01615	DNA repair protein RecN	no	DIAEYIQVICISHLPQVASMSDHHLLISK	-0.0341071	-0.366139	-0.200123	87347408	75097336	162444744
Q2G2Q3_32_55	Q2G2Q3	truB	tRNA pseudouridine synthase B	no	IGHTGTLDPEVAGVLPVCIGNATR	-0.0172539	-0.382773	-0.200014	1142303904	991343472	2133647376
P0A0F4_113_126	P0A0F4	rplK	50S ribosomal protein L11	yes	MQDLNAADEEAAMR	-0.0144831	-0.385119	-0.199801	319028016	280973392	600001408
Q2G0N1_595_606	Q2G0N1	fusA	Elongation factor G	yes	KCDPVILEPMMK	-0.0611468	-0.338065	-0.199606	25695875640	22340355160	48036230800
Q2G124_87_93	Q2G124	SAOUHSC_00336	Probable acetyl-CoA acyltransferase	yes	VCGSGLK	-0.0779054	-0.320956	-0.199431	13190457990	10867001580	24057459570
Q2G0K8_10_22	Q2G0K8	nagB	Glucosamine-6-phosphate deaminase	no	KQASFYVACELYK	-0.120522	-0.277367	-0.198944	201501708	175051112	376552820
Q2G0N9_110_124	Q2G0N9	rplJ	50S ribosomal protein L10	yes	SGVMEGNVITAEEVK	-0.0407518	-0.356858	-0.198805	1142249890	1008359596	2150609486
Q2G0M7_185_203	Q2G0M7	hchA	Protein/nucleic acid deglycase HchA	no	FIVTLCHGPAALLSAGLNR	-0.110677	-0.286786	-0.198732	190857986	166799480	357657466
Q2FY47_42_51	Q2FY47	xseB	Exodeoxyribonuclease 7 small subunit	no	LSAACDTTLK	-0.0575881	-0.339252	-0.19842	8751161090	8008316810	16759477900
Q2FV16_163_175	Q2FV16	mqo	Probable malate:quinone oxidoreductase	no	GREDNPGIMAASK	-0.0258542	-0.370392	-0.198123	346916096	305664328	652580424
Q2G1W4_271_283	Q2G1W4	metK	S-adenosylmethionine synthase	yes	HGGGCFSGKDPTK	-0.148989	-0.247024	-0.198006	8296884336	7243951956	15540836292
Q2FXL5_203_221	Q2FXL5	ackA	Acetate kinase	no	IISCHIGNGASIAAIDGGK	-0.10136	-0.293896	-0.197628	1389016952	1191504468	2560999320
Q2FWA0_537_550	Q2FWA0	glmS	Glutamine--fructose-6-phosphate aminotransferase [isomerizing]	yes	GAHPCIISMEGLEK	-0.123059	-0.271039	-0.197049	18207801500	15874733766	34082535266
Q2FWE5_233_239	Q2FWE5	glyA	Serine hydroxymethyltransferase	no	GGMILCK	0.080411	-0.474271	-0.19693	445389352	430221256	875610608
Q2FWW9_180_189	Q2FWW9	SAOUHSC_02152	ABC transporter, ATP-binding protein, putative	yes	LEDIELICDR	-0.100328	-0.293244	-0.196786	2332173958	2034113802	4366287760
Q2FXM9_144_153	Q2FXM9	pyk	Pyruvate kinase	yes	CDILNSGELK	-0.051448	-0.342118	-0.196783	20620173800	18031818500	38651992300
Q2FXU5_560_585	Q2FXU5	aspS	Aspartate--tRNA ligase	yes	TASATCLLTNAPSEVSDKQLEELSLR	-0.0542673	-0.338464	-0.196366	5085360130	4434262530	9519622660
Q2FZ14_91_107	Q2FZ14	SAOUHSC_01257	Uncharacterized protein	no	DHDIDACYQLNVLQLIR	-0.0959724	-0.296506	-0.196239	17045353	14867703	31913056
Q2FW81_10_20	Q2FW81	SAOUHSC_02423	Probable uridylyltransferase SAOUHSC_02423	no	YKQDHLCEYEK	-0.0352635	-0.35688	-0.196072	1046059036	942634596	1988693632
Q2G0I8_195_206	Q2G0I8	SAOUHSC_00577	Mevalonate kinase, putative	yes	LCEDPQYMSHVK	-0.202165	-0.187941	-0.195053	348546240	304450896	652997136
Q2FZV7_206_225	Q2FZV7	SAOUHSC_00878	NADH dehydrogenase-like protein SAOUHSC_00878	no	MLPMFSEELVNHAVSYLEDR	-0.0225871	-0.367123	-0.194855	373308604	334831512	708140116
Q2FY68_96_106	Q2FY68	proC	Pyrroline-5-carboxylate reductase	no	QQLECQNPVAR	-0.0341668	-0.355513	-0.19484	3006985508	2433308224	5440293732
Q2G1D0_237_265	Q2G1D0	SAOUHSC_00195	Acetyl-CoA acetyltransferase, putative	no	ADGTMTAGTSAPLSDGAGFVVLMSGDKVK	0.0407054	-0.430291	-0.194793	916366016	835726528	1722951424
Q2FXL3_92_108	Q2FXL3	tpx	Thiol peroxidase	no	WCASAGLDNVITLSDHR	-0.219317	-0.168836	-0.194077	14070478100	12155130220	26219309110
O05204_112_129	O05204	ahpF	Alkyl hydroperoxide reductase subunit F	no	KLEGSFHFETFISLTCQK	-0.215504	-0.172354	-0.193929	23433782096	20468741630	43902523726
Q2FY52_268_274	Q2FY52	SAOUHSC_01613	2-oxoisovalerate dehydrogenase, E1 component, alpha subunit, putative	no	KADCNEK	-0.0947064	-0.292804	-0.193755	317168352	277770688	594939040
Q2FXH2_486_503	Q2FXH2	leuS	Leucine--tRNA ligase	yes	RETNTMPQWAGSCWYYLR	-0.433835	0.0485411	-0.192647	380003344	310091312	690094656
Q2FZ23_16_25	Q2FZ23	tsf	Elongation factor Ts	yes	TGAGMMDCKK	-0.065472	-0.319739	-0.192605	6583257062	5768715014	12351972076
Q2G1K5_221_237	Q2G1K5	SAOUHSC_00117	Capsular polysaccharide biosynthesis protein Cap5D, putative	no	LKEINNICHMDGVELLK	0.183239	-0.568142	-0.192451	234236216	181570364	376213860
Q2FYZ5_106_124	Q2FYZ5	glpK	Glycerol kinase	no	QTQSICSELKQQGYEQTFR	-0.11295	-0.271443	-0.192196	6310673860	5649187278	11959861138
Q2FYZ5_378_388	Q2FYZ5	glpK	Glycerol kinase	no	ATLESLCYQTR	-0.096911	-0.286882	-0.191897	37541081764	31840496316	69381578080
Q2G2C1_669_685	Q2G2C1	SAOUHSC_01064	Pyruvate carboxylase	no	ISEGTICYTGDILNPER	-0.00376324	-0.379144	-0.191454	255455044	208595896	464050940
Q2G0T4_20_27	Q2G0T4	SAOUHSC_00444	Nucleoid-associated protein SAOUHSC_00444	yes	KMAQEQEK	0.0494064	-0.432306	-0.19145	177331868	1.56609e+08	3.33941e+08
Q2G274_418_424	Q2G274	gyrB	DNA gyrase subunit B	yes	LADCSSK	-0.0824133	-0.300169	-0.191291	1003430976	861659520	1865090496
Q2FZU5_107_114	Q2FZU5	SAOUHSC_00895	Glutamate dehydrogenase	no	GGIVCDPR	-0.207594	-0.174488	-0.191041	9050680700	7930396280	16981076980
Q2FY08_338_356	Q2FY08	glyQS	Glycine--tRNA ligase	yes	VTLAFLCDAYDEEGVEGSK	-0.11502	-0.266282	-0.190651	3309181536	2835923078	6068238062
Q2G1M9_548_568	Q2G1M9	SAOUHSC_00079	Uncharacterized protein	no	LNDCGANPIYTHIPNPICHNK	-0.145479	-0.235163	-0.190321	274983024	240582784	515565808
Q2FVC3_256_264	Q2FVC3	SAOUHSC_02790	Uncharacterized protein	no	TILCALDVR	-0.185068	-0.195404	-0.190236	322400400	282844624	605245024
Q2FUW0_122_129	Q2FUW0	SAOUHSC_02991	Uncharacterized protein	no	CIEAPGYR	-0.0963406	-0.283683	-0.190012	1464529540	1283045820	2747575360
Q2FYY6_301_318	Q2FYY6	SAOUHSC_01287	Glutamine synthetase	yes	LVPGYEAPCYIAWSGKNR	-0.369221	-0.0107149	-0.189968	356109008	314179488	670288496
Q2G2U9_2_23	Q2G2U9	sarA	Transcriptional regulator SarA	yes	AITKINDCFELLSMVTYADKLK	-0.0923741	-0.287522	-0.189948	23406652	20582487	43989139
Q2FZ37_1_9	Q2FZ37	sucC	Succinate--CoA ligase [ADP-forming] subunit beta	yes	MNIHEYQGK	0.0964266	-0.476009	-0.189791	559802016	494313088	1054115104
Q2G157_192_210	Q2G157	nanE	Putative N-acetylmannosamine-6-phosphate 2-epimerase	no	VMDLGVHCSVVGGAITRPK	-0.19931	-0.179859	-0.189585	1203869394	1055375888	2259245282
Q2FXV0_20_29	Q2FXV0	SAOUHSC_01732	Uncharacterized protein	no	KEGQGCISLK	-0.152395	-0.22669	-0.189542	2461188702	2206232380	4667421082
Q2FV14_187_204	Q2FV14	SAOUHSC_02929	Acetyl-CoA synthetase, putative	no	AVTHCHGWGFAHLQMAPK	-0.109336	-0.269603	-0.189469	9579149900	8409682004	17988831904
P69848_269_289	P69848	moaA	GTP 3',8-cyclase	no	LSSDGKFYGCLFATVDGFNVK	-0.3283	-0.0494677	-0.188884	58358564	52012990	110371554
Q2FXU7_87_93	Q2FXU7	SAOUHSC_01735	Uncharacterized protein	no	LINPDCK	-0.0972186	-0.280109	-0.188664	1427303488	1256730432	2684033920
Q2FYG5_12_28	Q2FYG5	SAOUHSC_01487	Menaquinone biosynthesis methyltransferase, putative	no	ALDVCCGTGDWTIALSK	-0.123557	-0.253477	-0.188517	329274662	290817222	620091884
O52582_35_57	O52582	cdr	Coenzyme A disulfide reductase	no	DRDMSFANCALPYVIGEVVEDRR	-0.123754	-0.252298	-0.188026	1679292950	1474766422	3154059372
Q2G0N1_607_626	Q2G0N1	fusA	Elongation factor G	yes	VTIEMPEEYMGDIMGDVTSR	0.124276	-0.50007	-0.187897	655620840	545174584	1200795424
Q2FYU7_445_461	Q2FYU7	katA	Catalase	no	IFTNTANAMEGVTDDVK	-0.00914715	-0.366262	-0.187705	664139456	589734520	1253873976
Q2FVN3_11_21	Q2FVN3	sarZ	HTH-type transcriptional regulator SarZ	no	QLCFLFYVSSK	-0.0143315	-0.360696	-0.187514	72151716	62947862	135099578
Q2G0J8_90_111	Q2G0J8	SAOUHSC_00562	Phosphomethylpyrimidine kinase	no	AGEVYEASNAQYFVVDPVMVCK	-0.095132	-0.279742	-0.187437	1163407936	1021476536	2184884472
Q2FZU1_107_119	Q2FZU1	argG	Argininosuccinate synthase	no	TNSVGIAHGCTGK	0.0139895	-0.388715	-0.187363	536100052	471519101	1007619153
Q2FZ37_325_337	Q2FZ37	sucC	Succinate--CoA ligase [ADP-forming] subunit beta	yes	CDVIAEGIVEAVK	-0.0678405	-0.306494	-0.187167	23377101900	20549896240	43926998140
Q2G1S4_354_367	Q2G1S4	SAOUHSC_00018	Replicative DNA helicase	yes	ELKCPVIALSQLSR	-0.0575875	-0.316582	-0.187085	5504219016	4826744088	10330963104
Q2FZ04_9_30	Q2FZ04	SAOUHSC_01267	Uncharacterized protein	no	NNVKPNWCPGCGDFSVQAAIQK	-0.20476	-0.169266	-0.187013	703034512	617818880	1320853392
Q2G0G5_116_125	Q2G0G5	SAOUHSC_00604	Uncharacterized protein	no	VILVGGDCPK	-0.154561	-0.21831	-0.186436	9435319420	8287497860	17722817280
Q2FZV7_195_205	Q2FZV7	SAOUHSC_00878	NADH dehydrogenase-like protein SAOUHSC_00878	no	VKITCVEAAPK	-0.0646942	-0.307553	-0.186124	1623327954	1429953228	3053281182
A0A0H3KE27_10_26	A0A0H3KE27	rsbU	sigma factor sigB regulation protein	no	GLIDESLTCQDKVELIK	-0.121507	-0.250734	-0.186121	78687721660	69182248150	147869969810
Q2G0U6_59_68	Q2G0U6	SAOUHSC_00430	Uncharacterized protein	no	QCVAFFTLHR	0.0180837	-0.389736	-0.185826	89660892	80113046	169773938
Q2FY32_44_54	Q2FY32	aroK	Shikimate kinase	no	YKLTIPEIFCK	-0.0917214	-0.2796	-0.185661	482866440	425228770	908095210
Q2FZ69_15_40	Q2FZ69	SAOUHSC_01173	Uncharacterized protein	no	HCNEFINHSNDSNLSSSHDVDESSTK	0.388075	-0.758781	-0.185353	162493842	138521222	301015064
Q2G1H9_1900_1919	Q2G1H9	SAOUHSC_00144	Uncharacterized protein	no	TITHIDCMPLTTNDKVDTTR	-0.0133574	-0.357344	-0.18535	357277184	314080176	671357360
Q2G0N0_9_25	Q2G0N0	tuf	Elongation factor Tu	yes	SKEHANIGTIGHVDHGK	0.0362249	-0.406326	-0.185051	89055730	79141096	168196826
Q2FXA5_438_456	Q2FXA5	SAOUHSC_01960	Protoporphyrinogen oxidase	no	VTGASFEAVGLPDCITQGK	-0.175487	-0.193699	-0.184593	2407585730	2118051508	4525637238
Q2G2P7_438_453	Q2G2P7	hutH	Histidine ammonia-lyase	no	VLAIECVIALQAAELK	-0.120953	-0.247951	-0.184452	26823466	23795955	50619421
Q2FZ23_14_25	Q2FZ23	tsf	Elongation factor Ts	yes	EKTGAGMMDCKK	-0.0726859	-0.295457	-0.184071	659580800	1133062836	1244916336
Q2FZ60_2_10	Q2FZ60	rpmB	50S ribosomal protein L28	yes	GKQCFVTGR	-0.0471632	-0.31908	-0.183122	27966325160	24749455458	52715780618
Q2FXZ2_4_25	Q2FXZ2	dnaK	Chaperone protein DnaK	yes	IIGIDLGTTNSCVTVLEGDEPK	-0.0419692	-0.324117	-0.183043	7121842876	5946047892	13067890768
Q2G089_234_254	Q2G089	SAOUHSC_00731	ABC transporter domain protein	no	QFMGSHLEDDAPCVEENAIIR	-0.146884	-0.219128	-0.183006	262492752	231636288	494129040
Q53727_239_256	Q53727	pcrA	ATP-dependent DNA helicase PcrA	yes	FKNLCVVGDSDQSIYGWR	-0.108527	-0.25719	-0.182859	636484576	562135816	1198620392
P47768_586_594	P47768	rpoB	DNA-directed RNA polymerase subunit beta	yes	FMDDEVVCR	-0.0287548	-0.336572	-0.182663	925982400	815881568	1741863968
Q2FXR3_228_258	Q2FXR3	hemB	Delta-aminolevulinic acid dehydratase	no	LEALRELESDLKEGCDMMIVKPALSYLDIVR	0.0370257	-0.402327	-0.18265	242346076	219819072	462165148
Q2G1J4_224_241	Q2G1J4	SAOUHSC_00128	Cap5O protein/UDP-N-acetyl-D-mannosaminuronic acid dehydrogenase	no	ICNNLNINVLDVIEMANK	-0.142122	-0.222609	-0.182365	279895020	2.46404e+08	5.26299e+08
Q2G0N0_75_90	Q2G0N0	tuf	Elongation factor Tu	yes	RHYAHVDCPGHADYVK	-0.0742925	-0.2899	-0.182096	7171987220	6354463448	13526450668
Q2FZQ3_83_103	Q2FZQ3	fabI	Enoyl-[acyl-carrier-protein] reductase [NADPH] FabI	yes	DVGNIDGVYHSIAFANMEDLR	-0.112545	-0.2515	-0.182023	253878224	223660648	477538872
Q2G2T8_135_148	Q2G2T8	SAOUHSC_00712	Uncharacterized protein	no	AIGVCNFNVHHLEK	-0.0745753	-0.289381	-0.181978	10109087446	8935803918	19044891364
Q2FZC6_67_85	Q2FZC6	murI	Glutamate racemase	yes	MLVIACNTATAVALEYLQK	-0.0491928	-0.314532	-0.181863	2157455742	2116675022	4070558812
Q2FXV6_93_104	Q2FXV6	mnmA	tRNA-specific 2-thiouridylase MnmA	yes	GRTPNPDVMCNK	-0.111379	-0.251667	-0.181523	1935251788	1708835318	3644087106
Q2FZ13_142_155	Q2FZ13	SAOUHSC_01258	Uncharacterized protein	no	TESIVAGSVCAHKR	-0.107933	-0.254954	-0.181444	2569918808	2262380210	4832299018
Q2FWH3_190_201	Q2FWH3	ddl	D-alanine--D-alanine ligase	yes	CNNEAELKEGIK	-0.0333782	-0.328035	-0.180706	4249592154	3755551288	8005143442
Q2FXJ0_365_375	Q2FXJ0	murC	UDP-N-acetylmuramate--L-alanine ligase	yes	VFLCEIFGSIR	-0.143642	-0.217748	-0.180695	257817000	227999648	485816648
Q2FXX1_237_250	Q2FXX1	SAOUHSC_01709	Acetyl-CoA carboxylase, biotin carboxylase, putative	no	LIEESPCAALTEER	-0.0629593	-0.29829	-0.180625	11192059500	9875617600	21067677100
Q2G0N0_118_124	Q2G0N0	tuf	Elongation factor Tu	yes	EHILLSR	-0.114841	-0.245998	-0.180419	58298818	51806984	110105802
Q2G0Y9_165_177	Q2G0Y9	xpt	Xanthine phosphoribosyltransferase	no	LEEAGLTVSSLCK	-0.101016	-0.259036	-0.180026	57074390520	50410039952	107484430472
Q2FX94_209_217	Q2FX94	fumC	Fumarate hydratase class II	no	CETMLSESK	-0.119082	-0.240092	-0.179587	236966056	368467168	445472240
Q2G0N1_246_263	Q2G0N1	fusA	Elongation factor G	yes	QATTNVEFYPVLCGTAFK	-0.0779526	-0.28076	-0.179356	11827900390	9921395206	21749295596
Q2FXU5_221_228	Q2FXU5	aspS	Aspartate--tRNA ligase	yes	CFRDEDLR	-0.0554328	-0.303182	-0.179307	611849920	544172064	1156021984
Q2FXX1_252_260	Q2FXX1	SAOUHSC_01709	Acetyl-CoA carboxylase, biotin carboxylase, putative	no	QQICNDAVK	-0.0933701	-0.264395	-0.178883	944590688	811057120	1755647808
Q2FWD1_434_442	Q2FWD1	pyrG	CTP synthase	yes	LGLYSCSIK	-0.0691512	-0.288373	-0.178762	5055362810	4463323590	9518686400
Q2FZJ1_185_196	Q2FZJ1	purQ	Phosphoribosylformylglycinamidine synthase subunit PurQ	no	GNVCGMMPHPER	-0.136544	-0.220644	-0.178594	1831047358	1620128320	3451175678
Q2FW03_659_673	Q2FW03	topB	DNA topoisomerase 3	no	CVCGHSETQAHMDQR	0.228105	-0.584817	-0.178356	29827482	27421429	57248911
Q2G050_197_215	Q2G050	SAOUHSC_00776	Excinuclease ABC, B subunit	no	VRGDVVEIFPASKEELCIR	-0.0133144	-0.343363	-0.178339	693800284	612107686	1305907970
Q2FZH4_2_19	Q2FZH4	SAOUHSC_01030	Uncharacterized protein	no	SEIIVYTQNDCPPCTFVK	-0.127457	-0.229205	-0.178331	1193778628	1053540028	2247318656
Q2FZ60_2_11	Q2FZ60	rpmB	50S ribosomal protein L28	yes	GKQCFVTGRK	-0.082606	-0.274042	-0.178324	6649558910	5890954760	12540513670
Q2G0Y6_462_475	Q2G0Y6	guaA	GMP synthase [glutamine-hydrolyzing]	yes	AVTSIDGMTSDFAR	0.00673167	-0.363045	-0.178156	1547784036	1374326858	2922110894
Q2FWM4_169_177	Q2FWM4	SAOUHSC_02265	Accessory gene regulator protein A	no	CHNSFVVNR	-0.141953	-0.213904	-0.177929	4606132370	4150810306	8756942676
Q2FYZ5_321_334	Q2FYZ5	glpK	Glycerol kinase	no	MINSAPQSESYATR	-0.042184	-0.311668	-0.176926	421956528	374205184	796161712
Q2G297_32_60	Q2G297	SAOUHSC_01696	Uncharacterized protein	no	LAEIYDGDTSKVELAGVLHDFCKYDDLGK	0.0386304	-0.391956	-0.176663	244258918	227386366	471645284
Q2G0N1_382_393	Q2G0N1	fusA	Elongation factor G	yes	DTGTGDTLCGEK	0.0232082	-0.376485	-0.176638	475299188	419980068	895279256
Q2FZR9_156_177	Q2FZR9	SAOUHSC_00921	3-oxoacyl-[acyl-carrier-protein] synthase 2	yes	GPNGATVTACATGTNSIGEAFK	-0.0801472	-0.273073	-0.17661	16609535190	14670530546	31280065736
Q2G296_475_487	Q2G296	fhs	Formate--tetrahydrofolate ligase	no	ENGWDNYPVCMAK	-0.077249	-0.275382	-0.176316	4337557700	3839801084	8177358784
Q2FXG1_250_264	Q2FXG1	ribBA	Riboflavin biosynthesis protein RibBA	no	LHSACLTGDIFHSQR	0.000937688	-0.353344	-0.176203	904809424	803702624	1708512048
Q2FZ61_1_10	Q2FZ61	SAOUHSC_01190	Uncharacterized protein	yes	MHINLLCSDR	-0.164791	-0.187585	-0.176188	1048469640	928552248	1977021888
Q2FXV6_192_204	Q2FXV6	mnmA	tRNA-specific 2-thiouridylase MnmA	yes	KKDSTGICFIGEK	-0.115126	-0.236846	-0.175986	3350125996	3003898000	6354023996
Q2FYZ9_535_551	Q2FYZ9	mutS	DNA mismatch repair protein MutS	no	IISELDCLQSFAEIAQK	-0.105289	-0.246618	-0.175954	1133482824	1001746032	2135228856
Q2G0P8_35_47	Q2G0P8	ctsR	Transcriptional regulator CtsR	no	FDCVPSQLNYVIK	-0.119181	-0.231734	-0.175458	6676924040	5911551620	12588475660
Q2FXP3_6_12	Q2FXP3	nrdR	Transcriptional repressor NrdR	no	CNSTQSK	-0.0730686	-0.276891	-0.17498	509071776	451822936	960894712
Q2G274_425_444	Q2G274	gyrB	DNA gyrase subunit B	yes	SPEECEIFLVEGDSAGGSTK	-0.137793	-0.211908	-0.174851	880116928	778781224	1658898152
Q2FUV7_95_119	Q2FUV7	SAOUHSC_02994	Uncharacterized protein	no	GAQHALNLLGLATLSLLDTFSCNKK	-0.0157069	-0.332243	-0.173975	251818368	489184816	472914352
Q2FZC7_48_60	Q2FZC7	SAOUHSC_01105	Iron-sulphur subunit of succinate dehydrogenase, putative	no	ENLNVIACLMEIR	-0.0745707	-0.273036	-0.173803	1533049220	1355592700	2888641920
Q2FZ37_117_139	Q2FZ37	sucC	Succinate--CoA ligase [ADP-forming] subunit beta	yes	ATDQVTLMASEEGGTEIEEVAAK	0.0479357	-0.395353	-0.173709	248317984	212447936	460765920
Q2G1X7_30_36	Q2G1X7	queE	7-carboxy-7-deazaguanine synthase	no	TAGCDYR	-0.15463	-0.192752	-0.173691	271981200	241113680	513094880
Q2FV76_109_122	Q2FV76	SAOUHSC_02860	HMG-CoA synthase, putative	yes	EACYAATPAIQLAK	-0.0908868	-0.255907	-0.173397	48254011508	42825339440	91079350948
Q2FXN6_59_66	Q2FXN6	SAOUHSC_01800	Two-component response regulator, putative	no	KDGIDVCK	-0.0782478	-0.26847	-0.173359	3627858266	3218776078	6846634344
Q2G101_22_38	Q2G101	SAOUHSC_00359	Phosphoglycerate mutase family protein	no	SYFCGQLDVPLTDTGTK	-0.135252	-0.211203	-0.173228	287743600	255086976	542830576
Q2G115_96_105	Q2G115	ychF	Ribosome-binding ATPase YchF	no	EVDAICQVVR	-0.0499125	-0.295764	-0.172838	6873337470	6113266810	12986604280
Q2G2W9_66_80	Q2G2W9	SAOUHSC_00455	Uncharacterized protein	no	IADDKDIDKFNCNER	-0.14318	-0.202127	-0.172653	423861868	376456674	800318542
Q2G1Z3_249_261	Q2G1Z3	SAOUHSC_00652	Iron compound ABC transporter, ATP-binding protein	no	TGKPLLVTYDLCR	-0.116189	-0.229052	-0.17262	3232853942	2868458470	6101312412
Q2G0E1_279_289	Q2G0E1	SAOUHSC_00664	Uncharacterized protein	no	MMIHGFEVDCR	0.0393599	-0.383426	-0.172033	211070448	185966144	397036592
P47768_513_535	P47768	rpoB	DNA-directed RNA polymerase subunit beta	yes	MCPIETPEGPNIGLINSLSSYAR	-0.117217	-0.226823	-0.17202	1058274764	963602624	2021877388
Q2FZI3_32_42	Q2FZI3	SAOUHSC_01021	Uncharacterized protein	no	VLLLGPSGCGK	0.0018849	-0.34504	-0.171577	112211720	99097188	211308908
A0A0H3KE27_10_27	A0A0H3KE27	rsbU	sigma factor sigB regulation protein	no	GLIDESLTCQDKVELIKK	-0.0986707	-0.244115	-0.171393	44789517172	39790065544	84579582716
Q2FWD1_434_453	Q2FWD1	pyrG	CTP synthase	yes	LGLYSCSIKEGTLAQDVYGK	0.0209309	-0.363042	-0.171055	523418880	470490276	993909156
O07325_199_219	O07325	ftsA	Cell division protein FtsA	yes	ELGACVIDIGEDVTQVAFYER	-0.120156	-0.221572	-0.170864	743390637	658919951	1402310588
Q2G1D0_1_11	Q2G1D0	SAOUHSC_00195	Acetyl-CoA acetyltransferase, putative	no	MQEAYIVAYGR	0.123776	-0.464936	-0.17058	883562592	799599360	1683161952
Q2G0N0_39_59	Q2G0N0	tuf	Elongation factor Tu	yes	NGDSVAQSYDMIDNAPEEKER	0.0681334	-0.409128	-0.170498	5008286048	4482155162	9490441210
Q2FV16_100_120	Q2FV16	mqo	Probable malate:quinone oxidoreductase	no	SGSIENPREFINPLPHISYVR	-0.0878626	-0.252023	-0.169943	809235904	716917856	1526153760
Q2G0I1_76_84	Q2G0I1	SAOUHSC_00584	Uncharacterized protein	no	QACDNFVSR	-0.177965	-0.161431	-0.169698	290060248	257981604	548041852
Q2FZJ6_109_129	Q2FZJ6	folD	Bifunctional protein FolD	no	ILEAINPEKDVDGFHPINIGK	-0.139376	-0.199941	-0.169658	168186032	148235264	316421296
Q2FWK6_341_354	Q2FWK6	SAOUHSC_02282	Acetolactate synthase	no	VIHVDLGIIADCKR	0.206511	-0.545651	-0.16957	107622524	94480116	202102640
Q2FWY1_155_164	Q2FWY1	ppaC	Probable manganese-dependent inorganic pyrophosphatase	yes	SPTCTQQDVK	-0.0122298	-0.326908	-0.169569	10879070470	9707351040	20586421510
Q2G0N1_40_59	Q2G0N1	fusA	Elongation factor G	yes	IGETHEGASQMDWMEQEQDR	0.0563114	-0.395247	-0.169468	1400743934	1227115680	2627859614
Q2FZV7_351_374	Q2FZV7	SAOUHSC_00878	NADH dehydrogenase-like protein SAOUHSC_00878	no	GTVCSLGSHDGVGMVFGKPIAGKK	-0.128764	-0.21017	-0.169467	19960610572	17518644256	37479254828
P95689_278_288	P95689	serS	Serine--tRNA ligase	yes	LHQFDKVEMVR	-0.196431	-0.142273	-0.169352	237517840	211190920	448708760
Q2G1Y0_424_438	Q2G1Y0	ligA	DNA ligase	yes	CQAQLVEGLIHFVSR	-0.066281	-0.272419	-0.16935	257591264	229729480	487320744
Q2FXK3_71_90	Q2FXK3	SAOUHSC_01831	Uncharacterized protein	no	FTDISIEQQSIGTACLNNGK	-0.148186	-0.19027	-0.169228	848354588	754931504	1603286092
Q2FZP0_492_501	Q2FZP0	SAOUHSC_00960	Uncharacterized protein	no	ISCSDNFIVK	-0.172202	-0.165704	-0.168953	1256875776	1118136128	2375011904
Q2G0N0_206_224	Q2G0N0	tuf	Elongation factor Tu	yes	DSDKPFMMPVEDVFSITGR	0.00638967	-0.343919	-0.168765	5423833350	4823358470	10247191820
Q2G0N0_76_90	Q2G0N0	tuf	Elongation factor Tu	yes	HYAHVDCPGHADYVK	-0.0971158	-0.24021	-0.168663	26838679479	22850085993	49688765472
Q2FZC6_39_50	Q2FZC6	murI	Glutamate racemase	yes	CPYGPRPGEQVK	-0.0937241	-0.24342	-0.168572	9933719424	8827948480	18761667904
Q2FYP0_220_226	Q2FYP0	asd	Aspartate-semialdehyde dehydrogenase	no	VTATCAR	-0.0836242	-0.25321	-0.168417	8079760900	7324910850	15404671750
Q2FW29_21_31	Q2FW29	rpmJ	50S ribosomal protein L36	yes	GKVMVICENPK	-0.00967178	-0.326548	-0.16811	1315647962	1187030194	2502678156
Q2FZR9_209_227	Q2FZR9	SAOUHSC_00921	3-oxoacyl-[acyl-carrier-protein] synthase 2	yes	ALSTNDDIETACRPFQEGR	-0.0863326	-0.249635	-0.167984	89123784700	79412692000	168536476700
Q2FWN8_102_121	Q2FWN8	SAOUHSC_02244	Uncharacterized protein	no	GTTDMKGGLMALVVSLIELK	-0.00718783	-0.3287	-0.167944	16729760	1.48854e+07	3.16151e+07
Q2G0M1_171_185	Q2G0M1	SAOUHSC_00539	Uncharacterized protein	no	YDDWINSFNACPVVR	-0.0711734	-0.264647	-0.16791	830142240	729926976	1560069216
Q2G065_313_323	Q2G065	SAOUHSC_00756	Uncharacterized protein	no	VAIAICATAEK	-0.13154	-0.203121	-0.167331	171960980	152196618	324157598
Q2FYM1_735_760	Q2FYM1	odhA	2-oxoglutarate dehydrogenase E1 component	no	FLQLAAENNCTVVNLSSSSNYFHLLR	-0.170301	-0.164115	-0.167208	202567844	180689022	383256866
Q2FZ53_114_121	Q2FZ53	SAOUHSC_01199	3-oxoacyl-(Acyl-carrier-protein) reductase, putative	yes	GVFNCIQK	-0.0898259	-0.244483	-0.167155	18581498900	16568469500	35149968400
Q2FZ55_54_67	Q2FZ55	plsX	Phosphate acyltransferase	yes	HCSEKIEMEDEPVR	-0.0400686	-0.293598	-0.166833	4219254532	3828496474	8047751006
Q2FXH0_32_43	Q2FXH0	SAOUHSC_01877	Uncharacterized protein	no	VALDGGFDCPNR	0.0726794	-0.406182	-0.166751	321647868	292332472	613980340
Q2FXT9_675_691	Q2FXT9	SAOUHSC_01744	Uncharacterized protein	no	EGMLLCQHLSVKPDTLK	-0.134481	-0.198235	-0.166358	164234968	146507400	310742368
Q53727_452_468	Q53727	pcrA	ATP-dependent DNA helicase PcrA	yes	VTQECLNFYELIQSLIK	-0.0141672	-0.318241	-0.166204	33454879	29795200	63250079
Q2FY08_128_141	Q2FY08	glyQS	Glycine--tRNA ligase	yes	KIIDDEGIVCPVSK	-0.0433832	-0.288754	-0.166068	4844541828	4315515188	9160057016
Q2FWX1_55_74	Q2FWX1	SAOUHSC_02150	Uncharacterized protein	no	VLVITEDWCGDAMMNLPILK	-0.133156	-0.197302	-0.165229	21399849570	19122990328	40522839898
Q2G078_710_721	Q2G078	SAOUHSC_00742	Ribonucleoside-diphosphate reductase	yes	LLSVEECTSCSI	-0.165681	-0.164712	-0.165196	3453732990	3080375680	6534108670
Q2FYH6_248_258	Q2FYH6	asnS	Asparagine--tRNA ligase	no	SVLENCKLELK	-0.0636925	-0.266598	-0.165145	7722432866	6878514484	14600947350
Q2FVV7_181_191	Q2FVV7	SAOUHSC_02584	Uncharacterized protein	no	LVGACGLDSMR	-0.101737	-0.226775	-0.164256	2227882144	1987494916	4215377060
Q2G242_173_201	Q2G242	SAOUHSC_00508	Uncharacterized protein	no	CGFIDGNILIPQGVINELQIVADSNDSVK	0.32628	-0.654786	-0.164253	1.62324e+07	1.48106e+07	31043023
Q2FWW9_173_189	Q2FWW9	SAOUHSC_02152	ABC transporter, ATP-binding protein, putative	yes	ILISSHKLEDIELICDR	-0.0711973	-0.256996	-0.164097	14162619244	12636807438	26799426682
Q2FYJ1_263_286	Q2FYJ1	SAOUHSC_01454	Uncharacterized protein	no	MSFATTLNHILSICNEHELHVSGK	-0.176057	-0.150637	-0.163347	1209563136	1080398800	2289961936
Q2G098_281_303	Q2G098	SAOUHSC_00723	Uncharacterized protein	no	NNTDLTQILTSLFPCGSITGAPK	-0.248695	-0.0777731	-0.163234	279043072	251101510	530144582
Q2G078_427_445	Q2G078	SAOUHSC_00742	Ribonucleoside-diphosphate reductase	yes	DISCNLGSLNIVNVMESGK	-0.13223	-0.193857	-0.163044	8607485880	7614334852	16221820732
Q2FVN7_110_118	Q2FVN7	SAOUHSC_02665	Uncharacterized protein	no	EDPELCVLR	-0.112703	-0.212906	-0.162804	5673179010	5067866490	10741045500
Q2FYF3_4_23	Q2FYF3	SAOUHSC_01499	Uncharacterized protein	no	VESIIIGGGPCGLSAAIEQK	-0.129965	-0.195564	-0.162765	767454112	693650304	1461104416
Q2FYY6_203_217	Q2FYY6	SAOUHSC_01287	Glutamine synthetase	yes	YADAVTACDNIQTFK	0.0962237	-0.420763	-0.162269	264794816	1150584288	502864640
O05154_55_72	O05154	tagX	Putative glycosyltransferase TagX	no	HISLIQLQNASIATCINK	-0.0779329	-0.246293	-0.162113	1052255184	940038576	1992293760
Q2FYU7_361_372	Q2FYU7	katA	Catalase	no	GVGIENICPFSR	-0.116908	-0.206977	-0.161943	125716287108	112431830812	238113635192
Q2FWA0_2_14	Q2FWA0	glmS	Glutamine--fructose-6-phosphate aminotransferase [isomerizing]	yes	CGIVGYIGYDNAK	-0.107677	-0.21584	-0.161758	23329106060	21041446204	44370552264
Q2G0N1_666_680	Q2G0N1	fusA	Elongation factor G	yes	GTYTMYFDHYAEVPK	-0.248822	-0.0745098	-0.161666	307364112	242388464	517857004
Q2G2U6_60_66	Q2G2U6	walR	Transcriptional regulatory protein WalR	yes	DGMEVCR	-0.102968	-0.219886	-0.161427	2687181060	2368357380	5055538440
Q2FUT4_96_126	Q2FUT4	SAOUHSC_03017	Uncharacterized protein	no	LHPSFEGQGYACEAITAITNFVNYIDQETVK	-0.192669	-0.129682	-0.161176	209897920	187637723	397535643
Q2FY19_123_136	Q2FY19	fur	Ferric uptake regulation protein	no	HKLEVYGVCESCQD	0.0338576	-0.355531	-0.160836	555715776	507910034	1063625810
Q2G1B9_202_233	Q2G1B9	tarJ	Ribulose-5-phosphate reductase 1	yes	LSHFSFVDDVFFINKIPEGLTFDHAFECVGGR	-0.229969	-0.0915643	-0.160767	2595873164	2333132128	4901493424
Q2FWH3_283_291	Q2FWH3	ddl	D-alanine--D-alanine ligase	yes	ATDCSGLVR	-0.098994	-0.222262	-0.160628	37676571464	33721197776	71397769240
Q2FZ89_216_236	Q2FZ89	ftsZ	Cell division protein FtsZ	yes	TIMSNQGSALMGIGVSSGENR	-0.0786996	-0.242238	-0.160469	245530200	219689096	465219296
Q2FWE4_113_138	Q2FWE4	SAOUHSC_02355	UPF0340 protein SAOUHSC_02355	no	DPIVVEHITVPCGIDIGQTLIGMHIK	-0.0346892	-0.28566	-0.160175	91492544	81666464	173159008
Q2FYG1_33_48	Q2FYG1	gpsA	Glycerol-3-phosphate dehydrogenase [NAD(P)+]	no	NQDAVDELNTCHTNKK	-0.0691338	-0.251095	-0.160115	8860417830	7927922994	16788340824
Q2FUX7_348_369	Q2FUX7	arcA	Arginine deiminase	no	EQWNDGSNTLCIRPGVVVTYDR	-0.0661644	-0.253757	-0.159961	1102984060	989254016	2092238076
Q2FXP2_201_215	Q2FXP2	SAOUHSC_01794	Glyceraldehyde-3-phosphate dehydrogenase	no	SCNESIIPTSTGAAK	-0.109706	-0.209697	-0.159701	17102321048	15321040916	32423361964
Q2FYM2_302_321	Q2FYM2	odhB	Dihydrolipoyllysine-residue succinyltransferase component of 2-oxoglutarate dehydrogenase complex	no	DCDKKNFAEIEAEIANLAVK	-0.0804821	-0.238804	-0.159643	94323592	84510860	178834452
Q2G1C7_469_486	Q2G1C7	SAOUHSC_00198	Uncharacterized protein	no	MYVPVTHMPLNSTQKPDK	0.228371	-0.546436	-0.159032	103017552	100706732	203724284
Q2G1Z8_93_106	Q2G1Z8	polC	DNA polymerase III PolC-type	yes	YFGHCIDQTALSPK	0.179855	-0.497718	-0.158932	378287168	339193328	717480496
Q2FZX4_34_45	Q2FZX4	lipA	Lipoyl synthase	no	EKNLNTVCEEAK	0.0121009	-0.329483	-0.158691	166734456	149669736	316404192
Q2G0F2_4_37	Q2G0F2	SAOUHSC_00617	Uncharacterized protein	no	LLTASIIACSVVMGVGLVNTSAEAASGNSIDTVK	0.0870345	-0.403852	-0.158409	34431729	31446285	65878014
Q2FXI8_159_170	Q2FXI8	SAOUHSC_01858	Phenylalanine--tRNA ligase beta subunit	no	GVASSGMICSMK	-0.0738199	-0.242722	-0.158271	7124734720	6464993280	13589728000
Q2FXZ4_293_309	Q2FXZ4	prmA	Ribosomal protein L11 methyltransferase	no	IISEQHDNGWVCLVGQK	-0.066244	-0.250078	-0.158161	697624000	624676288	1322300288
Q2G1J0_319_340	Q2G1J0	aldA	Putative aldehyde dehydrogenase AldA	no	VGNPQDEATQMGSQTGKDQLDK	0.0515834	-0.367489	-0.157953	111617016	101578996	213196012
Q2G2D0_676_690	Q2G2D0	infB	Translation initiation factor IF-2	yes	GYECGITIENYNDLK	-0.122381	-0.193399	-0.15789	201051512	179998544	381050056
Q2G0N1_468_483	Q2G0N1	fusA	Elongation factor G	yes	EFNVECNVGAPMVSYR	-0.0394051	-0.276132	-0.157769	44047103700	39333002556	83380106256
Q2G2D7_239_258	Q2G2D7	SAOUHSC_02447	Uncharacterized protein	no	VPVCGAISSYNHPEADIGPR	-0.0808785	-0.234391	-0.157635	47086214668	42136716696	89222931364
Q2FXI8_110_136	Q2FXI8	SAOUHSC_01858	Phenylalanine--tRNA ligase beta subunit	no	LSVLNVNVGNDTLQIVCGAPNVEAGQK	-0.0698692	-0.245231	-0.15755	404067008	363797240	767864248
Q2FZ53_99_113	Q2FZ53	SAOUHSC_01199	3-oxoacyl-(Acyl-carrier-protein) reductase, putative	yes	MKEQEWDDVIDTNLK	0.00791677	-0.322847	-0.157465	664119552	601580368	1265699920
Q2G296_56_71	Q2G296	fhs	Formate--tetrahydrofolate ligase	no	VVLVTAMSPTPAGEGK	0.0345041	-0.34938	-0.157438	885498304	802793920	1688292224
Q2FVI7_65_83	Q2FVI7	SAOUHSC_02723	Glycerate kinase, putative	no	YTVIVNDPLMRPIEACYAR	-0.0766015	-0.237955	-0.157278	2601780990	2329854180	4931635170
Q2FWM4_90_100	Q2FWM4	SAOUHSC_02265	Accessory gene regulator protein A	no	IIDCLETAHTR	-0.0687027	-0.245326	-0.157014	21835052040	19569321440	41404373480
Q2FWY1_100_112	Q2FWY1	ppaC	Probable manganese-dependent inorganic pyrophosphatase	yes	IANFETAGPLCYR	-0.0864384	-0.227572	-0.157005	40522332672	36296348152	76818680824
Q2G111_67_80	Q2G111	rpsR	30S ribosomal protein S18	yes	SRHMALLPYVKEEQ	0.0701	-0.383926	-0.156913	302486784	274516032	577002816
Q2FZL5_170_176	Q2FZL5	menB	1,4-dihydroxy-2-naphthoyl-CoA synthase	no	EIWYLCR	-0.048946	-0.264855	-0.1569	7313177100	6756325890	14069502990
Q2G0M6_436_444	Q2G0M6	araB	Ribulokinase	no	VFACGGIPK	-0.0082058	-0.305303	-0.156755	1699815680	1478031230	3177846910
Q2FY72_37_53	Q2FY72	SAOUHSC_01593	NUDIX domain protein	no	ELVYHNGAVAVCAVTPK	-0.0937441	-0.218982	-0.156363	1772179654	1592509298	3364688952
Q2G1Z8_1029_1035	Q2G1Z8	polC	DNA polymerase III PolC-type	yes	GCTGVKR	-0.011213	-0.301467	-0.15634	803362428	659109408	1394880480
Q2G0Y7_464_481	Q2G0Y7	guaB	Inosine-5'-monophosphate dehydrogenase	no	MGPAGLAESHPHNIQITK	-0.0630614	-0.249311	-0.156186	214150032	192593080	406743112
Q2FY01_2_25	Q2FY01	SAOUHSC_01673	Uncharacterized protein	no	PGIIQIDDMNQSQALIGNNDEHLK	0.0666831	-0.378754	-0.156035	202817664	181436152	384253816
Q2FZ43_103_119	Q2FZ43	trmD	tRNA (guanine-N(1)-)-methyltransferase	yes	ADHIVFICGHYEGYDER	-0.0860441	-0.225101	-0.155573	241060064	217403072	458463136
Q2FVQ5_274_286	Q2FVQ5	mqo	Probable malate:quinone oxidoreductase	no	CTNQEVIDRHHAK	-0.0770366	-0.2335	-0.155268	1010785806	9.0848e+08	1.91927e+09
Q2G1W0_167_191	Q2G1W0	SAOUHSC_02574	Uncharacterized protein	no	SCLNDCYDKVSSIYDHLVKEESLIK	-0.153611	-0.156759	-0.155185	2018251108	1540305248	3255729668
Q2FZT1_1_19	Q2FZT1	SAOUHSC_00909	Uncharacterized protein	no	MQPHLICLDLDGTLLNDNK	0.142357	-0.452543	-0.155093	87032460	81782174	168814634
Q2FWB9_35_44	Q2FWB9	deoC	Deoxyribose-phosphate aldolase	no	SVCVNPTHVK	-0.0664203	-0.243223	-0.154822	91511014836	82288861094	173799875930
Q2G069_217_238	Q2G069	murB	UDP-N-acetylenolpyruvoylglucosamine reductase	yes	QPLEYPSCGSVFQRPPGHFAGK	-0.120587	-0.188995	-0.154791	9024315360	8104249880	17128565240
Q2FXE8_181_204	Q2FXE8	SAOUHSC_01901	Transaldolase	no	ELFNVIQADEIGADIITCPADVVK	-0.0595617	-0.249789	-0.154675	2863218172	2920455298	5422296574
Q93T05_280_306	Q93T05	mutL	DNA mismatch repair protein MutL	no	FPICYINIEMDPILVDVNVHPTKLEVR	-0.136135	-0.17289	-0.154512	46131456	41511548	87643004
Q2FWP1_153_169	Q2FWP1	hlb	Phospholipase C	no	SGCGFDNDSNKGFVYTK	0.118625	-0.427176	-0.154275	1329894228	1199072030	2528966258
Q2G111_13_29	Q2G111	rpsR	30S ribosomal protein S18	yes	KKVCYFTANGITHIDYK	-0.0650408	-0.243065	-0.154053	6932659720	6248120342	13180780062
Q2FYH6_390_404	Q2FYH6	asnS	Asparagine--tRNA ligase	no	YGSVPHCGFGLGLER	-0.0912345	-0.216237	-0.153736	39664918220	35598888040	75263806260
Q2G282_136_143	Q2G282	perR	Peroxide-responsive repressor PerR	no	MEIYGVCK	-0.0950722	-0.212303	-0.153688	3653405310	3287758590	6941163900
Q2FUZ8_445_455	Q2FUZ8	SAOUHSC_02947	Sulfite reductase [NADPH] flavoprotein alpha-component	no	KGVCSVHFAER	0.0128226	-0.320196	-0.153687	129508016	116103668	245611684
Q2FYH6_107_117	Q2FYH6	asnS	Asparagine--tRNA ligase	no	NHGTEFLMDHR	-0.00546045	-0.301801	-0.153631	151044622	137120505	288165127
Q2FZU6_211_234	Q2FZU6	rocD	Ornithine aminotransferase	no	AIRELCDEHNVLFIADEIQAGLGR	-0.00767776	-0.29947	-0.153574	1384224008	1240709908	2624933916
Q2FY08_129_141	Q2FY08	glyQS	Glycine--tRNA ligase	yes	IIDDEGIVCPVSK	-0.0719108	-0.234963	-0.153437	12224236722	10608399598	22832636320
Q2FZJ4_174_184	Q2FZJ4	purK	N5-carboxyaminoimidazole ribonucleotide synthase	no	LIETSECVAEK	-0.123501	-0.182416	-0.152959	782131552	703893152	1486024704
Q2FZJ0_38_58	Q2FZJ0	purL	Phosphoribosylformylglycinamidine synthase subunit PurL	no	QPNFTETGIFSVMWSEHCSYK	-0.1242	-0.181663	-0.152932	710947104	641730128	1352677232
Q2FY27_244_262	Q2FY27	SAOUHSC_01646	Glucokinase, putative	no	VANYIGYLCSIISVTSNPK	-0.0954252	-0.210245	-0.152835	1208085568	1084714112	2292799680
Q2FWM4_194_203	Q2FWM4	SAOUHSC_02265	Accessory gene regulator protein A	no	NKEHCYASVR	-0.121276	-0.184164	-0.15272	3443391100	3089865860	6533256960
Q2FXM8_216_234	Q2FXM8	pfkA	ATP-dependent 6-phosphofructokinase	yes	KHSIVLVAEGCMTAQDCQK	-0.0318956	-0.272835	-0.152366	848517296	3429968694	1615693280
Q2G2E5_448_469	Q2G2E5	SAOUHSC_00647	Uncharacterized protein	no	LANCHDFIMQFDEGYDTLVGER	-0.167662	-0.136956	-0.152309	145781930	130376966	276158896
Q53727_596_603	Q53727	pcrA	ATP-dependent DNA helicase PcrA	yes	ICYVAITR	-0.0688563	-0.235693	-0.152274	484232688	435464944	919697632
Q2FZS8_384_401	Q2FZS8	clpB	Chaperone protein ClpB	no	FLPDKAIDLVDQACATIR	-0.0333646	-0.270806	-0.152085	622166296	561281355	1183447651
Q2FXU0_59_79	Q2FXU0	apt	Adenine phosphoribosyltransferase	no	GFIIGCPVAYSMGIGFAPVRK	-0.0223049	-0.281474	-0.15189	1245738970	1937609192	2306854592
Q2FZI5_214_241	Q2FZI5	purD	Phosphoribosylamine--glycine ligase	no	AFDHDEGPNTGGMGAYCPVPHISDDVLK	-0.0244057	-0.278692	-0.151549	185534896	165609800	351144696
Q2G0Q1_175_188	Q2G0Q1	pdxS	Pyridoxal 5'-phosphate synthase subunit PdxS	no	LTVMNDDEIMTFAK	0.0391498	-0.342199	-0.151525	1011442272	915635904	1927078176
Q2FWY3_41_66	Q2FWY3	SAOUHSC_02138	Uncharacterized protein	no	GTYDICKPLTIYGNTTLLLDNETILR	-0.155254	-0.147567	-0.151411	615210928	553713624	1168924552
Q2FWF5_85_95	Q2FWF5	fabZ	3-hydroxyacyl-[acyl-carrier-protein] dehydratase FabZ	yes	IALFAGIDKCR	-0.103533	-0.198266	-0.1509	1508660232	1359661860	2868322092
Q2G1D0_237_263	Q2G1D0	SAOUHSC_00195	Acetyl-CoA acetyltransferase, putative	no	ADGTMTAGTSAPLSDGAGFVVLMSGDK	0.0266435	-0.328404	-0.15088	947787200	856236144	1804023344
Q2FY35_67_83	Q2FY35	gcvPB	Probable glycine dehydrogenase (decarboxylating) subunit 2	no	NFGVDNGFYPLGSCTMK	-0.0689192	-0.232729	-0.150824	3026929556	2818362561	5845292117
Q2G0I6_316_337	Q2G0I6	SAOUHSC_00579	Phosphomevalonate kinase	yes	TSGAGGGDCGITIINKDVDKEK	-0.0697253	-0.231518	-0.150622	9413472662	8496080692	17909553354
Q2FV45_114_125	Q2FV45	SAOUHSC_02894	Uncharacterized protein	no	DLDGHHFNFLVC	0.430252	-0.73123	-0.150489	92135692	82070888	174206580
Q2FVV9_932_941	Q2FVV9	SAOUHSC_02582	Putative formate dehydrogenase SAOUHSC_02582	no	TSCRLEVITK	-0.114305	-0.186494	-0.1504	159849920	144320100	304170020
Q2FZ17_132_144	Q2FZ17	SAOUHSC_01254	Uncharacterized protein	no	TADGEPVVYCLDK	-0.00616799	-0.294569	-0.150369	5059511228	4549467974	9608979202
O52582_37_57	O52582	cdr	Coenzyme A disulfide reductase	no	DMSFANCALPYVIGEVVEDRR	-0.0141203	-0.286122	-0.150121	3175702340	2841609840	6017312180
Q2G0I5_1_17	Q2G0I5	SAOUHSC_00580	UPF0741 protein SAOUHSC_00580	no	MKNTFLICDECQAVNIR	-0.196031	-0.104207	-0.150119	99463780	89552536	189016316
Q2FW29_3_13	Q2FW29	rpmJ	50S ribosomal protein L36	yes	VRPSVKPICEK	-0.0415805	-0.258552	-0.150066	73409601980	66399015590	139808617570
Q2G0A9_82_89	Q2G0A9	SAOUHSC_00696	Uncharacterized protein	no	CGIILPSK	-0.0380641	-0.261967	-0.150016	405671368	364180696	769852064
Q2FYH2_222_245	Q2FYH2	SAOUHSC_01480	Uncharacterized protein	no	ELMYTTGCLEIEHGDANEGVLLLK	-0.126849	-0.173069	-0.149959	253060820	228460568	481521388
Q2G1C7_422_431	Q2G1C7	SAOUHSC_00198	Uncharacterized protein	no	CVVVGYDHPK	-0.0806153	-0.21896	-0.149788	9663329536	8715775900	18379105436
Q2G255_260_279	Q2G255	SAOUHSC_01475	Uncharacterized protein	no	QDCVSEFYQLSDLVLLLSEK	-0.122951	-0.175406	-0.149178	229236036	206972886	436208922
Q2G0Q0_137_146	Q2G0Q0	pdxT	Pyridoxal 5'-phosphate synthase subunit PdxT	no	VGQGVDILCK	-0.0366666	-0.261662	-0.149164	5651771200	5087071620	10738842820
Q2FXU4_205_214	Q2FXU4	hisS	Histidine--tRNA ligase	yes	ILDCKVDRDK	-0.0447014	-0.253549	-0.149125	281010720	247546168	528556888
Q2FWX8_325_332	Q2FWX8	SAOUHSC_02143	Uncharacterized protein SAOUHSC_02143	no	ITLCDNTR	0.086534	-0.384385	-0.148925	1634911458	1590628418	3225539876
Q2FX99_140_171	Q2FX99	SAOUHSC_01978	UPF0754 membrane protein SAOUHSC_01978	no	HQNQTIASLLPNQLVTFLNQHVDNATDLLCDR	-0.237943	-0.0596728	-0.148808	95905098	87980702	183885800
Q2FXB7_96_121	Q2FXB7	SAOUHSC_01948	ABC transporter domain protein	no	IVCLNESVDFSEINSVLSLVNLNVDK	-0.122956	-0.174539	-0.148747	2801015806	2530955292	5331971098
Q2FY08_324_337	Q2FY08	glyQS	Glycine--tRNA ligase	yes	YIPYCIEPSLGADR	-0.0334873	-0.263737	-0.148612	10719724540	9698023984	20373613940
Q2FYN4_348_360	Q2FYN4	lysA	Diaminopimelate decarboxylase	no	LCESGDIIIKDAK	-0.080687	-0.215995	-0.148341	1749327248	1578075928	3327403176
Q2FW23_89_112	Q2FW23	rpsE	30S ribosomal protein S5	yes	YGSGSVFMKPAAPGTGVIAGGPVR	-0.0293789	-0.267199	-0.148289	4436674650	4020917094	8457591744
Q2FW16_31_44	Q2FW16	rplN	50S ribosomal protein L14	yes	KTANIGDVIVCTVK	-0.054183	-0.242154	-0.148168	35563392460	32046915410	67610307870
Q2FUQ3_224_250	Q2FUQ3	mnmG	tRNA uridine 5-carboxymethylaminomethyl modification enzyme MnmG	yes	AFSFETTEYILDQLPCWLTYTNAETHK	-0.203702	-0.0925092	-0.148106	140208755	115609388	244456905
Q2FVI4_50_68	Q2FVI4	SAOUHSC_02726	Positive transcriptional activator, putative	no	NNGDLAGILGLCIPELDGK	-0.0989139	-0.196978	-0.147946	133008496	121818728	254827224
Q2G0J0_309_328	Q2G0J0	SAOUHSC_00574	Phosphate acetyltransferase	yes	GCSIEDVYNLSIITAAQALQ	-0.025594	-0.270232	-0.147913	1151172904	1042505034	2193677938
Q2G1I7_141_155	Q2G1I7	SAOUHSC_00135	Uncharacterized protein	no	CICLYNAPDEEAVRR	0.0637487	-0.359498	-0.147874	673081960	607043072	1280125032
Q2FZ19_229_240	Q2FZ19	rnj2	Ribonuclease J 2	yes	LIVSCYASNFIR	-0.126154	-0.169574	-0.147864	3664039690	3305136610	6969176300
Q2FXI9_972_985	Q2FXI9	SAOUHSC_01857	Uncharacterized protein	no	SVCINSILMSLLYK	-0.0280877	-0.267397	-0.147742	335814168	302670276	638484444
Q2FXM9_409_422	Q2FXM9	pyk	Pyruvate kinase	yes	QCSIVWGVQPVVKK	-0.0690599	-0.226299	-0.14768	8939014434	8064355278	17003369712
Q2FXN4_401_419	Q2FXN4	SAOUHSC_01801	Isocitrate dehydrogenase [NADP]	no	LMDGAEEVSTSAFADELIK	0.143245	-0.438438	-0.147597	1123734832	931300812	1965058156
Q2FZH5_364_377	Q2FZH5	SAOUHSC_01029	Phosphoenolpyruvate-protein phosphotransferase	no	LCLAQQDIFRPQLR	-0.0465013	-0.248571	-0.147536	16060053740	14444701170	30504754910
Q2FZM1_44_51	Q2FZM1	SAOUHSC_00979	Uncharacterized protein	no	SCVDATYR	-0.0894316	-0.204983	-0.147207	449860688	407032544	856893232
Q2FZ23_16_24	Q2FZ23	tsf	Elongation factor Ts	yes	TGAGMMDCK	-0.0277116	-0.266599	-0.147155	2988402299	2709040434	5697442733
Q2G0P5_307_322	Q2G0P5	clpC	ATP-dependent Clp protease ATP-binding subunit ClpC	no	GELQCIGATTLDEYRK	-0.0286131	-0.265585	-0.147099	10291858060	9268399774	19560257834
Q2G2R7_41_54	Q2G2R7	SAOUHSC_02129	Uncharacterized protein	no	FILSTSDDSDYICK	-0.0543824	-0.239538	-0.14696	3199183458	2909303932	6108487390
Q2FY37_146_163	Q2FY37	lipM	Octanoyltransferase LipM	no	SSVCFDAPSWYELVVEGR	-0.0108069	-0.282352	-0.146579	552693893	495489042	1048182935
Q2G0N1_40_76	Q2G0N1	fusA	Elongation factor G	yes	IGETHEGASQMDWMEQEQDRGITITSAATTAAWEGHR	0.292135	-0.585125	-0.146495	439937016	402880680	842817696
Q2FVY0_375_395	Q2FVY0	SAOUHSC_02542	Molybdopterin biosynthesis protein moeA, putative	no	SGAVVAIAHANCMVMLPGGSR	-0.542428	0.250338	-0.146045	143546336	132642272	276188608
Q2G0Y7_311_331	Q2G0Y7	guaB	Inosine-5'-monophosphate dehydrogenase	no	VVAGVGVPQITAIYDCATEAR	-0.100638	-0.191102	-0.14587	1599722116	1510220032	3055942852
Q2G0M5_273_297	Q2G0M5	SAOUHSC_00535	Uncharacterized epimerase/dehydratase SAOUHSC_00535	no	QGIANSWPDSIDTSCSRGEWGFDPK	-0.0858491	-0.20577	-0.145809	1219844928	1099584528	2319429456
Q2FWK2_284_300	Q2FWK2	leuB	3-isopropylmalate dehydrogenase	no	NVANPFGMILSLAMCLR	0.00326925	-0.294767	-0.145749	5.65009e+07	52039397	1.0854e+08
Q2FUU5_402_415	Q2FUU5	lipA	Lipase 1	no	VHLVGHSMGGQTIR	0.144461	-0.435683	-0.145611	121962228	110153907	232116135
Q2G296_88_105	Q2G296	fhs	Formate--tetrahydrofolate ligase	no	NVMVALREPALGPTFGIK	0.00756029	-0.298579	-0.14551	329457024	299683456	629140480
Q2G1G2_365_374	Q2G1G2	SAOUHSC_00162	Type I restriction enzyme R Protein	no	VVFIIDECHR	-0.0576277	-0.232824	-0.145226	2154887368	1942885996	4097773364
Q2FZJ0_517_526	Q2FZJ0	purL	Phosphoribosylformylglycinamidine synthase subunit PurL	no	GMAEACDILK	-0.0872908	-0.202971	-0.145131	5107756160	4614977600	9722733760
Q2G094_21_43	Q2G094	SAOUHSC_00727	Uncharacterized protein	no	GYEHDGVIPCGALDTLAHEIANR	-0.0713413	-0.218696	-0.145019	496328864	447102272	943431136
Q2FY08_73_94	Q2FY08	glyQS	Glycine--tRNA ligase	yes	VWEASGHLNNFNDPMIDNKDSK	-0.0451485	-0.243052	-0.1441	155577668	145138752	300716420
Q2FXU2_24_47	Q2FXU2	dtd	D-aminoacyl-tRNA deacylase	yes	KGYCLLVGIGQNSTEQDADVIAKK	-0.0232764	-0.264814	-0.144045	359661120	327915312	687576432
Q2FXJ0_362_375	Q2FXJ0	murC	UDP-N-acetylmuramate--L-alanine ligase	yes	ADRVFLCEIFGSIR	-0.0722736	-0.21558	-0.143927	914219104	820396744	1734615848
Q2G0N0_39_57	Q2G0N0	tuf	Elongation factor Tu	yes	NGDSVAQSYDMIDNAPEEK	0.0833395	-0.371047	-0.143854	761325296	699385248	1460710544
Q2FV86_155_169	Q2FV86	SAOUHSC_02849	Pyruvate oxidase, putative	no	GVAVVICPNDLLTEK	-0.030506	-0.256405	-0.143455	2610944014	2479189574	5090133588
Q2FWF6_111_125	Q2FWF6	SAOUHSC_02335	Uncharacterized protein	no	TTMSIVFECHIYTLR	-0.101703	-0.184108	-0.142905	818564432	742179488	1560743920
Q2FXW9_230_240	Q2FXW9	SAOUHSC_01711	Uncharacterized protein	no	IATVCKFDLPK	0.0134982	-0.299139	-0.14282	886163520	795112544	1681276064
Q2FZ31_47_57	Q2FZ31	trmFO	Methylenetetrahydrofolate--tRNA-(uracil-5-)-methyltransferase TrmFO	no	FAELVCSNSLR	-0.101912	-0.182924	-0.142418	1705793698	1545172216	3250965914
Q2G1K2_123_134	Q2G1K2	SAOUHSC_00120	UDP-N-acetylglucosamine 2-epimerase	no	CFDQNVPEEINR	-0.118205	-0.166456	-0.14233	2887368894	2615455108	5502824002
Q2G0W0_55_67	Q2G0W0	SAOUHSC_00414	Uncharacterized protein	no	VCSTNEGLLNIKR	-0.0560531	-0.228448	-0.14225	2629859980	2390430166	5020290146
Q2FWD1_168_182	Q2FWD1	pyrG	CTP synthase	yes	ENVMYVHCTLLPYIK	-0.0138303	-0.270386	-0.142108	1111279608	1008721768	2120001376
Q2FX89_22_39	Q2FX89	SAOUHSC_01988	Putative tRNA (cytidine(34)-2'-O)-methyltransferase	no	TCAGTNTHLHLIKPLGFR	-0.0485532	-0.235182	-0.141868	7474570030	6787555164	14262125194
Q2FYG4_46_56	Q2FYG4	SAOUHSC_01488	Uncharacterized protein	no	VACLTIDTSMR	-0.204633	-0.0789476	-0.14179	2125445594	1929814080	4055259674
Q2G1T3_112_124	Q2G1T3	SAOUHSC_00831	Organic hydroperoxide resistance protein-like	no	YLQMAHEFCPYSK	-0.0625299	-0.221048	-0.141789	3585942236	3253446556	6839388792
Q2FVS1_133_143	Q2FVS1	SAOUHSC_02621	Putative 3-methyladenine DNA glycosylase	no	AIDGATLNDCR	-0.0336628	-0.249898	-0.14178	458938368	414460524	873398892
O06446_820_836	O06446	secA1	Protein translocase subunit SecA 1	yes	GDQVGRNDDCPCGSGKK	-0.0220424	-0.261348	-0.141695	283408260	257433200	540841460
Q53727_595_603	Q53727	pcrA	ATP-dependent DNA helicase PcrA	yes	RICYVAITR	-0.0917886	-0.191588	-0.141688	812453888	739404448	1551858336
Q2FV67_495_508	Q2FV67	rocA	1-pyrroline-5-carboxylate dehydrogenase	no	TGSPDYLLHFLEQK	0.0148618	-0.298141	-0.14164	429161344	389152880	818314224
Q2FVE0_43_55	Q2FVE0	SAOUHSC_02774	Alkyl hydroperoxide reductase AhpD	no	INGCHYCVDIHKK	-0.0749742	-0.208192	-0.141583	2128880633	1920351010	4040574770
Q2FV14_260_273	Q2FV14	SAOUHSC_02929	Acetyl-CoA synthetase, putative	no	YQINVLCCTPTEYR	-0.122546	-0.160553	-0.14155	409003608	374072380	783075988
Q2FV11_310_323	Q2FV11	betA	Oxygen-dependent choline dehydrogenase	no	CKEPVSLQPSLDIK	-0.0599539	-0.223021	-0.141488	590769120	535330144	1126099264
Q2FZZ6_169_188	Q2FZZ6	SAOUHSC_00838	Uncharacterized protein	no	QTITCTDYKYDEDVLALWNK	-0.0385285	-0.244271	-0.1414	475337520	431967664	907305184
Q2G111_15_29	Q2G111	rpsR	30S ribosomal protein S18	yes	VCYFTANGITHIDYK	0.0149974	-0.297582	-0.141292	12545964564	11400174568	23946139132
Q2G0S8_132_143	Q2G0S8	SAOUHSC_00466	Putative 4-diphosphocytidyl-2-C-methyl-D-erythritol kinase	no	IGTDIPFCIYNK	-0.065851	-0.215048	-0.140449	1080356176	979226544	2059582720
Q2FV67_472_487	Q2FV67	rocA	1-pyrroline-5-carboxylate dehydrogenase	no	GCTSAVVGYHPFGGFK	-0.0580445	-0.222778	-0.140411	62829205230	57026784360	119855989590
Q2FZS8_305_319	Q2FZS8	clpB	Chaperone protein ClpB	no	GELHCIGATTLNEYR	-0.0443442	-0.235739	-0.140041	1464404846	1332462672	2796867518
Q2G067_129_138	Q2G067	SAOUHSC_00754	Uncharacterized protein	no	FIGLCNQSIK	-0.0837199	-0.196329	-0.140024	178719052	166201900	344920952
Q2FV14_89_101	Q2FV14	SAOUHSC_02929	Acetyl-CoA synthetase, putative	no	LGVAIIPCSEMLR	-0.057052	-0.222813	-0.139932	4318947064	3896673874	8215620938
Q2G065_303_309	Q2G065	SAOUHSC_00756	Uncharacterized protein	no	IAELCHK	-0.110664	-0.16865	-0.139657	636607100	569383216	1205990316
Q2FY33_334_340	Q2FY33	gcvT	Aminomethyltransferase	no	DEFEMGR	0.0608372	-0.340031	-0.139597	120567080	110366536	230933616
Q2FZ13_139_155	Q2FZ13	SAOUHSC_01258	Uncharacterized protein	no	VGKTESIVAGSVCAHKR	0.302742	-0.58119	-0.139224	218917368	190325107	409242475
Q2FW31_57_72	Q2FW31	rpsK	30S ribosomal protein S11	yes	KSTPFAAQMASETASK	0.163113	-0.440307	-0.138597	54061602	50223658	104285260
Q2FXM9_4_22	Q2FXM9	pyk	Pyruvate kinase	yes	TKIVCTIGPASESEEMIEK	-0.0599757	-0.216299	-0.138137	11137954410	10118832708	21256787118
Q2G248_120_139	Q2G248	SAOUHSC_01852	Uncharacterized protein	no	SFVFGPCSVESFEQVEAVAK	-0.125311	-0.150738	-0.138024	1057824688	961592568	2019417256
Q2G0K8_227_241	Q2G0K8	nagB	Glucosamine-6-phosphate deaminase	no	HPNVEIYLDDEACPK	-0.00915163	-0.266553	-0.137852	1950233776	1840979948	3791213724
Q2FXH9_162_183	Q2FXH9	SAOUHSC_01868	Putative dipeptidase SAOUHSC_01868	no	TEEMPTLGFAPDAEFPCIHGEK	0.0159322	-0.291582	-0.137825	1761359680	1641181570	3402541250
Q05615_29_53	Q05615	aroA	3-phosphoshikimate 1-carboxyvinyltransferase	no	AIMLASLAEGVSTIYKPLLGEDCRR	-0.0622269	-0.213332	-0.137779	3323804324	3023631188	6347435512
Q2FXM8_73_82	Q2FXM8	pfkA	ATP-dependent 6-phosphofructokinase	yes	CPEFKEQEVR	-0.0633031	-0.211735	-0.137519	34745346940	31635877620	66381224560
Q2FW29_23_31	Q2FW29	rpmJ	50S ribosomal protein L36	yes	VMVICENPK	0.000309275	-0.275204	-0.137447	23896786500	21846601730	45743388230
Q2FXR4_137_154	Q2FXR4	hemL1	Glutamate-1-semialdehyde 2,1-aminomutase 1	no	IVKFEGCYHGHSDSLLIK	-0.11115	-0.163226	-0.137188	4316171118	3927533964	8243705082
Q2FXM3_11_22	Q2FXM3	SAOUHSC_01812	Uncharacterized protein	no	CIEDNDTIIIHR	-0.255718	-0.0185909	-0.137155	4375211036	3986378818	8361589854
Q2FXT6_263_274	Q2FXT6	tgt	Queuine tRNA-ribosyltransferase	no	GMDMFDCVLPTR	-0.0960815	-0.178065	-0.137073	5654655084	5058087778	10712742862
Q2G0R0_468_486	Q2G0R0	ftsH	ATP-dependent zinc metalloprotease FtsH	no	FLMTEQELLDKICGLLGGR	-0.0615419	-0.212585	-0.137064	3401792558	3099182292	6500974850
Q2G1G7_219_225	Q2G1G7	SAOUHSC_00156	Uncharacterized protein	no	QLIDFCK	0.0181725	-0.292252	-0.13704	431292112	393115696	824407808
Q2G2R6_3_17	Q2G2R6	SAOUHSC_02130	Uncharacterized protein	no	FKVNENETIADCLSR	0.0589683	-0.332814	-0.136923	99143084	89628600	188771684
Q2FZ48_300_325	Q2FZ48	ftsY	Signal recognition particle receptor FtsY	yes	AVPDAPHEALLCLDATTGQNALSQAR	-0.0439117	-0.22856	-0.136236	732779760	644721600	1377501360
Q2FVF9_183_194	Q2FVF9	SAOUHSC_02755	Uncharacterized protein	no	YGCALAIEVLKR	-0.00745455	-0.264637	-0.136046	539924880	489710768	1029635648
Q2FZR9_7_23	Q2FZR9	SAOUHSC_00921	3-oxoacyl-[acyl-carrier-protein] synthase 2	yes	VVITGMGALSPIGNDVK	0.0126687	-0.282689	-0.13501	957874720	871639040	1829513760
Q2FXL9_159_175	Q2FXL9	SAOUHSC_01816	Uncharacterized peptidase SAOUHSC_01816	no	EGVTECEVVNHIEQTIK	-0.0995711	-0.169778	-0.134674	2116943490	1926148104	4043091594
Q2G2G7_133_146	Q2G2G7	SAOUHSC_01054	UPF0637 protein SAOUHSC_01054	no	VCLDHMKPDKPFIK	0.227445	-0.496628	-0.134592	233244544	194914392	428158936
Q2FZ31_221_234	Q2FZ31	trmFO	Methylenetetrahydrofolate--tRNA-(uracil-5-)-methyltransferase TrmFO	no	YFEGCMPFEVMAER	-0.0907139	-0.178351	-0.134533	6078878722	5516963228	11595841950
Q2G0N1_467_483	Q2G0N1	fusA	Elongation factor G	yes	KEFNVECNVGAPMVSYR	-0.0850268	-0.183494	-0.13426	2946658050	2682814418	5629472468
Q7X2S2_30_44	Q7X2S2	arcC2	Carbamate kinase 2	no	CAMQNLKPLFDSPAR	0.0754481	-0.343518	-0.134035	1551172264	1442978868	2994151132
Q2G032_87_105	Q2G032	SAOUHSC_00795	Glyceraldehyde-3-phosphate dehydrogenase	yes	DLNIDVVLECTGFYTDKDK	0.0621174	-0.330159	-0.134021	423518320	407615920	831134240
Q2FY27_4_16	Q2FY27	SAOUHSC_01646	Glucokinase, putative	no	IILAADVGGTTCK	-0.133775	-0.133851	-0.133813	7612939614	6938932310	14551871924
Q2FZ25_156_167	Q2FZ25	rpsB	30S ribosomal protein S2	yes	SMPQALFVVDPR	-0.0119714	-0.254787	-0.133379	1354338728	1237973296	2592312024
Q2G0M8_100_124	Q2G0M8	SAOUHSC_00532	Uncharacterized protein	no	GTEAAIAYQSGFNCNMAAISAVMNK	-0.214806	-0.0518721	-0.133339	402663524	364633848	767297372
Q2G243_92_105	Q2G243	radA	DNA repair protein RadA	no	STLLLQICASLSQK	-0.0398734	-0.226803	-0.133338	769504012	686126974	1455630986
Q2FZW2_42_59	Q2FZW2	SAOUHSC_00873	Uncharacterized protein	no	LQLHGACGTCPSSTITLK	0.0145099	-0.281084	-0.133287	2078729112	1859870520	3938599632
Q2FXT6_278_287	Q2FXT6	tgt	Queuine tRNA-ribosyltransferase	no	NGTCMTSQGR	0.31427	-0.580399	-0.133064	79776842	84943172	164720014
Q2FVG0_47_62	Q2FVG0	SAOUHSC_02754	ABC transporter, ATP-binding protein, putative	no	QICNLFSPTSGELYFK	-0.033052	-0.233035	-0.133044	1110338492	969530116	2079868608
Q2G167_191_201	Q2G167	SAOUHSC_00287	ABC transporter, ATP-binding protein, putative	no	KACIIVTHDER	-0.172798	-0.0932112	-0.133005	36764466	33761082	70525548
Q2G238_268_288	Q2G238	SAOUHSC_00707	Tagatose-6-phosphate kinase	no	AFQQAVACGTATAFDEDLATR	0.0510306	-0.316331	-0.13265	1783680478	1629878756	3413559234
Q2FZ50_91_105	Q2FZ50	rnc	Ribonuclease 3	no	ATIVCEPSLVIFANK	-0.0861134	-0.179146	-0.13263	229211400	208094728	437306128
Q2FZ23_146_162	Q2FZ23	tsf	Elongation factor Ts	yes	TKTDNDAFGAYLHMGGR	0.0327703	-0.297722	-0.132476	2426306230	2148650050	4574956280
Q2G0B7_161_169	Q2G0B7	SAOUHSC_00688	Cytokinin riboside 5'-monophosphate phosphoribohydrolase	no	ALAPLCDTK	-0.0352663	-0.229684	-0.132475	9940735480	9085193090	19025928570
P0A0K3_97_118	P0A0K3	SAOUHSC_02013	Uncharacterized protein SAOUHSC_02013	no	NDVPTFAICHGPQILIDTDDLK	-0.0305907	-0.234122	-0.132356	21151024210	19422988060	40574012270
Q2G2R5_39_55	Q2G2R5	SAOUHSC_02451	PTS system lactose-specific IIA component, putative	no	ADALIEEGNNCIAEAHR	0.0891226	-0.353821	-0.132349	346949104	320756796	667705900
Q2FVG3_339_350	Q2FVG3	SAOUHSC_02751	Carboxylic ester hydrolase	no	QQSLAITHCYFK	-0.0307955	-0.233795	-0.132295	7361324684	6727399928	14088724612
Q2FWD1_234_240	Q2FWD1	pyrG	CTP synthase	yes	ESVIECR	-0.0950666	-0.169496	-0.132281	494468864	451084032	945552896
P0A0F8_1_13	P0A0F8	rplO	50S ribosomal protein L15	yes	MKLHELKPAEGSR	-0.0210769	-0.243221	-0.132149	413842064	379998502	793840566
Q2FVV6_159_176	Q2FVV6	SAOUHSC_02585	Uncharacterized protein	no	VDDNIKAENVIFIGLLCK	-0.0457055	-0.218452	-0.132079	259504524	237947908	497452432
Q2G041_130_143	Q2G041	SAOUHSC_00785	Thioredoxin reductase	yes	GVSYCAVCDGAFFK	-0.140281	-0.123115	-0.131698	76666753388	70105366872	146772120260
Q2FVQ5_73_80	Q2FVQ5	mqo	Probable malate:quinone oxidoreductase	no	DGTVDCSK	0.00553042	-0.268529	-0.131499	1560928096	1422182400	2983110496
Q2FY68_79_95	Q2FY68	proC	Pyrroline-5-carboxylate reductase	no	DNCFISIMAGIPIDYIK	0.031178	-0.294159	-0.13149	2374819031	2180440332	4555259363
Q2FVQ5_448_459	Q2FVQ5	mqo	Probable malate:quinone oxidoreductase	no	CYRDEFKGWEPK	-0.0785594	-0.184065	-0.131312	2128897784	1947810396	4076708180
Q2FZ31_181_200	Q2FZ31	trmFO	Methylenetetrahydrofolate--tRNA-(uracil-5-)-methyltransferase TrmFO	no	YDKGEAAYLNCPMTEDEFNR	-0.0158645	-0.245974	-0.130919	227903496	209996648	437900144
Q2G066_26_42	Q2G066	SAOUHSC_00755	Uncharacterized protein	no	HSETCPISANAYDQFNK	0.0210512	-0.282567	-0.130758	14055069940	12880916106	26935986046
Q2G1T3_102_124	Q2G1T3	SAOUHSC_00831	Organic hydroperoxide resistance protein-like	no	NVISQEEAEKYLQMAHEFCPYSK	0.073267	-0.334522	-0.130627	535535392	507818416	1043353808
Q2FY08_324_356	Q2FY08	glyQS	Glycine--tRNA ligase	yes	YIPYCIEPSLGADRVTLAFLCDAYDEEGVEGSK	0.0955849	-0.356736	-0.130575	258270784	236098280	494369064
Q2FZ23_180_191	Q2FZ23	tsf	Elongation factor Ts	yes	DVAMHIAAINPK	0.028601	-0.28957	-0.130485	504221956	460545312	964767268
Q2G2D3_44_58	Q2G2D3	rimP	Ribosome maturation factor RimP	no	EGGVDLNDCTLASEK	0.396686	-0.657464	-0.130389	105832924	100669500	206502424
Q2FWD6_271_284	Q2FWD6	SAOUHSC_02363	Putative aldehyde dehydrogenase SAOUHSC_02363	no	VVNNTGQVCTAGTR	-0.0306391	-0.230105	-0.130372	74727344608	68249341252	142976685860
Q2G0A0_103_111	Q2G0A0	SAOUHSC_00705	Cys-tRNA(Pro)/Cys-tRNA(Cys) deacylase	no	GGCSPVGMK	-0.10812	-0.15228	-0.1302	2165666598	1971228680	4136895278
Q2FWG2_185_202	Q2FWG2	thiM	Hydroxyethylthiazole kinase	no	VTGAGCLLGGVIAGFLFR	-0.0160508	-0.244232	-0.130141	1993617304	1816939808	3810557112
Q2FVT5_8_15	Q2FVT5	hutU	Urocanate hydratase	no	KGLSIECK	-0.00463516	-0.255642	-0.130138	4591908960	4200015818	8791924778
Q2G025_110_121	Q2G025	SAOUHSC_00802	Carboxylesterase, putative	no	GIVTMCAPMGGK	-0.00832712	-0.251527	-0.129927	2645060004	2419172592	5064232596
Q2G282_136_148	Q2G282	perR	Peroxide-responsive repressor PerR	no	MEIYGVCKECQDK	-0.0230801	-0.236742	-0.129911	608442064	558603824	1167045888
Q2FWH3_2_13	Q2FWH3	ddl	D-alanine--D-alanine ligase	yes	TKENICIVFGGK	0.0509221	-0.309703	-0.12939	753400560	690968964	1444369524
Q2G1Z4_432_446	Q2G1Z4	proS	Proline--tRNA ligase	yes	AQSLIMGCYGIGISR	-0.00700476	-0.251305	-0.129155	3343580320	3057969570	6401549890
Q2FWY3_31_40	Q2FWY3	SAOUHSC_02138	Uncharacterized protein	no	CKPTTVYIPK	-0.0304823	-0.227744	-0.129113	2466800310	2260810360	4727610670
Q2G099_128_143	Q2G099	SAOUHSC_00722	Para-aminobenzoate synthase, glutamine amidotransferase, component II, putative	no	YHSLIADGATFPNCLK	-0.0655674	-0.192396	-0.128982	287958408	262559616	550518024
Q2FZS7_151_163	Q2FZS7	SAOUHSC_00913	Uncharacterized protein	no	LREVHSEKVCEGK	-0.0820421	-0.175375	-0.128708	7.80499e+07	71348680	1.49399e+08
Q2FUV5_90_104	Q2FUV5	SAOUHSC_02996	Peptide methionine sulfoxide reductase, putative	no	TGLYSCVDDHLIEAR	-0.0196932	-0.23761	-0.128652	1711155706	1564934188	3276089894
Q2G0Q1_120_131	Q2G0Q1	pdxS	Pyridoxal 5'-phosphate synthase subunit PdxS	no	DQFTVPFVCGCR	-0.0851613	-0.172041	-0.128601	923675808	845582528	1769258336
Q2G1X7_140_156	Q2G1X7	queE	7-carboxy-7-deazaguanine synthase	no	KLDEVITQCVPSSLNLK	-0.0216696	-0.235266	-0.128468	1135352688	1036453600	2171806288
Q2G0D6_140_157	Q2G0D6	SAOUHSC_00669	Uncharacterized protein	no	IHSINIKEFETNCDGILR	-0.0547379	-0.202185	-0.128462	27916560300	25528631274	53445191574
Q2FY33_85_105	Q2FY33	gcvT	Aminomethyltransferase	no	ALYTALCNEEGGIIDDLVIYK	-0.028445	-0.228328	-0.128387	6116197820	5597108000	11713305820
Q2FZ17_149_167	Q2FZ17	SAOUHSC_01254	Uncharacterized protein	no	ELTCTEYQMSNGSILSAIK	-0.110677	-0.145833	-0.128255	961313796	878902068	1840215864
Q2G0B7_4_12	Q2G0B7	SAOUHSC_00688	Cytokinin riboside 5'-monophosphate phosphoribohydrolase	no	IAVYCGASK	-0.0766407	-0.179195	-0.127918	6506064900	5962148340	12468213240
Q2FVI7_244_271	Q2FVI7	SAOUHSC_02723	Glycerate kinase, putative	no	SVNQIPGSGAAGGMGAALLAFCETTLTK	-0.00397711	-0.251849	-0.127913	514626248	471329816	985956064
Q2FVV7_5_18	Q2FVV7	SAOUHSC_02584	Uncharacterized protein	no	TLQQIDKLICSWLK	-0.0318351	-0.223868	-0.127852	411403624	348690577	732202649
Q2FZ23_235_248	Q2FZ23	tsf	Elongation factor Ts	yes	YLQEICAVDQDFVK	-0.055038	-0.199876	-0.127457	1178484896	1079804504	2258289400
Q2G1J0_261_295	Q2G1J0	aldA	Putative aldehyde dehydrogenase AldA	no	SANIILDDANLDLAVEGIQLGILFNQGEVCSAGSR	-0.145967	-0.107565	-0.126766	637347206	588326388	1216032398
Q2G235_216_228	Q2G235	SAOUHSC_02133	Nicotinate phosphoribosyltransferase	yes	NCVFLVDTFHTLK	-0.129738	-0.122837	-0.126287	230597312	211263184	441860496
O34090_82_109	O34090	hemC	Porphobilinogen deaminase	no	DVPSVIPEGLTLGCIPDRELPFDAYISK	0.0292766	-0.28115	-0.125937	808223944	763404760	1571628704
Q2G273_61_75	Q2G273	ureG	Urease accessory protein UreG	no	IIGVETGGCPHTAIR	0.0813842	-0.333195	-0.125906	1952716004	1785949940	3722410470
Q2G1Y6_394_405	Q2G1Y6	SAOUHSC_01058	GTP-binding protein TypA, putative	no	EIDGVMCEPFER	-0.0505293	-0.200494	-0.125512	907288728	832045880	1739334608
Q2G1U0_180_190	Q2G1U0	gmk	Guanylate kinase	yes	IQCIVEAEHLK	-0.0263352	-0.224605	-0.12547	484203360	445515760	929719120
Q2FWE4_59_74	Q2FWE4	SAOUHSC_02355	UPF0340 protein SAOUHSC_02355	no	ETGVTFAFQGCEHINR	-0.067103	-0.183717	-0.12541	16425292470	15073750550	31499043020
P60430_222_238	P60430	rplB	50S ribosomal protein L2	yes	GSVMNPNDHPHGGGEGR	0.0766442	-0.327237	-0.125296	284333607	260907659	545241266
Q2FWY9_181_197	Q2FWY9	gatA	Glutamyl-tRNA(Gln) amidotransferase subunit A	yes	QPAAYCGVVGMKPTYGR	-0.0245759	-0.225502	-0.125039	21989893392	20864497322	42854390714
Q2FV41_152_161	Q2FV41	SAOUHSC_02898	Uncharacterized protein	no	VNSLAYCSSK	-0.0562159	-0.193726	-0.124971	609792240	562691264	1172483504
Q2G2S0_391_415	Q2G2S0	purB	Adenylosuccinate lyase	no	ELIEQDESITSVLTKEELDECFDPK	-0.151881	-0.0979447	-0.124913	59971038	55063372	115034410
Q2FVT0_163_182	Q2FVT0	rpiA	Ribose-5-phosphate isomerase A	yes	RVNEDVAFITDNGNYILDCK	-0.0412055	-0.208551	-0.124878	992212656	911577376	1903790032
Q2G0N0_189_205	Q2G0N0	tuf	Elongation factor Tu	yes	ILELMEAVDTYIPTPER	0.0573979	-0.306893	-0.124747	4112852984	3789566300	7902419284
Q2G0Y6_221_240	Q2G0Y6	guaA	GMP synthase [glutamine-hydrolyzing]	yes	VLCAMSGGVDSSVVAVLLHK	-0.0708739	-0.178615	-0.124745	5753814744	5257114560	10982980220
Q2G2U9_6_21	Q2G2U9	sarA	Transcriptional regulator SarA	yes	INDCFELLSMVTYADK	-0.00449569	-0.244988	-0.124742	30602466772	28041789616	58644256388
Q9RQQ0_54_69	Q9RQQ0	icaR	Biofilm operon icaADBC HTH-type negative transcriptional regulator IcaR	no	CCFDYLNNIIMMNQNK	-0.0416165	-0.207741	-0.124679	472241660	308138874	644142262
Q2FWG7_206_215	Q2FWG7	SAOUHSC_02324	Uncharacterized protein	no	QFFTEWNCHD	-0.125652	-0.123529	-0.12459	371261712	340584900	711846612
Q2FY61_90_107	Q2FY61	SAOUHSC_01604	Uncharacterized protein	no	LNDLGLTGHDIVEMNGQR	-0.115096	-0.133885	-0.124491	1752281552	1607983834	3360265386
Q2FWB5_2_16	Q2FWB5	SAOUHSC_02383	Uncharacterized protein	no	TAETNYFWLNCGYNR	-0.0445329	-0.204389	-0.124461	2335781220	2144405742	4480186962
Q2FXU5_221_231	Q2FXU5	aspS	Aspartate--tRNA ligase	yes	CFRDEDLRADR	-0.00212366	-0.245732	-0.123928	361796352	332830352	694626704
Q2FXM9_269_285	Q2FXM9	pyk	Pyruvate kinase	yes	LGKPVITATQMLDSMQR	0.115974	-0.36341	-0.123718	1019311412	901373776	1920685188
Q2G0Q1_268_289	Q2G0Q1	pdxS	Pyridoxal 5'-phosphate synthase subunit PdxS	no	LASELGTAMKGLDINQLSLEER	0.0557927	-0.302752	-0.12348	1828504972	1675450420	3503955392
Q2FZ74_281_309	Q2FZ74	pyrC	Dihydroorotase	no	STEDREALLEGLLDGTIDCIATDHAPHAR	-0.122537	-0.123679	-0.123108	223844696	205543982	429388678
Q2G294_42_51	Q2G294	SAOUHSC_01846	Acetyl-CoA synthetase, putative	no	MNMAYECIDR	-0.0911728	-0.154599	-0.122886	1047589312	962151136	2009740448
Q2G0I6_300_309	Q2G0I6	SAOUHSC_00579	Phosphomevalonate kinase	yes	LKYLCDIAEK	0.0228328	-0.267752	-0.12246	774112644	708659344	1482771988
Q2G0I6_94_100	Q2G0I6	SAOUHSC_00579	Phosphomevalonate kinase	yes	SCDIAMK	-6.20011e-05	-0.244354	-0.122208	996255648	886358528	1882614176
Q2FWE5_59_77	Q2FWE5	glyA	Serine hydroxymethyltransferase	no	RYYGGCEFVDVTESIAIDR	-0.37571	0.131589	-0.122061	284862702	257941180	542803882
Q2FXX1_237_251	Q2FXX1	SAOUHSC_01709	Acetyl-CoA carboxylase, biotin carboxylase, putative	no	LIEESPCAALTEERR	-0.00386886	-0.239767	-0.121818	2432398980	2238433980	4670832960
Q2FYG9_338_360	Q2FYG9	aroC	Chorismate synthase	no	SDSCAVPAASIVCEHVVAFEIAK	-0.0035656	-0.239995	-0.12178	2246413344	2151070448	4397483792
Q2FZY3_299_310	Q2FZY3	SAOUHSC_00851	UPF0051 protein SAOUHSC_00851	yes	YPNCVLLGEGAK	-0.0449206	-0.197738	-0.121329	3540496640	3250995010	6791491650
Q2FZD2_6_33	Q2FZD2	trxA	Thioredoxin	yes	VTDADFDSKVESGVQLVDFWATWCGPCK	-0.0167838	-0.225863	-0.121324	5236251120	4829958654	10066209774
Q53726_103_126	Q53726	pcrB	Heptaprenylglyceryl phosphate synthase	no	TYGHSIDFEEVIFEGYVVCNADSK	0.102638	-0.345052	-0.121207	124495526	114438970	238934496
Q2FXM9_409_421	Q2FXM9	pyk	Pyruvate kinase	yes	QCSIVWGVQPVVK	-0.0669596	-0.175165	-0.121062	58568003716	53778265976	112346269692
Q2G0R0_479_486	Q2G0R0	ftsH	ATP-dependent zinc metalloprotease FtsH	no	ICGLLGGR	0.046611	-0.287946	-0.120668	321066592	296237200	617303792
Q2FYN4_348_357	Q2FYN4	lysA	Diaminopimelate decarboxylase	no	LCESGDIIIK	-0.0825651	-0.157645	-0.120105	2691330490	2475424668	5166755158
Q2FZ17_168_189	Q2FZ17	SAOUHSC_01254	Uncharacterized protein	no	EQSNHNICYADTEIEAVNYEPR	0.000720942	-0.240926	-0.120103	3878412100	3578896320	7457308420
Q2FXM9_140_153	Q2FXM9	pyk	Pyruvate kinase	yes	KEVKCDILNSGELK	0.0191255	-0.25925	-0.120062	62141898	58927761	121069659
Q2FZK7_217_231	Q2FZK7	atl	Bifunctional autolysin	no	YKPQVNSSINDYICK	-0.104256	-0.135306	-0.119781	1470276856	1352335320	2822612176
Q2G2P8_49_73	Q2G2P8	nnrD	ADP-dependent (S)-NAD(P)H-hydrate dehydratase	no	ACVFSGSGLITVATHPTNHSALHSR	0.185752	-0.424898	-0.119573	108252124	101232692	209484816
Q2G111_14_29	Q2G111	rpsR	30S ribosomal protein S18	yes	KVCYFTANGITHIDYK	-0.0141699	-0.224715	-0.119443	3400791760	3141288552	6542080312
Q2G0R9_3_12	Q2G0R9	pth	Peptidyl-tRNA hydrolase	yes	CIVGLGNIGK	-0.0627779	-0.176054	-0.119416	1720264798	1583821700	3304086498
Q2G0M5_147_158	Q2G0M5	SAOUHSC_00535	Uncharacterized epimerase/dehydratase SAOUHSC_00535	no	VAGELLCQYYFK	-0.0560472	-0.181823	-0.118935	10096603272	9286750056	19383353328
Q2G1J4_245_269	Q2G1J4	SAOUHSC_00128	Cap5O protein/UDP-N-acetyl-D-mannosaminuronic acid dehydrogenase	no	VNIHQPGPGVGGHCLAVDPYFIIAK	-0.000960843	-0.236514	-0.118738	4692622462	4423159280	9003662654
P95689_320_333	P95689	serS	Serine--tRNA ligase	yes	VILCTGDIGFSASK	-0.0683592	-0.168922	-0.11864	6089164930	5608548670	11697713600
Q2FXM5_26_51	Q2FXM5	SAOUHSC_01810	NADP-dependent malic enzyme, putative	no	VTNKEELSLAYSPGVAEPCKDIYEDK	-0.0116435	-0.224979	-0.118311	1935534338	1788477826	3724012164
A0A0H3KE27_28_37	A0A0H3KE27	rsbU	sigma factor sigB regulation protein	no	CEKYTDEVIR	0.0722481	-0.308816	-0.118284	1247746132	1026125142	2273871274
Q2FYY6_301_316	Q2FYY6	SAOUHSC_01287	Glutamine synthetase	yes	LVPGYEAPCYIAWSGK	-0.0273024	-0.209057	-0.11818	55247049216	50739759440	105986808656
Q2G1B9_110_127	Q2G1B9	tarJ	Ribulose-5-phosphate reductase 1	yes	SSGHDGFMQDFVLLNHDR	0.0165718	-0.252732	-0.11808	216270568	202079632	418350200
Q2G1G4_110_128	Q2G1G4	SAOUHSC_00160	Uncharacterized protein	no	FVATNIMDAQIDAICDVLK	-0.0557858	-0.180269	-0.118027	431792560	397447272	829239832
Q2G0D6_147_157	Q2G0D6	SAOUHSC_00669	Uncharacterized protein	no	EFETNCDGILR	0.00890996	-0.244516	-0.117803	5747213890	6106104640	11103257540
Q2FWE5_327_341	Q2FWE5	glyA	Serine hydroxymethyltransferase	no	EAEETLDSVGITCNK	0.0374965	-0.272945	-0.117724	1213006530	1422014426	2330982532
Q2G1K5_574_590	Q2G1K5	SAOUHSC_00117	Capsular polysaccharide biosynthesis protein Cap5D, putative	no	CNEVEAIIQDIVNDFSK	0.0405748	-0.275964	-0.117694	1.71785e+08	1.58663e+08	3.30448e+08
Q2G0R1_29_42	Q2G0R1	SAOUHSC_00485	Hypoxanthine phosphoribosyltransferase	no	DYQGKPLVCVGILK	0.0325032	-0.267211	-0.117354	803100844	739559824	1542660668
Q2FYP0_119_136	Q2FYP0	asd	Aspartate-semialdehyde dehydrogenase	no	GIIANPNCSTIQSVVPLK	0.0669184	-0.301435	-0.117258	16464416606	15125450160	31589866766
Q2FVV9_62_85	Q2FVV9	SAOUHSC_02582	Putative formate dehydrogenase SAOUHSC_02582	no	SCSTVIDRPMTVNTVNNDVKDAQK	-0.0167357	-0.217763	-0.117249	5545339704	5125339702	10670679406
Q2FZ13_139_154	Q2FZ13	SAOUHSC_01258	Uncharacterized protein	no	VGKTESIVAGSVCAHK	0.00280188	-0.236937	-0.117067	1102028952	1014907144	2116936096
Q2G0M0_52_64	Q2G0M0	SAOUHSC_00540	Uncharacterized protein	no	WSFQTEMFFLCNR	-0.0428936	-0.191144	-0.117019	153856608	156320217	296057516
Q2FVV6_165_176	Q2FVV6	SAOUHSC_02585	Uncharacterized protein	no	AENVIFIGLLCK	-0.0151651	-0.218109	-0.116637	63592110	58037848	121629958
Q2G1W4_271_286	Q2G1W4	metK	S-adenosylmethionine synthase	yes	HGGGCFSGKDPTKVDR	-0.0331765	-0.200047	-0.116612	24084110896	22277408372	46361519268
Q2G2D3_59_88	Q2G2D3	rimP	Ribosome maturation factor RimP	no	ISEAMDANDPIPEMYYLDVASPGAERPIKK	-0.0883444	-0.144871	-0.116608	96602392	89093968	185696360
O52582_37_56	O52582	cdr	Coenzyme A disulfide reductase	no	DMSFANCALPYVIGEVVEDR	-0.113775	-0.119191	-0.116483	327902441	316186211	630368382
Q2FV62_229_237	Q2FV62	SAOUHSC_02875	D-lactate dehydrogenase, putative	no	GAVFVNCAR	-0.0786631	-0.154267	-0.116465	1878409820	1732169736	3610579556
Q2G1C8_371_394	Q2G1C8	SAOUHSC_00197	Uncharacterized protein	no	FFSDAEAIYTYEGTHEINALVIGR	0.0981579	-0.329178	-0.11551	99766206	133316828	188660770
Q2G2C1_97_104	Q2G2C1	SAOUHSC_01064	Pyruvate carboxylase	no	RCAEEGIK	-0.0970053	-0.13388	-0.115443	248802856	230201224	479004080
Q2FV86_122_135	Q2FV86	SAOUHSC_02849	Pyruvate oxidase, putative	no	LCEDVAVYNHQIEK	-0.0552791	-0.175099	-0.115189	5656023224	5222272728	10878295952
Q2FXB7_96_122	Q2FXB7	SAOUHSC_01948	ABC transporter domain protein	no	IVCLNESVDFSEINSVLSLVNLNVDKK	-0.0547086	-0.173461	-0.114085	7784411612	7219943114	15004354726
Q2G0B1_1_20	Q2G0B1	mgrA	HTH-type transcriptional regulator MgrA	no	MSDQHNLKEQLCFSLYNAQR	-0.0280711	-0.199665	-0.113868	8977386820	8307775100	17285161920
Q2FZ22_45_60	Q2FZ22	pyrH	Uridylate kinase	yes	MDCEIAVIVGGGNIWR	-0.0190595	-0.208214	-0.113637	891173616	826072304	1717245920
Q2FV75_110_132	Q2FV75	SAOUHSC_02861	Methylated-DNA--protein-cysteine methyltransferase	no	MSAQAVGGAVGSNPLSIIVPCHR	-0.0405498	-0.186517	-0.113534	8694035504	8036929172	16730964676
Q2FW45_1_22	Q2FW45	SAOUHSC_02472	Uncharacterized protein	no	MEIHVYTGPLCGFNEYINSEVK	-0.0580344	-0.168262	-0.113148	164349808	152655560	317005368
Q2FXU5_5_23	Q2FXU5	aspS	Aspartate--tRNA ligase	yes	TTYCGLVTEAFLGQEITLK	0.0310849	-0.256511	-0.112713	1845360970	1718440338	3563801308
Q2G1G5_11_30	Q2G1G5	SAOUHSC_00158	PTS system EIIBC component SAOUHSC_00158	no	IIAAVGGMDNIDSVMNCMTR	0.00522485	-0.230274	-0.112525	779148623	725776304	1504924927
Q2FZJ1_3_23	Q2FZJ1	purQ	Phosphoribosylformylglycinamidine synthase subunit PurQ	no	FAVLVFPGSNCDRDMFNAAIK	-0.0157567	-0.209285	-0.112521	2784455678	2536582778	5321038456
Q2FV60_272_294	Q2FV60	crtN	Dehydrosqualene desaturase	no	ILCTADFPSVAESLMPDFAPIKK	-0.0497198	-0.174716	-0.112218	2714566528	2469851151	5184417679
Q2FXN4_110_122	Q2FXN4	SAOUHSC_01801	Isocitrate dehydrogenase [NADP]	no	QELDLFTCLRPVR	-0.023799	-0.200617	-0.112208	77474726020	68815386836	146290112856
Q2FYW4_367_401	Q2FYW4	SAOUHSC_01310	Cardiolipin synthase	no	SGVDVHLMIPCKPDHPLVYWATFSNASDLLSSGVK	-0.438598	0.214295	-0.112152	40117468	34895292	75012760
Q2FXU8_208_220	Q2FXU8	SAOUHSC_01734	Uncharacterized protein	no	HVTLQDAKDCLQK	0.00651202	-0.230811	-0.11215	189169424	168159072	357328496
Q2FZY3_295_310	Q2FZY3	SAOUHSC_00851	UPF0051 protein SAOUHSC_00851	yes	LTMKYPNCVLLGEGAK	-0.0753423	-0.147881	-0.111612	3753075464	3474283218	7227358682
A0A0H3KE27_28_38	A0A0H3KE27	rsbU	sigma factor sigB regulation protein	no	CEKYTDEVIRK	-0.0796432	-0.143237	-0.11144	1008243137	933610476	1941853613
Q2FVQ5_291_306	Q2FVQ5	mqo	Probable malate:quinone oxidoreductase	no	AAVGAPPMSVPHLDTR	0.0163866	-0.239245	-0.111429	497488384	461015968	958504352
Q2FY08_220_243	Q2FY08	glyQS	Glycine--tRNA ligase	yes	EFEQMELEFFCKPGEEIEWQNYWK	-0.0174836	-0.205105	-0.111294	229188044	213827000	443015044
Q2G146_56_77	Q2G146	SAOUHSC_00309	Uncharacterized protein	no	LMFVEADLSQDEHWDEAMKDCK	0.0382464	-0.259659	-0.110706	3020044134	2778531776	5798575910
Q2G255_3_24	Q2G255	SAOUHSC_01475	Uncharacterized protein	no	IGITCYPSMGGSGIIATELGIK	-0.060929	-0.160352	-0.11064	697493944	646362430	1343856374
Q2G0N1_183_211	Q2G0N1	fusA	Elongation factor G	yes	CFKYTNDLGTEIEEIEIPEDHLDRAEEAR	0.00722926	-0.227865	-0.110318	2757703040	2546499648	5304202688
Q2FXP2_134_163	Q2FXP2	SAOUHSC_01794	Glyceraldehyde-3-phosphate dehydrogenase	no	GVNDNQLDIEAFDIFSNASCTTNCIGPVAK	0.0439227	-0.264507	-0.110292	5215245592	4803707120	10018952712
Q2G1J7_298_308	Q2G1J7	SAOUHSC_00125	Cap5L protein/glycosyltransferase, putative	no	IADVCIASLIK	-0.0327419	-0.187746	-0.110244	58106196	55493070	113599266
Q2FXY7_415_433	Q2FXY7	lepA	Elongation factor 4	no	ATMMVPNDYVGAVMELCQR	-0.0897491	-0.130707	-0.110228	896482556	799050796	1661247016
Q2G124_267_299	Q2G124	SAOUHSC_00336	Probable acetyl-CoA acyltransferase	yes	ELNIEPLAVLDGFGSHGVDPSIMGIAPVGAVEK	0.186144	-0.406425	-0.110141	75076592	69965504	145042096
Q2FX94_204_218	Q2FX94	fumC	Fumarate hydratase class II	no	YMLDRCETMLSESKK	0.0398021	-0.2597	-0.109949	5429953998	5032079170	10462033168
Q2FVT5_330_354	Q2FVT5	hutU	Urocanate hydratase	no	NAFDFPGFVPAYIRPLFCEGKGPFR	0.0852898	-0.305068	-0.109889	116395836	106236420	222632256
Q2G0K8_23_31	Q2G0K8	nagB	Glucosamine-6-phosphate deaminase	no	EMAFNQHCK	0.0159781	-0.235719	-0.109871	257644994	256804906	514449900
Q2FX05_1_21	Q2FX05	map	Methionine aminopeptidase	yes	MIVKTEEELQALKEIGYICAK	-0.158194	-0.0612421	-0.109718	1114119824	1027729176	2141849000
Q2FWC9_2_13	Q2FWC9	SAOUHSC_02370	Uncharacterized protein	no	AKELCFEGITLK	0.0187564	-0.238182	-0.109713	18373607240	17041834770	35415442010
Q2FZH5_554_572	Q2FZH5	SAOUHSC_01029	Phosphoenolpyruvate-protein phosphotransferase	no	AVDCATQEEVIELVNNYVK	0.0405677	-0.259961	-0.109697	1693893674	1586618928	3280512602
Q2FYI6_99_113	Q2FYI6	SAOUHSC_01460	Uncharacterized protein	no	STLHSVPDCQAITKK	-0.0394059	-0.179934	-0.10967	674127540	624561616	1298689156
Q93T05_280_302	Q93T05	mutL	DNA mismatch repair protein MutL	no	FPICYINIEMDPILVDVNVHPTK	-0.0904569	-0.127729	-0.109093	62033976	57394944	119428920
Q2G0M7_206_234	Q2G0M7	hchA	Protein/nucleic acid deglycase HchA	no	SPLEGYSVCVFPDSLDEGANIEIGYLPGR	0.113893	-0.331687	-0.108897	198017384	183844920	381862304
Q2FZ54_146_171	Q2FZ54	SAOUHSC_01198	Malonyl CoA-acyl carrier protein transacylase	yes	SLSSDDKIIEPANINCPGQIVVSGHK	-0.0221779	-0.195502	-0.10884	10341017220	9570766758	19911783978
Q2G296_290_314	Q2G296	fhs	Formate--tetrahydrofolate ligase	no	DLADIVVTEAGFGSDLGAEKFMDIK	0.0086555	-0.226145	-0.108745	41832402	38646544	80478946
Q2G0I6_316_331	Q2G0I6	SAOUHSC_00579	Phosphomevalonate kinase	yes	TSGAGGGDCGITIINK	0.00828585	-0.225582	-0.108648	618757920	571288544	1190046464
Q2G1J5_146_165	Q2G1J5	SAOUHSC_00127	Cap5N protein/UDP-glucose 4-epimerase, putative	no	VAIVRPPMIYGAHCPGNFQR	-0.0768991	-0.139521	-0.10821	651301216	603407904	1254709120
Q2FWB9_30_44	Q2FWB9	deoC	Deoxyribose-phosphate aldolase	no	AYHFKSVCVNPTHVK	-0.162048	-0.0536405	-0.107844	143966936	145069848	277714236
Q2FZZ6_274_292	Q2FZZ6	SAOUHSC_00838	Uncharacterized protein	no	STDLEAMKFDDYMYSWDCS	-0.148338	-0.0670019	-0.10767	211874304	196001432	407875736
Q2FWC9_4_13	Q2FWC9	SAOUHSC_02370	Uncharacterized protein	no	ELCFEGITLK	-0.0378857	-0.177392	-0.107639	1503753058	1411239330	2914992388
Q2FVV9_376_388	Q2FVV9	SAOUHSC_02582	Putative formate dehydrogenase SAOUHSC_02582	no	QVIGTNNVDNCSR	-0.0295116	-0.185479	-0.107495	18409637332	17100875738	35510513070
Q2FVN9_138_145	Q2FVN9	SAOUHSC_02663	Uncharacterized protein	no	KCANEEER	-0.00117955	-0.213808	-0.107494	8.18994e+07	7.6391e+07	1.5829e+08
Q2FXA0_56_69	Q2FXA0	SAOUHSC_01977	UPF0342 protein SAOUHSC_01977	no	QMQGEEIAEEDLQK	0.0265899	-0.241501	-0.107456	4599285622	4281724028	8881009650
Q2FZ66_129_143	Q2FZ66	rlmN	Probable dual-specificity RNA methyltransferase RlmN	no	IGCTFCASTLGGLKR	-0.0519931	-0.162404	-0.107198	376359632	349890224	726249856
Q2FW38_3_14	Q2FW38	rplM	50S ribosomal protein L13	yes	QTFMANESNIER	-0.0817842	-0.131888	-0.106836	403903728	375408032	779311760
Q2FZ03_65_78	Q2FZ03	SAOUHSC_01268	Uncharacterized protein	no	MVELECPSIISQVK	-0.0257385	-0.187354	-0.106546	5609816890	5210398020	10820214910
Q2G1Q4_990_1020	Q2G1Q4	SAOUHSC_00049	Uncharacterized protein	no	VYFVIGTDNTQDGAVNWSCEKPNLLNVAVTR	0.182207	-0.395106	-0.10645	178933916	156992928	335926844
Q2FV67_217_228	Q2FV67	rocA	1-pyrroline-5-carboxylate dehydrogenase	no	LMEILEEAGLPK	0.18657	-0.398895	-0.106163	583037520	534737344	1117774864
Q2FWF5_126_146	Q2FWF5	fabZ	3-hydroxyacyl-[acyl-carrier-protein] dehydratase FabZ	yes	ATVDGQLACSCELTFAIQDVK	-0.0828144	-0.129226	-0.10602	245940786	228698816	474639602
P95689_242_262	P95689	serS	Serine--tRNA ligase	yes	NEIIQPGVLPEKFTGQSACFR	-0.0620583	-0.149907	-0.105983	3128967040	2939626638	6041536710
Q2FVV7_246_253	Q2FVV7	SAOUHSC_02584	Uncharacterized protein	no	ACHETVLK	0.0567604	-0.268596	-0.105918	137988480	129736288	267724768
Q2G084_20_37	Q2G084	SAOUHSC_00736	Putative lipid kinase SAOUHSC_00736	no	NINQGIGEVTTALSSICK	-0.0302696	-0.181387	-0.105828	2123830144	1966815254	4090645398
Q2G2A4_384_402	Q2G2A4	SAOUHSC_01042	Dihydrolipoamide acetyltransferase component of pyruvate dehydrogenase complex	no	DGEIVAAPVLALSLSFDHR	-0.0159307	-0.195488	-0.105709	1791021488	1654054640	3445076128
Q2FVT5_330_350	Q2FVT5	hutU	Urocanate hydratase	no	NAFDFPGFVPAYIRPLFCEGK	-0.0126619	-0.198677	-0.105669	6965757690	6490734980	13456492670
Q2G1M1_136_158	Q2G1M1	SAOUHSC_00086	3-ketoacyl-acyl carrier protein reductase, putative	no	IINATSQAGVEGNPGLSLYCSTK	-0.090026	-0.120407	-0.105217	26760224474	24883501790	51643726264
Q2G0M1_170_185	Q2G0M1	SAOUHSC_00539	Uncharacterized protein	no	RYDDWINSFNACPVVR	-0.00238001	-0.207926	-0.105153	2224948742	2064918408	4289867150
Q2FZL5_168_176	Q2FZL5	menB	1,4-dihydroxy-2-naphthoyl-CoA synthase	no	AREIWYLCR	-0.0670056	-0.142712	-0.104859	1449477404	1369392266	2818869670
Q2FWA0_2_19	Q2FWA0	glmS	Glutamine--fructose-6-phosphate aminotransferase [isomerizing]	yes	CGIVGYIGYDNAKELLLK	0.0679009	-0.277493	-0.104796	219838640	205248976	425087616
Q2FZW9_270_294	Q2FZW9	SAOUHSC_00866	D-isomer specific 2-hydroxyacid dehydrogenase, NAD binding domain protein	no	DNMIQLCINNIEAVMTNQVPHTPVN	-0.0702159	-0.139167	-0.104691	1746563584	1623728096	3370291680
Q2FW70_129_147	Q2FW70	SAOUHSC_02436	Uncharacterized protein	no	VHHPNEILECILIEAPDLK	0.107747	-0.316812	-0.104533	103442604	100985794	204428398
Q2FZ19_365_377	Q2FZ19	rnj2	Ribonuclease J 2	yes	IHASSHGCMEELK	-0.0897723	-0.119213	-0.104493	6242709329	5830605094	12073314423
Q2G1W0_167_185	Q2G1W0	SAOUHSC_02574	Uncharacterized protein	no	SCLNDCYDKVSSIYDHLVK	-0.165915	-0.0430242	-0.10447	318962336	296464118	615426454
Q2G039_254_268	Q2G039	SAOUHSC_00787	Nucleotide-binding protein SAOUHSC_00787	no	SQLVIAIGCTGGQHR	-0.0595586	-0.148953	-0.104256	1887597752	1753679292	3641277044
Q2G0M5_128_146	Q2G0M5	SAOUHSC_00535	Uncharacterized epimerase/dehydratase SAOUHSC_00535	no	VNTPQVTIQQPTTMYGVNK	0.141738	-0.349878	-0.10407	278019312	262313744	540333056
Q2FWJ4_213_226	Q2FWJ4	SAOUHSC_02298	RNA polymerase sigma factor	no	EIIQCTFIEGLSQK	0.0477563	-0.255708	-0.103976	498496992	473548520	972045512
Q2G0S2_164_185	Q2G0S2	prs	Ribose-phosphate pyrophosphokinase	yes	DDPNINPEECVVVSPDHGGVTR	0.00423368	-0.211872	-0.103819	1660961440	1547265216	3208226656
Q9ZAH6_72_89	Q9ZAH6	acpS	Holo-[acyl-carrier-protein] synthase	yes	HVAFNDIDCYNDELGKPK	0.0665351	-0.273676	-0.103571	1240954780	1144684204	2385638984
Q2FY27_100_124	Q2FY27	SAOUHSC_01646	Glucokinase, putative	no	EIFEQFVDCPVYVDNDANIAALGEK	-0.0232436	-0.183423	-0.103333	3451368164	3209267706	6660635870
Q2FV60_272_293	Q2FV60	crtN	Dehydrosqualene desaturase	no	ILCTADFPSVAESLMPDFAPIK	-0.0153817	-0.19097	-0.103176	468353612	434898478	903252090
Q2FZL5_116_146	Q2FZL5	menB	1,4-dihydroxy-2-naphthoyl-CoA synthase	no	GYAVGGGNVLNVVCDLTIAADNAIFGQTGPK	0.000301787	-0.206517	-0.103108	9342338687	8734848964	18077187651
Q2G1J4_224_244	Q2G1J4	SAOUHSC_00128	Cap5O protein/UDP-N-acetyl-D-mannosaminuronic acid dehydrogenase	no	ICNNLNINVLDVIEMANKHPR	-0.0846044	-0.121528	-0.103066	253944956	236600192	490545148
Q2FZZ4_104_110	Q2FZZ4	SAOUHSC_00840	Uncharacterized protein	no	HGFTCKK	0.00387232	-0.209754	-0.102941	1.7086e+07	15918673	3.30047e+07
Q2FW29_3_15	Q2FW29	rpmJ	50S ribosomal protein L36	yes	VRPSVKPICEKCK	0.0517529	-0.257296	-0.102772	146342560	138082696	284425256
Q2G002_203_232	Q2G002	aroD	3-dehydroquinate dehydratase	no	TAQGVFGGALTYGCIGVPQAPGQIDVTDLK	-0.103426	-0.102018	-0.102722	599581104	558420112	1158001216
P0C0V7_218_225	P0C0V7	glmM	Phosphoglucosamine mutase	yes	CGSTHPEK	-0.163901	-0.0413514	-0.102626	330170621	307487211	637657832
Q2G2A4_343_375	Q2G2A4	SAOUHSC_01042	Dihydrolipoamide acetyltransferase component of pyruvate dehydrogenase complex	no	GATCTISNIGSAGGQWFTPVINHPEVAILGIGR	0.0411269	-0.246286	-0.102579	11780866798	10950741698	22731608496
Q2G1S1_27_37	Q2G1S1	rsmI	Ribosomal RNA small subunit methyltransferase I	no	RVDMIACEDTR	-0.0355358	-0.169328	-0.102432	3020184350	2821481196	5841665546
Q2FZK7_1110_1138	Q2FZK7	atl	Bifunctional autolysin	no	AAQMYGINEVYLISHALLETGNGTSQLAK	-0.0185135	-0.186072	-0.102293	154277120	220754704	297221832
Q2FW66_62_95	Q2FW66	asp23	Alkaline shock protein 23	no	GILDMKGGLTDTFTNAFSSGNNVTQGVSVEVGEK	-0.140254	-0.0638262	-0.10204	871137700	897496620	1666272272
Q2FYU7_467_481	Q2FYU7	katA	Catalase	no	HCYKADPEYGKGVAK	-0.0516556	-0.152268	-0.101962	387464946	361631319	749096265
Q53727_451_468	Q53727	pcrA	ATP-dependent DNA helicase PcrA	yes	KVTQECLNFYELIQSLIK	-0.0394015	-0.164201	-0.101801	127699676	119248384	246948060
Q2FW06_139_149	Q2FW06	rplC	50S ribosomal protein L3	yes	GPMSHGSHFHR	0.0210619	-0.224404	-0.101671	266513771	2.46348e+08	5.12862e+08
Q2FXZ6_2_12	Q2FXZ6	SAOUHSC_01679	Uncharacterized protein	no	STVAFHTLGCK	-0.0364753	-0.166536	-0.101506	1395151364	1303842834	2698994198
Q2G0N0_138_155	Q2G0N0	tuf	Elongation factor Tu	yes	VDMVDDEELLELVEMEVR	0.149364	-0.35235	-0.101493	2061446578	1936739554	3998186132
Q2FV74_294_306	Q2FV74	clpL	ATP-dependent Clp protease ATP-binding subunit ClpL	no	ACVDLSIQYIPQR	-0.0592867	-0.143089	-0.101188	5510740598	5133114888	10643855486
Q2FV14_445_456	Q2FV14	SAOUHSC_02929	Acetyl-CoA synthetase, putative	no	ECAVVAKPHDIR	-0.0412719	-0.160678	-0.100975	16092682008	15027863652	31120545660
Q2FUR2_155_165	Q2FUR2	SAOUHSC_03041	Uncharacterized protein	no	SEFNDHCASPY	-0.0306478	-0.170989	-0.100818	322048920	300548192	622597112
Q2FYR6_107_127	Q2FYR6	trpC	Indole-3-glycerol phosphate synthase	no	TTLPVLCKDFIIDPLQIDVAK	-0.24633	0.0451796	-0.100575	102644036	93904544	196548580
Q2G2C4_183_197	Q2G2C4	tarI'	Ribitol-5-phosphate cytidylyltransferase 2	no	ALSSEQKEILSDACK	-0.0389619	-0.161602	-0.100282	2610098864	2440241528	5050340392
Q2G0V7_34_59	Q2G0V7	SAOUHSC_00417	Uncharacterized protein	no	HLAAELNDQGFSCYAPNYPGHGLLLK	-0.0502285	-0.150229	-0.100229	1177303980	1094622352	2271926332
Q2FWE6_157_169	Q2FWE6	upp	Uracil phosphoribosyltransferase	no	FMCLIAAPEGVEK	-0.037966	-0.162398	-0.100182	19615643628	18317825200	37933468828
Q2FXM9_265_285	Q2FXM9	pyk	Pyruvate kinase	yes	QCNKLGKPVITATQMLDSMQR	-0.187873	-0.0120023	-0.0999376	704012736	649981644	1353994380
Q2FYV1_88_104	Q2FYV1	SAOUHSC_01323	Uncharacterized protein	no	SIGKQDFDEIVDYCRDR	0.0415226	-0.24054	-0.0995086	579756288	545043568	1124799856
Q2FUW0_130_146	Q2FUW0	SAOUHSC_02991	Uncharacterized protein	no	VKESPVHFECEYVQTIR	0.0637685	-0.262615	-0.0994232	2150934724	2009729548	4160664272
Q2FZP9_31_38	Q2FZP9	SAOUHSC_00951	Putative phosphoesterase SAOUHSC_00951	no	IKPHVTIK	-0.0394073	-0.159284	-0.0993455	9181759864	8894861252	18076621116
Q2FZV7_351_373	Q2FZV7	SAOUHSC_00878	NADH dehydrogenase-like protein SAOUHSC_00878	no	GTVCSLGSHDGVGMVFGKPIAGK	0.0067367	-0.205361	-0.0993123	40024258648	37087220918	76913363502
Q2FXA4_159_185	Q2FXA4	hemH	Ferrochelatase	no	VNETLAQIPEEEHKDTVLVVSAHSLPK	-0.00669618	-0.191877	-0.0992864	608384848	493555888	1023295728
Q2G1B9_217_233	Q2G1B9	tarJ	Ribulose-5-phosphate reductase 1	yes	IPEGLTFDHAFECVGGR	-0.0181106	-0.180246	-0.0991781	7427972802	6925974198	14353947000
Q2FZC7_98_112	Q2FZC7	SAOUHSC_01105	Iron-sulphur subunit of succinate dehydrogenase, putative	no	QSCSAIVDQLEQPIR	0.0150495	-0.212351	-0.0986508	3220310524	3004666170	6224976694
Q2FYG5_101_122	Q2FYG5	SAOUHSC_01487	Menaquinone biosynthesis methyltransferase, putative	no	VLKPGGMVVCLETSQPTLPVFK	-0.115973	-0.0811947	-0.0985841	889647600	825855744	1715503344
Q2FXL3_48_65	Q2FXL3	tpx	Thiol peroxidase	no	LISVVPSIDTGVCDQQTR	0.0354762	-0.232397	-0.0984603	71849152130	66972698750	138821850880
Q2G0M6_384_403	Q2G0M6	araB	Ribulokinase	no	SVLSDSNLTGCIFGLTLQTK	-0.026293	-0.169687	-0.09799	4958555788	4634730680	9593286468
Q2G032_87_115	Q2G032	SAOUHSC_00795	Glyceraldehyde-3-phosphate dehydrogenase	yes	DLNIDVVLECTGFYTDKDKAQAHIEAGAK	0.0592898	-0.2547	-0.0977052	612981744	581100296	1194082040
Q2FXD1_356_370	Q2FXD1	SAOUHSC_01932	Type I restriction-modification enzyme, S subunit, EcoA family, putative	no	IPCLTEQDKVSALLK	0.0683812	-0.26375	-0.0976842	1216441612	1101722088	2318163700
Q2FXR4_247_267	Q2FXR4	hemL1	Glutamate-1-semialdehyde 2,1-aminomutase 1	no	VGYHCAQGYFGVTPDLTCLGK	0.0459761	-0.240635	-0.0973295	2937063740	2843470080	5780533820
Q2FZ54_115_145	Q2FZ54	SAOUHSC_01198	Malonyl CoA-acyl carrier protein transacylase	yes	GQLMAQAFPTGVGSMAAVLGLDFDKVDEICK	0.0599263	-0.254515	-0.0972944	2128294772	2152003416	4280298188
Q2FZ37_325_348	Q2FZ37	sucC	Succinate--CoA ligase [ADP-forming] subunit beta	yes	CDVIAEGIVEAVKEVDLTLPLVVR	0.0337503	-0.228039	-0.0971446	2447824886	2309179227	4757004113
Q2G1X6_10_28	Q2G1X6	queC	7-cyano-7-deazaguanine synthase	no	AIVVFSGGQDSTTCLFYAK	-0.0337651	-0.160385	-0.097075	42124337	3.94513e+07	8.15756e+07
Q2G293_159_186	Q2G293	SAOUHSC_01847	Uncharacterized protein	no	LMATGGLEIFATDDPEITSHPANCLMAR	-0.031845	-0.161559	-0.0967018	1230683406	960211128	1950543318
Q2FVN9_139_145	Q2FVN9	SAOUHSC_02663	Uncharacterized protein	no	CANEEER	-0.106837	-0.086299	-0.0965681	68502866	63999706	132502572
Q2G0G3_242_253	Q2G0G3	SAOUHSC_00606	Uncharacterized protein	no	GGEVLLNNCLKR	0.0225281	-0.21534	-0.0964062	912877460	846834164	1759711624
Q2FZ72_752_775	Q2FZ72	carB	Carbamoyl-phosphate synthase large chain	no	EIEVDAICDGETVIIPGIMEHIER	0.0651595	-0.257933	-0.0963868	260209104	246399992	506609096
Q2G095_176_202	Q2G095	SAOUHSC_00726	Uncharacterized protein	no	KCGIVTTDTINDWLVIGYTPLSLFNPK	-0.0952096	-0.0971875	-0.0961986	48216240	45106760	93323000
Q2FW16_32_44	Q2FW16	rplN	50S ribosomal protein L14	yes	TANIGDVIVCTVK	-0.074736	-0.116549	-0.0956426	19562025056	18299619722	37861644778
Q2FW19_27_35	Q2FW19	rpsZ	30S ribosomal protein S14 type Z	yes	CGRPHSVYR	-0.0973711	-0.0914786	-0.0944249	30474915094	28486330350	58961245444
Q2G2A5_117_144	Q2G2A5	SAOUHSC_01041	Pyruvate dehydrogenase complex, E1 component, pyruvate dehydrogenase beta subunit, putative	no	SPFGGGVHTPELHADNLEGILAQSPGLK	-0.0195483	-0.168847	-0.0941976	8414578462	7886626912	16301205374
Q2FZ65_15_43	Q2FZ65	SAOUHSC_01186	Uncharacterized protein	no	DKNEDAGGIFYNQTNQQLLVLCDGMGGHK	0.0967132	-0.284649	-0.093968	308470144	325585348	597652768
Q2FVA2_97_108	Q2FVA2	SAOUHSC_02831	Uncharacterized protein	no	QSIDQLVICGLK	0.0364128	-0.223364	-0.0934755	654901640	611944792	1266846432
Q2FY71_8_27	Q2FY71	SAOUHSC_01594	Uncharacterized protein	no	SGISLSELGLGCMSLGTDLK	0.011393	-0.197883	-0.0932449	11725273638	10988319998	22713593636
Q2G0Q8_63_88	Q2G0Q8	SAOUHSC_00488	Cysteine synthase	no	IKPGDTIVEPTSGNTGIGLAFVCAAK	-0.0331593	-0.153142	-0.0931507	3369385790	3160501120	6529886910
Q2FZH7_164_177	Q2FZH7	SAOUHSC_01027	Uncharacterized protein	no	IGKDHIQKCENVIK	0.00364308	-0.189883	-0.0931198	1238291434	1166723542	2405014976
Q2G0N0_91_117	Q2G0N0	tuf	Elongation factor Tu	yes	NMITGAAQMDGGILVVSAADGPMPQTR	0.0944463	-0.280553	-0.0930532	12710404370	12692571680	25402976050
P0A086_2_27	P0A086	msrA2	Peptide methionine sulfoxide reductase MsrA 2	no	TKEYATLAGGCFWCMVKPFTSYPGIK	-0.0528496	-0.132451	-0.0926501	296281408	278240656	574522064
Q2FZT4_251_276	Q2FZT4	SAOUHSC_00906	Uncharacterized protein SAOUHSC_00906	no	YVALHPGDIIATGTPAGVGAGMQPPK	0.1674	-0.352593	-0.0925967	1064330292	1014967772	2079298064
Q2FV10_360_385	Q2FV10	SAOUHSC_02933	Betaine aldehyde dehydrogenase	no	RPDRDDLKDGLFFEPTVITNCDTSMR	-0.0698741	-0.115276	-0.0925752	1714012672	1606531036	3320543708
Q2G1G6_265_282	Q2G1G6	murQ	N-acetylmuramic acid 6-phosphate etherase	no	VATVMGMCGISKEEATRR	0.0559604	-0.241074	-0.0925569	1436856270	1242028284	2678884554
Q2FYH6_389_404	Q2FYH6	asnS	Asparagine--tRNA ligase	no	RYGSVPHCGFGLGLER	-0.012037	-0.173018	-0.0925277	4137230196	3876806712	8014036908
Q2FZC7_98_123	Q2FZC7	SAOUHSC_01105	Iron-sulphur subunit of succinate dehydrogenase, putative	no	QSCSAIVDQLEQPIRLEPMNTFPVIR	0.0280468	-0.212529	-0.0922411	6116407826	5729436654	11845844480
Q2G1K2_123_135	Q2G1K2	SAOUHSC_00120	UDP-N-acetylglucosamine 2-epimerase	no	CFDQNVPEEINRK	-0.0931516	-0.090992	-0.0920718	5355269594	5021491520	10376761114
Q2G1C8_196_220	Q2G1C8	SAOUHSC_00197	Uncharacterized protein	no	ETGKPHCFVVRPEQDGVDIEVIDNK	-0.0248276	-0.158656	-0.0917416	56516971830	53035081210	109552053040
Q2G0J1_132_150	Q2G0J1	SAOUHSC_00573	Putative heme-dependent peroxidase SAOUHSC_00573	no	LYPELPHSDYICFYPMNKR	-0.00317416	-0.179761	-0.0914678	284489280	266926304	551415584
Q2FY04_38_57	Q2FY04	SAOUHSC_01670	Cytidine deaminase	no	TFYGTNVENASYPLSICAER	0.0163567	-0.19886	-0.0912518	5028783092	4731936002	9760719094
Q2G059_88_100	Q2G059	SAOUHSC_00763	Uncharacterized protein	no	KLDVHNACVVVTR	0.0882557	-0.27055	-0.0911471	392841212	371801072	764642284
Q2FY66_7_25	Q2FY66	zwf	Glucose-6-phosphate 1-dehydrogenase	yes	HIPCLITIFGATGDLSHRK	-0.0746925	-0.107268	-0.0909801	296163808	278167120	574330928
Q2FWE6_80_96	Q2FWE6	upp	Uracil phosphoribosyltransferase	no	AGLGMTDGILSLVPAAR	0.0466248	-0.228353	-0.0908643	1412098180	1329739520	2741837700
Q2G000_24_33	Q2G000	SAOUHSC_00834	Thioredoxin, putative	no	FEAGWCPDCR	0.0183356	-0.199374	-0.090519	10679040984	10027835540	20706876524
P0A0H0_2_9	P0A0H0	rpsL	30S ribosomal protein S12	yes	PTINQLVR	-0.000393416	-0.179319	-0.089856	333799640	313859936	647659576
Q2G0N1_596_606	Q2G0N1	fusA	Elongation factor G	yes	CDPVILEPMMK	0.149014	-0.328577	-0.0897813	1532699106	927605696	1923320292
Q2FZW9_229_252	Q2FZW9	SAOUHSC_00866	D-isomer specific 2-hydroxyacid dehydrogenase, NAD binding domain protein	no	EILACGLDVLANEPIDHTHPLMGR	-0.00134545	-0.178101	-0.0897233	238189376	223562624	461752000
Q2G0K5_20_30	Q2G0K5	SAOUHSC_00555	Hydrolase, haloacid dehalogenase-like	no	CGEVATQSAFK	0.00164279	-0.180584	-0.0894708	893045152	841752400	1734797552
Q2G1Z3_249_262	Q2G1Z3	SAOUHSC_00652	Iron compound ABC transporter, ATP-binding protein	no	TGKPLLVTYDLCRR	0.00966139	-0.188447	-0.0893929	419448040	393761688	813209728
Q2G030_179_193	Q2G030	tpiA	Triosephosphate isomerase	yes	SSTSEDANEMCAFVR	0.0691607	-0.247493	-0.0891662	512551416	480184892	992736308
P60430_239_258	P60430	rplB	50S ribosomal protein L2	yes	APIGRPSPMSPWGKPTLGKK	0.0786766	-0.25698	-0.0891519	239183610	223195936	462379546
Q2G2U9_6_23	Q2G2U9	sarA	Transcriptional regulator SarA	yes	INDCFELLSMVTYADKLK	0.0252706	-0.203109	-0.088919	7534563854	7118302776	14652866630
Q2FV16_262_287	Q2FV16	mqo	Probable malate:quinone oxidoreductase	no	HLGGFPISGQFLACTNPQVIEQHDAK	0.00202792	-0.179477	-0.0887244	190084803228	178301080992	368117971804
Q2FZR9_131_155	Q2FZR9	SAOUHSC_00921	3-oxoacyl-[acyl-carrier-protein] synthase 2	yes	VSPFFVPMLIPDMATGQVSIDLGAK	0.000408982	-0.177539	-0.0885652	589050224	546897768	1135947992
Q2G1D8_649_655	Q2G1D8	pflB	Formate acetyltransferase	no	IPYDCCK	-0.00802662	-0.168534	-0.0882804	380547016	349180728	729727744
Q2FXV6_194_204	Q2FXV6	mnmA	tRNA-specific 2-thiouridylase MnmA	yes	DSTGICFIGEK	-0.0222446	-0.15377	-0.0880075	1174505744	1106615760	2281121504
Q2G0P6_263_271	Q2G0P6	mcsB	Protein-arginine kinase	no	SLGILQNCR	-0.0239963	-0.151736	-0.0878659	647996880	608991504	1256988384
Q2FZ23_235_259	Q2FZ23	tsf	Elongation factor Ts	yes	YLQEICAVDQDFVKNPDVTVEAFLK	0.0670069	-0.24216	-0.0875764	3053689540	2831844290	5885533830
Q2G0Y9_54_81	Q2G0Y9	xpt	Xanthine phosphoribosyltransferase	no	ILTIEASGIAPAIMAALHFDVPCLFAKK	-0.101028	-0.0737182	-0.0873731	360364768	338888512	699253280
Q2FV75_59_84	Q2FV75	SAOUHSC_02861	Methylated-DNA--protein-cysteine methyltransferase	no	GDNPEITIPLKPTGSHFQQCVWNELR	-0.0266808	-0.147712	-0.0871963	1012042686	948335808	1960378494
Q2FXY7_367_386	Q2FXY7	lepA	Elongation factor 4	no	EFGIELIATAPSVIYQCVLR	-0.0339708	-0.13994	-0.0869556	2760095882	2600262884	5360358766
Q2G2T1_265_278	Q2G2T1	SAOUHSC_01973	Uncharacterized protein	no	EAEILCYIDNIDAR	0.0321733	-0.205869	-0.0868479	1081763880	1017896264	2099660144
Q2G2W8_63_83	Q2G2W8	SAOUHSC_00456	Initiation-control protein YabA	no	KPLPSKDNLAILYGEGFHICK	-0.00920899	-0.164452	-0.0868307	303108288	286630240	589738528
Q2FZ39_273_282	Q2FZ39	SAOUHSC_01214	Ribosome biogenesis GTPase A	yes	IGNYCFDIFK	-0.0138024	-0.159722	-0.0867621	12670430	11813906	24484336
Q2FXK7_86_107	Q2FXK7	SAOUHSC_01828	GAF domain protein	no	RTQIVADVHQFEGHIACDANSK	-0.00943781	-0.163771	-0.0866046	326042792	308505624	634548416
Q2FZD2_15_33	Q2FZD2	trxA	Thioredoxin	yes	VESGVQLVDFWATWCGPCK	0.0423806	-0.21503	-0.0863245	3652260010	3416669182	7068929192
Q2FXQ7_13_25	Q2FXQ7	clpX	ATP-dependent Clp protease ATP-binding subunit ClpX	no	CSFCGKDQDQVKK	0.0391665	-0.211562	-0.0861975	203497686	257177444	395645358
Q2FV16_371_378	Q2FV16	mqo	Probable malate:quinone oxidoreductase	no	EGCMNHLR	-0.0911178	-0.0802169	-0.0856674	614435344	576970624	1191405968
Q2FX00_82_102	Q2FX00	SAOUHSC_02106	Uncharacterized protein	yes	EAIEDGMPGLTICGGYQFLGK	-0.0625788	-0.108709	-0.085644	134319892	1.26418e+08	2.60738e+08
Q2FYZ9_84_97	Q2FYZ9	mutS	DNA mismatch repair protein MutS	no	VAICEQMEDPKQTK	-0.0303616	-0.140782	-0.0855718	459310016	432789568	892099584
Q2FY08_413_438	Q2FY08	glyQS	Glycine--tRNA ligase	yes	RQDEIGTPYCVTFDFDSLEDNQVTVR	0.0123875	-0.183394	-0.0855033	4332614400	4073636160	8406250560
Q2G2L2_79_99	Q2G2L2	SAOUHSC_00637	Uncharacterized protein	no	AHIDLDFPISVEQVILSGCYK	0.0305454	-0.201173	-0.0853136	2202051644	2075069660	4277121304
Q2FVQ5_41_69	Q2FVQ5	mqo	Probable malate:quinone oxidoreductase	no	LAQPGEESSNVWNNAGTGHSALCELNYTK	0.0154224	-0.186043	-0.0853101	36337113426	34174141210	70511254636
Q2FWH3_190_197	Q2FWH3	ddl	D-alanine--D-alanine ligase	yes	CNNEAELK	0.00881578	-0.178789	-0.0849866	2561811428	2420620796	4982432224
Q2G089_202_233	Q2G089	SAOUHSC_00731	ABC transporter domain protein	no	LGDKICLLNEGHIEQIDTPEGFKNNPQSEFVK	-0.0898571	-0.0799757	-0.0849164	907817936	855925000	1763742936
Q2G2X0_42_63	Q2G2X0	SAOUHSC_00457	Uncharacterized protein	no	TKDIVLDLCSGNGVIPLLLFAK	0.092366	-0.26204	-0.0848368	45007680	42470804	87478484
Q2G0S2_161_185	Q2G0S2	prs	Ribose-phosphate pyrophosphokinase	yes	HFKDDPNINPEECVVVSPDHGGVTR	-0.0136792	-0.155198	-0.0844386	124118659032	117179323470	241019433574
Q2FZ82_122_136	Q2FZ82	ileS	Isoleucine--tRNA ligase	yes	EKCKEFALEQIELQK	0.102073	-0.270842	-0.0843846	726989408	689576528	1416565936
Q2G203_24_39	Q2G203	SAOUHSC_00938	UPF0413 protein SAOUHSC_00938	no	IEIYSFFDPFSSDCFK	-0.0240175	-0.144389	-0.0842032	4.64836e+08	409888905	8.45505e+08
Q2FZ70_31_38	Q2FZ70	pyrE	Orotate phosphoribosyltransferase	no	SPIYCDNR	-0.00540296	-0.162861	-0.084132	1140938950	1077302242	2218241192
Q2G0B1_9_20	Q2G0B1	mgrA	HTH-type transcriptional regulator MgrA	no	EQLCFSLYNAQR	-0.0173668	-0.149828	-0.0835972	7450369504	7034769246	14485138750
Q2FY08_315_337	Q2FY08	glyQS	Glycine--tRNA ligase	yes	YHDPETNEKYIPYCIEPSLGADR	-0.0211302	-0.146037	-0.0835835	1059075156	1049974216	2064318812
Q2G0Y6_345_373	Q2G0Y6	guaA	GMP synthase [glutamine-hydrolyzing]	yes	SHHNVGGLPEDMEFELIEPINTLFKDEVR	0.0476985	-0.214118	-0.0832096	729708712	692195976	1421904688
P0A0K3_97_120	P0A0K3	SAOUHSC_02013	Uncharacterized protein SAOUHSC_02013	no	NDVPTFAICHGPQILIDTDDLKGR	0.0114744	-0.176753	-0.0826391	17370465490	16418645870	33789111360
Q2FZW6_71_86	Q2FZW6	dltA	D-alanine--D-alanyl carrier protein ligase	yes	AGCGYVPVDTSIPEDR	0.0037272	-0.168984	-0.0826282	3574105426	3234672758	6808778184
Q2G295_206_227	Q2G295	SAOUHSC_01850	Catabolite control protein A	no	NGLQLGDTLNCSGAESYKEGVK	-0.0831282	-0.0806773	-0.0819028	3131183262	2960725038	6091908300
Q2FZ23_234_259	Q2FZ23	tsf	Elongation factor Ts	yes	KYLQEICAVDQDFVKNPDVTVEAFLK	0.0131954	-0.17651	-0.0816571	1706600398	1634412492	3291485346
Q2FV86_402_422	Q2FV86	SAOUHSC_02849	Pyruvate oxidase, putative	no	FIISSWLGTMGCGLPGAIASK	0.00554379	-0.168791	-0.0816237	2824752650	2721227677	5545980327
Q2G0L0_32_47	Q2G0L0	SAOUHSC_00550	Uncharacterized protein	no	GIPVTYACLTLGQMGR	-0.0605018	-0.102354	-0.0814278	53796882	50772988	104569870
Q2G0B1_2_20	Q2G0B1	mgrA	HTH-type transcriptional regulator MgrA	no	SDQHNLKEQLCFSLYNAQR	0.0133449	-0.176086	-0.0813708	29330240958	27985510364	57098104170
Q2FVV9_575_601	Q2FVV9	SAOUHSC_02582	Putative formate dehydrogenase SAOUHSC_02582	no	RPGTGAYPLRGHNNVQGCSDMGSMPDK	-0.0637676	-0.0982007	-0.0809842	162708372	153816258	316524630
Q2G0M8_125_143	Q2G0M8	SAOUHSC_00532	Uncharacterized protein	no	NDAILSDELNHASIIDGCR	0.106204	-0.267833	-0.0808145	2758395926	2619516994	5377912920
Q2FZ04_180_204	Q2FZ04	SAOUHSC_01267	Uncharacterized protein	no	LIEDAINHDGFSFVNVFSPCVTYNK	-0.00203018	-0.159406	-0.0807182	874774180	834022142	1708796322
Q2FW29_23_33	Q2FW29	rpmJ	50S ribosomal protein L36	yes	VMVICENPKHK	-0.0732819	-0.0873309	-0.0803064	48829290	46205918	95035208
Q2G2C1_335_346	Q2G2C1	SAOUHSC_01064	Pyruvate carboxylase	no	DITTLGYAIQCR	0.00442112	-0.165	-0.0802895	1633429154	1542143920	3175573074
Q2G2Q3_31_55	Q2G2Q3	truB	tRNA pseudouridine synthase B	no	KIGHTGTLDPEVAGVLPVCIGNATR	0.124421	-0.28496	-0.0802695	1074295696	943591088	2017886784
Q2FZZ2_207_218	Q2FZZ2	metN2	Methionine import ATP-binding protein MetN 2	no	ICDEVAVMESGK	-0.0911511	-0.0692711	-0.0802111	567257848	536740272	1103998120
Q2G2J2_164_178	Q2G2J2	ssaA2	Staphylococcal secretory antigen ssaA2	yes	NLYTSGQCTYYVFDR	-0.0041893	-0.155923	-0.0800563	1469643678	1346190812	2815834490
Q2FVV9_585_601	Q2FVV9	SAOUHSC_02582	Putative formate dehydrogenase SAOUHSC_02582	no	GHNNVQGCSDMGSMPDK	0.0925234	-0.252538	-0.0800072	1117047156	1054218777	2171265933
Q2FVW3_164_173	Q2FVW3	SAOUHSC_02579	Uncharacterized protein	no	VLYQGYTCFR	0.00204839	-0.161835	-0.0798934	989076896	933647736	1922724632
Q2FZV6_281_298	Q2FZV6	SAOUHSC_00879	Probable cytosol aminopeptidase	no	FDMCGAANVVGIIEAASR	-0.0359794	-0.123289	-0.0796343	1395779480	1319256098	2715035578
Q2FUW7_270_287	Q2FUW7	gtf1	Glycosyltransferase Gtf1	no	YIDFFITATDIQNHMVCR	0.0216881	-0.180929	-0.0796205	40114455	39117540	79231995
Q2FYR0_3_16	Q2FYR0	SAOUHSC_01375	Uncharacterized protein	no	FVFDIDGTLCFDGR	-0.124185	-0.0348144	-0.0794997	137567124	131649664	269216788
Q2G0R8_1157_1163	Q2G0R8	mfd	Transcription-repair-coupling factor	no	CIEESMR	0.111621	-0.270197	-0.0792878	130536128	123912568	254448696
Q2G2M3_205_215	Q2G2M3	SAOUHSC_00513	Uncharacterized protein	no	LVSDKCDFYIK	-0.0120537	-0.146147	-0.0791003	1260701088	1195323810	2456024898
Q2FY66_5_24	Q2FY66	zwf	Glucose-6-phosphate 1-dehydrogenase	yes	NKHIPCLITIFGATGDLSHR	0.0224818	-0.180257	-0.0788876	3515373242	3319351706	6834724948
Q2G1D8_679_702	Q2G1D8	pflB	Formate acetyltransferase	no	NLTSMLDGYAMQCGHHLNINVFNR	-0.0260541	-0.13161	-0.0788323	6416371708	6081826854	12498198562
Q2G0R8_643_652	Q2G0R8	mfd	Transcription-repair-coupling factor	no	LLCGDVGYGK	0.0349062	-0.192484	-0.078789	715938080	677602592	1393540672
Q2FZG9_181_209	Q2FZG9	rnj1	Ribonuclease J 1	yes	MAQLGEEGVLCLLSDSTNSLVPDFTLSER	-0.0274412	-0.129749	-0.0785949	8993367295	8599433974	17592801269
Q2FZ31_219_234	Q2FZ31	trmFO	Methylenetetrahydrofolate--tRNA-(uracil-5-)-methyltransferase TrmFO	no	EKYFEGCMPFEVMAER	-0.00274961	-0.154307	-0.0785284	1257832286	1157682490	2379010100
Q2G0S8_144_150	Q2G0S8	SAOUHSC_00466	Putative 4-diphosphocytidyl-2-C-methyl-D-erythritol kinase	no	TALCTGR	0.0472099	-0.203935	-0.0783627	567535984	537105304	1104641288
Q2G1W0_167_175	Q2G1W0	SAOUHSC_02574	Uncharacterized protein	no	SCLNDCYDK	-0.0172373	-0.139174	-0.0782057	1205499616	1139792992	2345292608
Q2G0N5_44_50	Q2G0N5	rpoC	DNA-directed RNA polymerase subunit beta'	yes	DGLFCER	-0.0637921	-0.0924074	-0.0780997	332141600	314631568	646773168
Q2FXU7_216_245	Q2FXU7	SAOUHSC_01735	Uncharacterized protein	no	KGQMPPSSNAFVPSVVGLICASYVVNDVLK	0.036224	-0.191876	-0.0778258	492364322	466298772	958663094
Q2FXN3_107_127	Q2FXN3	SAOUHSC_01802	Uncharacterized protein	no	CAVSSLSDMYSGIVAAVGSLK	0.0364809	-0.192023	-0.0777708	1681788290	1593388024	3275176314
Q2FV10_167_191	Q2FV10	SAOUHSC_02933	Betaine aldehyde dehydrogenase	no	IAPALATGCSLVMKPSEITPLTTIR	-0.0251675	-0.130264	-0.0777159	432845124	410567479	843412603
Q2G1K2_87_108	Q2G1K2	SAOUHSC_00120	UDP-N-acetylglucosamine 2-epimerase	no	EQPDALLILGDTNSCLAAVSAK	0.00137851	-0.155962	-0.0772919	3175682628	3001267262	6176949890
Q2FXX2_212_235	Q2FXX2	SAOUHSC_01708	UPF0271 protein SAOUHSC_01708	no	EVTLQADTICVHGDGEHALLFVSK	-0.0600303	-0.0943074	-0.0771688	3795680404	3599048290	7394728694
Q2G0B7_161_185	Q2G0B7	SAOUHSC_00688	Cytokinin riboside 5'-monophosphate phosphoribohydrolase	no	ALAPLCDTKESLIESILNFKPLGTR	0.0212073	-0.17513	-0.0769612	7775501550	7235611210	15011112760
Q2FXX2_74_99	Q2FXX2	SAOUHSC_01708	UPF0271 protein SAOUHSC_01708	no	RNIDISNDEIYNLMIYQLGALQGFCR	-0.016316	-0.137108	-0.0767119	609914262	578648918	1188563180
P47768_616_635	P47768	rpoB	DNA-directed RNA polymerase subunit beta	yes	QVVSAATACIPFLENDDSNR	-0.0116536	-0.141234	-0.076444	1167724156	1105508874	2273233030
Q2FZL8_361_387	Q2FZL8	SAOUHSC_00982	Uncharacterized protein	no	AQATLFAGCGIVKDSDPDSELAETNLK	-0.0233801	-0.129189	-0.0762846	526828848	510105048	1036933896
Q2G1G4_258_274	Q2G1G4	SAOUHSC_00160	Uncharacterized protein	no	FVALNYHAILDCITQSK	0.0714675	-0.223947	-0.0762397	2075450356	1951132594	4026582950
Q2FVV6_106_114	Q2FVV6	SAOUHSC_02585	Uncharacterized protein	no	QCLSLPQTR	0.0628211	-0.215181	-0.0761797	1218557904	1179159776	2397717680
Q2FWE6_31_46	Q2FWE6	upp	Uracil phosphoribosyltransferase	no	ELVDEVGMLMAYEVTR	0.0257425	-0.178088	-0.0761729	181221560	170247824	351469384
Q2FZW0_264_295	Q2FZW0	SAOUHSC_00875	Uncharacterized protein	no	NVYVVGDCADLPHAPSAQLAEVQGDQIADVLK	0.0329716	-0.18528	-0.0761543	356486880	343480272	699967152
Q2FZ58_147_163	Q2FZ58	SAOUHSC_01193	Uncharacterized protein SAOUHSC_01193	no	ANNTEDCIELMEYIIVK	0.0196654	-0.171911	-0.0761228	1006893426	953007170	1959900596
Q2FXX1_207_232	Q2FXX1	SAOUHSC_01709	Acetyl-CoA carboxylase, biotin carboxylase, putative	no	HVEVQVMGDGQDNYVHLGERDCSVQR	0.0599898	-0.212186	-0.0760979	2668988780	2536542568	5205531348
Q2FWN8_241_264	Q2FWN8	SAOUHSC_02244	Uncharacterized protein	no	EISEEDANYASGLTAVCSIINGGK	-0.0508665	-0.10083	-0.0758484	1162157475	1087395682	2249553157
Q2G098_319_343	Q2G098	SAOUHSC_00723	Uncharacterized protein	no	GIYCGAIGLLLPTEDDKMIFNIPIR	0.0139752	-0.165456	-0.0757403	72043346	67754139	139797485
Q2G0T3_80_96	Q2G0T3	recR	Recombination protein RecR	no	SVICVVEDDKDVIAMEK	-0.106729	-0.0445454	-0.0756374	284513840	269991904	554505744
Q2G115_299_316	Q2G115	ychF	Ribosome-binding ATPase YchF	no	QGMTAPQCAGIIHTDFER	-0.0335263	-0.117469	-0.0754978	4553558056	4323302680	8876860736
Q2FZ58_350_372	Q2FZ58	SAOUHSC_01193	Uncharacterized protein SAOUHSC_01193	no	SMGATHIISGGQTMNPSTEDIVK	-0.0560489	-0.0940899	-0.0750694	126868620	120463956	247332576
Q2FVI3_169_187	Q2FVI3	SAOUHSC_02727	Uncharacterized protein	no	KCIYVQPHSYTIENQQQNK	0.0292908	-0.178384	-0.0745465	391197616	370145360	761342976
Q2FYS9_432_460	Q2FYS9	SAOUHSC_01347	Aconitate hydratase	no	TGDIAIAAITSCTNTSNPYVMLGAGLVAK	0.0414185	-0.190351	-0.0744661	15592696842	14815607338	30408304180
Q2FXH0_44_67	Q2FXH0	SAOUHSC_01877	Uncharacterized protein	no	DGTVAHGGCTFCSAAGSGDFAGNR	-0.123576	-0.0250186	-0.0742972	71504112	68763908	140268020
Q2FV63_2_17	Q2FV63	copZ	Copper chaperone CopZ	no	SQEILNVEGMSCGHCK	0.0433129	-0.191753	-0.0742202	4329659554	4113457904	8443117458
Q2FWW3_403_422	Q2FWW3	SAOUHSC_02158	Uncharacterized protein	no	IAFSCVEKEDIPHVFDSIAK	-0.00686012	-0.14086	-0.07386	22549810195	21946078888	44419816036
Q2FZC8_40_56	Q2FZC8	SAOUHSC_01104	Succinate dehydrogenase, flavoprotein chain TC0881, putative	no	SHSVCAQGGINGAVNTK	0.0486593	-0.196194	-0.0737673	418842400	397918532	816760932
Q2FX05_5_21	Q2FX05	map	Methionine aminopeptidase	yes	TEEELQALKEIGYICAK	-0.0607021	-0.086736	-0.0737191	1641443624	1560045872	3201489496
Q2FWD6_218_230	Q2FWD6	SAOUHSC_02363	Putative aldehyde dehydrogenase SAOUHSC_02363	no	MMSFTGSGPTGSK	0.2515	-0.398871	-0.0736857	83584732	80343596	163928328
[truncated: 761 more rows]

## Sheet: SA IA-alkyne 1 mM 1-1 MQ
Identifier	UniProt code	Gene name	Name	Essential?	Peptide Sequence	Modified Peptide	Modified residue	Log2 Ratio HL replicate 1	Log2 Ratio HL replicate 2	Log2 Ratio HL
[truncated: 1,256 more rows]

[truncated: 118 more sheets: SA IA-alkyne 1 mM 1-1 pFind 3, SA IA-alkyne 1 mM 4-1, SA IA-alkyne 1 mM 4-1 MQ, SA IA-alkyne 1 mM 4-1 pFind 3, SA IA-alkyne, SA IA-alkyne 1 mM, SA IA-alkyne in situ, HS IA-alkyne, SA CA-alkyne, SA BMK-alkyne, SA PFPSA-alkyne, SA BrBT-alkyne, SA MSBT-alkyne, SA MST-alkyne, SA MSOD-alkyne, SA EBX1-alkyne exp, SA EBX1-alkyne VI, SA EBX1-alkyne VBX, SA EBX2-alkyne, SA EBX2-alkyne in situ …]
