# Supplementary material for: Profiling the proteome-wide selectivity of diverse electrophiles
Source: Nat Chem. 2025 Oct 30;17(11):1712–21. doi: 10.1038/s41557-025-01902-z (PMC12580327; doi:10.1038/s41557-025-01902-z)
Supplement: Supplementary file 8 — Numerical data to reproduce the plots in Fig. 2. [file 41557_2025_1902_MOESM8_ESM.xlsx]

## Sheet: panel b
Mass shift (Da)	# of PSMs
618.358	5251
1.00335	4981
624.366	4323
2.00671	3794
646.353	2317
652.361	1964
3.01006	962
619.345	793
675.38	715
0	453
681.387	395
627.361	364
-49.028	326
755.442	311
-57.0215	273
634.354	255
647.338	232
640.358	199
649.374	179
601.334	155
649.329	142
703.376	138
693.382	130
762.453	128
654.346	127
789.445	111
699.384	107
0.0308	102
653.344	96
650.35	92
619.389	91
783.44	89
645.374	86
709.382	84
-48.006	83
635.337	83
622.338	83
662.349	80
663.369	79
761.45	79
564.342	73
226.078	70
642.322	69
28.9902	64
762.47	63
655.383	62
608.342	56
-134.089	55
496.272	52
628.345	51
490.263	51
672.272	50
616.343	47
678.281	45
668.359	45
623.358	45
269.119	43
756.432	41
2.0216	40
677.362	40
493.323	38
641.349	37
685.392	35
39.9924	34
462.259	33
670.352	33
53.0132	32
256.164	31
690.345	31
78.0764	29
648.397	29
631.33	29
669.374	28
784.431	28
639.385	27
-39.0118	27
646.327	27
764.449	26
649.385	25
140.065	25
635.383	24
362.168	24
12.9792	24
763.445	23
685.351	23
675.356	23
0.0506	23
677.403	22
643.355	22
749.398	22
711.375	21
710.4	20
72.0736	20
623.197	20
361.223	19
255.093	19
654.323	19
57.0215	19
468.266	19
246.116	19
263.163	19
225.155	18
555.298	18
792.419	18
105.127	18
643.343	18
833.384	17
227.141	17
86.0998	17
178.048	17
243.078	17
217.158	16
620.408	16
565.361	15
-135.871	15
791.417	14
168.06	14
630.328	14
289.168	13
607.356	13
91.0172	13
368.176	13
490.251	12
524.267	12
622.327	12
-42.9076	11
735.387	11
628.406	11
855.372	11
895.538	11
15.9949	10
894.541	10
678.262	10
205.097	10
123.083	9
50.081	9
883.545	9
672.261	9
764.474	9
697.377	9
-146.064	9
492.255	8
776.436	8
655.396	8
706.396	8
31.0784	8
666.344	8
696.421	8
117.033	8
746.455	8
243.14	7
833.546	7
794.425	7
29.9742	7
177.058	7
624.48	7
620.229	7
-117.01	7
212.073	7
43.0058	7
653.269	7
861.376	6
592.337	6
901.553	6
220.131	6
680.426	6
-95.9796	6
648.288	6
-47.9106	6
-49.921	6
183.107	6
753.44	6
218.12	5
203.113	5
626.422	5
619.219	5
151.098	5
694.384	5
235.116	5
261.07	5
367.228	5
422.237	5
647.261	5
219.147	4
592.393	4
-14.9064	4
995.601	4
691.37	4
63.072	4
654.312	4
761.404	4
184.072	4
652.498	4
941.584	4
312.14	4
402.2	4
619.203	4
174.13	4
162.136	4
626.439	4
147.134	3
123.038	3
648.27	3
306.13	3
620.248	3
12.0216	3
395.225	3
491.239	3
-5.9578	3
730.427	3
820.49	3
135.079	3
646.458	3
759.304	3
264.194	3
188.112	3
653.232	3
487.307	3
643.465	3
830.388	3
108.291	2
-94.0196	2
58.043	2
231.11	2
267.02	2
37.1194	2
281.222	2
-10.8636	2
147.068	2
138.112	2
-112.028	2
35.0552	2
69.0688	2
179.091	2

## Sheet: panel c
Description of experiment
Probe	IA-alkyne
Concentration	1 mM
Proteome	S. aureus SH1000
Amino acid selectivity
# of localised sites	1056
% of all localised sites
A	0.284091
C	89.2045
D+E	0.568182
F	0.189394
G	0.189394
H	1.89394
I	0
K	0.189394
L	0.189394
M	4.82955
N+Q	0.284091
P	0.189394
R	0.094697
S+T	0.568182
V	0.094697
W	0.094697
Y	0.189394
C-terminal	0.284091
N-terminal	0.662879

## Sheet: panel d 1_to_1
Identifier	UniProt code	Gene name	Name	Essential?	Peptide Sequence	Modified Peptide	Modified residue	Log2 Ratio HL replicate 1	Log2 Ratio HL replicate 2	Log2 Ratio HL	Total Light Intensity	Total Heavy Intensity	Total Intensity
Q2G1G7_C103	Q2G1G7	SAOUHSC_00156	Uncharacterized protein	no	CCLNASIISR	CC*LNASIISR	C	-2.9539	-1.01149	-1.98269	177007048	52590095	229597143
Q2FWC7_C246	Q2FWC7	coaW	Type II pantothenate kinase	yes	GCKPYYVENGAFSGAIGALYLEK	GC*KPYYVENGAFSGAIGALYLEK	C	-1.19118	-1.15914	-1.17516	305573968	192162600	441920856
Q2FVI7_C196	Q2FVI7	SAOUHSC_02723	Glycerate kinase, putative	no	VACDVSNPLLGENGATYIYGPQK	VAC*DVSNPLLGENGATYIYGPQK	C	-0.634466	-1.3261	-0.980285	485703208	51410220	149206132
Q2G0W6_C69	Q2G0W6	SAOUHSC_00408	Uncharacterized protein	no	VLIEQMAQHCEAFK	VLIEQMAQHC*EAFK	C	-0.786608	-1.04155	-0.914078	787078512	413018824	1200097336
Q2FUQ4_C74	Q2FUQ4	rsmG	Ribosomal RNA small subunit methyltransferase G	no	HFYDSIAPSFYFDFNQPISICDVGAGAGFPSIPLK	HFYDSIAPSFYFDFNQPISIC*DVGAGAGFPSIPLK	C	-1.09163	-0.664619	-0.878126	109214216	55851331	165065547
Q2FZ37_C193	Q2FZ37	sucC	Succinate--CoA ligase [ADP-forming] subunit beta	yes	DCSIVEINPLVTTADGDVLALDAK	DC*SIVEINPLVTTADGDVLALDAK	C	-1.0443	-0.57764	-0.810969	1971580098	1.31991e+09	3.29149e+09
Q2G240_C33	Q2G240	SAOUHSC_00706	Uncharacterized protein	no	TGCSASTIR	TGC*SASTIR	C	-0.945648	-0.648735	-0.797191	54099584	31350578	85450162
Q2FXZ8_C191	Q2FXZ8	SAOUHSC_01677	Uncharacterized protein	no	TAQTVTDLRPAGIIFCENER	TAQTVTDLRPAGIIFC*ENER	C	-0.707373	-0.851459	-0.779416	862731166	513708280	1376439446
O50581_C585	O50581	recG	ATP-dependent DNA helicase RecG	no	SDQQSYCVLIASPK	SDQQSYC*VLIASPK	C	-1.01704	-0.455608	-0.736326	176968368	86883656	226708928
Q2G0U3_C264	Q2G0U3	SAOUHSC_00434	Transcriptional regulator, lysR family, putative	no	TICAITKEPYTK	TIC*AITKEPYTK	C	-0.608764	-0.843487	-0.726126	88665736	53432314	142098050
Q2G292_C147	Q2G292	SAOUHSC_01849	Uncharacterized protein	no	ASGFCIYNDIAITAQYLAK	ASGFC*IYNDIAITAQYLAK	C	-1.22301	-0.209267	-0.716137	364738395	251090238	598061433
Q2FWM2_C42	Q2FWM2	SAOUHSC_02267	Fructokinase, putative	no	QIGGAPCNVACTVQK	QIGGAPCNVAC*TVQK	C	-0.791747	-0.627014	-0.709381	248862840	151783448	400646288
Q2G1M9_C397	Q2G1M9	SAOUHSC_00079	Uncharacterized protein	no	LSQVIEQSGLAPEAWLECYLNR	LSQVIEQSGLAPEAWLEC*YLNR	C	-0.654508	-0.692434	-0.673471	61083734	50773677	99306841
O05154_C10	O05154	tagX	Putative glycosyltransferase TagX	no	FTIIIPTCNNEATIR	FTIIIPTC*NNEATIR	C	-0.313751	-0.97632	-0.645035	275145088	202601268	477746356
Q2G280_C49	Q2G280	SAOUHSC_01999	Uncharacterized protein	no	DNTPTCTTEACDFRDNLEMFNDLDVAVYGISGDSK	DNTPTCTTEAC*DFRDNLEMFNDLDVAVYGISGDSK	C	-0.508014	-0.777439	-0.642726	30188132	19087370	49275502
Q53700_C72	Q53700	cobB	NAD-dependent protein deacetylase	no	DYLEDDPEGFINFCHKR	DYLEDDPEGFINFC*HKR	C	-0.788865	-0.492976	-0.640921	123868112	80372540	204240652
Q2FXQ7_C16	Q2FXQ7	clpX	ATP-dependent Clp protease ATP-binding subunit ClpX	no	CSFCGKDQDQVK	CSFC*GKDQDQVK	C	-0.579379	-0.689877	-0.634628	300695488	257908482	493574198
Q2FUQ2_C88	Q2FUQ2	mnmE	tRNA modification GTPase MnmE	yes	EDIIEINCHGGILTINR	EDIIEINC*HGGILTINR	C	-0.46224	-0.800539	-0.631389	712089384	399971524	1005928348
Q2G2S7_C7	Q2G2S7	SAOUHSC_01975	Uncharacterized protein	no	VKFIHCSDLHLDSPFK	VKFIHC*SDLHLDSPFK	C	-0.261241	-0.997573	-0.629407	140528220	91620248	232148468
Q2FXM9_C266	Q2FXM9	pyk	Pyruvate kinase	yes	QCNKLGKPVITATQMLDSMQR	QC*NKLGKPVITATQMLDSMQR	C	-0.650819	-0.586862	-0.61884	254838760	165947808	420786568
Q2FWD4_C248	Q2FWD4	murA	UDP-N-acetylglucosamine 1-carboxyvinyltransferase	no	IEAGTYMCIAAACGENVILNNIVPK	IEAGTYMCIAAAC*GENVILNNIVPK	C	-0.594438	-0.635307	-0.614873	59145760	39502662	98648422
Q2FYF5_C38	Q2FYF5	SAOUHSC_01496	Cytidylate kinase	yes	GQCVILDNEDVTDFLR	GQC*VILDNEDVTDFLR	C	-0.622512	-0.599512	-0.611012	289535848	188854070	478389918
Q2FZP4_C112	Q2FZP4	prfC	Peptide chain release factor 3	no	TLMAVDSAVMVIDCAK	TLMAVDSAVMVIDC*AK	C	-0.299007	-0.879308	-0.589158	2512361764	1631633634	4143995398
Q2FZ07_C53	Q2FZ07	SAOUHSC_01264	Uncharacterized protein	no	YSTIATNCYDTAEVIK	YSTIATNC*YDTAEVIK	C	-0.37171	-0.798631	-0.585171	8944713508	6032378544	14977092052
Q2FVT8_C265	Q2FVT8	SAOUHSC_02604	Uncharacterized protein	no	AGQPVELCGTYVLLASEESSYTTGQVFGVSGGVQID	AGQPVELC*GTYVLLASEESSYTTGQVFGVSGGVQID	C	-0.216309	-0.939177	-0.577743	376157952	256024944	632182896
Q2FV66_C32	Q2FV66	SAOUHSC_02871	Uncharacterized protein	no	AKDICFELNHTRPSATNK	AKDIC*FELNHTRPSATNK	C	-1.13809	0.0172347	-0.560428	57314344	37080550	94394894
Q2G234_C131	Q2G234	SAOUHSC_02134	Nitric oxide synthase oxygenase	no	YAGYDNCGDPAEK	YAGYDNC*GDPAEK	C	-0.462591	-0.655043	-0.558817	604975669	411413835	1016389504
Q2G1K4_C89	Q2G1K4	SAOUHSC_00118	Capsular polysaccharide biosynthesis protein Cap5E, putative	no	QVPSCEFFPVEAVK	QVPSC*EFFPVEAVK	C	-0.538949	-0.572976	-0.555962	364951808	248249568	613201376
Q2FWC4_C270	Q2FWC4	SAOUHSC_02374	Aminobenzoyl-glutamate utilization protein B, putative	no	GAAIQTGCDYEFGR	GAAIQTGC*DYEFGR	C	-0.209595	-0.901244	-0.55542	174021088	119647976	293669064
Q2FWJ6_C25	Q2FWJ6	SAOUHSC_02296	Protein SprT-like	no	HCAYFNKR	HC*AYFNKR	C	-0.394115	-0.687148	-0.540631	98042528	71077985	169120513
Q2FXZ5_C82	Q2FXZ5	SAOUHSC_01680	Ribosomal RNA small subunit methyltransferase E	no	QNINTELPVDVTICSGLIK	QNINTELPVDVTIC*SGLIK	C	-0.899353	-0.175879	-0.537616	34282396	2.84094e+07	6.26918e+07
Q2FUR8_C69	Q2FUR8	SAOUHSC_03034	Uncharacterized protein	no	GGFCYELNTFFK	GGFC*YELNTFFK	C	-0.936452	-0.135665	-0.536058	121461916	103972365	225434281
Q2FYR0_C248	Q2FYR0	SAOUHSC_01375	Uncharacterized protein	no	HINNNAQAICK	HINNNAQAIC*K	C	-0.139856	-0.896745	-0.518301	146370856	119087256	265458112
Q2G1K6_C58	Q2G1K6	SAOUHSC_00116	Capsular polysaccharide synthesis enzyme Cap8C	no	SCLNHIESLEEVQALNLK	SC*LNHIESLEEVQALNLK	C	-0.366496	-0.637217	-0.501856	641195852	451696820	1092892672
Q2FX98_C87	Q2FX98	SAOUHSC_01979	Uncharacterized protein	yes	NHCAYPNHAPTSDIYWNNIETR	NHC*AYPNHAPTSDIYWNNIETR	C	-0.534955	-0.465763	-0.500359	179815560	127050720	306866280
Q2FVQ9_C4	Q2FVQ9	hssR	Heme response regulator HssR	no	VQCLVVDDDPR	VQC*LVVDDDPR	C	-0.389929	-0.605534	-0.497731	232836492	167513452	400349944
Q2FWJ9_C78	Q2FWJ9	ilvA	L-threonine dehydratase biosynthetic IlvA	no	GITCASAGNHAQGVAYTAK	GITC*ASAGNHAQGVAYTAK	C	-0.201382	-0.793086	-0.497234	51428304	35680816	87109120
Q2G0T5_C190	Q2G0T5	dnaX	DNA polymerase III subunit gamma/tau	yes	FVADAQQIECEDEALAFIAK	FVADAQQIEC*EDEALAFIAK	C	-0.395382	-0.59556	-0.495471	187773672	133283752	321057424
Q2FUV4_C147	Q2FUV4	SAOUHSC_02997	Uncharacterized protein	no	NEGVSESCHGGIK	NEGVSESC*HGGIK	C	-0.492806	-0.489301	-0.491053	325147776	232066784	557214560
Q2FYS1_C107	Q2FYS1	tyrA	Prephenate dehydrogenase	no	AMIQQHECNLLK	AMIQQHEC*NLLK	C	-0.523741	-0.452074	-0.487907	259880320	185251792	445132112
Q2FWG0_C137	Q2FWG0	tenA	Aminopyrimidine aminohydrolase	no	ENAIYTIAAMAPCPYIYAELAK	ENAIYTIAAMAPC*PYIYAELAK	C	-0.334731	-0.638866	-0.486798	96538202	72321008	168859210
Q2G0M5_C287	Q2G0M5	SAOUHSC_00535	Uncharacterized epimerase/dehydratase SAOUHSC_00535	no	QGIANSWPDSIDTSCSR	QGIANSWPDSIDTSC*SR	C	-0.553563	-0.419503	-0.486533	17105565950	12494136268	29599702218
Q2FZU5_C95	Q2FZU5	SAOUHSC_00895	Glutamate dehydrogenase	no	CGIVNLPYGGGK	C*GIVNLPYGGGK	C	-0.57307	-0.377831	-0.475451	7380202880	5330846780	12711049660
Q2G0E2_C113	Q2G0E2	SAOUHSC_00663	Uncharacterized protein	no	GIGQALLDAIMAWCLNNQIHR	GIGQALLDAIMAWC*LNNQIHR	C	-0.306504	-0.619914	-0.463209	82342140	60036496	142378636
Q2FX05_C123	Q2FX05	map	Methionine aminopeptidase	yes	VCDVATMAFENAIAK	VC*DVATMAFENAIAK	C	-0.385004	-0.535524	-0.460264	238136794	173357316	411494110
Q2FYQ9_C23	Q2FYQ9	SAOUHSC_01376	Uncharacterized protein	no	GFNYYQSECVINLK	GFNYYQSEC*VINLK	C	-0.379892	-0.537992	-0.458942	1727513814	1261259284	2988773098
Q2FXK7_C78	Q2FXK7	SAOUHSC_01828	GAF domain protein	no	GVCGTAVSER	GVC*GTAVSER	C	-0.0760761	-0.821483	-0.448779	2137301052	665323104	1588447266
Q2FYZ4_C405	Q2FYZ4	glpD	Aerobic glycerol-3-phosphate dehydrogenase	no	DYGLTFSPCNTK	DYGLTFSPC*NTK	C	-0.37651	-0.517595	-0.447052	3122849606	2288883900	5411733506
Q2G1D8_C654	Q2G1D8	pflB	Formate acetyltransferase	no	IPYDCCKDGISNTFSIVPK	IPYDCC*KDGISNTFSIVPK	C	-0.534558	-0.358708	-0.446633	882567912	436081512	1008171760
Q2FZ58_C193	Q2FZ58	SAOUHSC_01193	Uncharacterized protein SAOUHSC_01193	no	GLLCVYEGFLK	GLLC*VYEGFLK	C	-0.199271	-0.688953	-0.444112	682053632	504267172	1186320804
Q2FWX8_C61	Q2FWX8	SAOUHSC_02143	Uncharacterized protein SAOUHSC_02143	no	EGEQCGVASLK	EGEQC*GVASLK	C	-0.360046	-0.524376	-0.442211	456663380	332917924	789581304
Q2FZJ1_C148	Q2FZJ1	purQ	Phosphoribosylformylglycinamidine synthase subunit PurQ	no	VIYPVAHGEGHYYCTDEIYQQLK	VIYPVAHGEGHYYC*TDEIYQQLK	C	-0.377959	-0.499843	-0.438901	1619826274	1197877792	2817704066
Q2G2W4_C31	Q2G2W4	SAOUHSC_02631	Uncharacterized protein	no	MICAYCNINR	MIC*AYCNINR	C	-0.188353	-0.683793	-0.436073	74668502	61381027	136049529
Q2FWZ0_C191	Q2FWZ0	gatB	Aspartyl/glutamyl-tRNA(Asn/Gln) amidotransferase subunit B	yes	CDANISLRPYGQEK	C*DANISLRPYGQEK	C	-0.672934	-0.176497	-0.424716	18067646712	15900632096	33968278808
Q2FYR5_C6	Q2FYR5	trpF	N-(5'-phosphoribosyl)anthranilate isomerase	no	FCGFTSIKDVTAASQLPIDAIGFIHYEK	FC*GFTSIKDVTAASQLPIDAIGFIHYEK	C	-0.232148	-0.609855	-0.421002	39941764	30057002	69998766
Q2FWG2_C16	Q2FWG2	thiM	Hydroxyethylthiazole kinase	no	IENPLTICYTNDVVK	IENPLTIC*YTNDVVK	C	-0.35617	-0.484311	-0.420241	416023120	305963284	721986404
Q2G1Y6_C408	Q2G1Y6	SAOUHSC_01058	GTP-binding protein TypA, putative	no	VQCEVPQENAGAVIESLGAR	VQC*EVPQENAGAVIESLGAR	C	-0.235955	-0.599657	-0.417806	1200962948	894380000	2095342948
Q2G0L9_C137	Q2G0L9	tadA	tRNA-specific adenosine deaminase	no	EACSTLLTTFFK	EAC*STLLTTFFK	C	-0.0180641	-0.81677	-0.417417	64243844	55535874	119779718
Q2FY53_C111	Q2FY53	SAOUHSC_01612	2-oxoisovalerate dehydrogenase, E1 component, beta subunit, putative	no	SNNDWQCPLTIR	SNNDWQC*PLTIR	C	-0.382697	-0.449959	-0.416328	3469698564	2012719240	4700320140
Q2FYG6_C262	Q2FYG6	SAOUHSC_01486	Heptaprenyl diphosphate syntase component II, putative	no	EFEECIQIIR	EFEEC*IQIIR	C	-0.223852	-0.607609	-0.41573	725332072	551836540	1277168612
P69848_C24	P69848	moaA	GTP 3',8-cyclase	no	LSVTDRCNFR	LSVTDRC*NFR	C	-0.423958	-0.406172	-0.415065	699367200	524624304	1223991504
Q2FZ66_C127	Q2FZ66	rlmN	Probable dual-specificity RNA methyltransferase RlmN	no	HDYGNSVCVTTQVGCR	HDYGNSVCVTTQVGC*R	C	-0.307598	-0.520151	-0.413874	101129740	75586548	176716288
Q2FYY6_C291	Q2FYY6	SAOUHSC_01287	Glutamine synthetase	yes	GFTAVCNPLVNSYK	GFTAVC*NPLVNSYK	C	-0.34299	-0.480777	-0.411884	840244528	635509664	1475754192
Q2G0L1_C178	Q2G0L1	folE2	GTP cyclohydrolase FolE2	yes	ELTIEATVTTLCPCSK	ELTIEATVTTLCPC*SK	C	-0.140621	-0.676857	-0.408739	371481392	283903840	655385232
Q2G1K4_C160	Q2G1K4	SAOUHSC_00118	Capsular polysaccharide biosynthesis protein Cap5E, putative	no	SEQTLICGTR	SEQTLIC*GTR	C	-0.409837	-0.390103	-0.39997	69880064	52908700	122788764
Q2FW59_C112	Q2FW59	SAOUHSC_02458	Uncharacterized protein	no	EKDDNILCEEFSYK	EKDDNILC*EEFSYK	C	-0.617391	-0.182137	-0.399764	147369148	110144012	257513160
Q2G1U6_C10	Q2G1U6	spxA	Regulatory protein Spx	yes	MVTLFTSPSCTSCR	MVTLFTSPSC*TSCR	C	-0.407742	-0.387757	-0.39775	146345968	111099296	257445264
Q2G0S3_C379	Q2G0S3	glmU	Bifunctional protein GlmU	yes	TNIGCGTITVNYDGENK	TNIGC*GTITVNYDGENK	C	-0.216148	-0.578842	-0.397495	7836165410	8882005432	13830095322
Q2FWJ6_C101	Q2FWJ6	SAOUHSC_02296	Protein SprT-like	no	FCNSIESYQQR	FC*NSIESYQQR	C	-0.500596	-0.292104	-0.39635	80522988	61107528	141630516
Q2FXY0_C277	Q2FXY0	SAOUHSC_01700	Uncharacterized protein	yes	RPLVCFFSNDLNIHR	RPLVC*FFSNDLNIHR	C	-0.214014	-0.572591	-0.393303	1179374460	896971456	2076345916
Q2FUX5_C58	Q2FUX5	argR	Arginine repressor	no	VPIDCETWIYK	VPIDC*ETWIYK	C	-0.42234	-0.360268	-0.391304	166858852	127903626	294762478
Q2FXY3_C73	Q2FXY3	nadD	Probable nicotinate-nucleotide adenylyltransferase	yes	LTMIQMIIDELGFGDICDDEIKR	LTMIQMIIDELGFGDIC*DDEIKR	C	-0.355657	-0.415544	-0.3856	202913612	156090236	359003848
Q2G2N4_C17	Q2G2N4	glcT	Protein GlcT	no	TLNNNVVVCTNNDQEVILIGK	TLNNNVVVC*TNNDQEVILIGK	C	-0.449312	-0.319418	-0.384365	500440288	385488128	885928416
Q2G0N5_C78	Q2G0N5	rpoC	DNA-directed RNA polymerase subunit beta'	yes	CGVEVTK	C*GVEVTK	C	-0.32585	-0.441216	-0.383533	1732377600	1345071916	3077449516
Q2FZ36_C133	Q2FZ36	sucD	Succinate--CoA ligase [ADP-forming] subunit alpha	no	LVGPNCPGVITADECK	LVGPNCPGVITADEC*K	C	-0.292542	-0.470357	-0.38145	18285839006	13965349006	32251188012
Q2FY70_C3	Q2FY70	SAOUHSC_01595	Uncharacterized protein	no	MNCQSESVVR	MNC*QSESVVR	C	-0.16596	-0.596314	-0.381137	44182506	34316253	78498759
Q2G2W4_C34	Q2G2W4	SAOUHSC_02631	Uncharacterized protein	no	MICAYCNINR	MICAYC*NINR	C	-0.216196	-0.544231	-0.380213	91673344	70755384	162428728
Q2FXG9_C181	Q2FXG9	SAOUHSC_01878	Uncharacterized protein	no	NHAPFICAIEK	NHAPFIC*AIEK	C	0.0592165	-0.81023	-0.375507	110175604	84060064	194235668
P0A011_C85	P0A011	lacD	Tagatose 1,6-diphosphate aldolase	no	NKDCGLLLAYEK	NKDC*GLLLAYEK	C	-0.537701	-0.208254	-0.372978	432999232	332912928	765912160
Q2G157_C88	Q2G157	nanE	Putative N-acetylmannosamine-6-phosphate 2-epimerase	no	EVDELIESQCEVIALDATLQQRPK	EVDELIESQC*EVIALDATLQQRPK	C	-0.143315	-0.5928	-0.368058	603146224	473021648	1076167872
Q2FYZ9_C21	Q2FYZ9	mutS	DNA mismatch repair protein MutS	no	IKSEYQDCLLFFR	IKSEYQDC*LLFFR	C	-0.358778	-0.371577	-0.365177	234599688	182071672	416671360
Q2FWY3_C197	Q2FWY3	SAOUHSC_02138	Uncharacterized protein	no	NVIIEDCYFGPSELPEMGSWNR	NVIIEDC*YFGPSELPEMGSWNR	C	-0.31175	-0.410577	-0.361164	53865216	41849782	95714998
Q2G0R1_C19	Q2G0R1	SAOUHSC_00485	Hypoxanthine phosphoribosyltransferase	no	EVLLTEEDIQNICK	EVLLTEEDIQNIC*K	C	-0.410269	-0.310017	-0.360143	450644944	345640328	796285272
Q2G0S8_C196	Q2G0S8	SAOUHSC_00466	Putative 4-diphosphocytidyl-2-C-methyl-D-erythritol kinase	no	MCYEALENR	MC*YEALENR	C	-0.107237	-0.599124	-0.353181	101332296	81421408	182753704
Q2G2Q2_C93	Q2G2Q2	SAOUHSC_01249	Riboflavin biosynthesis protein	yes	ISQHDIDYCIVVNFSSR	ISQHDIDYC*IVVNFSSR	C	-0.344922	-0.353963	-0.349442	662497616	520195232	1182692848
Q2FXB7_C50	Q2FXB7	SAOUHSC_01948	ABC transporter domain protein	no	IICGILQQDSGEIK	IIC*GILQQDSGEIK	C	-0.29712	-0.397946	-0.347533	15401719340	12088414210	27490133550
Q2FYV3_C82	Q2FYV3	SAOUHSC_01321	Threonine synthase	no	IVICASTGNTSASAAAYAAR	IVIC*ASTGNTSASAAAYAAR	C	0.133339	-0.827899	-0.34728	206195682	133575340	339771022
Q2FV27_C67	Q2FV27	SAOUHSC_02912	Uncharacterized protein	no	VLCSDSFGR	VLC*SDSFGR	C	-0.501291	-0.191008	-0.34615	584433232	462014712	1046447944
Q2FWH3_C7	Q2FWH3	ddl	D-alanine--D-alanine ligase	yes	ENICIVFGGK	ENIC*IVFGGK	C	-0.363194	-0.319288	-0.341241	3989707478	3147688724	7137396202
Q2G072_C48	Q2G072	SAOUHSC_00748	Uncharacterized protein	no	STLLSAICR	STLLSAIC*R	C	-0.472021	-0.209146	-0.340583	59188546	47261184	106449730
Q2G2L3_C103	Q2G2L3	tarA	N-acetylglucosaminyldiphosphoundecaprenol N-acetyl-beta-D-mannosaminyltransferase	yes	IPGIELMDECLK	IPGIELMDEC*LK	C	-0.351346	-0.329647	-0.340496	167941090	133078301	301019391
Q2FZW2_C30	Q2FZW2	SAOUHSC_00873	Uncharacterized protein	no	DGGDCSLIDVEDGIVK	DGGDC*SLIDVEDGIVK	C	-0.234368	-0.433872	-0.33412	332411848	266645836	599057684
Q2FVS7_C100	Q2FVS7	SAOUHSC_02614	Aldose 1-epimerase, putative	no	NNGEHHLHGGCHGLDNK	NNGEHHLHGGC*HGLDNK	C	-0.179784	-0.485878	-0.332831	22105074	17515960	39621034
Q2FYQ2_C361	Q2FYQ2	SAOUHSC_01383	Uncharacterized protein	no	DTGAFCASPYFTHSYVFISWTGK	DTGAFC*ASPYFTHSYVFISWTGK	C	-0.298602	-0.363498	-0.33105	22734515	18084510	40819025
Q2G1Z3_C40	Q2G1Z3	SAOUHSC_00652	Iron compound ABC transporter, ATP-binding protein	no	VTSIIGPNGCGK	VTSIIGPNGC*GK	C	-0.143307	-0.516045	-0.329676	365621424	290672250	656293674
Q2FVZ4_C70	Q2FVZ4	femX	Lipid II:glycine glycyltransferase	yes	LPYTLCYISR	LPYTLC*YISR	C	-0.191388	-0.464762	-0.328075	455338536	363913228	819251764
Q2FX12_C13	Q2FX12	ptpA	Low molecular weight protein-tyrosine-phosphatase PtpA	no	VDVAFVCLGNICR	VDVAFVCLGNIC*R	C	-0.243682	-0.411639	-0.327661	1032067184	827986370	1860053554
P95689_C260	P95689	serS	Serine--tRNA ligase	yes	FTGQSACFR	FTGQSAC*FR	C	-0.242966	-0.409409	-0.326187	13512792060	10841202958	24326938050
Q2FYG1_C320	Q2FYG1	gpsA	Glycerol-3-phosphate dehydrogenase [NAD(P)+]	no	ECVKDLMER	EC*VKDLMER	C	-0.20428	-0.443823	-0.324052	2182875480	1742439866	3925315346
Q2FYQ9_C63	Q2FYQ9	SAOUHSC_01376	Uncharacterized protein	no	SICNCPHADGR	SICNC*PHADGR	C	-0.237118	-0.409483	-0.3233	187292210	1.46072e+08	3.33364e+08
Q2FXV0_C25	Q2FXV0	SAOUHSC_01732	Uncharacterized protein	no	KEGQGCISLK	KEGQGC*ISLK	C	-0.143932	-0.501489	-0.32271	4680434094	3771597184	8452031278
Q2G069_C126	Q2G069	murB	UDP-N-acetylenolpyruvoylglucosamine reductase	yes	DYALTGLEFACGIPGSIGGAVYMNAGAYGGEVK	DYALTGLEFAC*GIPGSIGGAVYMNAGAYGGEVK	C	-0.267093	-0.374629	-0.320861	84857932	67980964	152838896
Q2FXD0_C293	Q2FXD0	SAOUHSC_01933	Type I restriction-modification system, M subunit	no	HVYDPTCGSGSLLLR	HVYDPTC*GSGSLLLR	C	-0.272442	-0.366662	-0.319552	2676765072	2156178580	4832943652
Q2FVC2_C87	Q2FVC2	SAOUHSC_02791	Pyrophosphohydrolase, putative	yes	CTLNKELPTLTEHK	C*TLNKELPTLTEHK	C	-0.255902	-0.382364	-0.319133	115616436	92950720	208567156
Q2G1J4_C176	Q2G1J4	SAOUHSC_00128	Cap5O protein/UDP-N-acetyl-D-mannosaminuronic acid dehydrogenase	no	IIGGVTEACIEAGKR	IIGGVTEAC*IEAGKR	C	-0.227086	-0.406601	-0.316843	2108129396	1697787248	3805916644
Q2FXU8_C317	Q2FXU8	SAOUHSC_01734	Uncharacterized protein	no	IPLSQAVIELCLSPK	IPLSQAVIELC*LSPK	C	-0.272209	-0.360675	-0.316442	152963220	124056100	277019320
Q2G1H4_C147	Q2G1H4	argC	N-acetyl-gamma-glutamyl-phosphate reductase	no	LISNPGCFPTATLLALHPLISEK	LISNPGC*FPTATLLALHPLISEK	C	-0.27239	-0.359638	-0.316014	386923880	311723384	698647264
Q2G0T9_C257	Q2G0T9	SAOUHSC_00438	Alpha amylase family protein, putative	no	QTFGNTDMMTIGEMSSTTIENCIK	QTFGNTDMMTIGEMSSTTIENC*IK	C	-0.289311	-0.336377	-0.312844	60447618	48707338	109154956
Q2FUT8_C29	Q2FUT8	hisD	Histidinol dehydrogenase	no	DICQEVK	DIC*QEVK	C	-0.206367	-0.419215	-0.312791	199309392	160238864	359548256
Q2FWM1_C320	Q2FWM1	SAOUHSC_02268	Invertase	no	VLIGWMGLPEIEYPTDNEGWAHCLTIPR	VLIGWMGLPEIEYPTDNEGWAHC*LTIPR	C	-0.208901	-0.414813	-0.311857	880460392	709722036	1590182428
Q2G2P7_C503	Q2G2P7	hutH	Histidine ammonia-lyase	no	QSIYQTTACH	QSIYQTTAC*H	C	-0.332572	-0.290706	-0.311639	1299338496	1046973664	2346312160
Q2G0T5_C493	Q2G0T5	dnaX	DNA polymerase III subunit gamma/tau	yes	SSIESVVCNIVNK	SSIESVVC*NIVNK	C	-0.288823	-0.327089	-0.307956	739850000	597560672	1337410672
Q2FXI9_C1215	Q2FXI9	SAOUHSC_01857	Uncharacterized protein	no	TQTQSQDELFDDVCAFMVNEGHISTSLIQR	TQTQSQDELFDDVC*AFMVNEGHISTSLIQR	C	-0.0397553	-0.574384	-0.307069	123640884	98320224	221961108
Q2FYN6_C281	Q2FYN6	SAOUHSC_01399	Uncharacterized hydrolase SAOUHSC_01399	no	LLFNVDCEVK	LLFNVDC*EVK	C	-0.121936	-0.489463	-0.3057	390845516	319110200	709955716
Q2FZX4_C272	Q2FZX4	lipA	Lipoyl synthase	no	HCQAGPLVR	HC*QAGPLVR	C	-0.171857	-0.435652	-0.303754	909946768	735153290	1645100058
Q2G0B0_C183	Q2G0B0	SAOUHSC_00695	Uncharacterized protein	no	QLGMICASIPTYK	QLGMIC*ASIPTYK	C	-0.219757	-0.38536	-0.302559	8.967e+08	729061335	1.62576e+09
Q2G1T1_C150	Q2G1T1	SAOUHSC_00827	Uncharacterized protein	no	YCLKLDEALK	YC*LKLDEALK	C	-0.338974	-0.263151	-0.301063	168829160	136995928	305825088
Q2FY32_C105	Q2FY32	aroK	Shikimate kinase	no	NIIWLDCNIDIIYSR	NIIWLDC*NIDIIYSR	C	0.42665	-1.02836	-0.300853	81714312	73085150	154799462
Q2FYP0_C302	Q2FYP0	asd	Aspartate-semialdehyde dehydrogenase	no	DDSLENTFHVWCTSDNLLK	DDSLENTFHVWC*TSDNLLK	C	-0.1349	-0.466139	-0.30052	917722186	737419556	1655141742
Q2FYN0_C47	Q2FYN0	SAOUHSC_01405	Uncharacterized protein	no	HYQQLINQCK	HYQQLINQC*K	C	-0.136276	-0.461284	-0.29878	215644048	175985120	391629168
Q2G0L3_C214	Q2G0L3	SAOUHSC_00547	Uncharacterized protein	no	VILNEDQHQQFFDTEDELVQYFLHQLCK	VILNEDQHQQFFDTEDELVQYFLHQLC*K	C	-0.103188	-0.492587	-0.297888	41279528	33181098	74460626
Q2FYQ9_C49	Q2FYQ9	SAOUHSC_01376	Uncharacterized protein	no	CYIDMEHPR	C*YIDMEHPR	C	-0.410859	-0.182573	-0.296716	322672568	270879224	593551792
Q2G0S2_C256	Q2G0S2	prs	Ribose-phosphate pyrophosphokinase	yes	EVYACCTHPVLSGPAK	EVYACC*THPVLSGPAK	C	-0.135557	-0.455954	-0.295756	18409214936	16996302206	33251334232
Q2G037_C225	Q2G037	whiA	Putative sporulation transcription regulator WhiA	no	LVNCETANLNK	LVNC*ETANLNK	C	-0.297016	-0.287098	-0.292057	1876715440	1533076798	3409792238
Q2G0G3_C250	Q2G0G3	SAOUHSC_00606	Uncharacterized protein	no	GGEVLLNNCLK	GGEVLLNNC*LK	C	-0.142412	-0.440662	-0.291537	1557776228	1265343218	2823119446
Q2FVB2_C248	Q2FVB2	fbp	Fructose-1,6-bisphosphatase class 3	no	VCLANLLR	VC*LANLLR	C	-0.267177	-0.313733	-0.290455	369133752	301479724	670613476
Q2FXV8_C742	Q2FXV8	recD2	ATP-dependent RecD-like DNA helicase	no	LTQLCTLLK	LTQLC*TLLK	C	-0.0190805	-0.560095	-0.289588	646601384	532942384	1179543768
Q2G0Q9_C240	Q2G0Q9	hslO	33 kDa chaperonin	no	MPVQFECNCSHEK	MPVQFECNC*SHEK	C	-0.165806	-0.410421	-0.288113	50040206	41265112	91305318
Q2FV20_C110	Q2FV20	SAOUHSC_02920	2-dehydropantoate 2-reductase	no	NVCQAVVYISGQK	NVC*QAVVYISGQK	C	-0.263403	-0.310407	-0.286905	474562528	389251476	863814004
P69848_C278	P69848	moaA	GTP 3',8-cyclase	no	FYGCLFATVDGFNVK	FYGC*LFATVDGFNVK	C	-0.3283	-0.242408	-0.285354	88233068	55662586	122680086
Q2FZ36_C269	Q2FZ36	sucD	Succinate--CoA ligase [ADP-forming] subunit alpha	no	TLNSCGVK	TLNSC*GVK	C	-0.0830416	-0.48357	-0.283306	19387675260	16623038380	36010713640
Q2FYV3_C36	Q2FYV3	SAOUHSC_01321	Threonine synthase	no	LTLNEGNTPLIHCENMSK	LTLNEGNTPLIHC*ENMSK	C	-0.157766	-0.405275	-0.281521	612695160	212012992	470964728
Q2G2W9_C198	Q2G2W9	SAOUHSC_00455	Uncharacterized protein	no	ISGACGR	ISGAC*GR	C	-0.205056	-0.356201	-0.280628	769707760	634928672	1404636432
Q2G0G1_C145	Q2G0G1	adh	Alcohol dehydrogenase	no	VPEKLDPAAASSITCAGVTTYK	VPEKLDPAAASSITC*AGVTTYK	C	-0.250489	-0.309043	-0.279766	758217140	1529373926	1383117178
Q2FY19_C106	Q2FY19	fur	Ferric uptake regulation protein	no	VIDYCPIDQIK	VIDYC*PIDQIK	C	-0.114343	-0.441764	-0.278054	3423897090	2839014808	6262911898
O52582_C16	O52582	cdr	Coenzyme A disulfide reductase	no	IVVVGAVAGGATCASQIR	IVVVGAVAGGATC*ASQIR	C	-0.206918	-0.348427	-0.277673	2728661574	2255687440	4984349014
Q2G1K3_C138	Q2G1K3	SAOUHSC_00119	Capsular polysaccharide synthesis enzyme Cap8F	no	WCKPNYNSVIATFCYK	WC*KPNYNSVIATFCYK	C	-0.235885	-0.318507	-0.277196	327803248	238185936	527040096
Q2G163_C158	Q2G163	psuG	Pseudouridine-5'-phosphate glycosidase	no	TNVTVICAGAK	TNVTVIC*AGAK	C	-0.23343	-0.31912	-0.276275	340794528	280897392	621691920
Q2FYH5_C106	Q2FYH5	dinG	Probable ATP-dependent helicase DinG homolog	no	AFKDCNIQYRPK	AFKDC*NIQYRPK	C	-0.14364	-0.408651	-0.276145	103916320	86465560	190381880
Q2FV13_C18	Q2FV13	SAOUHSC_02930	Uncharacterized protein	no	SYVIEELDDCLTIQK	SYVIEELDDC*LTIQK	C	-0.257571	-0.294496	-0.276034	1800220000	1486072460	3286292460
Q2G001_C77	Q2G001	SAOUHSC_00833	Uncharacterized protein	no	FAFPNELDKQQCHYDAVTK	FAFPNELDKQQC*HYDAVTK	C	0.00777482	-0.559256	-0.275741	3938991070	3321606750	7260597820
Q2FZ72_C759	Q2FZ72	carB	Carbamoyl-phosphate synthase large chain	no	EIEVDAICDGETVIIPGIMEHIER	EIEVDAIC*DGETVIIPGIMEHIER	C	-0.11109	-0.430642	-0.270866	890185872	743362940	1633548812
Q2FXV6_C102	Q2FXV6	mnmA	tRNA-specific 2-thiouridylase MnmA	yes	TPNPDVMCNK	TPNPDVMC*NK	C	-0.187031	-0.352428	-0.26973	5541115520	4622783166	10163898686
Q2FVG8_C207	Q2FVG8	SAOUHSC_02744	Amino acid ABC transporter, ATP-binding protein, putative	no	LADKICIMSEGK	LADKIC*IMSEGK	C	-0.181984	-0.356679	-0.269331	483890326	403252930	887143256
Q2G258_C48	Q2G258	birA	Bifunctional ligase/repressor BirA	yes	KVIDQLKLEGCK	KVIDQLKLEGC*K	C	-0.100492	-0.437487	-0.26899	112561342	95959640	208520982
Q2FXF5_C89	Q2FXF5	arsC	Arsenate reductase	no	NSNLVVTLCSDADVNCPSLPTNVK	NSNLVVTLCSDADVNC*PSLPTNVK	C	0.0081474	-0.542762	-0.267307	966432336	816543664	1782976000
Q2FZ86_C101	Q2FZ86	sepF	Cell division protein SepF	yes	MCLFEPR	MC*LFEPR	C	-0.207446	-0.326226	-0.266836	3045889660	2483943240	5529832900
Q2FZL1_C30	Q2FZL1	SAOUHSC_00989	Aminotransferase	no	MNNLDDCVNLTIGQPDFPMPDVVK	MNNLDDC*VNLTIGQPDFPMPDVVK	C	-0.025691	-0.506195	-0.265943	192775024	159255880	352030904
Q2FXI5_C187	Q2FXI5	SAOUHSC_01861	Uncharacterized protein	no	YGCVLAIEILELLK	YGC*VLAIEILELLK	C	-0.0706913	-0.460584	-0.265638	35787798	29817184	65604982
Q2FZX4_C68	Q2FZX4	lipA	Lipoyl synthase	no	TATFMILGAVCTR	TATFMILGAVC*TR	C	-0.345761	-0.18363	-0.264695	545304504	445373660	990678164
Q7X2S2_C190	Q7X2S2	arcC2	Carbamate kinase 2	no	NIVIACGGGGIPVIK	NIVIAC*GGGGIPVIK	C	-0.123139	-0.402926	-0.263033	2731269836	2281650044	5012919880
Q2FXI6_C61	Q2FXI6	SAOUHSC_01860	Uncharacterized protein	no	FMDICIENGIMGIPSFLVYK	FMDIC*IENGIMGIPSFLVYK	C	-0.170823	-0.353828	-0.262326	328767558	275356821	604124379
Q2FZ30_C182	Q2FZ30	xerC	Tyrosine recombinase XerC	no	FVPFGAYCR	FVPFGAYC*R	C	-0.133096	-0.388258	-0.260677	99017092	82600456	181617548
Q2FX87_C48	Q2FX87	SAOUHSC_01990	Amino acid ABC transporter, ATP-binding protein, putative	no	CMNLLEVPTK	C*MNLLEVPTK	C	-0.311179	-0.208912	-0.260046	101154116	84810684	185964800
Q2G0T6_C46	Q2G0T6	SAOUHSC_00441	Uncharacterized protein	no	KSPCYNFELEVIAK	KSPC*YNFELEVIAK	C	-0.129225	-0.38964	-0.259433	776041536	651631424	1427672960
Q2G1J4_C92	Q2G1J4	SAOUHSC_00128	Cap5O protein/UDP-N-acetyl-D-mannosaminuronic acid dehydrogenase	no	SCDISLVMR	SC*DISLVMR	C	-0.147826	-0.370747	-0.259287	832127696	694939112	1527066808
Q2FYK4_C144	Q2FYK4	SAOUHSC_01436	UPF0403 protein SAOUHSC_01436	no	DAFDENCK	DAFDENC*K	C	-0.0905528	-0.42727	-0.258912	1377046398	1159197161	2536243559
Q2FV02_C585	Q2FV02	SAOUHSC_02942	Anaerobic ribonucleoside-triphosphate reductase, putative	no	TCGYLGNPVQRPVIK	TC*GYLGNPVQRPVIK	C	-0.254398	-0.263023	-0.258711	63855432	53365464	117220896
Q2FVE6_C63	Q2FVE6	SAOUHSC_02768	Uncharacterized protein	no	NVKGEYETVVMACTADAYYDTLQQLSLETLQSVK	NVKGEYETVVMAC*TADAYYDTLQQLSLETLQSVK	C	-0.211687	-0.305442	-0.258565	50773324	42443348	93216672
Q2G2W9_C105	Q2G2W9	SAOUHSC_00455	Uncharacterized protein	no	LVNCEYTLDK	LVNC*EYTLDK	C	-0.190072	-0.326819	-0.258445	1136689104	951184976	2087874080
Q2FVA6_C75	Q2FVA6	SAOUHSC_02827	Uncharacterized protein	no	IIASCSFAK	IIASC*SFAK	C	-0.11575	-0.401049	-0.258399	10253284100	8601648260	18854932360
Q2FWB7_C76	Q2FWB7	SAOUHSC_02381	Uncharacterized protein	no	ILAVGGNPVGTLTECLEQSIVK	ILAVGGNPVGTLTEC*LEQSIVK	C	-0.101375	-0.414855	-0.258115	33967117107	2.8004e+10	6.19712e+10
Q2FZR4_C49	Q2FZR4	SAOUHSC_00926	Oligopeptide ABC transporter, ATP-binding protein, putative	no	AIENISFDIYKGETLGLVGESGCGK	AIENISFDIYKGETLGLVGESGC*GK	C	-0.175246	-0.33981	-0.257528	136103864	186607886	247003110
Q2G0I8_C196	Q2G0I8	SAOUHSC_00577	Mevalonate kinase, putative	yes	LCEDPQYMSHVK	LC*EDPQYMSHVK	C	-0.247334	-0.266613	-0.256974	1515124758	1269695445	2784820203
Q2FW62_C189	Q2FW62	SAOUHSC_02445	Zinc-type alcohol dehydrogenase-like protein	no	QETTEWCEK	QETTEWC*EK	C	-0.162674	-0.350486	-0.25658	174973352	146424368	321397720
Q2G2Y4_C180	Q2G2Y4	SAOUHSC_01918	Uncharacterized protein	no	TSPSTETNTQQSFANCK	TSPSTETNTQQSFANC*K	C	-0.222108	-0.290924	-0.256516	62897958	52602200	115500158
Q2FXR4_C143	Q2FXR4	hemL1	Glutamate-1-semialdehyde 2,1-aminomutase 1	no	FEGCYHGHSDSLLIK	FEGC*YHGHSDSLLIK	C	-0.200315	-0.312313	-0.256314	12629071800	10589778950	23218850750
O05154_C173	O05154	tagX	Putative glycosyltransferase TagX	no	FAELQCDETLANTYNHAILVK	FAELQC*DETLANTYNHAILVK	C	-0.280337	-0.226507	-0.253422	1131840928	945611568	2077452496
Q2FWD1_C229	Q2FWD1	pyrG	CTP synthase	yes	IALFCDINK	IALFC*DINK	C	-0.136263	-0.370225	-0.253244	2284175788	1885946420	4170122208
Q2G263_C150	Q2G263	SAOUHSC_00096	Transcriptional regulator, GntR family, putative	no	QADAFCFTFIPLNVIDTFK	QADAFC*FTFIPLNVIDTFK	C	-0.148237	-0.358152	-0.253194	104643352	87684956	192328308
Q2FXD1_C350	Q2FXD1	SAOUHSC_01932	Type I restriction-modification enzyme, S subunit, EcoA family, putative	no	LTHANLCNINLK	LTHANLC*NINLK	C	-0.232732	-0.27295	-0.252841	868644612	728158712	1596803324
Q2FXM2_C426	Q2FXM2	SAOUHSC_01813	Uncharacterized protein	no	VASALVICQMFDEV	VASALVIC*QMFDEV	C	-0.189889	-0.310502	-0.250195	92013488	7.69091e+07	1.68923e+08
Q2G2G0_C133	Q2G2G0	SAOUHSC_00717	Uncharacterized protein	no	YDEVTIYCK	YDEVTIYC*K	C	-0.0807505	-0.419097	-0.249924	12394704290	10642400064	23008616124
Q2FVP8_C265	Q2FVP8	SAOUHSC_02654	Ferredoxin--NADP reductase	no	LDMHDDCR	LDMHDDC*R	C	-0.11106	-0.388474	-0.249767	2001748774	1685416434	3687165208
Q2FYK5_C216	Q2FYK5	thyA	Thymidylate synthase	yes	LSCQLYQR	LSC*QLYQR	C	-0.110955	-0.38807	-0.249513	2251877758	1897893250	4149771008
Q2FZV7_C199	Q2FZV7	SAOUHSC_00878	NADH dehydrogenase-like protein SAOUHSC_00878	no	ITCVEAAPK	ITC*VEAAPK	C	-0.144695	-0.354061	-0.249378	28979222090	24439395234	53418617324
Q2FXZ3_C152	Q2FXZ3	dnaJ	Chaperone protein DnaJ	yes	KDVTCETCHGDGAKPGTSK	KDVTCETC*HGDGAKPGTSK	C	-0.249711	-0.248783	-0.249247	14425966	1.21372e+07	2.65632e+07
Q2FUX7_C210	Q2FUX7	arcA	Arginine deiminase	no	DANIPIWLDRDCPFNIEGGDELVLSK	DANIPIWLDRDC*PFNIEGGDELVLSK	C	-0.130555	-0.366843	-0.248699	1406810858	1232548902	2570146680
Q2FV28_C129	Q2FV28	queH	Epoxyqueuosine reductase QueH	no	CTACFEMR	C*TACFEMR	C	-0.158386	-0.337888	-0.248137	105080196	88430424	193510620
Q2FY22_C12	Q2FY22	rpmG2	50S ribosomal protein L33 2	no	VNVTLACTECGDR	VNVTLACTEC*GDR	C	-0.120091	-0.375841	-0.247966	749687352	877698879	1408674247
Q2FZC6_C143	Q2FZC6	murI	Glutamate racemase	yes	INPHVEVHGVACPGFVPLVEQMR	INPHVEVHGVAC*PGFVPLVEQMR	C	-0.198835	-0.296905	-0.24787	6693346972	5627385956	12320732928
P69848_C28	P69848	moaA	GTP 3',8-cyclase	no	CDYCMPK	C*DYCMPK	C	-0.154769	-0.340005	-0.247387	79038436	68525374	147563810
Q2FYN4_C66	Q2FYN4	lysA	Diaminopimelate decarboxylase	no	AFTCIQMVK	AFTC*IQMVK	C	-0.16201	-0.327388	-0.244699	432523968	364814496	797338464
Q2G1C0_C196	Q2G1C0	tarI	Ribitol-5-phosphate cytidylyltransferase 1	yes	SILSDACK	SILSDAC*K	C	-0.16722	-0.321074	-0.244147	41100268600	34666223600	75766492200
Q2FXP9_C148	Q2FXP9	infC	Translation initiation factor IF-3	yes	YADECKDIATVEQKPK	YADEC*KDIATVEQKPK	C	-0.175434	-0.312852	-0.244143	1101567224	733566784	1602257568
Q2FWP1_C191	Q2FWP1	hlb	Phospholipase C	no	CGAGHDR	C*GAGHDR	C	-0.154008	-0.329647	-0.241827	1038622759	8.8019e+08	1.91881e+09
Q2G0M9_C348	Q2G0M9	SAOUHSC_00531	Uncharacterized protein	no	VRPGAFFLTGCGNESK	VRPGAFFLTGC*GNESK	C	-0.112452	-0.370454	-0.241453	777478976	666057928	1443536904
Q2FZX9_C116	Q2FZX9	SAOUHSC_00855	Probable nitronate monooxygenase	no	CHIDTIIKK	C*HIDTIIKK	C	-0.0749724	-0.407823	-0.241398	171329816	145953184	317283000
Q2G2W9_C166	Q2G2W9	SAOUHSC_00455	Uncharacterized protein	no	SLCCSTFLGDFEPVSIK	SLC*CSTFLGDFEPVSIK	C	-0.347917	-0.132186	-0.240052	53908424	189275240	99250180
Q2FXH9_C155	Q2FXH9	SAOUHSC_01868	Putative dipeptidase SAOUHSC_01868	no	IHMIIGTDEESDWKCTDRYFK	IHMIIGTDEESDWKC*TDRYFK	C	-0.107255	-0.369781	-0.238518	785870576	669719632	1455590208
Q2G255_C322	Q2G255	SAOUHSC_01475	Uncharacterized protein	no	HGETGFVVDVGDCDSASDYAIR	HGETGFVVDVGDC*DSASDYAIR	C	-0.158468	-0.314894	-0.236681	1665865620	1414027780	3079893400
Q2G2R0_C7	Q2G2R0	lacB	Galactose-6-phosphate isomerase subunit LacB	no	IALGCDHIVTDTK	IALGC*DHIVTDTK	C	-0.102876	-0.370361	-0.236619	340031488	289128656	629160144
Q2G090_C45	Q2G090	SAOUHSC_00730	ATP-dependent DNA helicase RecQ	no	SICYQVPGLLLGGTTIVISPLISLMK	SIC*YQVPGLLLGGTTIVISPLISLMK	C	-0.339317	-0.132422	-0.235869	25058466	2.13242e+07	4.63827e+07
Q2FZ39_C277	Q2FZ39	SAOUHSC_01214	Ribosome biogenesis GTPase A	yes	IGNYCFDIFK	IGNYC*FDIFK	C	-0.327141	-0.144427	-0.235784	380861414	341292010	722153424
Q2G0T0_C121	Q2G0T0	rsmA	Ribosomal RNA small subunit methyltransferase A	no	EAVENHLQDCEK	EAVENHLQDC*EK	C	-0.137112	-0.332672	-0.234892	8.13619e+08	689116220	1498959364
P0A011_C107	P0A011	lacD	Tagatose 1,6-diphosphate aldolase	no	GRLPDCLVEWSAK	GRLPDC*LVEWSAK	C	-0.184627	-0.283969	-0.234298	836950448	690393978	1527344426
Q2FZS8_C397	Q2FZS8	clpB	Chaperone protein ClpB	no	AIDLVDQACATIR	AIDLVDQAC*ATIR	C	-0.141729	-0.326777	-0.234253	3078368026	2606579665	5684947691
Q2G1G7_C269	Q2G1G7	SAOUHSC_00156	Uncharacterized protein	no	QICPHSIQPQFTTQR	QIC*PHSIQPQFTTQR	C	-0.141741	-0.326285	-0.234013	16752290228	14268069814	31020360042
Q2FYS0_C275	Q2FYS0	SAOUHSC_01365	Uncharacterized protein	no	SHLVNLCK	SHLVNLC*K	C	-0.212534	-0.254676	-0.233605	175466768	149212096	324678864
Q2FVC1_C536	Q2FVC1	pgcA	Phosphoglucomutase	no	CPNFDDVAQK	C*PNFDDVAQK	C	-0.143822	-0.319585	-0.231703	1067267734	893378520	1960646254
P95689_C102	P95689	serS	Serine--tRNA ligase	yes	MTGILCR	MTGILC*R	C	-0.122296	-0.340916	-0.231606	4859061120	4132812930	8991874050
Q2G0S2_C255	Q2G0S2	prs	Ribose-phosphate pyrophosphokinase	yes	EVYACCTHPVLSGPAK	EVYAC*CTHPVLSGPAK	C	-0.0448142	-0.418119	-0.231466	2749603516	2285514378	4662625286
Q2FVW3_C186	Q2FVW3	SAOUHSC_02579	Uncharacterized protein	no	GLIDDIDLKHPDCAK	GLIDDIDLKHPDC*AK	C	-0.141289	-0.321111	-0.2312	2539994488	2093823668	4633818156
Q2G0Q2_C310	Q2G0Q2	SAOUHSC_00497	Uncharacterized protein	no	SIFPSCR	SIFPSC*R	C	-0.164098	-0.297917	-0.231007	235948944	200147728	436096672
Q9F0R1_C57	Q9F0R1	sarR	HTH-type transcriptional regulator SarR	no	CSEFKPYYLTK	C*SEFKPYYLTK	C	-0.0999434	-0.360369	-0.230156	32822290576	27994535610	60816826186
Q2G1H4_C81	Q2G1H4	argC	N-acetyl-gamma-glutamyl-phosphate reductase	no	TCIPPLVEK	TC*IPPLVEK	C	-0.188893	-0.271022	-0.229958	243632328	207539456	451171784
Q2G1D0_C379	Q2G1D0	SAOUHSC_00195	Acetyl-CoA acetyltransferase, putative	no	YGMVTMCIGVGMGAAAIFEYVR	YGMVTMC*IGVGMGAAAIFEYVR	C	-0.530128	0.0713678	-0.22938	4.78077e+08	4.91343e+08	969420092
Q2G122_C715	Q2G122	metE	5-methyltetrahydropteroyltriglutamate--homocysteine methyltransferase	no	SLFWVNPDCGLK	SLFWVNPDC*GLK	C	-0.120242	-0.335931	-0.228086	577111064	493680888	1070791952
Q2G000_C32	Q2G000	SAOUHSC_00834	Thioredoxin, putative	no	FEAGWCPDCR	FEAGWCPDC*R	C	-0.141807	-0.313895	-0.227851	350265848	299215136	649480984
Q2G1S4_C254	Q2G1S4	SAOUHSC_00018	Replicative DNA helicase	yes	MICSSGNVDSNR	MIC*SSGNVDSNR	C	-0.139654	-0.31532	-0.227487	5900817090	5043976808	10944793898
Q2FY43_C372	Q2FY43	SAOUHSC_01623	Acetyl-CoA carboxylase, biotin carboxylase	yes	IESACYTNYTIPPYYDSMVAK	IESAC*YTNYTIPPYYDSMVAK	C	-0.0593842	-0.39537	-0.227377	3840870654	3252571260	6860675770
Q2FZ14_C97	Q2FZ14	SAOUHSC_01257	Uncharacterized protein	no	DHDIDACYQLNVLQLIR	DHDIDAC*YQLNVLQLIR	C	-0.124419	-0.330073	-0.227246	17254858	1.47189e+07	3.19738e+07
Q2G0E0_C63	Q2G0E0	graR	Response regulator protein GraR	no	YDGFYWCR	YDGFYWC*R	C	-0.361684	-0.0925144	-0.227099	149623672	128487496	278111168
Q2FZ75_C86	Q2FZ75	pyrB	Aspartate carbamoyltransferase	no	GESLYDTCK	GESLYDTC*K	C	-0.522898	0.0689032	-0.226997	113800108	105793892	219594000
Q2G0N0_C82	Q2G0N0	tuf	Elongation factor Tu	yes	HYAHVDCPGHADYVK	HYAHVDC*PGHADYVK	C	-0.0521907	-0.400812	-0.226502	276034075479	225614467619	499849381092
Q2G0M6_C198	Q2G0M6	araB	Ribulokinase	no	SNCGLGFK	SNC*GLGFK	C	-0.0948537	-0.357345	-0.226099	1459721488	1250486240	2710207728
Q2G1U6_C13	Q2G1U6	spxA	Regulatory protein Spx	yes	VTLFTSPSCTSCR	VTLFTSPSCTSC*R	C	-0.105278	-0.346621	-0.225949	202499856	172530288	375030144
Q2G243_C378	Q2G243	radA	DNA repair protein RadA	no	AVDGLDCYIGEVGLTGEVR	AVDGLDC*YIGEVGLTGEVR	C	-0.152984	-0.297624	-0.225304	1102733956	942020848	2044754804
Q2G045_C77	Q2G045	hprK	HPr kinase/phosphorylase	yes	KLCRPETPAIIVTR	KLC*RPETPAIIVTR	C	-0.0515206	-0.397473	-0.224497	393070416	339227568	732297984
Q2FV40_C90	Q2FV40	SAOUHSC_02899	Uncharacterized protein	no	AIELCQK	AIELC*QK	C	-0.0444126	-0.403461	-0.223937	546375744	469764512	1016140256
Q2FZ14_C210	Q2FZ14	SAOUHSC_01257	Uncharacterized protein	no	LVLPSEVAHTCAYLYHPNAR	LVLPSEVAHTC*AYLYHPNAR	C	-0.0934943	-0.350606	-0.22205	240647488	205555120	446202608
Q2G2W9_C161	Q2G2W9	SAOUHSC_00455	Uncharacterized protein	no	LLGGIGPCGR	LLGGIGPC*GR	C	-0.0911436	-0.352457	-0.2218	1555599200	1338193792	2893792992
Q2FY22_C9	Q2FY22	rpmG2	50S ribosomal protein L33 2	no	VNVTLACTECGDR	VNVTLAC*TECGDR	C	-0.363524	-0.080007	-0.221766	696811504	590920368	1287731872
Q2FWY9_C91	Q2FWY9	gatA	Glutamyl-tRNA(Gln) amidotransferase subunit A	yes	DNIITNGLETTCASK	DNIITNGLETTC*ASK	C	-0.125914	-0.317382	-0.221648	5759499126	4931584426	10691083552
Q2G1Z8_C1254	Q2G1Z8	polC	DNA polymerase III PolC-type	yes	GLTEEMIETMKENEVPDWYLDSCLK	GLTEEMIETMKENEVPDWYLDSC*LK	C	-0.034632	-0.40849	-0.221561	155432344	143054156	298486500
Q2FYV5_C373	Q2FYV5	SAOUHSC_01319	Aspartokinase	no	QKCDVDELSIEHDLAILMIVGEGMNK	QKC*DVDELSIEHDLAILMIVGEGMNK	C	-0.254533	-0.187516	-0.221025	98203732	83475116	181678848
Q2FYZ5_C111	Q2FYZ5	glpK	Glycerol kinase	no	QTQSICSELK	QTQSIC*SELK	C	-0.139446	-0.302396	-0.220921	44578326958	38314085784	82892412742
Q2FYY6_C96	Q2FYY6	SAOUHSC_01287	Glutamine synthetase	yes	LICDVYK	LIC*DVYK	C	-0.205519	-0.235297	-0.220408	1943554862	1668399248	3611954110
Q2FZP0_C456	Q2FZP0	SAOUHSC_00960	Uncharacterized protein	no	VTMTDYCYR	VTMTDYC*YR	C	0.100432	-0.540515	-0.220041	43523928	36915950	80439878
Q2FZ72_C281	Q2FZ72	carB	Carbamoyl-phosphate synthase large chain	no	ALGIEGGCNVQLALDPHSFDYYIIEVNPR	ALGIEGGC*NVQLALDPHSFDYYIIEVNPR	C	-0.196243	-0.243072	-0.219658	1083643656	930999408	2014643064
Q2FVQ5_C78	Q2FVQ5	mqo	Probable malate:quinone oxidoreductase	no	DGTVDCSK	DGTVDC*SK	C	-0.117725	-0.318488	-0.218107	5153815778	4615476446	9769292224
Q2G2Q3_C165	Q2G2Q3	truB	tRNA pseudouridine synthase B	no	ISELDFKENECHFK	ISELDFKENEC*HFK	C	-0.116951	-0.319105	-0.218028	1535359860	1324150512	2859510372
Q2G2N9_C66	Q2G2N9	SAOUHSC_02248	Uncharacterized protein	no	IIGLSGMCK	IIGLSGMC*K	C	-0.0314136	-0.40375	-0.217582	129049060	110495540	239544600
O07325_C203	O07325	ftsA	Cell division protein FtsA	yes	ELGACVIDIGEDVTQVAFYER	ELGAC*VIDIGEDVTQVAFYER	C	-0.213381	-0.221572	-0.217476	828197653	712808579	1541006232
Q2FWD4_C376	Q2FWD4	murA	UDP-N-acetylglucosamine 1-carboxyvinyltransferase	no	AGACLIIAGLIAEGVTTIYNVK	AGAC*LIIAGLIAEGVTTIYNVK	C	-0.113996	-0.319403	-0.2167	1117613014	968570142	2086183156
Q2FZV7_C238	Q2FZV7	SAOUHSC_00878	NADH dehydrogenase-like protein SAOUHSC_00878	no	IATPIVACNEK	IATPIVAC*NEK	C	-0.201688	-0.231615	-0.216651	37825010616	32542689232	70367699848
Q2FYU7_C468	Q2FYU7	katA	Catalase	no	HCYKADPEYGK	HC*YKADPEYGK	C	-0.15571	-0.277187	-0.216448	7442357330	6411209493	13853566823
P0A0B7_C168	P0A0B7	ahpC	Alkyl hydroperoxide reductase C	no	NPGEVCPAK	NPGEVC*PAK	C	-0.0652856	-0.366777	-0.216031	151670775616	131296696744	282967472360
Q2G2L8_C61	Q2G2L8	SAOUHSC_02810	Uncharacterized protein	no	DLGCALSDIDMLLK	DLGC*ALSDIDMLLK	C	-0.0484848	-0.382773	-0.215629	63066001	54213836	117279837
Q2FYR6_C113	Q2FYR6	trpC	Indole-3-glycerol phosphate synthase	no	TTLPVLCK	TTLPVLC*K	C	-0.24633	-0.184287	-0.215309	126120514	108771373	234891887
Q2G0I6_C304	Q2G0I6	SAOUHSC_00579	Phosphomevalonate kinase	yes	LKYLCDIAEK	LKYLC*DIAEK	C	-0.138369	-0.290917	-0.214643	2740640204	2363819581	5104459785
Q2FUU3_C9	Q2FUU3	hisF	Histidine biosynthesis bifunctional protein HisIE	no	IIPCLDVK	IIPC*LDVK	C	0.0123101	-0.44066	-0.214175	232141556	186195452	418337008
Q2FWY1_C118	Q2FWY1	ppaC	Probable manganese-dependent inorganic pyrophosphatase	yes	AEPVGCTATILYK	AEPVGC*TATILYK	C	-0.0706562	-0.357538	-0.214097	10848018310	9375410940	20223429250
Q2G0S9_C14	Q2G0S9	SAOUHSC_00465	Uncharacterized protein	no	NSIDCHVGNR	NSIDC*HVGNR	C	-0.173033	-0.254382	-0.213708	1514815308	1339585098	2854400406
Q2FYG5_C17	Q2FYG5	SAOUHSC_01487	Menaquinone biosynthesis methyltransferase, putative	no	ALDVCCGTGDWTIALSK	ALDVCC*GTGDWTIALSK	C	-0.123557	-0.301841	-0.212699	329274662	261831796	560329998
Q2FVV9_C390	Q2FVV9	SAOUHSC_02582	Putative formate dehydrogenase SAOUHSC_02582	no	YCQAPATK	YC*QAPATK	C	-0.14135	-0.284007	-0.212678	27796264500	23973114400	51769378900
Q2FZU5_C111	Q2FZU5	SAOUHSC_00895	Glutamate dehydrogenase	no	GGIVCDPR	GGIVC*DPR	C	-0.207594	-0.217709	-0.212652	9190337280	7930396280	17120733560
Q2FXM5_C214	Q2FXM5	SAOUHSC_01810	NADP-dependent malic enzyme, putative	no	NMVMCDSR	NMVMC*DSR	C	-0.0287903	-0.39568	-0.212235	847023824	733537768	1580561592
Q2FXU4_C208	Q2FXU4	hisS	Histidine--tRNA ligase	yes	ILDCKVDR	ILDC*KVDR	C	-0.0961564	-0.326294	-0.211225	1256508378	1081975120	2338483498
Q2G0R0_C259	Q2G0R0	ftsH	ATP-dependent zinc metalloprotease FtsH	no	NAPCIIFIDEIDAVGR	NAPC*IIFIDEIDAVGR	C	-0.0373483	-0.384731	-0.21104	2086888290	1800781555	3873301299
Q2G263_C42	Q2G263	SAOUHSC_00096	Transcriptional regulator, GntR family, putative	no	EIQIGKYPSGHALPTEKELCAR	EIQIGKYPSGHALPTEKELC*AR	C	-0.0154945	-0.406249	-0.210872	295014504	256020672	551035176
Q2FZC8_C296	Q2FZC8	SAOUHSC_01104	Succinate dehydrogenase, flavoprotein chain TC0881, putative	no	EIFDVCINQK	EIFDVC*INQK	C	-0.141737	-0.28	-0.210868	2354160000	2033714310	4387874310
O06446_C829	O06446	secA1	Protein translocase subunit SecA 1	yes	NDDCPCGSGK	NDDC*PCGSGK	C	-0.110633	-0.31001	-0.210321	706850198	614566022	1321416220
O07325_C171	O07325	ftsA	Cell division protein FtsA	yes	CVEACGVDVLDVYSDAYNYGSILTATEK	C*VEACGVDVLDVYSDAYNYGSILTATEK	C	-0.2214	-0.198492	-0.209946	68623160	59291792	127914952
Q2FY27_C237	Q2FY27	SAOUHSC_01646	Glucokinase, putative	no	AGDQFCIFITEK	AGDQFC*IFITEK	C	-0.177613	-0.242262	-0.209937	1066490688	933784312	2000275000
Q2FV63_C16	Q2FV63	copZ	Copper chaperone CopZ	no	SQEILNVEGMSCGHCK	SQEILNVEGMSCGHC*K	C	-0.0709531	-0.347844	-0.209399	1055436894	912977050	1968413944
Q9ZAH5_C311	Q9ZAH5	alr1	Alanine racemase 1	no	VCMDQTIVK	VC*MDQTIVK	C	-0.261476	-0.157272	-0.209374	1633406032	1294388832	2784853376
Q2FZJ0_C164	Q2FZJ0	purL	Phosphoribosylformylglycinamidine synthase subunit PurL	no	GIGGYGNCIGIPTTAGEIEFDER	GIGGYGNC*IGIPTTAGEIEFDER	C	-0.157374	-0.258317	-0.207846	441013192	376641808	817655000
Q2G1R8_C60	Q2G1R8	SAOUHSC_00034	Uncharacterized protein	no	LMGIIISENLIECVK	LMGIIISENLIEC*VK	C	-0.115149	-0.299513	-0.207331	291698625	2.53556e+08	5.45255e+08
Q2G2A1_C69	Q2G2A1	SAOUHSC_01692	Uncharacterized protein	no	TIHAEMNALLQCAK	TIHAEMNALLQC*AK	C	-0.121482	-0.292111	-0.206796	1605385786	1389623620	2995009406
Q2FVV9_C150	Q2FVV9	SAOUHSC_02582	Putative formate dehydrogenase SAOUHSC_02582	no	YDPNQCILCGR	YDPNQCILC*GR	C	-0.138207	-0.27498	-0.206593	4837892730	4192905148	9030797878
Q2G2T1_C174	Q2G2T1	SAOUHSC_01973	Uncharacterized protein	no	SICDIYPLLNK	SIC*DIYPLLNK	C	-0.114198	-0.297949	-0.206074	50175794	43882040	94057834
Q2FZ13_C226	Q2FZ13	SAOUHSC_01258	Uncharacterized protein	no	VVEHPDLFVETSTCTMEDFDYIIELR	VVEHPDLFVETSTC*TMEDFDYIIELR	C	-0.192141	-0.219367	-0.205754	2.36619e+08	205576664	4.42196e+08
Q2FXK7_C102	Q2FXK7	SAOUHSC_01828	GAF domain protein	no	TQIVADVHQFEGHIACDANSK	TQIVADVHQFEGHIAC*DANSK	C	-0.123237	-0.287427	-0.205332	464429356	404507128	868936484
Q2G0Y6_C248	Q2G0Y6	guaA	GMP synthase [glutamine-hydrolyzing]	yes	AIGDQLTCIFVDHGLLR	AIGDQLTC*IFVDHGLLR	C	-0.0951087	-0.315314	-0.205211	1863035398	1618154232	3481189630
Q2FXI5_C317	Q2FXI5	SAOUHSC_01861	Uncharacterized protein	no	ANIGIPTAVIGVCAR	ANIGIPTAVIGVC*AR	C	-0.106981	-0.303311	-0.205146	948342256	824510960	1772853216
Q2G0Y7_C307	Q2G0Y7	guaB	Inosine-5'-monophosphate dehydrogenase	no	VGIGPGSICTTR	VGIGPGSIC*TTR	C	-0.0774009	-0.332282	-0.204841	51023693784	44158882900	95145706200
Q2FXE8_C179	Q2FXE8	SAOUHSC_01901	Transaldolase	no	LLWASCR	LLWASC*R	C	-0.125382	-0.284188	-0.204785	14417896710	12504107780	26922004490
Q2G2C4_C196	Q2G2C4	tarI'	Ribitol-5-phosphate cytidylyltransferase 2	no	EILSDACK	EILSDAC*K	C	-0.0580514	-0.351404	-0.204728	3983560752	3732206232	7426557800
Q2FXQ8_C143	Q2FXQ8	engB	Probable GTP-binding protein EngB	yes	HFDIPTLVICTK	HFDIPTLVIC*TK	C	-0.176023	-0.233302	-0.204663	96199944	83148096	179348040
Q2G1Y0_C424	Q2G1Y0	ligA	DNA ligase	yes	CQAQLVEGLIHFVSR	C*QAQLVEGLIHFVSR	C	-0.066281	-0.342299	-0.20429	257591264	224713176	482304440
Q2G0K5_C32	Q2G0K5	SAOUHSC_00555	Hydrolase, haloacid dehalogenase-like	no	ACGLTEPSSK	AC*GLTEPSSK	C	-0.132143	-0.275118	-0.203631	1615478660	1404116128	3019594788
Q2FYS0_C115	Q2FYS0	SAOUHSC_01365	Uncharacterized protein	no	TDAGQIYTGTICLHETSVHVYR	TDAGQIYTGTIC*LHETSVHVYR	C	0.0721648	-0.47918	-0.203507	180544208	157660632	338204840
Q2FY43_C228	Q2FY43	SAOUHSC_01623	Acetyl-CoA carboxylase, biotin carboxylase	yes	HIEIQIVGDSYGNVIHLGERDCTIQR	HIEIQIVGDSYGNVIHLGERDC*TIQR	C	-0.113276	-0.29245	-0.202863	802907200	699565568	1502472768
Q2G050_C213	Q2G050	SAOUHSC_00776	Excinuclease ABC, B subunit	no	VRGDVVEIFPASKEELCIR	VRGDVVEIFPASKEELC*IR	C	-0.0611866	-0.343363	-0.202275	704590428	612107686	1316698114
Q93T05_C615	Q93T05	mutL	DNA mismatch repair protein MutL	no	LREDVAIMMSCK	LREDVAIMMSC*K	C	-0.293562	-0.110923	-0.202243	592045642	517875298	1109920940
Q2FVN7_C115	Q2FVN7	SAOUHSC_02665	Uncharacterized protein	no	EDPELCVLR	EDPELC*VLR	C	-0.114912	-0.288953	-0.201932	26525607790	23066782630	49592390420
Q2G1J3_C358	Q2G1J3	SAOUHSC_00129	UDP-N-acetylglucosamine 2-epimerase	no	ICEAIEYYFGLR	IC*EAIEYYFGLR	C	-0.252326	-0.151521	-0.201923	33737267	29444599	63181866
Q2G2D0_C633	Q2G2D0	infB	Translation initiation factor IF-2	yes	VGTIAGCYVTEGK	VGTIAGC*YVTEGK	C	-0.102293	-0.301388	-0.201841	16308610590	14161913930	30470524520
Q2G203_C71	Q2G203	SAOUHSC_00938	UPF0413 protein SAOUHSC_00938	no	CQAQSTSNFDNIALAYK	C*QAQSTSNFDNIALAYK	C	-0.137309	-0.266258	-0.201784	306492936	317684404	564220052
Q2FZ36_C124	Q2FZ36	sucD	Succinate--CoA ligase [ADP-forming] subunit alpha	no	LVGPNCPGVITADECK	LVGPNC*PGVITADECK	C	-0.0358902	-0.366508	-0.201199	3713573000	8960845460	6950856460
Q2FXM5_C140	Q2FXM5	SAOUHSC_01810	NADP-dependent malic enzyme, putative	no	CFEIEER	C*FEIEER	C	-0.149664	-0.25236	-0.201012	2018889020	1731330018	3750219038
Q2FY46_C123	Q2FY46	xseA	Exodeoxyribonuclease 7 large subunit	no	LTEEGCFDK	LTEEGC*FDK	C	-0.135446	-0.266274	-0.20086	523166783	442103030	965269813
Q2FUW0_C122	Q2FUW0	SAOUHSC_02991	Uncharacterized protein	no	CIEAPGYR	C*IEAPGYR	C	-0.128038	-0.273201	-0.200619	2033039300	1769126897	3802166197
P47768_C593	P47768	rpoB	DNA-directed RNA polymerase subunit beta	yes	FMDDEVVCR	FMDDEVVC*R	C	-0.0147102	-0.386406	-0.200558	1090255504	949609032	2039864536
Q2FYR9_C316	Q2FYR9	SAOUHSC_01366	Anthranilate synthase component I	no	QLLNDPKECSEHR	QLLNDPKEC*SEHR	C	-0.102956	-0.297846	-0.200401	294828418	256250358	551078776
Q2FZ04_C19	Q2FZ04	SAOUHSC_01267	Uncharacterized protein	no	NNVKPNWCPGCGDFSVQAAIQK	NNVKPNWCPGC*GDFSVQAAIQK	C	-0.230693	-0.169266	-0.19998	703034512	612547368	1315581880
Q2FXK3_C85	Q2FXK3	SAOUHSC_01831	Uncharacterized protein	no	FTDISIEQQSIGTACLNNGK	FTDISIEQQSIGTAC*LNNGK	C	-0.216586	-0.183321	-0.199953	995313868	866700844	1862014712
Q2FUV5_C95	Q2FUV5	SAOUHSC_02996	Peptide methionine sulfoxide reductase, putative	no	TGLYSCVDDHLIEAR	TGLYSC*VDDHLIEAR	C	-0.162188	-0.23761	-0.199899	1963168494	1715858556	3679027050
Q2G1G6_C272	Q2G1G6	murQ	N-acetylmuramic acid 6-phosphate etherase	no	VATVMGMCGISK	VATVMGMC*GISK	C	-0.046185	-0.352755	-0.19947	4435753198	3682109940	8117863138
Q2FVQ5_C274	Q2FVQ5	mqo	Probable malate:quinone oxidoreductase	no	CTNQEVIDR	C*TNQEVIDR	C	-0.112686	-0.284779	-0.198732	3375562072	2.94485e+09	6.32041e+09
Q2G0M7_C190	Q2G0M7	hchA	Protein/nucleic acid deglycase HchA	no	FIVTLCHGPAALLSAGLNR	FIVTLC*HGPAALLSAGLNR	C	-0.110677	-0.286786	-0.198732	190857986	166799480	357657466
Q2FXU7_C92	Q2FXU7	SAOUHSC_01735	Uncharacterized protein	no	LINPDCK	LINPDC*K	C	-0.0568267	-0.340247	-0.198537	2180640820	1913158239	4093799059
Q2FY47_C46	Q2FY47	xseB	Exodeoxyribonuclease 7 small subunit	no	LSAACDTTLK	LSAAC*DTTLK	C	-0.0575881	-0.339252	-0.19842	8751161090	8008316810	16759477900
Q2FXL5_C206	Q2FXL5	ackA	Acetate kinase	no	IISCHIGNGASIAAIDGGK	IISC*HIGNGASIAAIDGGK	C	-0.10136	-0.293896	-0.197628	1389016952	1191504468	2560999320
Q2FXL3_C93	Q2FXL3	tpx	Thiol peroxidase	no	WCASAGLDNVITLSDHR	WC*ASAGLDNVITLSDHR	C	-0.219317	-0.175653	-0.197485	14111468092	12183131312	26288300194
Q2G067_C133	Q2G067	SAOUHSC_00754	Uncharacterized protein	no	FIGLCNQSIK	FIGLC*NQSIK	C	-0.0632168	-0.331208	-0.197212	681285068	593000564	1274285632
Q2FWA0_C541	Q2FWA0	glmS	Glutamine--fructose-6-phosphate aminotransferase [isomerizing]	yes	GAHPCIISMEGLEK	GAHPC*IISMEGLEK	C	-0.123059	-0.270513	-0.196786	18207801500	15877588666	34085390166
Q2FW81_C16	Q2FW81	SAOUHSC_02423	Probable uridylyltransferase SAOUHSC_02423	no	YKQDHLCEYEK	YKQDHLC*EYEK	C	-0.0352635	-0.35688	-0.196072	1046059036	942634596	1988693632
Q2G089_C246	Q2G089	SAOUHSC_00731	ABC transporter domain protein	no	QFMGSHLEDDAPCVEENAIIR	QFMGSHLEDDAPC*VEENAIIR	C	-0.146884	-0.24468	-0.195782	262492752	229772392	492265144
Q2G0N1_C596	Q2G0N1	fusA	Elongation factor G	yes	CDPVILEPMMK	C*DPVILEPMMK	C	-0.0533335	-0.337687	-0.19551	27228574746	23267960856	49959551092
Q2FY68_C100	Q2FY68	proC	Pyrroline-5-carboxylate reductase	no	QQLECQNPVAR	QQLEC*QNPVAR	C	-0.0341668	-0.355513	-0.19484	3006985508	2433308224	5440293732
Q2FXQ7_C13	Q2FXQ7	clpX	ATP-dependent Clp protease ATP-binding subunit ClpX	no	CSFCGKDQDQVK	C*SFCGKDQDQVK	C	0.0391665	-0.427591	-0.194212	310541215	259559372	570100587
Q2FY52_C271	Q2FY52	SAOUHSC_01613	2-oxoisovalerate dehydrogenase, E1 component, alpha subunit, putative	no	KADCNEK	KADC*NEK	C	-0.0947064	-0.292804	-0.193755	317168352	277770688	594939040
Q2FVC3_C259	Q2FVC3	SAOUHSC_02790	Uncharacterized protein	no	TILCALDVR	TILC*ALDVR	C	-0.191609	-0.195404	-0.193507	322400400	282031408	604431808
O05204_C127	O05204	ahpF	Alkyl hydroperoxide reductase subunit F	no	LEGSFHFETFISLTCQK	LEGSFHFETFISLTC*QK	C	-0.215597	-0.170139	-0.192868	23599054166	20530955389	43900102579
Q2FWP1_C155	Q2FWP1	hlb	Phospholipase C	no	SGCGFDNDSNK	SGC*GFDNDSNK	C	0.050802	-0.436217	-0.192707	1687721532	1484671310	3172392842
Q2G1S4_C357	Q2G1S4	SAOUHSC_00018	Replicative DNA helicase	yes	CPVIALSQLSR	C*PVIALSQLSR	C	-0.0831275	-0.30225	-0.192689	7423644230	6488792888	13912437118
Q2G1K5_C228	Q2G1K5	SAOUHSC_00117	Capsular polysaccharide biosynthesis protein Cap5D, putative	no	LKEINNICHMDGVELLK	LKEINNIC*HMDGVELLK	C	0.183239	-0.568142	-0.192451	234236216	181570364	376213860
Q2FYZ5_C384	Q2FYZ5	glpK	Glycerol kinase	no	ATLESLCYQTR	ATLESLC*YQTR	C	-0.096911	-0.287983	-0.192447	37541081764	31822662076	69363743840
Q2FVV9_C147	Q2FVV9	SAOUHSC_02582	Putative formate dehydrogenase SAOUHSC_02582	no	YDPNQCILCGR	YDPNQC*ILCGR	C	-0.165522	-0.216032	-0.190777	2085491970	1827746240	3913238210
Q2FZ48_C274	Q2FZ48	ftsY	Signal recognition particle receptor FtsY	yes	GVDILICDTAGR	GVDILIC*DTAGR	C	-0.194918	-0.186578	-0.190748	372635928	327164645	699800573
Q2G1M9_C551	Q2G1M9	SAOUHSC_00079	Uncharacterized protein	no	LNDCGANPIYTHIPNPICHNK	LNDC*GANPIYTHIPNPICHNK	C	-0.145479	-0.235163	-0.190321	274983024	240582784	515565808
Q2FYP0_C224	Q2FYP0	asd	Aspartate-semialdehyde dehydrogenase	no	VTATCAR	VTATC*AR	C	-0.0881482	-0.292076	-0.190112	10994306560	9626156040	20620462600
Q2G157_C199	Q2G157	nanE	Putative N-acetylmannosamine-6-phosphate 2-epimerase	no	VMDLGVHCSVVGGAITRPK	VMDLGVHC*SVVGGAITRPK	C	-0.19931	-0.179859	-0.189585	1203869394	1055375888	2259245282
Q2FV14_C191	Q2FV14	SAOUHSC_02929	Acetyl-CoA synthetase, putative	no	AVTHCHGWGFAHLQMAPK	AVTHC*HGWGFAHLQMAPK	C	-0.109336	-0.269771	-0.189554	9579717196	8409682004	17989399200
Q2G297_C53	Q2G297	SAOUHSC_01696	Uncharacterized protein	no	LAEIYDGDTSKVELAGVLHDFCK	LAEIYDGDTSKVELAGVLHDFC*K	C	0.013566	-0.391956	-0.189195	280044318	260759702	540804020
Q2FXG1_C57	Q2FXG1	ribBA	Riboflavin biosynthesis protein RibBA	no	GLICAPVSK	GLIC*APVSK	C	-0.00699791	-0.371349	-0.189173	184778562	161697654	346476216
Q2FVV7_C14	Q2FVV7	SAOUHSC_02584	Uncharacterized protein	no	LICSWLK	LIC*SWLK	C	-0.075363	-0.300636	-0.188	693092746	616578721	1247454803
Q2G1D8_C653	Q2G1D8	pflB	Formate acetyltransferase	no	IPYDCCK	IPYDC*CK	C	-0.207119	-0.168534	-0.187826	705415304	617807384	1323222688
Q2FVN3_C13	Q2FVN3	sarZ	HTH-type transcriptional regulator SarZ	no	QLCFLFYVSSK	QLC*FLFYVSSK	C	-0.0143315	-0.360696	-0.187514	72151716	62947862	135099578
Q2FZU1_C116	Q2FZU1	argG	Argininosuccinate synthase	no	TNSVGIAHGCTGK	TNSVGIAHGC*TGK	C	-0.016781	-0.357827	-0.187304	586801408	515586837	1102388245
Q2G1I7_C143	Q2G1I7	SAOUHSC_00135	Uncharacterized protein	no	CICLYNAPDEEAVR	CIC*LYNAPDEEAVR	C	-0.0175433	-0.356907	-0.187225	873327944	767936120	1641264064
Q2FZL5_C206	Q2FZL5	menB	1,4-dihydroxy-2-naphthoyl-CoA synthase	no	VEDETVQWCK	VEDETVQWC*K	C	-0.161641	-0.212458	-0.187049	2572401068	2270521202	4842922270
Q2G0G5_C123	Q2G0G5	SAOUHSC_00604	Uncharacterized protein	no	VILVGGDCPK	VILVGGDC*PK	C	-0.154561	-0.21831	-0.186436	9435319420	8287497860	17722817280
Q2G094_C30	Q2G094	SAOUHSC_00727	Uncharacterized protein	no	GYEHDGVIPCGALDTLAHEIANR	GYEHDGVIPC*GALDTLAHEIANR	C	-0.153373	-0.219163	-0.186268	2337711424	1156715808	2474765152
Q2G0U6_C60	Q2G0U6	SAOUHSC_00430	Uncharacterized protein	no	QCVAFFTLHR	QC*VAFFTLHR	C	0.0180837	-0.389736	-0.185826	89660892	80113046	169773938
Q2FWM4_C169	Q2FWM4	SAOUHSC_02265	Accessory gene regulator protein A	no	CHNSFVVNR	C*HNSFVVNR	C	-0.141953	-0.229304	-0.185629	8556495510	7515725506	16072221016
Q2G1H9_C1906	Q2G1H9	SAOUHSC_00144	Uncharacterized protein	no	TITHIDCMPLTTNDKVDTTR	TITHIDC*MPLTTNDKVDTTR	C	-0.0133574	-0.357344	-0.18535	357277184	314080176	671357360
Q2FXA5_C451	Q2FXA5	SAOUHSC_01960	Protoporphyrinogen oxidase	no	VTGASFEAVGLPDCITQGK	VTGASFEAVGLPDC*ITQGK	C	-0.175487	-0.193699	-0.184593	2407585730	2118051508	4525637238
Q2G2P7_C443	Q2G2P7	hutH	Histidine ammonia-lyase	no	VLAIECVIALQAAELK	VLAIEC*VIALQAAELK	C	-0.120953	-0.247951	-0.184452	26823466	23795955	50619421
Q2FW19_C27	Q2FW19	rpsZ	30S ribosomal protein S14 type Z	yes	CGRPHSVYR	C*GRPHSVYR	C	-0.0882882	-0.278169	-0.183229	60234845294	53493615128	113728460422
Q2G0Q0_C145	Q2G0Q0	pdxT	Pyridoxal 5'-phosphate synthase subunit PdxT	no	VGQGVDILCK	VGQGVDILC*K	C	-0.103174	-0.261662	-0.182418	5776594240	5087071620	10863665860
Q2FX95_C210	Q2FX95	SAOUHSC_01982	Ribosomal large subunit pseudouridine synthase, RluD subfamily, putative	no	EAVCQLEIK	EAVC*QLEIK	C	-0.0848755	-0.279434	-0.182155	732223936	645243016	1377466952
Q2G274_C429	Q2G274	gyrB	DNA gyrase subunit B	yes	SPEECEIFLVEGDSAGGSTK	SPEEC*EIFLVEGDSAGGSTK	C	-0.152341	-0.211908	-0.182124	880116928	775008296	1655125224
Q2FZ17_C152	Q2FZ17	SAOUHSC_01254	Uncharacterized protein	no	ELTCTEYQMSNGSILSAIK	ELTC*TEYQMSNGSILSAIK	C	-0.184312	-0.179669	-0.181991	1362871468	1203580364	2566451832
Q2G2T8_C139	Q2G2T8	SAOUHSC_00712	Uncharacterized protein	no	AIGVCNFNVHHLEK	AIGVC*NFNVHHLEK	C	-0.0745753	-0.289381	-0.181978	10109087446	8935803918	19044891364
Q2G0N1_C258	Q2G0N1	fusA	Elongation factor G	yes	QATTNVEFYPVLCGTAFK	QATTNVEFYPVLC*GTAFK	C	-0.0773623	-0.282073	-0.179718	11836714950	9921395206	21758110156
Q2FV20_C206	Q2FV20	SAOUHSC_02920	2-dehydropantoate 2-reductase	no	QLLLDGCR	QLLLDGC*R	C	-0.079094	-0.279812	-0.179453	421470688	371253696	792724384
Q2G0Y9_C176	Q2G0Y9	xpt	Xanthine phosphoribosyltransferase	no	LEEAGLTVSSLCK	LEEAGLTVSSLC*K	C	-0.0996416	-0.259036	-0.179339	57110533128	50468339928	107578873056
Q2FZ23_C23	Q2FZ23	tsf	Elongation factor Ts	yes	TGAGMMDCK	TGAGMMDC*K	C	-0.049354	-0.308269	-0.178811	11158307540	10849534088	21038323928
Q2FZJ1_C188	Q2FZJ1	purQ	Phosphoribosylformylglycinamidine synthase subunit PurQ	no	GNVCGMMPHPER	GNVC*GMMPHPER	C	-0.136544	-0.220644	-0.178594	1831047358	1620128320	3451175678
Q2G1U0_C182	Q2G1U0	gmk	Guanylate kinase	yes	IQCIVEAEHLK	IQC*IVEAEHLK	C	-0.0529777	-0.303846	-0.178412	1082149992	959758320	2041908312
Q2FZH4_C12	Q2FZH4	SAOUHSC_01030	Uncharacterized protein	no	SEIIVYTQNDCPPCTFVK	SEIIVYTQNDC*PPCTFVK	C	-0.127457	-0.229205	-0.178331	1193778628	1053540028	2247318656
Q2FZ37_C325	Q2FZ37	sucC	Succinate--CoA ligase [ADP-forming] subunit beta	yes	CDVIAEGIVEAVK	C*DVIAEGIVEAVK	C	-0.05711	-0.299469	-0.178289	25824926786	22859075467	48684002253
Q2FVV6_C29	Q2FVV6	SAOUHSC_02585	Uncharacterized protein	no	YCNVSKR	YC*NVSKR	C	-0.0185229	-0.337445	-0.177984	309444236	299687194	609131430
Q2FZC6_C72	Q2FZC6	murI	Glutamate racemase	yes	MLVIACNTATAVALEYLQK	MLVIAC*NTATAVALEYLQK	C	-0.0491928	-0.305573	-0.177383	2150888572	2116675022	4063991642
Q2FWD1_C439	Q2FWD1	pyrG	CTP synthase	yes	LGLYSCSIK	LGLYSC*SIK	C	-0.0598779	-0.294807	-0.177343	5578781690	4933813866	10512595556
Q2FZR9_C165	Q2FZR9	SAOUHSC_00921	3-oxoacyl-[acyl-carrier-protein] synthase 2	yes	GPNGATVTACATGTNSIGEAFK	GPNGATVTAC*ATGTNSIGEAFK	C	-0.0801472	-0.273073	-0.17661	16609535190	14670530546	31280065736
Q2FXU5_C221	Q2FXU5	aspS	Aspartate--tRNA ligase	yes	CFRDEDLR	C*FRDEDLR	C	-0.0398647	-0.313007	-0.176436	1927079808	1710790800	3637870608
A0A0H3KE27_C18	A0A0H3KE27	rsbU	sigma factor sigB regulation protein	no	GLIDESLTCQDK	GLIDESLTC*QDK	C	-0.10954	-0.243079	-0.17631	125189574196	110827418140	236016992336
Q2FZX4_C41	Q2FZX4	lipA	Lipoyl synthase	no	NLNTVCEEAK	NLNTVC*EEAK	C	-0.0272404	-0.325349	-0.176295	352661998	303932274	656594272
Q2FXG1_C254	Q2FXG1	ribBA	Riboflavin biosynthesis protein RibBA	no	LHSACLTGDIFHSQR	LHSAC*LTGDIFHSQR	C	0.000937688	-0.353344	-0.176203	904809424	803702624	1708512048
Q2FZ61_C7	Q2FZ61	SAOUHSC_01190	Uncharacterized protein	yes	MHINLLCSDR	MHINLLC*SDR	C	-0.164791	-0.187585	-0.176188	1048469640	928552248	1977021888
Q2FYZ9_C541	Q2FYZ9	mutS	DNA mismatch repair protein MutS	no	IISELDCLQSFAEIAQK	IISELDC*LQSFAEIAQK	C	-0.105289	-0.246618	-0.175954	1133482824	1001746032	2135228856
Q2G098_C295	Q2G098	SAOUHSC_00723	Uncharacterized protein	no	NNTDLTQILTSLFPCGSITGAPK	NNTDLTQILTSLFPC*GSITGAPK	C	-0.248695	-0.103176	-0.175936	279043072	141779822	306122374
Q2FXP3_C6	Q2FXP3	nrdR	Transcriptional repressor NrdR	no	CNSTQSK	C*NSTQSK	C	-0.0730686	-0.276891	-0.17498	509071776	451822936	960894712
Q2G2W9_C77	Q2G2W9	SAOUHSC_00455	Uncharacterized protein	no	IADDKDIDKFNCNER	IADDKDIDKFNC*NER	C	-0.153463	-0.195865	-0.174664	425438252	377219682	802657934
Q2G2X4_C237	Q2G2X4	tarB	Teichoic acid glycerol-phosphate primase	yes	CLPGYTLINK	C*LPGYTLINK	C	-0.377028	0.0293779	-0.173825	240839280	216707736	457547016
Q2G1X7_C33	Q2G1X7	queE	7-carboxy-7-deazaguanine synthase	no	TAGCDYR	TAGC*DYR	C	-0.15463	-0.192752	-0.173691	271981200	241113680	513094880
Q2FYI6_C107	Q2FYI6	SAOUHSC_01460	Uncharacterized protein	no	STLHSVPDCQAITK	STLHSVPDC*QAITK	C	-0.0808829	-0.266252	-0.173568	1447358388	1349072748	2731275140
Q2FWD3_C93	Q2FWD3	SAOUHSC_02366	Uncharacterized protein	yes	CKEAIDAGFTSVMIDASHSPFEENVATTK	C*KEAIDAGFTSVMIDASHSPFEENVATTK	C	-0.178065	-0.168923	-0.173494	2752732588	2440099354	5192831942
Q2FV76_C111	Q2FV76	SAOUHSC_02860	HMG-CoA synthase, putative	yes	EACYAATPAIQLAK	EAC*YAATPAIQLAK	C	-0.0908868	-0.255907	-0.173397	48254011508	42825339440	91079350948
Q2G101_C25	Q2G101	SAOUHSC_00359	Phosphoglycerate mutase family protein	no	SYFCGQLDVPLTDTGTK	SYFC*GQLDVPLTDTGTK	C	-0.135252	-0.211203	-0.173228	287743600	255086976	542830576
Q2G115_C101	Q2G115	ychF	Ribosome-binding ATPase YchF	no	EVDAICQVVR	EVDAIC*QVVR	C	-0.0499125	-0.295764	-0.172838	6873337470	6113266810	12986604280
Q2FXN6_C65	Q2FXN6	SAOUHSC_01800	Two-component response regulator, putative	no	KDGIDVCK	KDGIDVC*K	C	-0.0782478	-0.267263	-0.172755	3680139082	3263510302	6943649384
Q2G0E1_C288	Q2G0E1	SAOUHSC_00664	Uncharacterized protein	no	MMIHGFEVDCR	MMIHGFEVDC*R	C	0.0393599	-0.383426	-0.172033	211070448	185966144	397036592
P47768_C514	P47768	rpoB	DNA-directed RNA polymerase subunit beta	yes	MCPIETPEGPNIGLINSLSSYAR	MC*PIETPEGPNIGLINSLSSYAR	C	-0.117217	-0.226823	-0.17202	1058274764	963602624	2021877388
Q2FV11_C310	Q2FV11	betA	Oxygen-dependent choline dehydrogenase	no	CKEPVSLQPSLDIK	C*KEPVSLQPSLDIK	C	-0.0861439	-0.257523	-0.171833	651828628	578278666	1230107294
Q2FZI3_C40	Q2FZI3	SAOUHSC_01021	Uncharacterized protein	no	VLLLGPSGCGK	VLLLGPSGC*GK	C	0.0018849	-0.34504	-0.171577	112211720	99097188	211308908
Q2FXT9_C680	Q2FXT9	SAOUHSC_01744	Uncharacterized protein	no	EGMLLCQHLSVKPDTLK	EGMLLC*QHLSVKPDTLK	C	-0.134481	-0.208025	-0.171253	164234968	146041856	310276824
Q2FYH6_C253	Q2FYH6	asnS	Asparagine--tRNA ligase	no	SVLENCK	SVLENC*K	C	-0.0690321	-0.272751	-0.170891	8562690418	7579391140	16142081558
Q2FXM9_C144	Q2FXM9	pyk	Pyruvate kinase	yes	CDILNSGELK	C*DILNSGELK	C	-0.0373418	-0.304408	-0.170875	24283723702	21615798951	45899522653
Q2FVV9_C934	Q2FVV9	SAOUHSC_02582	Putative formate dehydrogenase SAOUHSC_02582	no	TSCRLEVITK	TSC*RLEVITK	C	-0.113465	-0.227871	-0.170668	214478508	191063502	405542010
Q2FY72_C48	Q2FY72	SAOUHSC_01593	NUDIX domain protein	no	ELVYHNGAVAVCAVTPK	ELVYHNGAVAVC*AVTPK	C	-0.0937441	-0.247468	-0.170606	1772179654	1577779602	3349959256
Q2G0I1_C78	Q2G0I1	SAOUHSC_00584	Uncharacterized protein	no	QACDNFVSR	QAC*DNFVSR	C	-0.177965	-0.161431	-0.169698	290060248	257981604	548041852
Q2FWK6_C352	Q2FWK6	SAOUHSC_02282	Acetolactate synthase	no	VIHVDLGIIADCKR	VIHVDLGIIADC*KR	C	0.206511	-0.545651	-0.16957	107622524	94480116	202102640
Q2FWY1_C158	Q2FWY1	ppaC	Probable manganese-dependent inorganic pyrophosphatase	yes	SPTCTQQDVK	SPTC*TQQDVK	C	-0.0122298	-0.326908	-0.169569	10879070470	9707351040	20586421510
Q2FXX1_C243	Q2FXX1	SAOUHSC_01709	Acetyl-CoA carboxylase, biotin carboxylase, putative	no	LIEESPCAALTEER	LIEESPC*AALTEER	C	-0.0511418	-0.287812	-0.169477	13620140270	12114051580	25734191850
Q2FY19_C134	Q2FY19	fur	Ferric uptake regulation protein	no	HKLEVYGVCESCQD	HKLEVYGVCESC*QD	C	0.067498	-0.405841	-0.169172	408098484	368074966	776173450
Q2FZP0_C494	Q2FZP0	SAOUHSC_00960	Uncharacterized protein	no	ISCSDNFIVK	ISC*SDNFIVK	C	-0.172202	-0.165704	-0.168953	1256875776	1118136128	2375011904
Q2FYM1_C744	Q2FYM1	odhA	2-oxoglutarate dehydrogenase E1 component	no	FLQLAAENNCTVVNLSSSSNYFHLLR	FLQLAAENNC*TVVNLSSSSNYFHLLR	C	-0.170301	-0.167536	-0.168918	202788472	180689022	383477494
Q2FWW9_C187	Q2FWW9	SAOUHSC_02152	ABC transporter, ATP-binding protein, putative	yes	LEDIELICDR	LEDIELIC*DR	C	-0.075248	-0.262112	-0.16868	16494793202	14670921240	31165714442
Q2FZR9_C220	Q2FZR9	SAOUHSC_00921	3-oxoacyl-[acyl-carrier-protein] synthase 2	yes	ALSTNDDIETACRPFQEGR	ALSTNDDIETAC*RPFQEGR	C	-0.0863326	-0.249635	-0.167984	89123784700	79412692000	168536476700
Q2G065_C318	Q2G065	SAOUHSC_00756	Uncharacterized protein	no	VAIAICATAEK	VAIAIC*ATAEK	C	-0.13154	-0.203121	-0.167331	171960980	152196618	324157598
Q2FXH0_C40	Q2FXH0	SAOUHSC_01877	Uncharacterized protein	no	VALDGGFDCPNR	VALDGGFDC*PNR	C	0.0726794	-0.406182	-0.166751	321647868	292332472	613980340
Q2FZC6_C39	Q2FZC6	murI	Glutamate racemase	yes	CPYGPRPGEQVK	C*PYGPRPGEQVK	C	-0.094571	-0.237606	-0.166088	10056431644	8953220128	19009651772
Q2G078_C716	Q2G078	SAOUHSC_00742	Ribonucleoside-diphosphate reductase	yes	LLSVEECTSCSI	LLSVEEC*TSCSI	C	-0.167089	-0.164712	-0.1659	3455262910	3080375680	6535638590
Q2G2D1_C11	Q2G2D1	SAOUHSC_01244	Uncharacterized protein	yes	CILSNEMHPK	C*ILSNEMHPK	C	-0.0199883	-0.310823	-0.165406	1841161048	1644713550	3485874598
Q2FZ55_C55	Q2FZ55	plsX	Phosphate acyltransferase	yes	HCSEKIEMEDEPVR	HC*SEKIEMEDEPVR	C	-0.03605	-0.293871	-0.164961	4190485174	3810345850	8000831024
Q2FYG1_C43	Q2FYG1	gpsA	Glycerol-3-phosphate dehydrogenase [NAD(P)+]	no	NQDAVDELNTCHTNK	NQDAVDELNTC*HTNK	C	-0.0742656	-0.255036	-0.164651	9567605862	8549047340	18116653202
Q2FWX1_C63	Q2FWX1	SAOUHSC_02150	Uncharacterized protein	no	VLVITEDWCGDAMMNLPILK	VLVITEDWC*GDAMMNLPILK	C	-0.131181	-0.197674	-0.164428	20915641642	18700750456	39616392098
Q2FXX1_C255	Q2FXX1	SAOUHSC_01709	Acetyl-CoA carboxylase, biotin carboxylase, putative	no	QQICNDAVK	QQIC*NDAVK	C	-0.0774354	-0.251314	-0.164375	4034813824	3578459358	7613273182
Q2FVV7_C185	Q2FVV7	SAOUHSC_02584	Uncharacterized protein	no	LVGACGLDSMR	LVGAC*GLDSMR	C	-0.101737	-0.226775	-0.164256	2227882144	1987494916	4215377060
Q2G242_C173	Q2G242	SAOUHSC_00508	Uncharacterized protein	no	CGFIDGNILIPQGVINELQIVADSNDSVK	C*GFIDGNILIPQGVINELQIVADSNDSVK	C	0.32628	-0.654786	-0.164253	1.62324e+07	1.48106e+07	31043023
Q2G282_C142	Q2G282	perR	Peroxide-responsive repressor PerR	no	MEIYGVCK	MEIYGVC*K	C	-0.0947665	-0.23196	-0.163363	3980709278	3559409790	7540119068
Q2FYJ1_C276	Q2FYJ1	SAOUHSC_01454	Uncharacterized protein	no	MSFATTLNHILSICNEHELHVSGK	MSFATTLNHILSIC*NEHELHVSGK	C	-0.176057	-0.150637	-0.163347	1209563136	1080398800	2289961936
A0A0H3KE27_C28	A0A0H3KE27	rsbU	sigma factor sigB regulation protein	no	CEKYTDEVIR	C*EKYTDEVIR	C	-0.0330842	-0.293064	-0.163074	3499286911	3042095027	6541381938
Q2G078_C430	Q2G078	SAOUHSC_00742	Ribonucleoside-diphosphate reductase	yes	DISCNLGSLNIVNVMESGK	DISC*NLGSLNIVNVMESGK	C	-0.13223	-0.193771	-0.163001	8607114180	7614334852	16221449032
Q2G1Z3_C260	Q2G1Z3	SAOUHSC_00652	Iron compound ABC transporter, ATP-binding protein	no	TGKPLLVTYDLCR	TGKPLLVTYDLC*R	C	-0.101627	-0.224199	-0.162913	3652301982	3262220158	6914522140
Q2FXV6_C199	Q2FXV6	mnmA	tRNA-specific 2-thiouridylase MnmA	yes	DSTGICFIGEK	DSTGIC*FIGEK	C	-0.0947504	-0.230927	-0.162839	5521516860	4936671200	10458188060
Q2FXE8_C198	Q2FXE8	SAOUHSC_01901	Transaldolase	no	ELFNVIQADEIGADIITCPADVVK	ELFNVIQADEIGADIITC*PADVVK	C	-0.0589859	-0.266384	-0.162685	3321914460	3315370126	6275907690
Q2FYY6_C210	Q2FYY6	SAOUHSC_01287	Glutamine synthetase	yes	YADAVTACDNIQTFK	YADAVTAC*DNIQTFK	C	0.0962237	-0.420763	-0.162269	264794816	1150584288	502864640
Q2G0P8_C37	Q2G0P8	ctsR	Transcriptional regulator CtsR	no	FDCVPSQLNYVIK	FDC*VPSQLNYVIK	C	-0.0933709	-0.230987	-0.162179	7619795364	6806060526	14425855890
O05154_C69	O05154	tagX	Putative glycosyltransferase TagX	no	HISLIQLQNASIATCINK	HISLIQLQNASIATC*INK	C	-0.0779329	-0.246293	-0.162113	1052255184	940038576	1992293760
Q2FXU5_C565	Q2FXU5	aspS	Aspartate--tRNA ligase	yes	TASATCLLTNAPSEVSDK	TASATC*LLTNAPSEVSDK	C	-0.00180663	-0.322198	-0.162003	7623448116	7016245414	14639693530
Q2G0M6_C439	Q2G0M6	araB	Ribulokinase	no	VFACGGIPK	VFAC*GGIPK	C	-0.0408929	-0.28305	-0.161972	3446579520	3084073218	6530652738
Q2FYU7_C368	Q2FYU7	katA	Catalase	no	GVGIENICPFSR	GVGIENIC*PFSR	C	-0.116908	-0.206977	-0.161943	125716287108	112431830812	238113635192
Q2FWA0_C2	Q2FWA0	glmS	Glutamine--fructose-6-phosphate aminotransferase [isomerizing]	yes	CGIVGYIGYDNAK	C*GIVGYIGYDNAK	C	-0.107677	-0.21584	-0.161758	23329106060	21041446204	44370552264
Q2G2U6_C65	Q2G2U6	walR	Transcriptional regulatory protein WalR	yes	DGMEVCR	DGMEVC*R	C	-0.102968	-0.219886	-0.161427	2687181060	2368357380	5055538440
Q2FYH8_C166	Q2FYH8	nth	Endonuclease III	no	LCSVIPR	LC*SVIPR	C	0.0601036	-0.382783	-0.16134	186842068	172504108	359346176
Q2FWH3_C286	Q2FWH3	ddl	D-alanine--D-alanine ligase	yes	ATDCSGLVR	ATDC*SGLVR	C	-0.098994	-0.22341	-0.161202	37767897076	33786590772	71554487848
Q2FUT4_C107	Q2FUT4	SAOUHSC_03017	Uncharacterized protein	no	LHPSFEGQGYACEAITAITNFVNYIDQETVK	LHPSFEGQGYAC*EAITAITNFVNYIDQETVK	C	-0.192669	-0.129682	-0.161176	209897920	187637723	397535643
Q2FWE4_C124	Q2FWE4	SAOUHSC_02355	UPF0340 protein SAOUHSC_02355	no	DPIVVEHITVPCGIDIGQTLIGMHIK	DPIVVEHITVPC*GIDIGQTLIGMHIK	C	-0.0346892	-0.28566	-0.160175	91492544	81666464	173159008
Q2FUX7_C358	Q2FUX7	arcA	Arginine deiminase	no	EQWNDGSNTLCIRPGVVVTYDR	EQWNDGSNTLC*IRPGVVVTYDR	C	-0.0661644	-0.253757	-0.159961	1102984060	989254016	2092238076
Q2FXP2_C202	Q2FXP2	SAOUHSC_01794	Glyceraldehyde-3-phosphate dehydrogenase	no	SCNESIIPTSTGAAK	SC*NESIIPTSTGAAK	C	-0.109706	-0.209697	-0.159701	17102321048	15321040916	32423361964
Q2G1Z8_C97	Q2G1Z8	polC	DNA polymerase III PolC-type	yes	YFGHCIDQTALSPK	YFGHC*IDQTALSPK	C	0.179855	-0.497718	-0.158932	378287168	339193328	717480496
Q2FWM4_C198	Q2FWM4	SAOUHSC_02265	Accessory gene regulator protein A	no	EHCYASVR	EHC*YASVR	C	-0.108893	-0.208293	-0.158593	4.47438e+09	4010539892	8.48492e+09
Q2G0F2_C12	Q2G0F2	SAOUHSC_00617	Uncharacterized protein	no	LLTASIIACSVVMGVGLVNTSAEAASGNSIDTVK	LLTASIIAC*SVVMGVGLVNTSAEAASGNSIDTVK	C	0.0870345	-0.403852	-0.158409	34431729	31446285	65878014
Q2FXZ4_C304	Q2FXZ4	prmA	Ribosomal protein L11 methyltransferase	no	IISEQHDNGWVCLVGQK	IISEQHDNGWVC*LVGQK	C	-0.066244	-0.250078	-0.158161	697624000	624676288	1322300288
Q2G2D7_C242	Q2G2D7	SAOUHSC_02447	Uncharacterized protein	no	VPVCGAISSYNHPEADIGPR	VPVC*GAISSYNHPEADIGPR	C	-0.0808785	-0.234391	-0.157635	47086214668	42136716696	89222931364
Q2G0R9_C3	Q2G0R9	pth	Peptidyl-tRNA hydrolase	yes	CIVGLGNIGK	C*IVGLGNIGK	C	-0.1191	-0.196004	-0.157552	2669749806	2394784832	5064534638
Q2FWM4_C93	Q2FWM4	SAOUHSC_02265	Accessory gene regulator protein A	no	IIDCLETAHTR	IIDC*LETAHTR	C	-0.069539	-0.245326	-0.157432	21835052040	19563576144	41398628184
Q2FVI7_C80	Q2FVI7	SAOUHSC_02723	Glycerate kinase, putative	no	YTVIVNDPLMRPIEACYAR	YTVIVNDPLMRPIEAC*YAR	C	-0.0766015	-0.237955	-0.157278	2601780990	2329854180	4931635170
Q2FWY1_C110	Q2FWY1	ppaC	Probable manganese-dependent inorganic pyrophosphatase	yes	IANFETAGPLCYR	IANFETAGPLC*YR	C	-0.0864384	-0.227572	-0.157005	40522332672	36296348152	76818680824
Q2FVF9_C185	Q2FVF9	SAOUHSC_02755	Uncharacterized protein	no	YGCALAIEVLK	YGC*ALAIEVLK	C	-0.0311922	-0.280969	-0.15608	683993704	611706376	1295700080
Q2FYV1_C101	Q2FYV1	SAOUHSC_01323	Uncharacterized protein	no	QDFDEIVDYCRDR	QDFDEIVDYC*RDR	C	-0.0701231	-0.24054	-0.155331	940966236	866409776	1807376012
Q2G0N1_C473	Q2G0N1	fusA	Elongation factor G	yes	EFNVECNVGAPMVSYR	EFNVEC*NVGAPMVSYR	C	-0.0423266	-0.267277	-0.154802	46821339552	41900935512	88722275064
Q2FWB9_C37	Q2FWB9	deoC	Deoxyribose-phosphate aldolase	no	SVCVNPTHVK	SVC*VNPTHVK	C	-0.0652106	-0.243765	-0.154488	92488162336	83159621780	175647784116
Q2FZJ0_C55	Q2FZJ0	purL	Phosphoribosylformylglycinamidine synthase subunit PurL	no	QPNFTETGIFSVMWSEHCSYK	QPNFTETGIFSVMWSEHC*SYK	C	-0.127043	-0.181663	-0.154353	711765728	641730128	1353495856
Q2FY19_C94	Q2FY19	fur	Ferric uptake regulation protein	no	IACTNHHHHHFICEK	IACTNHHHHHFIC*EK	C	-0.0341307	-0.274171	-0.154151	96516824	88228032	184744856
Q2G1Z4_C439	Q2G1Z4	proS	Proline--tRNA ligase	yes	AQSLIMGCYGIGISR	AQSLIMGC*YGIGISR	C	-0.00700476	-0.300769	-0.153887	3403900580	3057969570	6461870150
Q2FXJ0_C368	Q2FXJ0	murC	UDP-N-acetylmuramate--L-alanine ligase	yes	VFLCEIFGSIR	VFLC*EIFGSIR	C	-0.0915614	-0.215966	-0.153764	1172036104	1048396392	2220432496
Q2FUZ8_C448	Q2FUZ8	SAOUHSC_02947	Sulfite reductase [NADPH] flavoprotein alpha-component	no	KGVCSVHFAER	KGVC*SVHFAER	C	0.0128226	-0.320196	-0.153687	129508016	116103668	245611684
Q2FZJ4_C180	Q2FZJ4	purK	N5-carboxyaminoimidazole ribonucleotide synthase	no	LIETSECVAEK	LIETSEC*VAEK	C	-0.123501	-0.182416	-0.152959	782131552	703893152	1486024704
Q2FY27_C252	Q2FY27	SAOUHSC_01646	Glucokinase, putative	no	VANYIGYLCSIISVTSNPK	VANYIGYLC*SIISVTSNPK	C	-0.0954252	-0.210245	-0.152835	1208085568	1084714112	2292799680
Q2FZ60_C5	Q2FZ60	rpmB	50S ribosomal protein L28	yes	QCFVTGRK	QC*FVTGRK	C	-0.0511095	-0.254423	-0.152766	135275738240	122140765540	257416503780
Q2FY10_C33	Q2FY10	SAOUHSC_01664	Putative pyruvate, phosphate dikinase regulatory protein	no	QCKNELLR	QC*KNELLR	C	-0.0676603	-0.237653	-0.152657	5728471794	4934579242	10663051036
Q2FUV7_C116	Q2FUV7	SAOUHSC_02994	Uncharacterized protein	no	GAQHALNLLGLATLSLLDTFSCNK	GAQHALNLLGLATLSLLDTFSC*NK	C	0.00298674	-0.308174	-0.152594	282673950	521566918	536152036
Q2G2E5_C451	Q2G2E5	SAOUHSC_00647	Uncharacterized protein	no	LANCHDFIMQFDEGYDTLVGER	LANC*HDFIMQFDEGYDTLVGER	C	-0.167662	-0.136956	-0.152309	145781930	130376966	276158896
Q2FZ17_C141	Q2FZ17	SAOUHSC_01254	Uncharacterized protein	no	TADGEPVVYCLDK	TADGEPVVYC*LDK	C	-0.0058171	-0.298364	-0.152091	5125040828	4603001466	9728042294
Q2FXI8_C167	Q2FXI8	SAOUHSC_01858	Phenylalanine--tRNA ligase beta subunit	no	GVASSGMICSMK	GVASSGMIC*SMK	C	-0.0604264	-0.242722	-0.151574	7213571616	6587358048	13800929664
Q2FZI5_C230	Q2FZI5	purD	Phosphoribosylamine--glycine ligase	no	AFDHDEGPNTGGMGAYCPVPHISDDVLK	AFDHDEGPNTGGMGAYC*PVPHISDDVLK	C	-0.0244057	-0.278692	-0.151549	185534896	165609800	351144696
Q2FY08_C137	Q2FY08	glyQS	Glycine--tRNA ligase	yes	IIDDEGIVCPVSK	IIDDEGIVC*PVSK	C	-0.0571616	-0.24567	-0.151416	17068778550	14923914786	31992693336
Q2FZ43_C86	Q2FZ43	trmD	tRNA (guanine-N(1)-)-methyltransferase	yes	VILMCPQGEPFSHQK	VILMC*PQGEPFSHQK	C	-0.121886	-0.180706	-0.151296	1344273082	1209490194	2553763276
O52582_C43	O52582	cdr	Coenzyme A disulfide reductase	no	DMSFANCALPYVIGEVVEDR	DMSFANC*ALPYVIGEVVEDR	C	-0.0602641	-0.241631	-0.150948	5270756263	4743908062	10000944055
Q2FWF5_C94	Q2FWF5	fabZ	3-hydroxyacyl-[acyl-carrier-protein] dehydratase FabZ	yes	IALFAGIDKCR	IALFAGIDKC*R	C	-0.103533	-0.198266	-0.1509	1508660232	1359661860	2868322092
Q2FYH6_C396	Q2FYH6	asnS	Asparagine--tRNA ligase	no	YGSVPHCGFGLGLER	YGSVPHC*GFGLGLER	C	-0.0896058	-0.212156	-0.150881	43890299416	39475694752	83365994168
Q2FVI4_C61	Q2FVI4	SAOUHSC_02726	Positive transcriptional activator, putative	no	NNGDLAGILGLCIPELDGK	NNGDLAGILGLC*IPELDGK	C	-0.0989139	-0.202113	-0.150513	133008496	121698724	254707220
Q2FV45_C125	Q2FV45	SAOUHSC_02894	Uncharacterized protein	no	DLDGHHFNFLVC	DLDGHHFNFLVC*	C	0.430252	-0.73123	-0.150489	92135692	82070888	174206580
Q2FW29_C11	Q2FW29	rpmJ	50S ribosomal protein L36	yes	VRPSVKPICEK	VRPSVKPIC*EK	C	-0.0413841	-0.258858	-0.150121	73563069820	66537204456	140100274276
Q2G0I5_C8	Q2G0I5	SAOUHSC_00580	UPF0741 protein SAOUHSC_00580	no	MKNTFLICDECQAVNIR	MKNTFLIC*DECQAVNIR	C	-0.196031	-0.104207	-0.150119	99463780	89552536	189016316
Q2G0A9_C82	Q2G0A9	SAOUHSC_00696	Uncharacterized protein	no	CGIILPSK	C*GIILPSK	C	-0.0380641	-0.261967	-0.150016	405671368	364180696	769852064
Q2FYH2_C229	Q2FYH2	SAOUHSC_01480	Uncharacterized protein	no	ELMYTTGCLEIEHGDANEGVLLLK	ELMYTTGC*LEIEHGDANEGVLLLK	C	-0.126849	-0.173069	-0.149959	253060820	228460568	481521388
Q2FZ53_C118	Q2FZ53	SAOUHSC_01199	3-oxoacyl-(Acyl-carrier-protein) reductase, putative	yes	GVFNCIQK	GVFNC*IQK	C	-0.0798258	-0.218779	-0.149302	39750997100	35859894104	75610891204
Q2G255_C262	Q2G255	SAOUHSC_01475	Uncharacterized protein	no	QDCVSEFYQLSDLVLLLSEK	QDC*VSEFYQLSDLVLLLSEK	C	-0.122951	-0.175406	-0.149178	229236036	206972886	436208922
Q2G2Q3_C49	Q2G2Q3	truB	tRNA pseudouridine synthase B	no	IGHTGTLDPEVAGVLPVCIGNATR	IGHTGTLDPEVAGVLPVC*IGNATR	C	0.0276067	-0.325701	-0.149047	2216599600	1934934560	4151534160
Q2FX99_C169	Q2FX99	SAOUHSC_01978	UPF0754 membrane protein SAOUHSC_01978	no	HQNQTIASLLPNQLVTFLNQHVDNATDLLCDR	HQNQTIASLLPNQLVTFLNQHVDNATDLLC*DR	C	-0.237943	-0.0596728	-0.148808	95905098	87980702	183885800
Q2G0I6_C324	Q2G0I6	SAOUHSC_00579	Phosphomevalonate kinase	yes	TSGAGGGDCGITIINK	TSGAGGGDC*GITIINK	C	-0.0652589	-0.231117	-0.148188	10032230582	9067369236	19099599818
Q2FUQ3_C239	Q2FUQ3	mnmG	tRNA uridine 5-carboxymethylaminomethyl modification enzyme MnmG	yes	AFSFETTEYILDQLPCWLTYTNAETHK	AFSFETTEYILDQLPC*WLTYTNAETHK	C	-0.203702	-0.0925092	-0.148106	140208755	115609388	244456905
Q2FWX8_C89	Q2FWX8	SAOUHSC_02143	Uncharacterized protein SAOUHSC_02143	no	AGTGCYVSISEDKR	AGTGC*YVSISEDKR	C	-0.177426	-0.118642	-0.148034	707087118	627559214	1334646332
Q2G0J0_C310	Q2G0J0	SAOUHSC_00574	Phosphate acetyltransferase	yes	GCSIEDVYNLSIITAAQALQ	GC*SIEDVYNLSIITAAQALQ	C	-0.025594	-0.270232	-0.147913	1151172904	1042505034	2193677938
Q2FZ19_C233	Q2FZ19	rnj2	Ribonuclease J 2	yes	LIVSCYASNFIR	LIVSC*YASNFIR	C	-0.126154	-0.169574	-0.147864	3664039690	3305136610	6969176300
Q2FXI9_C974	Q2FXI9	SAOUHSC_01857	Uncharacterized protein	no	SVCINSILMSLLYK	SVC*INSILMSLLYK	C	-0.0280877	-0.267397	-0.147742	335814168	302670276	638484444
Q2FZH5_C365	Q2FZH5	SAOUHSC_01029	Phosphoenolpyruvate-protein phosphotransferase	no	LCLAQQDIFRPQLR	LC*LAQQDIFRPQLR	C	-0.0465013	-0.248571	-0.147536	16060053740	14444701170	30504754910
Q2FZM1_C45	Q2FZM1	SAOUHSC_00979	Uncharacterized protein	no	SCVDATYR	SC*VDATYR	C	-0.0894316	-0.204983	-0.147207	449860688	407032544	856893232
Q2G0P5_C311	Q2G0P5	clpC	ATP-dependent Clp protease ATP-binding subunit ClpC	no	GELQCIGATTLDEYRK	GELQC*IGATTLDEYRK	C	-0.0286131	-0.265585	-0.147099	10291858060	9268399774	19560257834
Q2G2R7_C53	Q2G2R7	SAOUHSC_02129	Uncharacterized protein	no	FILSTSDDSDYICK	FILSTSDDSDYIC*K	C	-0.0543824	-0.239538	-0.14696	3199183458	2909303932	6108487390
Q2FXM8_C73	Q2FXM8	pfkA	ATP-dependent 6-phosphofructokinase	yes	CPEFKEQEVR	C*PEFKEQEVR	C	-0.0715984	-0.221903	-0.146751	39192778642	35453498618	74646277260
Q2FY37_C149	Q2FY37	lipM	Octanoyltransferase LipM	no	SSVCFDAPSWYELVVEGR	SSVC*FDAPSWYELVVEGR	C	-0.0108069	-0.282352	-0.146579	552693893	495489042	1048182935
Q2FWL2_C287	Q2FWL2	tsaD	tRNA N6-adenosine threonylcarbamoyltransferase	yes	QSLADQCK	QSLADQC*K	C	0.101984	-0.394927	-0.146472	178124700	150836806	328961506
Q2FVY0_C386	Q2FVY0	SAOUHSC_02542	Molybdopterin biosynthesis protein moeA, putative	no	SGAVVAIAHANCMVMLPGGSR	SGAVVAIAHANC*MVMLPGGSR	C	-0.542428	0.250338	-0.146045	143546336	132642272	276188608
Q2G0Y7_C326	Q2G0Y7	guaB	Inosine-5'-monophosphate dehydrogenase	no	VVAGVGVPQITAIYDCATEAR	VVAGVGVPQITAIYDC*ATEAR	C	-0.100638	-0.191102	-0.14587	1599722116	1510220032	3055942852
Q2FWK2_C298	Q2FWK2	leuB	3-isopropylmalate dehydrogenase	no	NVANPFGMILSLAMCLR	NVANPFGMILSLAMC*LR	C	0.00326925	-0.294767	-0.145749	5.65009e+07	52039397	1.0854e+08
Q2G1C7_C422	Q2G1C7	SAOUHSC_00198	Uncharacterized protein	no	CVVVGYDHPK	C*VVVGYDHPK	C	-0.0822729	-0.209175	-0.145724	9852844792	8910560916	18763405708
Q2G1T1_C164	Q2G1T1	SAOUHSC_00827	Uncharacterized protein	no	LDEALKHNIGNCNILK	LDEALKHNIGNC*NILK	C	-0.112943	-0.178255	-0.145599	104170232	94371424	198541656
Q2FY50_C489	Q2FY50	SAOUHSC_01615	DNA repair protein RecN	no	DIAEYIQVICISHLPQVASMSDHHLLISK	DIAEYIQVIC*ISHLPQVASMSDHHLLISK	C	-0.0173162	-0.27219	-0.144753	196109444	177499616	373609060
Q2G1J4_C225	Q2G1J4	SAOUHSC_00128	Cap5O protein/UDP-N-acetyl-D-mannosaminuronic acid dehydrogenase	no	ICNNLNINVLDVIEMANK	IC*NNLNINVLDVIEMANK	C	-0.113068	-0.176161	-0.144615	533839976	4.83004e+08	1.01684e+09
Q2FWH3_C190	Q2FWH3	ddl	D-alanine--D-alanine ligase	yes	CNNEAELK	C*NNEAELK	C	-0.0170048	-0.27186	-0.144432	6811403582	6175386674	12986790256
Q2FZZ6_C173	Q2FZZ6	SAOUHSC_00838	Uncharacterized protein	no	QTITCTDYKYDEDVLALWNK	QTITC*TDYKYDEDVLALWNK	C	-0.0385285	-0.250164	-0.144346	476322296	431967664	908289960
Q2FXY7_C306	Q2FXY7	lepA	Elongation factor 4	no	MNPMVYCGLFPIDNK	MNPMVYC*GLFPIDNK	C	-0.13109	-0.156568	-0.143829	1391444659	1.25885e+09	2.65029e+09
Q2FV86_C161	Q2FV86	SAOUHSC_02849	Pyruvate oxidase, putative	no	GVAVVICPNDLLTEK	GVAVVIC*PNDLLTEK	C	-0.030506	-0.256405	-0.143455	2610944014	2479189574	5090133588
Q2FWF6_C119	Q2FWF6	SAOUHSC_02335	Uncharacterized protein	no	TTMSIVFECHIYTLR	TTMSIVFEC*HIYTLR	C	-0.101703	-0.184108	-0.142905	818564432	742179488	1560743920
Q2FY08_C328	Q2FY08	glyQS	Glycine--tRNA ligase	yes	YIPYCIEPSLGADR	YIPYC*IEPSLGADR	C	-0.0299481	-0.255705	-0.142826	11955895684	10909413076	22776443616
Q2FXW9_C234	Q2FXW9	SAOUHSC_01711	Uncharacterized protein	no	IATVCKFDLPK	IATVC*KFDLPK	C	0.0134982	-0.299139	-0.14282	886163520	795112544	1681276064
Q2FZF1_C44	Q2FZF1	rpmF	50S ribosomal protein L32	yes	LSHRVCK	LSHRVC*K	C	-0.0481982	-0.237075	-0.142637	200800271	182190045	382990316
Q2FWD1_C175	Q2FWD1	pyrG	CTP synthase	yes	ENVMYVHCTLLPYIK	ENVMYVHC*TLLPYIK	C	-0.0138303	-0.270386	-0.142108	1111279608	1008721768	2120001376
Q2FX89_C23	Q2FX89	SAOUHSC_01988	Putative tRNA (cytidine(34)-2'-O)-methyltransferase	no	TCAGTNTHLHLIKPLGFR	TC*AGTNTHLHLIKPLGFR	C	-0.0485532	-0.235182	-0.141868	7474570030	6787555164	14262125194
Q2FYG4_C48	Q2FYG4	SAOUHSC_01488	Uncharacterized protein	no	VACLTIDTSMR	VAC*LTIDTSMR	C	-0.204633	-0.0789476	-0.14179	2125445594	1929814080	4055259674
Q2FVS1_C142	Q2FVS1	SAOUHSC_02621	Putative 3-methyladenine DNA glycosylase	no	AIDGATLNDCR	AIDGATLNDC*R	C	-0.0336628	-0.249898	-0.14178	458938368	414460524	873398892
Q2FV14_C267	Q2FV14	SAOUHSC_02929	Acetyl-CoA synthetase, putative	no	YQINVLCCTPTEYR	YQINVLCC*TPTEYR	C	-0.122546	-0.160553	-0.14155	409003608	374072380	783075988
Q2FWH6_C207	Q2FWH6	SAOUHSC_02315	DNA-binding response regulator, putative	no	QKLSQCHEDAK	QKLSQC*HEDAK	C	-0.0278387	-0.253493	-0.140666	7.07832e+08	1.06579e+09	1.35189e+09
Q2G0S8_C139	Q2G0S8	SAOUHSC_00466	Putative 4-diphosphocytidyl-2-C-methyl-D-erythritol kinase	no	IGTDIPFCIYNK	IGTDIPFC*IYNK	C	-0.065851	-0.215048	-0.140449	1080356176	979226544	2059582720
Q2FV67_C473	Q2FV67	rocA	1-pyrroline-5-carboxylate dehydrogenase	no	GCTSAVVGYHPFGGFK	GC*TSAVVGYHPFGGFK	C	-0.0580164	-0.222778	-0.140397	62829205230	57027359080	119856564310
Q2G295_C216	Q2G295	SAOUHSC_01850	Catabolite control protein A	no	NGLQLGDTLNCSGAESYK	NGLQLGDTLNC*SGAESYK	C	-0.135846	-0.143176	-0.139511	5972547836	5416258706	11388806542
Q2FYZ9_C87	Q2FYZ9	mutS	DNA mismatch repair protein MutS	no	VAICEQMEDPK	VAIC*EQMEDPK	C	-0.0738825	-0.204155	-0.139019	531497384	482792464	1014289848
Q2FW29_C27	Q2FW29	rpmJ	50S ribosomal protein L36	yes	VMVICENPK	VMVIC*ENPK	C	-0.000239128	-0.27769	-0.138965	25212434462	23033631924	48246066386
Q2FY32_C53	Q2FY32	aroK	Shikimate kinase	no	LTIPEIFCK	LTIPEIFC*K	C	-0.0650818	-0.21204	-0.138561	794203000	720183378	1514386378
Q2G248_C126	Q2G248	SAOUHSC_01852	Uncharacterized protein	no	SFVFGPCSVESFEQVEAVAK	SFVFGPC*SVESFEQVEAVAK	C	-0.125311	-0.150738	-0.138024	1057824688	961592568	2019417256
Q2FZC7_C55	Q2FZC7	SAOUHSC_01105	Iron-sulphur subunit of succinate dehydrogenase, putative	no	ENLNVIACLMEIR	ENLNVIAC*LMEIR	C	-0.075891	-0.198851	-0.137371	1982578924	1802080420	3784659344
Q2FXM3_C11	Q2FXM3	SAOUHSC_01812	Uncharacterized protein	no	CIEDNDTIIIHR	C*IEDNDTIIIHR	C	-0.255718	-0.0185909	-0.137155	4375211036	3986378818	8361589854
Q2FXT6_C269	Q2FXT6	tgt	Queuine tRNA-ribosyltransferase	no	GMDMFDCVLPTR	GMDMFDC*VLPTR	C	-0.0960815	-0.178065	-0.137073	5654655084	5058087778	10712742862
Q2G1G7_C224	Q2G1G7	SAOUHSC_00156	Uncharacterized protein	no	QLIDFCK	QLIDFC*K	C	0.0181725	-0.292252	-0.13704	431292112	393115696	824407808
Q2G2R6_C14	Q2G2R6	SAOUHSC_02130	Uncharacterized protein	no	FKVNENETIADCLSR	FKVNENETIADC*LSR	C	0.0589683	-0.332814	-0.136923	99143084	89628600	188771684
Q2G1T3_C120	Q2G1T3	SAOUHSC_00831	Organic hydroperoxide resistance protein-like	no	YLQMAHEFCPYSK	YLQMAHEFC*PYSK	C	-0.0408372	-0.232661	-0.136749	4121477628	3761264972	7882742600
Q2G0R0_C480	Q2G0R0	ftsH	ATP-dependent zinc metalloprotease FtsH	no	ICGLLGGR	IC*GLLGGR	C	-0.0554857	-0.21701	-0.136248	4019350030	3663192398	7682542428
Q2FZ48_C311	Q2FZ48	ftsY	Signal recognition particle receptor FtsY	yes	AVPDAPHEALLCLDATTGQNALSQAR	AVPDAPHEALLC*LDATTGQNALSQAR	C	-0.0439117	-0.22856	-0.136236	732779760	644721600	1377501360
Q2FY34_C330	Q2FY34	gcvPA	Probable glycine dehydrogenase (decarboxylating) subunit 1	no	ATSNICSNQALNALASSIAMSALGK	ATSNIC*SNQALNALASSIAMSALGK	C	-0.0444694	-0.227954	-0.136211	20018978782	18428634522	38447613304
Q2FY44_C75	Q2FY44	SAOUHSC_01622	Uncharacterized protein	no	EDGIYIDVYCALK	EDGIYIDVYC*ALK	C	-0.0412458	-0.229098	-0.135172	3427748480	3139173844	6566922324
Q2FY35_C80	Q2FY35	gcvPB	Probable glycine dehydrogenase (decarboxylating) subunit 2	no	NFGVDNGFYPLGSCTMK	NFGVDNGFYPLGSC*TMK	C	-0.0373543	-0.232729	-0.135042	3655959766	3547885869	7137133907
Q2FXL9_C164	Q2FXL9	SAOUHSC_01816	Uncharacterized peptidase SAOUHSC_01816	no	EGVTECEVVNHIEQTIK	EGVTEC*EVVNHIEQTIK	C	-0.0995636	-0.169778	-0.134671	2116943490	1926152896	4043096386
Q7X2S2_C30	Q7X2S2	arcC2	Carbamate kinase 2	no	CAMQNLKPLFDSPAR	C*AMQNLKPLFDSPAR	C	0.0754481	-0.343518	-0.134035	1551172264	1442978868	2994151132
Q2FZW2_C48	Q2FZW2	SAOUHSC_00873	Uncharacterized protein	no	LQLHGACGTCPSSTITLK	LQLHGAC*GTCPSSTITLK	C	0.0145099	-0.281222	-0.133356	1998385376	1793654952	3792040328
Q2G243_C99	Q2G243	radA	DNA repair protein RadA	no	STLLLQICASLSQK	STLLLQIC*ASLSQK	C	-0.0398734	-0.226803	-0.133338	769504012	686126974	1455630986
Q2FXT6_C281	Q2FXT6	tgt	Queuine tRNA-ribosyltransferase	no	NGTCMTSQGR	NGTC*MTSQGR	C	0.31427	-0.580399	-0.133064	79776842	84943172	164720014
Q2FXR3_C242	Q2FXR3	hemB	Delta-aminolevulinic acid dehydratase	no	ELESDLKEGCDMMIVKPALSYLDIVR	ELESDLKEGC*DMMIVKPALSYLDIVR	C	0.0558191	-0.321917	-0.133049	290787036	271213984	562001020
Q2FVG0_C49	Q2FVG0	SAOUHSC_02754	ABC transporter, ATP-binding protein, putative	no	QICNLFSPTSGELYFK	QIC*NLFSPTSGELYFK	C	-0.033052	-0.233035	-0.133044	1110338492	969530116	2079868608
Q2FXU7_C135	Q2FXU7	SAOUHSC_01735	Uncharacterized protein	no	VHLMKECLDR	VHLMKEC*LDR	C	-0.0624067	-0.203433	-0.13292	781486400	713160224	1494646624
Q2FY33_C91	Q2FY33	gcvT	Aminomethyltransferase	no	ALYTALCNEEGGIIDDLVIYK	ALYTALC*NEEGGIIDDLVIYK	C	-0.028445	-0.237218	-0.132831	6135741310	5597108000	11732849310
Q2FZ50_C95	Q2FZ50	rnc	Ribonuclease 3	no	ATIVCEPSLVIFANK	ATIVC*EPSLVIFANK	C	-0.0861134	-0.179146	-0.13263	229211400	208094728	437306128
Q2FVG3_C347	Q2FVG3	SAOUHSC_02751	Carboxylic ester hydrolase	no	QQSLAITHCYFK	QQSLAITHC*YFK	C	-0.0307955	-0.233795	-0.132295	7361324684	6727399928	14088724612
Q2G041_C134	Q2G041	SAOUHSC_00785	Thioredoxin reductase	yes	GVSYCAVCDGAFFK	GVSYC*AVCDGAFFK	C	-0.141327	-0.123115	-0.132221	76764187212	70176257424	146940444636
Q2FY60_C168	Q2FY60	SAOUHSC_01605	6-phosphogluconate dehydrogenase, decarboxylating	yes	DGASCVTYIGPNGAGHYVK	DGASC*VTYIGPNGAGHYVK	C	0.0873241	-0.351256	-0.131966	285757456	1542489550	546676256
Q2G0N5_C48	Q2G0N5	rpoC	DNA-directed RNA polymerase subunit beta'	yes	DGLFCER	DGLFC*ER	C	0.0286175	-0.29247	-0.131926	2344302698	2.15015e+09	4.49445e+09
Q2FYN4_C349	Q2FYN4	lysA	Diaminopimelate decarboxylase	no	LCESGDIIIK	LC*ESGDIIIK	C	-0.0818252	-0.180375	-0.1311	4440657738	4053500596	8494158334
Q2G066_C30	Q2G066	SAOUHSC_00755	Uncharacterized protein	no	HSETCPISANAYDQFNK	HSETC*PISANAYDQFNK	C	0.0210512	-0.282419	-0.130684	14054333680	12880916106	26935249786
Q2FWD6_C279	Q2FWD6	SAOUHSC_02363	Putative aldehyde dehydrogenase SAOUHSC_02363	no	VVNNTGQVCTAGTR	VVNNTGQVC*TAGTR	C	-0.0306391	-0.230105	-0.130372	74727344608	68249341252	142976685860
Q2G0A0_C105	Q2G0A0	SAOUHSC_00705	Cys-tRNA(Pro)/Cys-tRNA(Cys) deacylase	no	GGCSPVGMK	GGC*SPVGMK	C	-0.10812	-0.15228	-0.1302	2165666598	1971228680	4136895278
Q2FWG2_C190	Q2FWG2	thiM	Hydroxyethylthiazole kinase	no	VTGAGCLLGGVIAGFLFR	VTGAGC*LLGGVIAGFLFR	C	-0.0160508	-0.244232	-0.130141	1993617304	1816939808	3810557112
Q2FZH7_C172	Q2FZH7	SAOUHSC_01027	Uncharacterized protein	no	DHIQKCENVIK	DHIQKC*ENVIK	C	-0.0437871	-0.216111	-0.129949	1550480534	1426131192	2976611726
Q2FVV6_C175	Q2FVV6	SAOUHSC_02585	Uncharacterized protein	no	AENVIFIGLLCK	AENVIFIGLLC*K	C	-0.0407805	-0.218372	-0.129576	323096634	295985756	619082390
Q2FZV7_C354	Q2FZV7	SAOUHSC_00878	NADH dehydrogenase-like protein SAOUHSC_00878	no	GTVCSLGSHDGVGMVFGKPIAGK	GTVC*SLGSHDGVGMVFGKPIAGK	C	-0.0533636	-0.205412	-0.129388	64410131566	58492083826	122763205248
Q2FW16_C41	Q2FW16	rplN	50S ribosomal protein L14	yes	TANIGDVIVCTVK	TANIGDVIVC*TVK	C	-0.061528	-0.196874	-0.129201	55125417516	50346535132	105471952648
Q2FWY3_C31	Q2FWY3	SAOUHSC_02138	Uncharacterized protein	no	CKPTTVYIPK	C*KPTTVYIPK	C	-0.0304823	-0.227744	-0.129113	2466800310	2260810360	4727610670
Q2G099_C141	Q2G099	SAOUHSC_00722	Para-aminobenzoate synthase, glutamine amidotransferase, component II, putative	no	YHSLIADGATFPNCLK	YHSLIADGATFPNC*LK	C	-0.0655674	-0.192396	-0.128982	287958408	262559616	550518024
Q2FVI7_C265	Q2FVI7	SAOUHSC_02723	Glycerate kinase, putative	no	SVNQIPGSGAAGGMGAALLAFCETTLTK	SVNQIPGSGAAGGMGAALLAFC*ETTLTK	C	-0.00606634	-0.251849	-0.128958	514986328	471329816	986316144
Q2FZS7_C160	Q2FZS7	SAOUHSC_00913	Uncharacterized protein	no	LREVHSEKVCEGK	LREVHSEKVC*EGK	C	-0.0820421	-0.175375	-0.128708	7.80499e+07	71348680	1.49399e+08
Q2FZL5_C175	Q2FZL5	menB	1,4-dihydroxy-2-naphthoyl-CoA synthase	no	EIWYLCR	EIWYLC*R	C	-0.0398784	-0.2171	-0.128489	12931961004	11815829636	24747790640
Q93T05_C283	Q93T05	mutL	DNA mismatch repair protein MutL	no	FPICYINIEMDPILVDVNVHPTK	FPIC*YINIEMDPILVDVNVHPTK	C	-0.11313	-0.143808	-0.128469	108165432	98906492	207071924
Q2G1X7_C148	Q2G1X7	queE	7-carboxy-7-deazaguanine synthase	no	KLDEVITQCVPSSLNLK	KLDEVITQC*VPSSLNLK	C	-0.0216696	-0.235266	-0.128468	1135352688	1036453600	2171806288
Q2G084_C36	Q2G084	SAOUHSC_00736	Putative lipid kinase SAOUHSC_00736	no	NINQGIGEVTTALSSICK	NINQGIGEVTTALSSIC*K	C	-0.0302696	-0.226143	-0.128206	2123830144	1935571224	4059401368
Q2G1W4_C275	Q2G1W4	metK	S-adenosylmethionine synthase	yes	HGGGCFSGK	HGGGC*FSGK	C	-0.0555816	-0.200737	-0.12816	33596061464	30812092390	64408153854
Q2G0B7_C8	Q2G0B7	SAOUHSC_00688	Cytokinin riboside 5'-monophosphate phosphoribohydrolase	no	IAVYCGASK	IAVYC*GASK	C	-0.0766407	-0.179195	-0.127918	6506064900	5962148340	12468213240
Q2G025_C115	Q2G025	SAOUHSC_00802	Carboxylesterase, putative	no	GIVTMCAPMGGK	GIVTMC*APMGGK	C	-0.00291791	-0.251527	-0.127223	2.65006e+09	2428775494	5.07884e+09
Q2G1J0_C290	Q2G1J0	aldA	Putative aldehyde dehydrogenase AldA	no	SANIILDDANLDLAVEGIQLGILFNQGEVCSAGSR	SANIILDDANLDLAVEGIQLGILFNQGEVC*SAGSR	C	-0.145967	-0.107565	-0.126766	637347206	588326388	1216032398
Q2FXJ7_C38	Q2FXJ7	SAOUHSC_01837	1-acyl-sn-glycerol-3-phosphate acyltransferases domain protein	yes	YVVTCTHESYNEVIMLGMALYPNQIHYMAK	YVVTC*THESYNEVIMLGMALYPNQIHYMAK	C	0.190363	-0.443075	-0.126356	214142031	183769283	397911314
Q2G2R5_C49	Q2G2R5	SAOUHSC_02451	PTS system lactose-specific IIA component, putative	no	ADALIEEGNNCIAEAHR	ADALIEEGNNC*IAEAHR	C	0.101832	-0.353821	-0.125994	346949104	322399316	669348420
Q2G0D6_C152	Q2G0D6	SAOUHSC_00669	Uncharacterized protein	no	EFETNCDGILR	EFETNC*DGILR	C	-0.0425838	-0.208642	-0.125613	33663774190	31634735914	64548449114
Q2FZJ1_C13	Q2FZJ1	purQ	Phosphoribosylformylglycinamidine synthase subunit PurQ	no	FAVLVFPGSNCDR	FAVLVFPGSNC*DR	C	-0.0315183	-0.219638	-0.125578	2901533194	2623014370	5524547564
Q2G1Y6_C400	Q2G1Y6	SAOUHSC_01058	GTP-binding protein TypA, putative	no	EIDGVMCEPFER	EIDGVMC*EPFER	C	-0.0505293	-0.200494	-0.125512	907288728	832045880	1739334608
Q2FWE4_C69	Q2FWE4	SAOUHSC_02355	UPF0340 protein SAOUHSC_02355	no	ETGVTFAFQGCEHINR	ETGVTFAFQGC*EHINR	C	-0.067103	-0.183717	-0.12541	16425292470	15073750550	31499043020
Q2G0M1_C181	Q2G0M1	SAOUHSC_00539	Uncharacterized protein	no	YDDWINSFNACPVVR	YDDWINSFNAC*PVVR	C	-0.025827	-0.224696	-0.125262	3055090982	2787937864	5843028846
Q2FV41_C158	Q2FV41	SAOUHSC_02898	Uncharacterized protein	no	VNSLAYCSSK	VNSLAYC*SSK	C	-0.0562159	-0.193726	-0.124971	609792240	562691264	1172483504
Q2FZ31_C225	Q2FZ31	trmFO	Methylenetetrahydrofolate--tRNA-(uracil-5-)-methyltransferase TrmFO	no	YFEGCMPFEVMAER	YFEGC*MPFEVMAER	C	-0.0737917	-0.176136	-0.124964	7277456480	6618585630	13859537434
Q2G2C1_C98	Q2G2C1	SAOUHSC_01064	Pyruvate carboxylase	no	CAEEGIK	C*AEEGIK	C	-0.0806739	-0.169211	-0.124942	2128213664	1952552388	4080766052
Q2FZ74_C299	Q2FZ74	pyrC	Dihydroorotase	no	EALLEGLLDGTIDCIATDHAPHAR	EALLEGLLDGTIDC*IATDHAPHAR	C	-0.126119	-0.123679	-0.124899	2.29329e+08	210327920	4.39657e+08
Q2FWG7_C213	Q2FWG7	SAOUHSC_02324	Uncharacterized protein	no	QFFTEWNCHD	QFFTEWNC*HD	C	-0.125652	-0.123529	-0.12459	371261712	340584900	711846612
Q2FXM9_C410	Q2FXM9	pyk	Pyruvate kinase	yes	QCSIVWGVQPVVK	QC*SIVWGVQPVVK	C	-0.0672422	-0.181739	-0.124491	67507018150	61842621254	129349639404
Q2FWB5_C12	Q2FWB5	SAOUHSC_02383	Uncharacterized protein	no	TAETNYFWLNCGYNR	TAETNYFWLNC*GYNR	C	-0.0445329	-0.204389	-0.124461	2335781220	2144405742	4480186962
Q2G1G2_C372	Q2G1G2	SAOUHSC_00162	Type I restriction enzyme R Protein	no	VVFIIDECHR	VVFIIDEC*HR	C	-0.0289402	-0.217639	-0.12329	2262084260	2070852408	4332936668
Q2FXB7_C98	Q2FXB7	SAOUHSC_01948	ABC transporter domain protein	no	IVCLNESVDFSEINSVLSLVNLNVDK	IVC*LNESVDFSEINSVLSLVNLNVDK	C	-0.0726896	-0.173745	-0.123217	10585427418	9750249510	20335676928
Q2G116_C19	Q2G116	SAOUHSC_00345	Uncharacterized protein	yes	QHACGTNR	QHAC*GTNR	C	0.0935823	-0.339523	-0.12297	3.16661e+07	2.58204e+07	57486486
Q2FV14_C96	Q2FV14	SAOUHSC_02929	Acetyl-CoA synthetase, putative	no	LGVAIIPCSEMLR	LGVAIIPC*SEMLR	C	-0.0513906	-0.194121	-0.122756	4111270488	3757275216	7868545704
Q2G1B9_C229	Q2G1B9	tarJ	Ribulose-5-phosphate reductase 1	yes	IPEGLTFDHAFECVGGR	IPEGLTFDHAFEC*VGGR	C	-0.0793929	-0.164947	-0.12217	10040125136	9261152656	19273765924
Q2G2A3_C47	Q2G2A3	SAOUHSC_01043	Dihydrolipoyl dehydrogenase	no	GNLGGVCLNVGCIPSK	GNLGGVC*LNVGCIPSK	C	-0.185986	-0.0581243	-0.122055	1712837236	1628772124	3341609360
Q2FYG9_C341	Q2FYG9	aroC	Chorismate synthase	no	SDSCAVPAASIVCEHVVAFEIAK	SDSC*AVPAASIVCEHVVAFEIAK	C	-0.0035656	-0.239995	-0.12178	2246413344	2151070448	4397483792
Q2G238_C275	Q2G238	SAOUHSC_00707	Tagatose-6-phosphate kinase	no	AFQQAVACGTATAFDEDLATR	AFQQAVAC*GTATAFDEDLATR	C	0.0791123	-0.322441	-0.121664	2301732910	2120619140	4422352050
Q53726_C121	Q53726	pcrB	Heptaprenylglyceryl phosphate synthase	no	TYGHSIDFEEVIFEGYVVCNADSK	TYGHSIDFEEVIFEGYVVC*NADSK	C	0.102638	-0.345052	-0.121207	124495526	114438970	238934496
Q2FXD0_C459	Q2FXD0	SAOUHSC_01933	Type I restriction-modification system, M subunit	no	NYLEAVIGLPANIFYGTSIPTCILVFK	NYLEAVIGLPANIFYGTSIPTC*ILVFK	C	-0.0717833	-0.170132	-0.120958	423757852	400151303	815386108
Q2FXU5_C8	Q2FXU5	aspS	Aspartate--tRNA ligase	yes	TTYCGLVTEAFLGQEITLK	TTYC*GLVTEAFLGQEITLK	C	0.0413438	-0.283198	-0.120927	1855604362	1718440338	3574044700
Q2G1W0_C168	Q2G1W0	SAOUHSC_02574	Uncharacterized protein	no	SCLNDCYDK	SC*LNDCYDK	C	-0.102097	-0.139064	-0.12058	3542713060	2977539768	6217426140
Q2FV86_C123	Q2FV86	SAOUHSC_02849	Pyruvate oxidase, putative	no	LCEDVAVYNHQIEK	LC*EDVAVYNHQIEK	C	-0.0613637	-0.179584	-0.120474	6470596002	5975822540	12446418542
Q2FY71_C19	Q2FY71	SAOUHSC_01594	Uncharacterized protein	no	SGISLSELGLGCMSLGTDLK	SGISLSELGLGC*MSLGTDLK	C	-0.0277973	-0.213011	-0.120404	15541765294	14324553610	29866318904
Q2FZ17_C175	Q2FZ17	SAOUHSC_01254	Uncharacterized protein	no	EQSNHNICYADTEIEAVNYEPR	EQSNHNIC*YADTEIEAVNYEPR	C	0.000720942	-0.240926	-0.120103	3878412100	3578896320	7457308420
Q2FZ31_C52	Q2FZ31	trmFO	Methylenetetrahydrofolate--tRNA-(uracil-5-)-methyltransferase TrmFO	no	FAELVCSNSLR	FAELVC*SNSLR	C	-0.0130818	-0.226973	-0.120027	9258190120	8550199876	17808389996
Q2FZK7_C230	Q2FZK7	atl	Bifunctional autolysin	no	YKPQVNSSINDYICK	YKPQVNSSINDYIC*K	C	-0.104256	-0.135306	-0.119781	1470276856	1352335320	2822612176
Q2G0K5_C20	Q2G0K5	SAOUHSC_00555	Hydrolase, haloacid dehalogenase-like	no	CGEVATQSAFK	C*GEVATQSAFK	C	-0.0116176	-0.227063	-0.11934	998924980	921674024	1920599004
Q2FXN4_C117	Q2FXN4	SAOUHSC_01801	Isocitrate dehydrogenase [NADP]	no	QELDLFTCLRPVR	QELDLFTC*LRPVR	C	-0.0489294	-0.187872	-0.118401	178990440100	164869967900	343860408000
Q2FXM5_C44	Q2FXM5	SAOUHSC_01810	NADP-dependent malic enzyme, putative	no	VTNKEELSLAYSPGVAEPCKDIYEDK	VTNKEELSLAYSPGVAEPC*KDIYEDK	C	-0.0116435	-0.224979	-0.118311	1935534338	1788477826	3724012164
Q2G1K5_C574	Q2G1K5	SAOUHSC_00117	Capsular polysaccharide biosynthesis protein Cap5D, putative	no	CNEVEAIIQDIVNDFSK	C*NEVEAIIQDIVNDFSK	C	0.0290701	-0.26559	-0.11826	1.71862e+08	1.58663e+08	3.30525e+08
Q2G1G4_C124	Q2G1G4	SAOUHSC_00160	Uncharacterized protein	no	FVATNIMDAQIDAICDVLK	FVATNIMDAQIDAIC*DVLK	C	-0.0557858	-0.180269	-0.118027	431792560	397447272	829239832
Q2FVT5_C14	Q2FVT5	hutU	Urocanate hydratase	no	GLSIECK	GLSIEC*K	C	0.00167741	-0.236982	-0.117652	6431422218	5930542504	12361964722
Q2G2U9_C9	Q2G2U9	sarA	Transcriptional regulator SarA	yes	INDCFELLSMVTYADK	INDC*FELLSMVTYADK	C	0.00179883	-0.237019	-0.11761	38135903706	35160092392	73295996098
Q2FZS8_C309	Q2FZS8	clpB	Chaperone protein ClpB	no	GELHCIGATTLNEYR	GELHC*IGATTLNEYR	C	0.000626054	-0.235739	-0.117556	1924170606	1815043376	3739213982
Q2G0R1_C37	Q2G0R1	SAOUHSC_00485	Hypoxanthine phosphoribosyltransferase	no	DYQGKPLVCVGILK	DYQGKPLVC*VGILK	C	0.0325032	-0.267211	-0.117354	803100844	739559824	1542660668
Q2FYP0_C126	Q2FYP0	asd	Aspartate-semialdehyde dehydrogenase	no	GIIANPNCSTIQSVVPLK	GIIANPNC*STIQSVVPLK	C	0.0669184	-0.301435	-0.117258	16464416606	15125450160	31589866766
Q2G0M0_C62	Q2G0M0	SAOUHSC_00540	Uncharacterized protein	no	WSFQTEMFFLCNR	WSFQTEMFFLC*NR	C	-0.0428936	-0.191144	-0.117019	153856608	156320217	296057516
Q2G0I6_C95	Q2G0I6	SAOUHSC_00579	Phosphomevalonate kinase	yes	SCDIAMK	SC*DIAMK	C	-6.20011e-05	-0.233786	-0.116924	996255648	890734464	1886990112
Q53727_C456	Q53727	pcrA	ATP-dependent DNA helicase PcrA	yes	VTQECLNFYELIQSLIK	VTQEC*LNFYELIQSLIK	C	-0.0367556	-0.197071	-0.116913	161282903	149043584	310326487
Q2G1H9_C2313	Q2G1H9	SAOUHSC_00144	Uncharacterized protein	no	SLLECVK	SLLEC*VK	C	-0.0743652	-0.159452	-0.116909	164884984	151643000	316527984
Q2FZY3_C302	Q2FZY3	SAOUHSC_00851	UPF0051 protein SAOUHSC_00851	yes	YPNCVLLGEGAK	YPNC*VLLGEGAK	C	-0.0608203	-0.172382	-0.116601	7293572104	6725278228	14018850332
Q2FV62_C235	Q2FV62	SAOUHSC_02875	D-lactate dehydrogenase, putative	no	GAVFVNCAR	GAVFVNC*AR	C	-0.0786631	-0.154267	-0.116465	1878409820	1732169736	3610579556
Q2FVV6_C107	Q2FVV6	SAOUHSC_02585	Uncharacterized protein	no	QCLSLPQTR	QC*LSLPQTR	C	0.0628211	-0.295429	-0.116304	1421444752	1320828848	2742273600
P0A0K3_C105	P0A0K3	SAOUHSC_02013	Uncharacterized protein SAOUHSC_02013	no	NDVPTFAICHGPQILIDTDDLK	NDVPTFAIC*HGPQILIDTDDLK	C	-0.0109313	-0.221623	-0.116277	41802422692	38886541898	80538711628
Q2FVE0_C49	Q2FVE0	SAOUHSC_02774	Alkyl hydroperoxide reductase AhpD	no	INGCHYCVDIHK	INGCHYC*VDIHK	C	-0.0541309	-0.178379	-0.116255	2525073717	2324144368	4840561212
Q2G1K2_C123	Q2G1K2	SAOUHSC_00120	UDP-N-acetylglucosamine 2-epimerase	no	CFDQNVPEEINR	C*FDQNVPEEINR	C	-0.0904508	-0.141296	-0.115873	8373526456	7789882892	16163409348
Q2FXP2_C153	Q2FXP2	SAOUHSC_01794	Glyceraldehyde-3-phosphate dehydrogenase	no	GVNDNQLDIEAFDIFSNASCTTNCIGPVAK	GVNDNQLDIEAFDIFSNASC*TTNCIGPVAK	C	0.0421158	-0.273801	-0.115843	5179253500	4751089220	9930342720
Q2FZ43_C110	Q2FZ43	trmD	tRNA (guanine-N(1)-)-methyltransferase	yes	ADHIVFICGHYEGYDER	ADHIVFIC*GHYEGYDER	C	-0.013828	-0.216715	-0.115272	1128564576	1047299744	2175864320
Q2G274_C421	Q2G274	gyrB	DNA gyrase subunit B	yes	LADCSSK	LADC*SSK	C	-0.03844	-0.192094	-0.115267	1188790032	1096141088	2284931120
Q2FZJ0_C32	Q2FZJ0	purL	Phosphoribosylformylglycinamidine synthase subunit PurL	no	VCDILGR	VC*DILGR	C	-0.0284764	-0.201709	-0.115093	2105604960	2424973904	4046901008
Q2G1Q4_C505	Q2G1Q4	SAOUHSC_00049	Uncharacterized protein	no	NCESFSK	NC*ESFSK	C	-0.0744901	-0.154851	-0.11467	226681980	209613368	436295348
Q2G032_C151	Q2G032	SAOUHSC_00795	Glyceraldehyde-3-phosphate dehydrogenase	yes	TIVFNTNHQELDGSETVVSGASCTTNSLAPVAK	TIVFNTNHQELDGSETVVSGASC*TTNSLAPVAK	C	0.0256951	-0.254399	-0.114352	28002853740	25793722430	53796576170
Q2FXX1_C4	Q2FXX1	SAOUHSC_01709	Acetyl-CoA carboxylase, biotin carboxylase, putative	no	CLIANRGEIAVR	C*LIANRGEIAVR	C	-0.116304	-0.110859	-0.113582	2061732370	1906292682	3968025052
Q2FZ82_C124	Q2FZ82	ileS	Isoleucine--tRNA ligase	yes	CKEFALEQIELQK	C*KEFALEQIELQK	C	0.101015	-0.327344	-0.113165	4813334750	4428078424	9241413174
Q2FV10_C380	Q2FV10	SAOUHSC_02933	Betaine aldehyde dehydrogenase	no	DGLFFEPTVITNCDTSMR	DGLFFEPTVITNC*DTSMR	C	-0.0664366	-0.159486	-0.112961	1830748756	1692856116	3523604872
Q2FWE5_C339	Q2FWE5	glyA	Serine hydroxymethyltransferase	no	EAEETLDSVGITCNK	EAEETLDSVGITC*NK	C	0.0374965	-0.262907	-0.112705	1366898434	1553967066	2616827076
Q2G1G5_C27	Q2G1G5	SAOUHSC_00158	PTS system EIIBC component SAOUHSC_00158	no	IIAAVGGMDNIDSVMNCMTR	IIAAVGGMDNIDSVMNC*MTR	C	0.00522485	-0.230274	-0.112525	779148623	725776304	1504924927
Q2FXZ2_C15	Q2FXZ2	dnaK	Chaperone protein DnaK	yes	IIGIDLGTTNSCVTVLEGDEPK	IIGIDLGTTNSC*VTVLEGDEPK	C	0.0820247	-0.307007	-0.112491	11120186708	10186334938	20936571214
Q2FYW4_C377	Q2FYW4	SAOUHSC_01310	Cardiolipin synthase	no	SGVDVHLMIPCKPDHPLVYWATFSNASDLLSSGVK	SGVDVHLMIPC*KPDHPLVYWATFSNASDLLSSGVK	C	-0.438598	0.214295	-0.112152	40117468	34895292	75012760
Q2FXU8_C217	Q2FXU8	SAOUHSC_01734	Uncharacterized protein	no	HVTLQDAKDCLQK	HVTLQDAKDC*LQK	C	0.00651202	-0.230811	-0.11215	189169424	168159072	357328496
Q2FZZ2_C208	Q2FZZ2	metN2	Methionine import ATP-binding protein MetN 2	no	ICDEVAVMESGK	IC*DEVAVMESGK	C	-0.0637986	-0.160489	-0.112144	630438644	583323092	1213761736
Q2FXH9_C178	Q2FXH9	SAOUHSC_01868	Putative dipeptidase SAOUHSC_01868	no	TEEMPTLGFAPDAEFPCIHGEK	TEEMPTLGFAPDAEFPC*IHGEK	C	0.0301256	-0.25386	-0.111867	2089088016	1968503986	4057592002
Q2FV75_C130	Q2FV75	SAOUHSC_02861	Methylated-DNA--protein-cysteine methyltransferase	no	MSAQAVGGAVGSNPLSIIVPCHR	MSAQAVGGAVGSNPLSIIVPC*HR	C	-0.0405498	-0.183139	-0.111845	8694035504	8046102542	16740138046
Q2G296_C484	Q2G296	fhs	Formate--tetrahydrofolate ligase	no	ENGWDNYPVCMAK	ENGWDNYPVC*MAK	C	0.0120893	-0.234286	-0.111098	11400025188	10546746866	21946772054
Q2G1J5_C159	Q2G1J5	SAOUHSC_00127	Cap5N protein/UDP-glucose 4-epimerase, putative	no	VAIVRPPMIYGAHCPGNFQR	VAIVRPPMIYGAHC*PGNFQR	C	-0.0823185	-0.139521	-0.11092	652436032	603407904	1255843936
Q2FWC9_C6	Q2FWC9	SAOUHSC_02370	Uncharacterized protein	no	ELCFEGITLK	ELC*FEGITLK	C	0.0135871	-0.23538	-0.110896	20294461802	18802326804	39096788606
Q2G146_C76	Q2G146	SAOUHSC_00309	Uncharacterized protein	no	LMFVEADLSQDEHWDEAMKDCK	LMFVEADLSQDEHWDEAMKDC*K	C	0.0382464	-0.259659	-0.110706	3020044134	2778531776	5798575910
Q2G0N1_C183	Q2G0N1	fusA	Elongation factor G	yes	CFKYTNDLGTEIEEIEIPEDHLDRAEEAR	C*FKYTNDLGTEIEEIEIPEDHLDRAEEAR	C	0.00722926	-0.227865	-0.110318	2757703040	2546499648	5304202688
Q2FVN9_C139	Q2FVN9	SAOUHSC_02663	Uncharacterized protein	no	CANEEER	C*ANEEER	C	-0.0513204	-0.169255	-0.110287	1.5091e+08	1.40391e+08	2.913e+08
Q2G1J7_C302	Q2G1J7	SAOUHSC_00125	Cap5L protein/glycosyltransferase, putative	no	IADVCIASLIK	IADVC*IASLIK	C	-0.0327419	-0.187746	-0.110244	58106196	55493070	113599266
Q2FXY7_C431	Q2FXY7	lepA	Elongation factor 4	no	ATMMVPNDYVGAVMELCQR	ATMMVPNDYVGAVMELC*QR	C	-0.0897491	-0.130707	-0.110228	896482556	799050796	1661247016
Q2G0K8_C30	Q2G0K8	nagB	Glucosamine-6-phosphate deaminase	no	EMAFNQHCK	EMAFNQHC*K	C	0.0159781	-0.235719	-0.109871	257644994	256804906	514449900
Q2G255_C7	Q2G255	SAOUHSC_01475	Uncharacterized protein	no	IGITCYPSMGGSGIIATELGIK	IGITC*YPSMGGSGIIATELGIK	C	-0.0591737	-0.160352	-0.109763	697070872	646362430	1343433302
Q2FZH5_C557	Q2FZH5	SAOUHSC_01029	Phosphoenolpyruvate-protein phosphotransferase	no	AVDCATQEEVIELVNNYVK	AVDC*ATQEEVIELVNNYVK	C	0.0405677	-0.259961	-0.109697	1693893674	1586618928	3280512602
Q2G0B7_C166	Q2G0B7	SAOUHSC_00688	Cytokinin riboside 5'-monophosphate phosphoribohydrolase	no	ALAPLCDTK	ALAPLC*DTK	C	-0.0159607	-0.201979	-0.10897	17673356202	16273562016	33946918218
Q2FZ54_C161	Q2FZ54	SAOUHSC_01198	Malonyl CoA-acyl carrier protein transacylase	yes	SLSSDDKIIEPANINCPGQIVVSGHK	SLSSDDKIIEPANINC*PGQIVVSGHK	C	-0.0221779	-0.195502	-0.10884	10341017220	9570766758	19911783978
Q05615_C51	Q05615	aroA	3-phosphoshikimate 1-carboxyvinyltransferase	no	AIMLASLAEGVSTIYKPLLGEDCR	AIMLASLAEGVSTIYKPLLGEDC*R	C	-0.0287721	-0.187565	-0.108168	3750154092	3482982268	7233136360
Q2FY08_C344	Q2FY08	glyQS	Glycine--tRNA ligase	yes	VTLAFLCDAYDEEGVEGSK	VTLAFLC*DAYDEEGVEGSK	C	-0.000901738	-0.215222	-0.108062	6570565382	6026572076	12520270906
Q2FZZ6_C291	Q2FZZ6	SAOUHSC_00838	Uncharacterized protein	no	STDLEAMKFDDYMYSWDCS	STDLEAMKFDDYMYSWDC*S	C	-0.148338	-0.0670019	-0.10767	211874304	196001432	407875736
Q2FVV9_C386	Q2FVV9	SAOUHSC_02582	Putative formate dehydrogenase SAOUHSC_02582	no	QVIGTNNVDNCSR	QVIGTNNVDNC*SR	C	-0.0295116	-0.185479	-0.107495	18409637332	17100875738	35510513070
Q2FZ66_C131	Q2FZ66	rlmN	Probable dual-specificity RNA methyltransferase RlmN	no	IGCTFCASTLGGLKR	IGC*TFCASTLGGLKR	C	-0.0519931	-0.162404	-0.107198	376359632	349890224	726249856
Q2FZ03_C70	Q2FZ03	SAOUHSC_01268	Uncharacterized protein	no	MVELECPSIISQVK	MVELEC*PSIISQVK	C	-0.0257385	-0.187354	-0.106546	5609816890	5210398020	10820214910
Q2G1Q4_C1008	Q2G1Q4	SAOUHSC_00049	Uncharacterized protein	no	VYFVIGTDNTQDGAVNWSCEKPNLLNVAVTR	VYFVIGTDNTQDGAVNWSC*EKPNLLNVAVTR	C	0.182207	-0.395106	-0.10645	178933916	156992928	335926844
Q2FWF5_C134	Q2FWF5	fabZ	3-hydroxyacyl-[acyl-carrier-protein] dehydratase FabZ	yes	ATVDGQLACSCELTFAIQDVK	ATVDGQLAC*SCELTFAIQDVK	C	-0.0828144	-0.129226	-0.10602	245940786	228698816	474639602
Q2FVT5_C347	Q2FVT5	hutU	Urocanate hydratase	no	NAFDFPGFVPAYIRPLFCEGK	NAFDFPGFVPAYIRPLFC*EGK	C	-0.0112999	-0.200679	-0.10599	7082153526	6596971400	13679124926
Q2FVV7_C247	Q2FVV7	SAOUHSC_02584	Uncharacterized protein	no	ACHETVLK	AC*HETVLK	C	0.0567604	-0.268596	-0.105918	137988480	129736288	267724768
Q2G1M1_C155	Q2G1M1	SAOUHSC_00086	3-ketoacyl-acyl carrier protein reductase, putative	no	IINATSQAGVEGNPGLSLYCSTK	IINATSQAGVEGNPGLSLYC*STK	C	-0.090026	-0.120407	-0.105217	26760224474	24883501790	51643726264
Q2FUW0_C139	Q2FUW0	SAOUHSC_02991	Uncharacterized protein	no	VKESPVHFECEYVQTIR	VKESPVHFEC*EYVQTIR	C	0.0530038	-0.262615	-0.104806	2180324582	2032298636	4212623218
Q2FZW9_C276	Q2FZW9	SAOUHSC_00866	D-isomer specific 2-hydroxyacid dehydrogenase, NAD binding domain protein	no	DNMIQLCINNIEAVMTNQVPHTPVN	DNMIQLC*INNIEAVMTNQVPHTPVN	C	-0.0702159	-0.139167	-0.104691	1746563584	1623728096	3370291680
Q2FW70_C138	Q2FW70	SAOUHSC_02436	Uncharacterized protein	no	VHHPNEILECILIEAPDLK	VHHPNEILEC*ILIEAPDLK	C	0.107747	-0.316812	-0.104533	103442604	100985794	204428398
Q2G039_C262	Q2G039	SAOUHSC_00787	Nucleotide-binding protein SAOUHSC_00787	no	SQLVIAIGCTGGQHR	SQLVIAIGC*TGGQHR	C	-0.0595586	-0.148953	-0.104256	1887597752	1753679292	3641277044
Q2FWJ4_C217	Q2FWJ4	SAOUHSC_02298	RNA polymerase sigma factor	no	EIIQCTFIEGLSQK	EIIQC*TFIEGLSQK	C	0.0477563	-0.255708	-0.103976	498496992	473548520	972045512
Q9ZAH6_C80	Q9ZAH6	acpS	Holo-[acyl-carrier-protein] synthase	yes	HVAFNDIDCYNDELGKPK	HVAFNDIDC*YNDELGKPK	C	0.0665351	-0.273676	-0.103571	1240954780	1144684204	2385638984
Q2FY27_C108	Q2FY27	SAOUHSC_01646	Glucokinase, putative	no	EIFEQFVDCPVYVDNDANIAALGEK	EIFEQFVDC*PVYVDNDANIAALGEK	C	-0.0232436	-0.183423	-0.103333	3451368164	3209267706	6660635870
Q2FZL5_C129	Q2FZL5	menB	1,4-dihydroxy-2-naphthoyl-CoA synthase	no	GYAVGGGNVLNVVCDLTIAADNAIFGQTGPK	GYAVGGGNVLNVVC*DLTIAADNAIFGQTGPK	C	0.000301787	-0.206517	-0.103108	9342338687	8734848964	18077187651
Q2FZZ4_C108	Q2FZZ4	SAOUHSC_00840	Uncharacterized protein	no	HGFTCKK	HGFTC*KK	C	0.00387232	-0.209754	-0.102941	1.7086e+07	15918673	3.30047e+07
Q2G002_C216	Q2G002	aroD	3-dehydroquinate dehydratase	no	TAQGVFGGALTYGCIGVPQAPGQIDVTDLK	TAQGVFGGALTYGC*IGVPQAPGQIDVTDLK	C	-0.103426	-0.102018	-0.102722	599581104	558420112	1158001216
P0C0V7_C218	P0C0V7	glmM	Phosphoglucosamine mutase	yes	CGSTHPEK	C*GSTHPEK	C	-0.164077	-0.0413514	-0.102714	346096637	321682733	667779370
Q2G1S1_C33	Q2G1S1	rsmI	Ribosomal RNA small subunit methyltransferase I	no	RVDMIACEDTR	RVDMIAC*EDTR	C	-0.0355358	-0.169328	-0.102432	3020184350	2821481196	5841665546
Q2G2A4_C346	Q2G2A4	SAOUHSC_01042	Dihydrolipoamide acetyltransferase component of pyruvate dehydrogenase complex	no	GATCTISNIGSAGGQWFTPVINHPEVAILGIGR	GATC*TISNIGSAGGQWFTPVINHPEVAILGIGR	C	0.0433969	-0.248082	-0.102342	11696292247	10883320970	22579613217
Q2FVT0_C181	Q2FVT0	rpiA	Ribose-5-phosphate isomerase A	yes	VNEDVAFITDNGNYILDCK	VNEDVAFITDNGNYILDC*K	C	-0.0246759	-0.17938	-0.102028	1098689096	1024602264	2123291360
Q2FWY9_C186	Q2FWY9	gatA	Glutamyl-tRNA(Gln) amidotransferase subunit A	yes	QPAAYCGVVGMKPTYGR	QPAAYC*GVVGMKPTYGR	C	0.00190177	-0.204953	-0.101526	34179093702	31918929080	66098022782
Q2FXZ6_C11	Q2FXZ6	SAOUHSC_01679	Uncharacterized protein	no	STVAFHTLGCK	STVAFHTLGC*K	C	-0.0364753	-0.166536	-0.101506	1395151364	1303842834	2698994198
Q2FY66_C10	Q2FY66	zwf	Glucose-6-phosphate 1-dehydrogenase	yes	HIPCLITIFGATGDLSHR	HIPC*LITIFGATGDLSHR	C	0.000483266	-0.203081	-0.101299	5759747304	5319446538	11035797942
Q2FV74_C295	Q2FV74	clpL	ATP-dependent Clp protease ATP-binding subunit ClpL	no	ACVDLSIQYIPQR	AC*VDLSIQYIPQR	C	-0.0592867	-0.143089	-0.101188	5510740598	5133114888	10643855486
Q2FUR2_C161	Q2FUR2	SAOUHSC_03041	Uncharacterized protein	no	SEFNDHCASPY	SEFNDHC*ASPY	C	-0.0306478	-0.170989	-0.100818	322048920	300548192	622597112
Q2G2P8_C50	Q2G2P8	nnrD	ADP-dependent (S)-NAD(P)H-hydrate dehydratase	no	ACVFSGSGLITVATHPTNHSALHSR	AC*VFSGSGLITVATHPTNHSALHSR	C	0.185752	-0.386932	-0.10059	106803364	101232692	208036056
Q2G0K8_C239	Q2G0K8	nagB	Glucosamine-6-phosphate deaminase	no	HPNVEIYLDDEACPK	HPNVEIYLDDEAC*PK	C	-0.0232848	-0.177708	-0.100496	2289590768	2376981772	4466697404
Q2G0V7_C46	Q2G0V7	SAOUHSC_00417	Uncharacterized protein	no	HLAAELNDQGFSCYAPNYPGHGLLLK	HLAAELNDQGFSC*YAPNYPGHGLLLK	C	-0.0502285	-0.150229	-0.100229	1177303980	1094622352	2271926332
Q2FWE6_C159	Q2FWE6	upp	Uracil phosphoribosyltransferase	no	FMCLIAAPEGVEK	FMC*LIAAPEGVEK	C	-0.037966	-0.162398	-0.100182	19615643628	18317825200	37933468828
Q2FY19_C131	Q2FY19	fur	Ferric uptake regulation protein	no	HKLEVYGVCESCQD	HKLEVYGVC*ESCQD	C	-0.0385553	-0.161662	-0.100109	147617292	139835068	287452360
Q2FWE5_C238	Q2FWE5	glyA	Serine hydroxymethyltransferase	no	GGMILCK	GGMILC*K	C	0.0386045	-0.237894	-0.0996446	1.78411e+09	1.69142e+09	3475538264
Q2FYG5_C110	Q2FYG5	SAOUHSC_01487	Menaquinone biosynthesis methyltransferase, putative	no	VLKPGGMVVCLETSQPTLPVFK	VLKPGGMVVC*LETSQPTLPVFK	C	-0.115973	-0.0811947	-0.0985841	889647600	825855744	1715503344
Q2G111_C16	Q2G111	rpsR	30S ribosomal protein S18	yes	VCYFTANGITHIDYK	VC*YFTANGITHIDYK	C	0.0293197	-0.226379	-0.0985298	42784591352	39669001762	75569841592
Q2G2C1_C675	Q2G2C1	SAOUHSC_01064	Pyruvate carboxylase	no	ISEGTICYTGDILNPER	ISEGTIC*YTGDILNPER	C	0.171476	-0.368324	-0.098424	381844116	358791752	740635868
Q2FV14_C446	Q2FV14	SAOUHSC_02929	Acetyl-CoA synthetase, putative	no	ECAVVAKPHDIR	EC*AVVAKPHDIR	C	-0.0412719	-0.15554	-0.098406	16176186728	15128131076	31304317804
Q2G0M6_C394	Q2G0M6	araB	Ribulokinase	no	SVLSDSNLTGCIFGLTLQTK	SVLSDSNLTGC*IFGLTLQTK	C	-0.026293	-0.169687	-0.09799	4958555788	4634730680	9593286468
Q2FXD1_C358	Q2FXD1	SAOUHSC_01932	Type I restriction-modification enzyme, S subunit, EcoA family, putative	no	IPCLTEQDKVSALLK	IPC*LTEQDKVSALLK	C	0.0683812	-0.26375	-0.0976842	1216441612	1101722088	2318163700
Q2FZ37_C102	Q2FZ37	sucC	Succinate--CoA ligase [ADP-forming] subunit beta	yes	LYIEEGCAIQK	LYIEEGC*AIQK	C	-0.0193063	-0.175435	-0.0973704	24492297918	22900490142	47392788060
Q2FXR4_C264	Q2FXR4	hemL1	Glutamate-1-semialdehyde 2,1-aminomutase 1	no	VGYHCAQGYFGVTPDLTCLGK	VGYHCAQGYFGVTPDLTC*LGK	C	0.0459761	-0.240635	-0.0973295	2937063740	2843470080	5780533820
Q2FZ54_C144	Q2FZ54	SAOUHSC_01198	Malonyl CoA-acyl carrier protein transacylase	yes	GQLMAQAFPTGVGSMAAVLGLDFDKVDEICK	GQLMAQAFPTGVGSMAAVLGLDFDKVDEIC*K	C	0.0599263	-0.254515	-0.0972944	2128294772	2152003416	4280298188
Q2G1X6_C23	Q2G1X6	queC	7-cyano-7-deazaguanine synthase	no	AIVVFSGGQDSTTCLFYAK	AIVVFSGGQDSTTC*LFYAK	C	-0.0337651	-0.160385	-0.097075	42124337	3.94513e+07	8.15756e+07
Q2FY27_C15	Q2FY27	SAOUHSC_01646	Glucokinase, putative	no	IILAADVGGTTCK	IILAADVGGTTC*K	C	-0.0508215	-0.142899	-0.0968605	8043058754	7519427188	15562485942
Q2G032_C96	Q2G032	SAOUHSC_00795	Glyceraldehyde-3-phosphate dehydrogenase	yes	DLNIDVVLECTGFYTDKDK	DLNIDVVLEC*TGFYTDKDK	C	0.0613379	-0.255051	-0.0968564	1.04937e+09	1007160339	2.05654e+09
Q2G293_C182	Q2G293	SAOUHSC_01847	Uncharacterized protein	no	LMATGGLEIFATDDPEITSHPANCLMAR	LMATGGLEIFATDDPEITSHPANC*LMAR	C	-0.031845	-0.161559	-0.0967018	1230683406	960211128	1950543318
Q2FZ19_C372	Q2FZ19	rnj2	Ribonuclease J 2	yes	IHASSHGCMEELK	IHASSHGC*MEELK	C	-0.072058	-0.118682	-0.0953699	6892791946	6495865228	13388657174
Q9RQQ0_C55	Q9RQQ0	icaR	Biofilm operon icaADBC HTH-type negative transcriptional regulator IcaR	no	CCFDYLNNIIMMNQNK	CC*FDYLNNIIMMNQNK	C	-0.0416165	-0.149065	-0.0953406	298301464	280339388	578640852
Q2FY68_C81	Q2FY68	proC	Pyrroline-5-carboxylate reductase	no	DNCFISIMAGIPIDYIK	DNC*FISIMAGIPIDYIK	C	0.103774	-0.294159	-0.0951927	2467627039	2340759532	4808386571
Q2FVV9_C63	Q2FVV9	SAOUHSC_02582	Putative formate dehydrogenase SAOUHSC_02582	no	SCSTVIDRPMTVNTVNNDVK	SC*STVIDRPMTVNTVNNDVK	C	0.021511	-0.211337	-0.0949132	9821563862	9377530442	19199094304
Q2FZ23_C240	Q2FZ23	tsf	Elongation factor Ts	yes	YLQEICAVDQDFVK	YLQEIC*AVDQDFVK	C	0.0250531	-0.214094	-0.0945203	5938774834	5546061286	11435308576
Q2FZ65_C36	Q2FZ65	SAOUHSC_01186	Uncharacterized protein	no	DKNEDAGGIFYNQTNQQLLVLCDGMGGHK	DKNEDAGGIFYNQTNQQLLVLC*DGMGGHK	C	0.0967132	-0.284649	-0.093968	308470144	325585348	597652768
Q2FVA2_C105	Q2FVA2	SAOUHSC_02831	Uncharacterized protein	no	QSIDQLVICGLK	QSIDQLVIC*GLK	C	0.0364128	-0.223364	-0.0934755	654901640	611944792	1266846432
Q2FZC7_C100	Q2FZC7	SAOUHSC_01105	Iron-sulphur subunit of succinate dehydrogenase, putative	no	QSCSAIVDQLEQPIR	QSC*SAIVDQLEQPIR	C	0.0235115	-0.209892	-0.0931901	9327303440	8733412490	18060715930
Q2FXL3_C60	Q2FXL3	tpx	Thiol peroxidase	no	LISVVPSIDTGVCDQQTR	LISVVPSIDTGVC*DQQTR	C	0.0430199	-0.229355	-0.0931675	88343644834	83112494834	171374143124
Q2G0Q8_C85	Q2G0Q8	SAOUHSC_00488	Cysteine synthase	no	IKPGDTIVEPTSGNTGIGLAFVCAAK	IKPGDTIVEPTSGNTGIGLAFVC*AAK	C	-0.0331593	-0.153142	-0.0931507	3369385790	3160501120	6529886910
Q2FYR1_C102	Q2FYR1	femB	Aminoacyltransferase FemB	yes	ELDKYLQQHQCLYVK	ELDKYLQQHQC*LYVK	C	0.00610105	-0.191589	-0.0927441	2025667942	1899717116	3925385058
Q2FV60_C274	Q2FV60	crtN	Dehydrosqualene desaturase	no	ILCTADFPSVAESLMPDFAPIK	ILC*TADFPSVAESLMPDFAPIK	C	-0.0156877	-0.169795	-0.0927412	3315409920	3057105669	6372515589
P0A086_C12	P0A086	msrA2	Peptide methionine sulfoxide reductase MsrA 2	no	TKEYATLAGGCFWCMVKPFTSYPGIK	TKEYATLAGGC*FWCMVKPFTSYPGIK	C	-0.0528496	-0.132451	-0.0926501	296281408	278240656	574522064
Q53727_C243	Q53727	pcrA	ATP-dependent DNA helicase PcrA	yes	NLCVVGDSDQSIYGWR	NLC*VVGDSDQSIYGWR	C	0.0138971	-0.197861	-0.0919819	1300612368	1221074776	2521687144
Q2G030_C189	Q2G030	tpiA	Triosephosphate isomerase	yes	SSTSEDANEMCAFVR	SSTSEDANEMC*AFVR	C	0.0838897	-0.267051	-0.0915806	359735704	344077772	703813476
Q2G069_C224	Q2G069	murB	UDP-N-acetylenolpyruvoylglucosamine reductase	yes	QPLEYPSCGSVFQRPPGHFAGK	QPLEYPSC*GSVFQRPPGHFAGK	C	-0.029329	-0.153648	-0.0914883	25145876608	23609815480	48755692088
Q2FZ22_C47	Q2FZ22	pyrH	Uridylate kinase	yes	MDCEIAVIVGGGNIWR	MDC*EIAVIVGGGNIWR	C	-0.00108065	-0.181843	-0.091462	996007316	937675280	1933682596
Q2FY04_C54	Q2FY04	SAOUHSC_01670	Cytidine deaminase	no	TFYGTNVENASYPLSICAER	TFYGTNVENASYPLSIC*AER	C	0.0163567	-0.19886	-0.0912518	5028783092	4731936002	9760719094
Q2G273_C69	Q2G273	ureG	Urease accessory protein UreG	no	IIGVETGGCPHTAIR	IIGVETGGC*PHTAIR	C	0.0741415	-0.256557	-0.0912076	2488268328	2298078132	4731454962
Q2G030_C40	Q2G030	tpiA	Triosephosphate isomerase	yes	EVESVICAPAIQLDALTTAVK	EVESVIC*APAIQLDALTTAVK	C	0.0154521	-0.197694	-0.0911208	840456748	809510962	1633125456
Q2FV16_C275	Q2FV16	mqo	Probable malate:quinone oxidoreductase	no	HLGGFPISGQFLACTNPQVIEQHDAK	HLGGFPISGQFLAC*TNPQVIEQHDAK	C	-0.00207635	-0.179346	-0.0907114	189989890676	178230254436	368220145112
Q2FWD4_C118	Q2FWD4	murA	UDP-N-acetylglucosamine 1-carboxyvinyltransferase	no	CVIGLPGGCPLGPRPIDQHIK	CVIGLPGGC*PLGPRPIDQHIK	C	-0.0355259	-0.145741	-0.0906336	12996673234	12195388936	25192062170
Q2G229_C46	Q2G229	SAOUHSC_00452	Uncharacterized protein	no	AGNTTFLCGVNDDRVDEILSVINQTCGNR	AGNTTFLC*GVNDDRVDEILSVINQTCGNR	C	0.0138252	-0.193628	-0.0899014	2514524964	2364509506	4879034470
Q2G0Y6_C223	Q2G0Y6	guaA	GMP synthase [glutamine-hydrolyzing]	yes	VLCAMSGGVDSSVVAVLLHK	VLC*AMSGGVDSSVVAVLLHK	C	-0.0316315	-0.147515	-0.0895735	6184273896	5791853824	11948178636
Q2FZD2_C29	Q2FZD2	trxA	Thioredoxin	yes	VESGVQLVDFWATWCGPCK	VESGVQLVDFWATWC*GPCK	C	0.0440686	-0.22191	-0.0889207	6655342267	6063829652	12719171919
Q2FYY6_C309	Q2FYY6	SAOUHSC_01287	Glutamine synthetase	yes	LVPGYEAPCYIAWSGK	LVPGYEAPC*YIAWSGK	C	0.0279728	-0.205261	-0.088644	57882073686	53977788380	111547345586
Q2G0W0_C56	Q2G0W0	SAOUHSC_00414	Uncharacterized protein	no	VCSTNEGLLNIK	VC*STNEGLLNIK	C	0.037912	-0.21408	-0.088084	4079559916	3855126306	7934686222
Q2G0B1_C12	Q2G0B1	mgrA	HTH-type transcriptional regulator MgrA	no	EQLCFSLYNAQR	EQLC*FSLYNAQR	C	0.000331117	-0.176342	-0.0880054	45757997282	43328054710	88868404840
Q2G0P6_C270	Q2G0P6	mcsB	Protein-arginine kinase	no	SLGILQNCR	SLGILQNC*R	C	-0.0239963	-0.151736	-0.0878659	647996880	608991504	1256988384
Q2G2A3_C52	Q2G2A3	SAOUHSC_01043	Dihydrolipoyl dehydrogenase	no	GNLGGVCLNVGCIPSK	GNLGGVCLNVGC*IPSK	C	0.0773239	-0.252483	-0.0875798	919480736	870718696	1790199432
Q2G0R0_C571	Q2G0R0	ftsH	ATP-dependent zinc metalloprotease FtsH	no	CKQILLEHK	C*KQILLEHK	C	-0.0637601	-0.110931	-0.0873456	845424844	795705533	1641130377
Q2G2T1_C270	Q2G2T1	SAOUHSC_01973	Uncharacterized protein	no	EAEILCYIDNIDAR	EAEILC*YIDNIDAR	C	0.0321733	-0.205869	-0.0868479	1081763880	1017896264	2099660144
O34090_C95	O34090	hemC	Porphobilinogen deaminase	no	DVPSVIPEGLTLGCIPDRELPFDAYISK	DVPSVIPEGLTLGC*IPDRELPFDAYISK	C	0.0292766	-0.201951	-0.0863374	890405144	849379168	1739784312
Q2FWD4_C110	Q2FWD4	murA	UDP-N-acetylglucosamine 1-carboxyvinyltransferase	no	CVIGLPGGCPLGPRPIDQHIK	C*VIGLPGGCPLGPRPIDQHIK	C	0.0454314	-0.216702	-0.0856352	322318992	304017472	626336464
Q2FVQ5_C63	Q2FVQ5	mqo	Probable malate:quinone oxidoreductase	no	LAQPGEESSNVWNNAGTGHSALCELNYTK	LAQPGEESSNVWNNAGTGHSALC*ELNYTK	C	0.0154224	-0.18613	-0.0853539	36337113426	34173103706	70510217132
Q2G0S2_C173	Q2G0S2	prs	Ribose-phosphate pyrophosphokinase	yes	DDPNINPEECVVVSPDHGGVTR	DDPNINPEEC*VVVSPDHGGVTR	C	-0.01316	-0.156753	-0.0849563	125283770840	118315990606	243599761446
Q2G089_C207	Q2G089	SAOUHSC_00731	ABC transporter domain protein	no	LGDKICLLNEGHIEQIDTPEGFKNNPQSEFVK	LGDKIC*LLNEGHIEQIDTPEGFKNNPQSEFVK	C	-0.0898571	-0.0799757	-0.0849164	907817936	855925000	1763742936
Q2FZJ0_C522	Q2FZJ0	purL	Phosphoribosylformylglycinamidine synthase subunit PurL	no	GMAEACDILK	GMAEAC*DILK	C	-0.0872908	-0.0824726	-0.0848817	6027832260	5685884030	11713716290
Q2G2X0_C50	Q2G2X0	SAOUHSC_00457	Uncharacterized protein	no	TKDIVLDLCSGNGVIPLLLFAK	TKDIVLDLC*SGNGVIPLLLFAK	C	0.092366	-0.26204	-0.0848368	45007680	42470804	87478484
Q2G203_C37	Q2G203	SAOUHSC_00938	UPF0413 protein SAOUHSC_00938	no	IEIYSFFDPFSSDCFK	IEIYSFFDPFSSDC*FK	C	-0.0240175	-0.144389	-0.0842032	4.64836e+08	409888905	8.45505e+08
Q2FZ31_C191	Q2FZ31	trmFO	Methylenetetrahydrofolate--tRNA-(uracil-5-)-methyltransferase TrmFO	no	YDKGEAAYLNCPMTEDEFNR	YDKGEAAYLNC*PMTEDEFNR	C	-0.0158645	-0.152228	-0.084046	277180372	260354449	537534821
P0A088_C59	P0A088	msrB	Peptide methionine sulfoxide reductase MsrB	no	FHSECGWPSFSK	FHSEC*GWPSFSK	C	0.0249173	-0.191449	-0.0832659	3597161968	3395418746	6992580714
Q2FZW6_C73	Q2FZW6	dltA	D-alanine--D-alanyl carrier protein ligase	yes	AGCGYVPVDTSIPEDR	AGC*GYVPVDTSIPEDR	C	0.0037272	-0.168984	-0.0826282	3574105426	3234672758	6808778184
Q2FWE4_C141	Q2FWE4	SAOUHSC_02355	UPF0340 protein SAOUHSC_02355	no	HVCVPVR	HVC*VPVR	C	-0.136551	-0.0275156	-0.0820335	762920412	721051722	1483972134
Q2FZC8_C44	Q2FZC8	SAOUHSC_01104	Succinate dehydrogenase, flavoprotein chain TC0881, putative	no	SHSVCAQGGINGAVNTK	SHSVC*AQGGINGAVNTK	C	0.0329771	-0.196194	-0.0816084	418842400	395723000	814565400
Q2G0L0_C39	Q2G0L0	SAOUHSC_00550	Uncharacterized protein	no	GIPVTYACLTLGQMGR	GIPVTYAC*LTLGQMGR	C	-0.0605018	-0.102354	-0.0814278	53796882	50772988	104569870
Q2G2D3_C52	Q2G2D3	rimP	Ribosome maturation factor RimP	no	EGGVDLNDCTLASEK	EGGVDLNDC*TLASEK	C	0.0898273	-0.251921	-0.0810471	4776946984	4530556368	9307503352
Q2G0M8_C142	Q2G0M8	SAOUHSC_00532	Uncharacterized protein	no	NDAILSDELNHASIIDGCR	NDAILSDELNHASIIDGC*R	C	0.106204	-0.267833	-0.0808145	2758395926	2619516994	5377912920
Q2G2L2_C97	Q2G2L2	SAOUHSC_00637	Uncharacterized protein	no	AHIDLDFPISVEQVILSGCYK	AHIDLDFPISVEQVILSGC*YK	C	0.034379	-0.194965	-0.0802929	2223208516	2102442910	4325651426
Q2G2C1_C345	Q2G2C1	SAOUHSC_01064	Pyruvate carboxylase	no	DITTLGYAIQCR	DITTLGYAIQC*R	C	0.00442112	-0.165	-0.0802895	1633429154	1542143920	3175573074
Q2FY08_C422	Q2FY08	glyQS	Glycine--tRNA ligase	yes	QDEIGTPYCVTFDFDSLEDNQVTVR	QDEIGTPYC*VTFDFDSLEDNQVTVR	C	0.0337807	-0.194218	-0.0802187	4556287608	4290569140	8846856748
Q2G2J2_C171	Q2G2J2	ssaA2	Staphylococcal secretory antigen ssaA2	yes	NLYTSGQCTYYVFDR	NLYTSGQC*TYYVFDR	C	-0.0041893	-0.155923	-0.0800563	1469643678	1346190812	2815834490
Q2FVW3_C171	Q2FVW3	SAOUHSC_02579	Uncharacterized protein	no	VLYQGYTCFR	VLYQGYTC*FR	C	0.00204839	-0.161835	-0.0798934	989076896	933647736	1922724632
Q2FV86_C413	Q2FV86	SAOUHSC_02849	Pyruvate oxidase, putative	no	FIISSWLGTMGCGLPGAIASK	FIISSWLGTMGC*GLPGAIASK	C	0.00554379	-0.165219	-0.0798375	2810152666	2710396480	5520549146
Q2G1D8_C691	Q2G1D8	pflB	Formate acetyltransferase	no	NLTSMLDGYAMQCGHHLNINVFNR	NLTSMLDGYAMQC*GHHLNINVFNR	C	-0.0273166	-0.132048	-0.0796825	6416371708	6078161694	12494533402
Q2FZV6_C284	Q2FZV6	SAOUHSC_00879	Probable cytosol aminopeptidase	no	FDMCGAANVVGIIEAASR	FDMC*GAANVVGIIEAASR	C	-0.0359794	-0.123289	-0.0796343	1395779480	1319256098	2715035578
Q2FYR0_C12	Q2FYR0	SAOUHSC_01375	Uncharacterized protein	no	FVFDIDGTLCFDGR	FVFDIDGTLC*FDGR	C	-0.124185	-0.0348144	-0.0794997	137567124	131649664	269216788
Q2G0R8_C1157	Q2G0R8	mfd	Transcription-repair-coupling factor	no	CIEESMR	C*IEESMR	C	0.111621	-0.270197	-0.0792878	130536128	123912568	254448696
Q2G2M3_C210	Q2G2M3	SAOUHSC_00513	Uncharacterized protein	no	LVSDKCDFYIK	LVSDKC*DFYIK	C	-0.0120537	-0.146147	-0.0791003	1260701088	1195323810	2456024898
Q2G1C8_C202	Q2G1C8	SAOUHSC_00197	Uncharacterized protein	no	ETGKPHCFVVRPEQDGVDIEVIDNK	ETGKPHC*FVVRPEQDGVDIEVIDNK	C	-0.0102514	-0.1478	-0.0790257	57582420878	54518214102	112100634980
Q2FZ04_C199	Q2FZ04	SAOUHSC_01267	Uncharacterized protein	no	LIEDAINHDGFSFVNVFSPCVTYNK	LIEDAINHDGFSFVNVFSPC*VTYNK	C	-0.00203018	-0.155875	-0.0789527	873838244	834022142	1707860386
Q2FXM3_C218	Q2FXM3	SAOUHSC_01812	Uncharacterized protein	no	MLPFQGYVLQHFELMDDGFCQVK	MLPFQGYVLQHFELMDDGFC*QVK	C	0.0139742	-0.17166	-0.0788431	1886152614	1785597198	3671749812
Q2G0S8_C147	Q2G0S8	SAOUHSC_00466	Putative 4-diphosphocytidyl-2-C-methyl-D-erythritol kinase	no	TALCTGR	TALC*TGR	C	0.0472099	-0.203935	-0.0783627	567535984	537105304	1104641288
Q2FXM9_C8	Q2FXM9	pyk	Pyruvate kinase	yes	IVCTIGPASESEEMIEK	IVC*TIGPASESEEMIEK	C	-0.0235573	-0.13301	-0.0782838	64839961502	61444651080	126284612582
Q2FY35_C379	Q2FY35	gcvPB	Probable glycine dehydrogenase (decarboxylating) subunit 2	no	HFEIPYKQYCK	HFEIPYKQYC*K	C	-0.0291369	-0.127399	-0.078268	1755213884	1164532840	2394513028
Q2FXN3_C107	Q2FXN3	SAOUHSC_01802	Uncharacterized protein	no	CAVSSLSDMYSGIVAAVGSLK	C*AVSSLSDMYSGIVAAVGSLK	C	0.0364809	-0.192023	-0.0777708	1681788290	1593388024	3275176314
Q2G1K2_C101	Q2G1K2	SAOUHSC_00120	UDP-N-acetylglucosamine 2-epimerase	no	EQPDALLILGDTNSCLAAVSAK	EQPDALLILGDTNSC*LAAVSAK	C	0.00137851	-0.155962	-0.0772919	3175682628	3001267262	6176949890
Q2G235_C217	Q2G235	SAOUHSC_02133	Nicotinate phosphoribosyltransferase	yes	NCVFLVDTFHTLK	NC*VFLVDTFHTLK	C	0.0803567	-0.234876	-0.0772595	930768736	882569968	1813338704
Q2FWD2_C29	Q2FWD2	SAOUHSC_02367	Uncharacterized protein	no	QSLEIQMAAQCLIQAIGGEGYVYVK	QSLEIQMAAQC*LIQAIGGEGYVYVK	C	-0.0108855	-0.142859	-0.076872	1548234876	1475110786	3023345662
Q2FXU2_C27	Q2FXU2	dtd	D-aminoacyl-tRNA deacylase	yes	GYCLLVGIGQNSTEQDADVIAK	GYC*LLVGIGQNSTEQDADVIAK	C	0.100194	-0.253206	-0.0765061	1.17905e+09	1118844536	2.29445e+09
P47768_C624	P47768	rpoB	DNA-directed RNA polymerase subunit beta	yes	QVVSAATACIPFLENDDSNR	QVVSAATAC*IPFLENDDSNR	C	-0.0116536	-0.141234	-0.076444	1167724156	1105508874	2273233030
Q2G2W8_C82	Q2G2W8	SAOUHSC_00456	Initiation-control protein YabA	no	DNLAILYGEGFHICK	DNLAILYGEGFHIC*K	C	-0.0124312	-0.140442	-0.0764364	376990000	358645064	735635064
Q2G1G4_C269	Q2G1G4	SAOUHSC_00160	Uncharacterized protein	no	FVALNYHAILDCITQSK	FVALNYHAILDC*ITQSK	C	0.0714675	-0.223947	-0.0762397	2075450356	1951132594	4026582950
Q2FZ58_C153	Q2FZ58	SAOUHSC_01193	Uncharacterized protein SAOUHSC_01193	no	ANNTEDCIELMEYIIVK	ANNTEDC*IELMEYIIVK	C	0.0196654	-0.171911	-0.0761228	1006893426	953007170	1959900596
Q2FXX1_C228	Q2FXX1	SAOUHSC_01709	Acetyl-CoA carboxylase, biotin carboxylase, putative	no	HVEVQVMGDGQDNYVHLGERDCSVQR	HVEVQVMGDGQDNYVHLGERDC*SVQR	C	0.0599898	-0.212186	-0.0760979	2668988780	2536542568	5205531348
Q2FV10_C175	Q2FV10	SAOUHSC_02933	Betaine aldehyde dehydrogenase	no	IAPALATGCSLVMKPSEITPLTTIR	IAPALATGC*SLVMKPSEITPLTTIR	C	-0.0251675	-0.126935	-0.0760511	432358274	410567479	842925753
Q2G098_C322	Q2G098	SAOUHSC_00723	Uncharacterized protein	no	GIYCGAIGLLLPTEDDKMIFNIPIR	GIYC*GAIGLLLPTEDDKMIFNIPIR	C	0.0139752	-0.165456	-0.0757403	72043346	67754139	139797485
Q2G0T3_C83	Q2G0T3	recR	Recombination protein RecR	no	SVICVVEDDKDVIAMEK	SVIC*VVEDDKDVIAMEK	C	-0.106729	-0.0445454	-0.0756374	284513840	269991904	554505744
Q2FYF3_C14	Q2FYF3	SAOUHSC_01499	Uncharacterized protein	no	VESIIIGGGPCGLSAAIEQK	VESIIIGGGPC*GLSAAIEQK	C	-0.0137142	-0.137458	-0.075586	6184080876	5875181678	12059262554
Q2G059_C95	Q2G059	SAOUHSC_00763	Uncharacterized protein	no	KLDVHNACVVVTR	KLDVHNAC*VVVTR	C	0.119546	-0.27055	-0.0755019	392841212	376319944	769161156
Q2G115_C306	Q2G115	ychF	Ribosome-binding ATPase YchF	no	QGMTAPQCAGIIHTDFER	QGMTAPQC*AGIIHTDFER	C	-0.0369661	-0.113838	-0.0754019	4465738884	4239994884	8705733768
Q2FXU1_C278	Q2FXU1	SAOUHSC_01742	GTP pyrophosphokinase	yes	VIVNSINDCYAILGLVHTLWKPMPGR	VIVNSINDC*YAILGLVHTLWKPMPGR	C	0.065909	-0.213066	-0.0735785	107520656	102272112	209792768
Q2FY68_C244	Q2FY68	proC	Pyrroline-5-carboxylate reductase	no	GGTTQAGLDTLSQYDLVSIFEDCLNAAVDR	GGTTQAGLDTLSQYDLVSIFEDC*LNAAVDR	C	-0.00421506	-0.142923	-0.0735692	4545294793	4343453071	8874011805
Q2FX98_C73	Q2FX98	SAOUHSC_01979	Uncharacterized protein	yes	DSEVLNSTFGCDPLEIVQTISR	DSEVLNSTFGC*DPLEIVQTISR	C	-0.0431139	-0.102345	-0.0727294	60301018	56520594	116821612
Q2G0Y9_C76	Q2G0Y9	xpt	Xanthine phosphoribosyltransferase	no	ILTIEASGIAPAIMAALHFDVPCLFAK	ILTIEASGIAPAIMAALHFDVPC*LFAK	C	-0.00149568	-0.142395	-0.0719456	28579572100	28128463089	56708035189
Q2FWX8_C328	Q2FWX8	SAOUHSC_02143	Uncharacterized protein SAOUHSC_02143	no	ITLCDNTR	ITLC*DNTR	C	0.0945389	-0.23799	-0.0717257	2228736136	2148525078	4377261214
Q2G1Z3_C191	Q2G1Z3	SAOUHSC_00652	Iron compound ABC transporter, ATP-binding protein	no	LNQEQGCTIVMVLHDINQAIR	LNQEQGC*TIVMVLHDINQAIR	C	-0.147141	0.00430535	-0.0714176	1269157232	948716928	1956850336
Q2G038_C250	Q2G038	SAOUHSC_00788	Gluconeogenesis factor	yes	QAGQPFIDYVICSTQTFNAQVLK	QAGQPFIDYVIC*STQTFNAQVLK	C	-0.00848232	-0.134018	-0.07125	1402174720	1335682528	2737857248
Q2G065_C307	Q2G065	SAOUHSC_00756	Uncharacterized protein	no	IAELCHK	IAELC*HK	C	0.0422863	-0.184373	-0.0710434	1132673332	1.06921e+09	2.20188e+09
Q2FYS9_C443	Q2FYS9	SAOUHSC_01347	Aconitate hydratase	no	TGDIAIAAITSCTNTSNPYVMLGAGLVAK	TGDIAIAAITSC*TNTSNPYVMLGAGLVAK	C	0.0414185	-0.182243	-0.0704122	15550827834	14818712128	30369539962
Q2FWN8_C257	Q2FWN8	SAOUHSC_02244	Uncharacterized protein	no	EISEEDANYASGLTAVCSIINGGK	EISEEDANYASGLTAVC*SIINGGK	C	-0.0390149	-0.10083	-0.0699226	1161239651	1087395682	2248635333
Q2FZ70_C35	Q2FZ70	pyrE	Orotate phosphoribosyltransferase	no	SPIYCDNR	SPIYC*DNR	C	0.0587811	-0.19833	-0.0697746	1317909910	1256855090	2574765000
Q2G000_C29	Q2G000	SAOUHSC_00834	Thioredoxin, putative	no	FEAGWCPDCR	FEAGWC*PDCR	C	0.0331041	-0.17239	-0.0696429	11860453664	11306517812	23166971476
Q2G0M5_C153	Q2G0M5	SAOUHSC_00535	Uncharacterized epimerase/dehydratase SAOUHSC_00535	no	VAGELLCQYYFK	VAGELLC*QYYFK	C	0.00725597	-0.146083	-0.0694133	15667714124	14915970712	30583684836
Q2FY10_C245	Q2FY10	SAOUHSC_01664	Putative pyruvate, phosphate dikinase regulatory protein	no	IQEELNYFEEIVSEIGCPVIDVSQK	IQEELNYFEEIVSEIGC*PVIDVSQK	C	0.00903697	-0.147053	-0.0690081	15398222534	14711071532	30109294066
Q2G1J4_C258	Q2G1J4	SAOUHSC_00128	Cap5O protein/UDP-N-acetyl-D-mannosaminuronic acid dehydrogenase	no	VNIHQPGPGVGGHCLAVDPYFIIAK	VNIHQPGPGVGGHC*LAVDPYFIIAK	C	-0.00542762	-0.132524	-0.0689758	14330112806	13759533978	27977527696
Q2FZ71_C155	Q2FZ71	pyrF	Orotidine 5'-phosphate decarboxylase	no	LANAAGLDGVVCSPLESR	LANAAGLDGVVC*SPLESR	C	0.178644	-0.31352	-0.0674378	574711584	553346880	1128058464
Q2FUW7_C286	Q2FUW7	gtf1	Glycosyltransferase Gtf1	no	YIDFFITATDIQNHMVCR	YIDFFITATDIQNHMVC*R	C	0.0472922	-0.180929	-0.0668184	40114455	39626553	79741008
Q2FWZ6_C22	Q2FWZ6	SAOUHSC_02110	Uncharacterized protein	no	TSICSVGMVK	TSIC*SVGMVK	C	0.659209	-0.792602	-0.0666965	51298564	49574820	100873384
Q53727_C597	Q53727	pcrA	ATP-dependent DNA helicase PcrA	yes	ICYVAITR	IC*YVAITR	C	-0.0688563	-0.0632882	-0.0660722	1103460976	1055268592	2158729568
Q2FUS3_C122	Q2FUS3	SAOUHSC_03028	Uncharacterized protein	no	QPIVGCNNLEELLVLNAIHIPLHAGK	QPIVGC*NNLEELLVLNAIHIPLHAGK	C	-0.158424	0.0266829	-0.0658704	613666499	571681819	1185348318
Q2G1D8_C123	Q2G1D8	pflB	Formate acetyltransferase	no	AACEAYGYELDEETEK	AAC*EAYGYELDEETEK	C	0.0941833	-0.225204	-0.0655102	280172546	902276894	546845216
Q2FXG2_C92	Q2FXG2	ribH	6,7-dimethyl-8-ribityllumazine synthase	no	GATSHYDYVCNEVAK	GATSHYDYVC*NEVAK	C	0.0152763	-0.144398	-0.0645607	2243642030	2149748014	4393390044
Q2FWD5_C4	Q2FWD5	SAOUHSC_02364	Uncharacterized protein	no	MEVCPYLEETFK	MEVC*PYLEETFK	C	-0.0501935	-0.0787622	-0.0644778	8050259970	7699152900	15749412870
Q2FXU7_C235	Q2FXU7	SAOUHSC_01735	Uncharacterized protein	no	GQMPPSSNAFVPSVVGLICASYVVNDVLK	GQMPPSSNAFVPSVVGLIC*ASYVVNDVLK	C	0.0198239	-0.147505	-0.0638404	744117562	712748148	1456865710
Q2FZG9_C191	Q2FZG9	rnj1	Ribonuclease J 1	yes	MAQLGEEGVLCLLSDSTNSLVPDFTLSER	MAQLGEEGVLC*LLSDSTNSLVPDFTLSER	C	-0.0169399	-0.110666	-0.0638028	9295456984	8979583106	18269898886
Q2FY52_C175	Q2FY52	SAOUHSC_01613	2-oxoisovalerate dehydrogenase, E1 component, alpha subunit, putative	no	LPFVCVIINNK	LPFVC*VIINNK	C	0.0225796	-0.149864	-0.063642	110006576	103996704	214003280
Q2FZX3_C77	Q2FZX3	SAOUHSC_00862	Uncharacterized protein	no	FSNIQDYIFEYCNFGCPYFVLR	FSNIQDYIFEYC*NFGCPYFVLR	C	0.0343049	-0.160565	-0.0631299	150419402	144081192	294500594
Q2FVV9_C99	Q2FVV9	SAOUHSC_02582	Putative formate dehydrogenase SAOUHSC_02582	no	HMLYCTVCDYNNGDCEIHNTMDAWGLQHQTYEYK	HMLYC*TVCDYNNGDCEIHNTMDAWGLQHQTYEYK	C	-0.106338	-0.0186819	-0.0625098	502212536	406095128	821454784
Q2G0R8_C645	Q2G0R8	mfd	Transcription-repair-coupling factor	no	LLCGDVGYGK	LLC*GDVGYGK	C	0.0572387	-0.181531	-0.0621461	874538416	837681456	1712219872
Q2G0I8_C234	Q2G0I8	SAOUHSC_00577	Mevalonate kinase, putative	yes	ASDVIEHHNFEALADIFNECHADLK	ASDVIEHHNFEALADIFNEC*HADLK	C	0.0531808	-0.17701	-0.0619144	1198426880	1211170592	2349947840
Q2G039_C30	Q2G039	SAOUHSC_00787	Nucleotide-binding protein SAOUHSC_00787	no	SLVIQCLEDMGYFCVDNLPPVLLPK	SLVIQC*LEDMGYFCVDNLPPVLLPK	C	-0.00888657	-0.114	-0.0614432	742307200	710983744	1453290944
Q2FZF3_C66	Q2FZF3	SAOUHSC_01077	Uncharacterized protein	yes	STEVVADIHITGTYTMPCAR	STEVVADIHITGTYTMPC*AR	C	0.0794296	-0.202161	-0.0613659	687623120	948837488	1323936000
Q2G078_C191	Q2G078	SAOUHSC_00742	Ribonucleoside-diphosphate reductase	yes	GELVSCFLLEVDDSLNSINFIDSTAK	GELVSC*FLLEVDDSLNSINFIDSTAK	C	-0.0447527	-0.0764745	-0.0606136	11214240540	10759576480	21973817020
Q2G2T7_C147	Q2G2T7	SAOUHSC_00713	Uncharacterized protein	no	LVNCFVEEVQFDDGVGDFR	LVNC*FVEEVQFDDGVGDFR	C	-0.15672	0.0354935	-0.0606133	39581660	37877786	77459446
O05204_C130	O05204	ahpF	Alkyl hydroperoxide reductase subunit F	no	CPDVVQALNLMSVINPNITHSMIDGAVFR	C*PDVVQALNLMSVINPNITHSMIDGAVFR	C	0.127523	-0.247629	-0.0600527	2.81675e+09	3047096182	5.86385e+09
Q2FXM6_C152	Q2FXM6	accD	Acetyl-coenzyme A carboxylase carboxyl transferase subunit beta	yes	IIDYCTENRLPFILFSASGGAR	IIDYC*TENRLPFILFSASGGAR	C	-0.0712534	-0.0481866	-0.05972	75858136	72716754	148574890
Q2FZ73_C248	Q2FZ73	carA	Carbamoyl-phosphate synthase small chain	no	IPFFGICLGHQLFALSQGASSFK	IPFFGIC*LGHQLFALSQGASSFK	C	0.0591896	-0.178563	-0.0596865	1108740256	1065855968	2174596224
Q2FZY4_C128	Q2FZY4	SAOUHSC_00850	Uncharacterized protein	yes	CATLAWK	C*ATLAWK	C	0.128677	-0.247624	-0.0594735	2918270884	2809433026	5727703910
Q2FUS8_C102	Q2FUS8	drp35	Lactonase drp35	no	LFVCYLGDFK	LFVC*YLGDFK	C	0.169593	-0.286228	-0.0583178	66391424	63040022	129431446
Q2FV76_C231	Q2FV76	SAOUHSC_02860	HMG-CoA synthase, putative	yes	SLADFASLCFHVPFTK	SLADFASLC*FHVPFTK	C	0.0264288	-0.142766	-0.0581684	2185836418	2610744496	4247332084
Q2FZC8_C377	Q2FZC8	SAOUHSC_01104	Succinate dehydrogenase, flavoprotein chain TC0881, putative	no	GLFAAGECDFSQHGGNR	GLFAAGEC*DFSQHGGNR	C	-0.0267324	-0.0892455	-0.057989	10573911616	10160339226	20734250842
Q2FVV9_C153	Q2FVV9	SAOUHSC_02582	Putative formate dehydrogenase SAOUHSC_02582	no	CVEACQDIEVNETIR	C*VEACQDIEVNETIR	C	0.0238756	-0.137141	-0.0566328	3726417606	3587713178	7314130784
Q2FV60_C69	Q2FV60	crtN	Dehydrosqualene desaturase	no	DVFTACGK	DVFTAC*GK	C	0.0549341	-0.168054	-0.0565602	1064597264	1010478340	2075075604
Q2G126_C92	Q2G126	SAOUHSC_00330	Uncharacterized protein	no	HQQGQTDFETFCDEMAEAGIYK	HQQGQTDFETFC*DEMAEAGIYK	C	0.08151	-0.194069	-0.0562795	903421136	871352768	1774773904
Q2FX05_C19	Q2FX05	map	Methionine aminopeptidase	yes	EIGYICAK	EIGYIC*AK	C	-0.068342	-0.0441654	-0.0562537	5802531258	5580419198	11382950456
Q2FYZ9_C630	Q2FYZ9	mutS	DNA mismatch repair protein MutS	no	QVAIISIMAQMGAYVPCK	QVAIISIMAQMGAYVPC*K	C	-0.0701515	-0.0422633	-0.0562074	175775062	168519596	344294658
Q2FVI3_C170	Q2FVI3	SAOUHSC_02727	Uncharacterized protein	no	CIYVQPHSYTIENQQQNK	C*IYVQPHSYTIENQQQNK	C	0.0455434	-0.157519	-0.055988	1194512104	1162118516	2341172561
Q2G2D2_C251	Q2G2D2	nusA	Transcription termination/antitermination protein NusA	yes	ISVFSENNDIDAVGACVGAK	ISVFSENNDIDAVGAC*VGAK	C	0.0979155	-0.209625	-0.0558546	7476856242	7199649844	14676506086
Q2FZU6_C353	Q2FZU6	rocD	Ornithine aminotransferase	no	GLFIGVELNESARPYCEALKEEGLLCK	GLFIGVELNESARPYC*EALKEEGLLCK	C	0.0435921	-0.151225	-0.0538167	2198017158	2148593444	4346610602
Q2FXX2_C98	Q2FXX2	SAOUHSC_01708	UPF0271 protein SAOUHSC_01708	no	NIDISNDEIYNLMIYQLGALQGFCR	NIDISNDEIYNLMIYQLGALQGFC*R	C	0.0139504	-0.120937	-0.0534932	1643936563	1220920456	2458224443
Q2FUY3_C201	Q2FUY3	SAOUHSC_02962	Tributyrin esterase, putative	no	LLIMCGK	LLIMC*GK	C	0.0810059	-0.187685	-0.0533394	965077244	923886506	1888963750
Q2G1R8_C31	Q2G1R8	SAOUHSC_00034	Uncharacterized protein	no	MMEEGKDCK	MMEEGKDC*K	C	-0.00937063	-0.0964434	-0.052907	857729890	828938135	1686668025
Q2FY60_C330	Q2FY60	SAOUHSC_01605	6-phosphogluconate dehydrogenase, decarboxylating	yes	ICSYAQGFAQMR	IC*SYAQGFAQMR	C	0.040637	-0.145943	-0.0526532	2231750688	2148871140	4380621828
Q2G1T2_C7	Q2G1T2	SAOUHSC_00826	Uncharacterized protein	no	MDNHNQCNYVNPQNVSLDWECFIISK	MDNHNQC*NYVNPQNVSLDWECFIISK	C	0.0293936	-0.132764	-0.0516854	1276195330	1225756990	2501952320
Q2FXU4_C191	Q2FXU4	hisS	Histidine--tRNA ligase	yes	HFEPVIHEFCSDCQSR	HFEPVIHEFC*SDCQSR	C	-0.0355969	-0.0671496	-0.0513733	982423856	948377952	1930801808
Q2FWD5_C32	Q2FWD5	SAOUHSC_02364	Uncharacterized protein	no	CNDCSAHFSDMKR	CNDC*SAHFSDMKR	C	0.00817025	-0.11064	-0.0512348	40627284	39080880	79708164
Q2FUX7_C135	Q2FUX7	arcA	Arginine deiminase	no	CTHLVEYMDDKYPFYLDPMPNLYFTR	C*THLVEYMDDKYPFYLDPMPNLYFTR	C	0.0837677	-0.186134	-0.0511834	290117698	282017288	572134986
Q2FXR8_C317	Q2FXR8	valS	Valine--tRNA ligase	yes	YEGMDRFDCR	YEGMDRFDC*R	C	0.340351	-0.442274	-0.050961	83136412	81672314	164808726
Q2FZJ6_C140	Q2FZJ6	folD	Bifunctional protein FolD	no	LYIDEQTFVPCTPLGIMEILK	LYIDEQTFVPC*TPLGIMEILK	C	0.0649953	-0.166752	-0.0508785	93194962619	89824008467	183009183601
Q2G0N5_C355	Q2G0N5	rpoC	DNA-directed RNA polymerase subunit beta'	yes	MYQCGLPK	MYQC*GLPK	C	0.132718	-0.234024	-0.0506527	1852139232	1856393860	3708533092
Q2FZZ6_C35	Q2FZZ6	SAOUHSC_00838	Uncharacterized protein	no	FVESVENGNLPVLPCIEMDLK	FVESVENGNLPVLPC*IEMDLK	C	0.0460344	-0.147029	-0.0504972	1429155952	1380949544	2810105496
Q93T05_C114	Q93T05	mutL	DNA mismatch repair protein MutL	no	TCTDNANGNEIYVENGEILNHKPAK	TC*TDNANGNEIYVENGEILNHKPAK	C	0.0969625	-0.197022	-0.0500299	96916672	93549296	190465968
Q2G220_C174	Q2G220	SAOUHSC_02980	Uncharacterized protein	no	SCDIESVESWK	SC*DIESVESWK	C	0.179846	-0.277815	-0.0489844	689874240	696418336	1386292576
Q2FVG5_C47	Q2FVG5	SAOUHSC_02747	Uncharacterized protein	no	ALIFNETELEEAYKWMHPCYTLNNK	ALIFNETELEEAYKWMHPC*YTLNNK	C	0.0960984	-0.194017	-0.0489595	321302006	315815228	637117234
Q2G294_C48	Q2G294	SAOUHSC_01846	Acetyl-CoA synthetase, putative	no	MNMAYECIDR	MNMAYEC*IDR	C	0.0450749	-0.142514	-0.0487194	3781809634	3661429498	7443239132
Q2G1K5_C298	Q2G1K5	SAOUHSC_00117	Capsular polysaccharide biosynthesis protein Cap5D, putative	no	TILVTGAGGSIGSEICR	TILVTGAGGSIGSEIC*R	C	0.0366598	-0.133878	-0.0486092	159005840	153615752	312621592
Q2FZC5_C117	Q2FZC5	SAOUHSC_01107	dITP/XTP pyrophosphatase	no	AQFVCVISMSGPDMETK	AQFVC*VISMSGPDMETK	C	0.130594	-0.227419	-0.0484127	933644552	901800784	1835445336
Q2G2C1_C259	Q2G2C1	SAOUHSC_01064	Pyruvate carboxylase	no	ICDAAIQLMENIK	IC*DAAIQLMENIK	C	0.0415835	-0.138206	-0.0483112	1798463040	1683026436	3481489476
Q2FW45_C11	Q2FW45	SAOUHSC_02472	Uncharacterized protein	no	MEIHVYTGPLCGFNEYINSEVK	MEIHVYTGPLC*GFNEYINSEVK	C	0.0534857	-0.148372	-0.047443	651310768	630988184	1282298952
Q2FV28_C200	Q2FV28	queH	Epoxyqueuosine reductase QueH	no	SIEMCNDYNIFR	SIEMC*NDYNIFR	C	0.0362469	-0.130089	-0.0469212	871263184	842300088	1713563272
Q2FZY5_C371	Q2FZY5	SAOUHSC_00849	Cysteine desulfurase	yes	AGHHCAQPLMK	AGHHC*AQPLMK	C	0.113855	-0.206554	-0.0463497	913549055	883630559	1797179614
Q2FV16_C62	Q2FV16	mqo	Probable malate:quinone oxidoreductase	no	NNAGTGHAALCELNYTVLQPDGSIDIEK	NNAGTGHAALC*ELNYTVLQPDGSIDIEK	C	0.015621	-0.108246	-0.0463125	102195917842	100281631050	202444249650
Q2FYG1_C250	Q2FYG1	gpsA	Glycerol-3-phosphate dehydrogenase [NAD(P)+]	no	LGADPMTFLGLGGIGDLIVTCTSTHSR	LGADPMTFLGLGGIGDLIVTC*TSTHSR	C	0.00507944	-0.0966854	-0.045803	7654455693	7422688106	15077143799
Q2FXU0_C64	Q2FXU0	apt	Adenine phosphoribosyltransferase	no	GFIIGCPVAYSMGIGFAPVR	GFIIGC*PVAYSMGIGFAPVR	C	0.0804781	-0.171583	-0.0455525	4153055200	4846507342	8123068972
Q2FXY7_C383	Q2FXY7	lepA	Elongation factor 4	no	EFGIELIATAPSVIYQCVLR	EFGIELIATAPSVIYQC*VLR	C	0.00846263	-0.0988124	-0.0451749	3939307226	3832147242	7771454468
Q2FXX2_C221	Q2FXX2	SAOUHSC_01708	UPF0271 protein SAOUHSC_01708	no	EVTLQADTICVHGDGEHALLFVSK	EVTLQADTIC*VHGDGEHALLFVSK	C	0.00797397	-0.0982915	-0.0451588	7950361252	7714460002	15664821254
Q05615_C326	Q05615	aroA	3-phosphoshikimate 1-carboxyvinyltransferase	no	AIDELPVIALLCTQAVGTSTIK	AIDELPVIALLC*TQAVGTSTIK	C	0.0613872	-0.149515	-0.0440638	2298119590	2217609112	4515728702
Q2FZJ0_C496	Q2FZJ0	purL	Phosphoribosylformylglycinamidine synthase subunit PurL	no	NLIAVGATPLAMTDCLNYGSPEK	NLIAVGATPLAMTDC*LNYGSPEK	C	0.0170013	-0.104864	-0.0439311	6745576768	6544776586	13290353354
Q2FXF5_C15	Q2FXF5	arsC	Arsenate reductase	no	TIYFICTGNSCR	TIYFICTGNSC*R	C	-0.0909556	0.00351095	-0.0437223	644275832	638836160	1283111992
Q2G144_C54	Q2G144	SAOUHSC_00311	Uncharacterized protein	no	QLNAPSDIEVEHSDIMTASPEMADLFICGR	QLNAPSDIEVEHSDIMTASPEMADLFIC*GR	C	0.113281	-0.200625	-0.043672	599648119	584056626	1183704745
Q2FZS0_C112	Q2FZS0	fabH	3-oxoacyl-[acyl-carrier-protein] synthase 3	yes	VASMDQLAACSGFMYSMITAK	VASMDQLAAC*SGFMYSMITAK	C	-0.0823647	-0.0048287	-0.0435967	26607731040	26074710700	52682441740
Q2G046_C122	Q2G046	uvrA	UvrABC system protein A	no	VGKPYCPNHNIEIESQTVQQMVDR	VGKPYC*PNHNIEIESQTVQQMVDR	C	0.0467114	-0.133603	-0.0434457	1052409172	1021905956	2074315128
Q2FWW3_C407	Q2FWW3	SAOUHSC_02158	Uncharacterized protein	no	IAFSCVEKEDIPHVFDSIAK	IAFSC*VEKEDIPHVFDSIAK	C	-0.00542153	-0.0808343	-0.0431279	32759129092	31863974028	64559896112
Q2FZC7_C234	Q2FZC7	SAOUHSC_01105	Iron-sulphur subunit of succinate dehydrogenase, putative	no	LNALMGTGGLQQCGNSQNCVNACPK	LNALMGTGGLQQCGNSQNC*VNACPK	C	0.106495	-0.19223	-0.0428676	4235002072	4319842920	8498521832
Q2G297_C180	Q2G297	SAOUHSC_01696	Uncharacterized protein	no	TIDCLNYYNYSDER	TIDC*LNYYNYSDER	C	0.0961813	-0.181866	-0.0428426	337321160	315109180	652430340
Q2FXQ4_C197	Q2FXQ4	SAOUHSC_01781	Uncharacterized protein	no	FANCTQELTIEK	FANC*TQELTIEK	C	-0.128254	0.0444965	-0.0418789	230109078	72302376	146157854
Q2FVV9_C592	Q2FVV9	SAOUHSC_02582	Putative formate dehydrogenase SAOUHSC_02582	no	GHNNVQGCSDMGSMPDK	GHNNVQGC*SDMGSMPDK	C	0.0234182	-0.106745	-0.0416632	9569145082	9259382242	18828527324
Q2FYG9_C148	Q2FYG9	aroC	Chorismate synthase	no	VAVGALCK	VAVGALC*K	C	0.00103054	-0.0837163	-0.0413429	1226780896	1193292480	2420073376
Q2FZ69_C16	Q2FZ69	SAOUHSC_01173	Uncharacterized protein	no	HCNEFINHSNDSNLSSSHDVDESSTK	HC*NEFINHSNDSNLSSSHDVDESSTK	C	0.379366	-0.460925	-0.0407796	299472866	293590322	593063188
Q2G0S3_C100	Q2G0S3	glmU	Bifunctional protein GlmU	yes	EGTTIVVCGDTPLITK	EGTTIVVC*GDTPLITK	C	-0.015934	-0.0647633	-0.0403487	19181529012	18666920570	37848449582
Q2FWE5_C64	Q2FWE5	glyA	Serine hydroxymethyltransferase	no	YYGGCEFVDVTESIAIDR	YYGGC*EFVDVTESIAIDR	C	-0.149615	0.06906	-0.0402775	577583742	558581260	1136165002
Q2FY13_C92	Q2FY13	SAOUHSC_01661	Uncharacterized protein	yes	LGDGLSVIQPEDVIDNITICGMGGPLIAK	LGDGLSVIQPEDVIDNITIC*GMGGPLIAK	C	0.0439772	-0.123425	-0.0397241	513786632	499779584	1013566216
O06446_C775	O06446	secA1	Protein translocase subunit SecA 1	yes	DYQNEGHELFDIMMQNIEEDTCK	DYQNEGHELFDIMMQNIEEDTC*K	C	0.0196071	-0.0987444	-0.0395686	1627582838	1581938786	3209521624
Q2G234_C354	Q2G234	SAOUHSC_02134	Nitric oxide synthase oxygenase	no	ESNANQCPFHH	ESNANQC*PFHH	C	-0.14167	0.0626419	-0.0395139	94281200	92057772	186338972
Q2FZL5_C72	Q2FZL5	menB	1,4-dihydroxy-2-naphthoyl-CoA synthase	no	ARDDQNVSVIVLTGEGDLAFCSGGDQK	ARDDQNVSVIVLTGEGDLAFC*SGGDQK	C	-0.0720575	-0.00690681	-0.0394821	8455744108	8211797764	16667541872
Q2FZG9_C406	Q2FZG9	rnj1	Ribonuclease J 1	yes	AHGETGVECGVEEDNVFIFDIGDVLALTHDSAR	AHGETGVEC*GVEEDNVFIFDIGDVLALTHDSAR	C	0.087532	-0.163262	-0.0378649	5995437078	5882688650	11878125728
Q2G095_C177	Q2G095	SAOUHSC_00726	Uncharacterized protein	no	CGIVTTDTINDWLVIGYTPLSLFNPK	C*GIVTTDTINDWLVIGYTPLSLFNPK	C	-0.0952096	0.0209887	-0.0371104	59569481	58501937	118071418
Q2FVC3_C403	Q2FVC3	SAOUHSC_02790	Uncharacterized protein	no	LQAALESDILCPFHYFGVTDYVHQGIKEDDVTK	LQAALESDILC*PFHYFGVTDYVHQGIKEDDVTK	C	0.141272	-0.211846	-0.0352872	250324852	241437770	491762622
Q2FV11_C478	Q2FV11	betA	Oxygen-dependent choline dehydrogenase	no	DGETALHPSCSAK	DGETALHPSC*SAK	C	0.0571029	-0.126656	-0.0347768	544347978	543477054	1048168546
Q2FZR5_C173	Q2FZR5	SAOUHSC_00925	Uncharacterized protein	no	IVIATALACEPK	IVIATALAC*EPK	C	0.0184016	-0.0870439	-0.0343212	602372248	587200578	1189572826
Q2FWY3_C261	Q2FWY3	SAOUHSC_02138	Uncharacterized protein	no	FINCEGGIR	FINC*EGGIR	C	0.0693808	-0.136022	-0.0333208	245710640	238887216	484597856
Q2G0M8_C113	Q2G0M8	SAOUHSC_00532	Uncharacterized protein	no	GTEAAIAYQSGFNCNMAAISAVMNK	GTEAAIAYQSGFNC*NMAAISAVMNK	C	0.0258428	-0.0905151	-0.0323362	1494500084	1465490424	2959990508
Q2FZ05_C106	Q2FZ05	SAOUHSC_01266	Uncharacterized protein	no	AKPVKPEGCHAQLIELPFTATAK	AKPVKPEGC*HAQLIELPFTATAK	C	0.113702	-0.17703	-0.0316643	214366616	211378992	425745608
Q2FY08_C230	Q2FY08	glyQS	Glycine--tRNA ligase	yes	EFEQMELEFFCKPGEEIEWQNYWK	EFEQMELEFFC*KPGEEIEWQNYWK	C	0.0901166	-0.152958	-0.0314208	1173516960	1154536904	2328053864
Q2G1R5_C164	Q2G1R5	SAOUHSC_00037	Uncharacterized protein	no	CGGAPMK	C*GGAPMK	C	0.119183	-0.180968	-0.0308922	1322725984	1294764816	2617490800
Q2G1S3_C179	Q2G1S3	purA	Adenylosuccinate synthetase	no	GMFNETCPSFDDIFEEYYAAGQR	GMFNETC*PSFDDIFEEYYAAGQR	C	0.0335006	-0.0928981	-0.0296987	1809390028	1777198422	3586588450
Q2G1C4_C315	Q2G1C4	tarJ'	Ribulose-5-phosphate reductase 2	no	GHEINVCTMQDIVQAFEMDLSTSWGK	GHEINVC*TMQDIVQAFEMDLSTSWGK	C	-0.0557547	-0.00302821	-0.0293915	604958440	592467832	1197426272
Q2FZV4_C50	Q2FZV4	SAOUHSC_00881	Uncharacterized protein	yes	QPFGYLHGGASIALGETACSLGSANLIDTTK	QPFGYLHGGASIALGETAC*SLGSANLIDTTK	C	-0.00624148	-0.0525411	-0.0293913	2319347220	2274303080	4593650300
Q2G1W2_C221	Q2G1W2	pckA	Phosphoenolpyruvate carboxykinase (ATP)	no	GIFSVMNYLLPMQDIMSMHCSANVGEK	GIFSVMNYLLPMQDIMSMHC*SANVGEK	C	0.0187012	-0.0771975	-0.0292482	163697605	160429999	324127604
Q2FXH2_C498	Q2FXH2	leuS	Leucine--tRNA ligase	yes	ETNTMPQWAGSCWYYLR	ETNTMPQWAGSC*WYYLR	C	-0.0334545	-0.0244665	-0.0289605	3571271174	3503036006	7074307180
Q2FZT1_C82	Q2FZT1	SAOUHSC_00909	Uncharacterized protein	no	TCHEILDLGIAQNIIQGLQQYQVSNIIAEVK	TC*HEILDLGIAQNIIQGLQQYQVSNIIAEVK	C	0.0154512	-0.072871	-0.0287099	2971981244	2916582966	5888564210
Q2G1Z8_C1138	Q2G1Z8	polC	DNA polymerase III PolC-type	yes	TIPVDDKEVMQIFSTPESLGVTEDEILCK	TIPVDDKEVMQIFSTPESLGVTEDEILC*K	C	0.0410446	-0.0984265	-0.0286909	1695397744	1657421376	3352819120
Q2FV63_C13	Q2FV63	copZ	Copper chaperone CopZ	no	SQEILNVEGMSCGHCK	SQEILNVEGMSC*GHCK	C	0.0742917	-0.131491	-0.0285994	3533332016	3464893198	6998225214
Q2G012_C232	Q2G012	emp	Extracellular matrix protein-binding protein emp	no	INHFCVVPQINSFK	INHFC*VVPQINSFK	C	0.0368194	-0.0933386	-0.0282596	241598624	236928800	478527424
Q2FZZ3_C61	Q2FZZ3	SAOUHSC_00841	Uncharacterized protein	no	IDLNFYPQFCK	IDLNFYPQFC*K	C	0.159495	-0.215905	-0.0282054	1420797864	1399602268	2820400132
Q2G037_C87	Q2G037	whiA	Putative sporulation transcription regulator WhiA	no	NNIYICR	NNIYIC*R	C	-0.025283	-0.029313	-0.027298	81158332	79777312	160935644
Q2FWZ3_C411	Q2FWZ3	SAOUHSC_02113	RNA methyltransferase, TrmA family, putative	no	RIVYISCNPATQQR	RIVYISC*NPATQQR	C	0.0950914	-0.149157	-0.0270328	172665263	170458930	343124193
Q2FYJ1_C61	Q2FYJ1	SAOUHSC_01454	Uncharacterized protein	no	HIFSAIHEIRPTHVAVCWDMGQSTFR	HIFSAIHEIRPTHVAVC*WDMGQSTFR	C	0.140204	-0.191644	-0.02572	394942720	389133504	784076224
Q2G248_C259	Q2G248	SAOUHSC_01852	Uncharacterized protein	no	GLSATIEEFVYAAEYIASQGNQNIILCER	GLSATIEEFVYAAEYIASQGNQNIILC*ER	C	0.0610311	-0.112349	-0.0256587	9.45584e+07	9.35524e+07	188110756
Q2FV95_C112	Q2FV95	SAOUHSC_02839	L-serine dehydratase, iron-sulfur-dependent, alpha subunit	no	GAIATNEVNAAMGIICATPTAGSSGTIPGALFK	GAIATNEVNAAMGIIC*ATPTAGSSGTIPGALFK	C	0.22821	-0.278393	-0.0250917	135390524	148022708	283413232
Q2FVA5_C185	Q2FVA5	SAOUHSC_02828	Uncharacterized protein	no	THDLDAAYQCYIEQLGFQHVSDFPR	THDLDAAYQC*YIEQLGFQHVSDFPR	C	0.152338	-0.202082	-0.024872	331207922	326705526	657913448
Q2G1Z9_C154	Q2G1Z9	nadK	NAD kinase	yes	FRGDGLCVSTPSGSTAYNK	FRGDGLC*VSTPSGSTAYNK	C	0.0278065	-0.0772055	-0.0246995	176644960	172530148	349175108
P95689_C356	P95689	serS	Serine--tRNA ligase	yes	EISSCSNCTDFQAR	EISSCSNC*TDFQAR	C	-0.0129486	-0.0346505	-0.0237995	1201808808	1181673300	2383482108
Q2FXK4_C107	Q2FXK4	SAOUHSC_01830	Uncharacterized protein	no	IPTLDEVLSLCLK	IPTLDEVLSLC*LK	C	0.243475	-0.289713	-0.023119	67668768	66233934	133902702
Q2FXJ9_C125	Q2FXJ9	SAOUHSC_01835	Uncharacterized protein	no	LQNISTNLADCFNLNEQLPLQFLDNVK	LQNISTNLADC*FNLNEQLPLQFLDNVK	C	0.0424363	-0.0883048	-0.0229342	581619160	572302544	1153921704
Q2FYR8_C148	Q2FYR8	SAOUHSC_01367	Anthranilate synthase component II, putative	no	TKDCIQSFEHK	TKDC*IQSFEHK	C	-0.346788	0.301258	-0.0227652	582006816	570603000	1152609816
Q2G292_C129	Q2G292	SAOUHSC_01849	Uncharacterized protein	no	VLNGCHLGGGLHHAQPGR	VLNGC*HLGGGLHHAQPGR	C	0.0923821	-0.136914	-0.022266	121975940	119765788	241741728
Q2G2G2_C17	Q2G2G2	saeR	Response regulator SaeR	no	THLLIVDDEQDIVDICQTYFEYEGYK	THLLIVDDEQDIVDIC*QTYFEYEGYK	C	0.128526	-0.173016	-0.0222448	538433320	531726692	1070160012
Q2G2L2_C236	Q2G2L2	SAOUHSC_00637	Uncharacterized protein	no	LNETFMSSTDCSDPSQR	LNETFMSSTDC*SDPSQR	C	0.0678343	-0.110386	-0.0212757	1477006978	1451567362	2928574340
Q93T05_C646	Q93T05	mutL	DNA mismatch repair protein MutL	no	EAEDPFTCPHGRPIIINFSK	EAEDPFTC*PHGRPIIINFSK	C	0.0757496	-0.117615	-0.0209328	1555945548	1531177664	3087123212
Q2G1C7_C72	Q2G1C7	SAOUHSC_00198	Uncharacterized protein	no	KGDVIGIFAPNDIAILDLLFACFK	KGDVIGIFAPNDIAILDLLFAC*FK	C	0.0467505	-0.0879568	-0.0206032	717881704	713888960	1431770664
Q2FZC6_C184	Q2FZC6	murI	Glutamate racemase	yes	NSESDTVILGCTHYPLLYKPIYDYFGGK	NSESDTVILGC*THYPLLYKPIYDYFGGK	C	0.0119578	-0.0507243	-0.0193833	1319272972	1285863884	2605136856
Q2FV77_C366	Q2FV77	SAOUHSC_02859	3-hydroxy-3-methylglutaryl coenzyme A reductase	yes	ASLELLNVESAQELGHVVAAVGLAQNFAACR	ASLELLNVESAQELGHVVAAVGLAQNFAAC*R	C	0.0392875	-0.0777773	-0.0192449	4834824042	4779376560	9614200602
Q2G0G6_C194	Q2G0G6	SAOUHSC_00603	Uncharacterized protein	no	ENEAVLQYCVDHQITFIPYFPLASGILAGK	ENEAVLQYC*VDHQITFIPYFPLASGILAGK	C	0.0713474	-0.109653	-0.0191526	687158679	679927171	1367085850
Q2FWB9_C58	Q2FWB9	deoC	Deoxyribose-phosphate aldolase	no	LADSEVLVCTVIGFPLGASTTATK	LADSEVLVC*TVIGFPLGASTTATK	C	0.00400302	-0.0411756	-0.0185863	1585610559	1580877492	3166488051
Q2FWH6_C63	Q2FWH6	SAOUHSC_02315	DNA-binding response regulator, putative	no	IQIDKPDVILLDLGLPDKDGLCLISEIR	IQIDKPDVILLDLGLPDKDGLC*LISEIR	C	0.1275	-0.160453	-0.0164764	2198525498	2174309432	4372834930
Q2FYS0_C338	Q2FYS0	SAOUHSC_01365	Uncharacterized protein	no	LLYAYCLSPIE	LLYAYC*LSPIE	C	0.206809	-0.238465	-0.015828	30037938	28939433	58977371
Q2FWL2_C302	Q2FWL2	tsaD	tRNA N6-adenosine threonylcarbamoyltransferase	yes	LCTDNAAMIGVAGHYLYQQGR	LC*TDNAAMIGVAGHYLYQQGR	C	0.111517	-0.142128	-0.0153057	4695357440	4651107580	9346465020
Q2FY32_C136	Q2FY32	aroK	Shikimate kinase	no	QLNDLYCSR	QLNDLYC*SR	C	0.0431947	-0.0734709	-0.0151381	184962520	182960008	367922528
Q2FZL8_C369	Q2FZL8	SAOUHSC_00982	Uncharacterized protein	no	AQATLFAGCGIVK	AQATLFAGC*GIVK	C	-0.0347082	0.00639428	-0.014157	876678798	841580060	1696297492
Q2FXJ5_C37	Q2FXJ5	tyrS	Tyrosine--tRNA ligase	yes	EQVTLYCGADPTADSLHIGHLLPFLTLR	EQVTLYC*GADPTADSLHIGHLLPFLTLR	C	0.131314	-0.15927	-0.013978	706681696	695115280	1401796976
Q2G1X7_C37	Q2G1X7	queE	7-carboxy-7-deazaguanine synthase	no	CSWCDSAFTWDGSAK	C*SWCDSAFTWDGSAK	C	0.532731	-0.559562	-0.0134154	120293412	86084908	173289944
Q2G1G2_C420	Q2G1G2	SAOUHSC_00162	Type I restriction enzyme R Protein	no	CLHTYLIR	C*LHTYLIR	C	0.274787	-0.298462	-0.0118372	306022368	301320944	607343312
Q2FZM1_C69	Q2FZM1	SAOUHSC_00979	Uncharacterized protein	no	VAGCIISYSGENELKYEK	VAGC*IISYSGENELKYEK	C	-0.0409674	0.0173851	-0.0117912	194263616	192735384	386999000
Q2G2C3_C38	Q2G2C3	SAOUHSC_01062	UPF0358 protein SAOUHSC_01062	no	VQLDNLTLPSCPLYEEVLDTQMFGLQK	VQLDNLTLPSC*PLYEEVLDTQMFGLQK	C	0.124175	-0.146777	-0.011301	720172480	717933472	1438105952
Q2G2J8_C226	Q2G2J8	SAOUHSC_01413	Uncharacterized protein SAOUHSC_01413	no	ALLDLCDLITVMPVER	ALLDLC*DLITVMPVER	C	0.0666154	-0.089078	-0.0112313	2964529190	2941385384	5905914574
Q2G030_C128	Q2G030	tpiA	Triosephosphate isomerase	yes	HGMTPIICVGETDEERESGK	HGMTPIIC*VGETDEERESGK	C	0.231338	-0.253533	-0.0110974	445688198	443323686	889011884
Q2G0U7_C4	Q2G0U7	SAOUHSC_00429	MutT/nudix family protein, putative	no	CVCLVEETADK	C*VCLVEETADK	C	0.330209	-0.351008	-0.0103994	147062544	149724976	296787520
Q2FW16_C84	Q2FW16	rplN	50S ribosomal protein L14	yes	FDENACVIIR	FDENAC*VIIR	C	-0.0334843	0.0142525	-0.00961587	21694125327	2.15483e+10	4.32424e+10
Q2FZ72_C525	Q2FZ72	carB	Carbamoyl-phosphate synthase large chain	no	MVDTCAAEFESSTPYYYGTYETENESIVTDKEK	MVDTC*AAEFESSTPYYYGTYETENESIVTDKEK	C	0.0863684	-0.103446	-0.00853874	2222737032	2191127240	4413864272
Q2FY04_C100	Q2FY04	SAOUHSC_01670	Cytidine deaminase	no	ELCDDDMPVYMTNHK	ELC*DDDMPVYMTNHK	C	0.0939666	-0.11079	-0.00841167	2082923805	2075304823	4158228628
Q2G0N7_C69	Q2G0N7	SAOUHSC_00523	Uncharacterized protein	no	IADVGCGYGPIGLMIAK	IADVGC*GYGPIGLMIAK	C	0.0702719	-0.0863321	-0.00803009	836506546	804125092	1640631638
Q2G1C4_C38	Q2G1C4	tarJ'	Ribulose-5-phosphate reductase 2	no	QFDVTYNNVDIYGNHVIVRPLYLSICAADQR	QFDVTYNNVDIYGNHVIVRPLYLSIC*AADQR	C	0.00470439	-0.0184851	-0.00689034	454768056	454101552	908869608
Q2FZ04_C50	Q2FZ04	SAOUHSC_01267	Uncharacterized protein	no	AAANIGLEPEEVAIITGIGCSGR	AAANIGLEPEEVAIITGIGC*SGR	C	0.121868	-0.134419	-0.00627561	1172914762	1143794121	2316708883
Q2FZU6_C216	Q2FZU6	rocD	Ornithine aminotransferase	no	ELCDEHNVLFIADEIQAGLGR	ELC*DEHNVLFIADEIQAGLGR	C	0.172868	-0.184284	-0.00570804	9965775068	9964627552	19930402620
Q2G2X1_C173	Q2G2X1	SAOUHSC_00454	DNA polymerase III, delta prime subunit, putative	yes	WCELLLTNKPMALIGIIDLLK	WC*ELLLTNKPMALIGIIDLLK	C	0.10873	-0.119962	-0.00561584	97991152	98236116	196227268
Q2G198_C42	Q2G198	SAOUHSC_00247	Uncharacterized protein	no	SCTGTTGQTQYGFIGTGTDMEGFIYGDGVNEHGVAISTQYFR	SC*TGTTGQTQYGFIGTGTDMEGFIYGDGVNEHGVAISTQYFR	C	0.336459	-0.347199	-0.00536994	165270564	148974320	314244884
Q2FXT9_C251	Q2FXT9	SAOUHSC_01744	Uncharacterized protein	no	VLNDQCPTSVK	VLNDQC*PTSVK	C	0.263645	-0.273475	-0.00491515	343813078	350130156	693943234
Q2G0R8_C378	Q2G0R8	mfd	Transcription-repair-coupling factor	no	FSCKPVQQFYGQYDIMR	FSC*KPVQQFYGQYDIMR	C	0.167687	-0.175436	-0.00387462	112279744	106690804	218970548
Q2FY33_C223	Q2FY33	gcvT	Aminomethyltransferase	no	IWDGLLEYNVMPCGLGAR	IWDGLLEYNVMPC*GLGAR	C	-0.0469707	0.0394703	-0.00375016	7272867736	7088609092	14343088320
Q2FX00_C94	Q2FX00	SAOUHSC_02106	Uncharacterized protein	yes	EAIEDGMPGLTICGGYQFLGK	EAIEDGMPGLTIC*GGYQFLGK	C	0.0519959	-0.0585032	-0.00325365	1049234372	1.06252e+09	2.11175e+09
Q2FXF9_C245	Q2FXF9	SAOUHSC_01889	Riboflavin biosynthesis protein RibD	no	SCDLTTILHNLYK	SC*DLTTILHNLYK	C	-0.0133065	0.00949634	-0.00190508	271753436	271381736	543135172
Q2FYG6_C136	Q2FYG6	SAOUHSC_01486	Heptaprenyl diphosphate syntase component II, putative	no	VHQLISESIVDVCR	VHQLISESIVDVC*R	C	0.0341345	-0.0377919	-0.00182872	1073812756	1092465786	2142984010
Q2FXN3_C230	Q2FXN3	SAOUHSC_01802	Uncharacterized protein	no	GLIPNVDFYSASVYHCMEIPHDLFTPIFAVSR	GLIPNVDFYSASVYHC*MEIPHDLFTPIFAVSR	C	0.0468554	-0.0458191	0.000518127	560369504	559741332	1120110836
Q2G0D6_C190	Q2G0D6	SAOUHSC_00669	Uncharacterized protein	no	CQIVANNFETIIMK	C*QIVANNFETIIMK	C	0.00279808	-0.00131765	0.000740217	4764531140	4768680306	9533211446
Q2FZW0_C217	Q2FZW0	SAOUHSC_00875	Uncharacterized protein	no	IYNCDEPKDIDLVVWTAGIQPVEVVR	IYNC*DEPKDIDLVVWTAGIQPVEVVR	C	0.0462389	-0.043815	0.00121192	1944184022	1944373025	3888557047
Q2G0M7_C214	Q2G0M7	hchA	Protein/nucleic acid deglycase HchA	no	SPLEGYSVCVFPDSLDEGANIEIGYLPGR	SPLEGYSVC*VFPDSLDEGANIEIGYLPGR	C	0.0900094	-0.0869129	0.00154822	1061918344	1060857434	2122775778
Q2FZV7_C185	Q2FZV7	SAOUHSC_00878	NADH dehydrogenase-like protein SAOUHSC_00878	no	IPELCSK	IPELC*SK	C	0.0669379	-0.0610593	0.00293932	7393147392	7429123224	14822270616
Q2G1W4_C44	Q2G1W4	metK	S-adenosylmethionine synthase	yes	VACETTVTTGMALIAGEISTTTYVDIPK	VAC*ETTVTTGMALIAGEISTTTYVDIPK	C	0.178906	-0.172158	0.0033739	4280549500	4311024580	8591574080
Q2G2J8_C57	Q2G2J8	SAOUHSC_01413	Uncharacterized protein SAOUHSC_01413	no	LAETLSEVVDTPMHQVNCSVDLDTESLLGFK	LAETLSEVVDTPMHQVNC*SVDLDTESLLGFK	C	0.00614501	0.000847633	0.00349632	2092681900	2099888348	4192570248
Q2FZ03_C54	Q2FZ03	SAOUHSC_01268	Uncharacterized protein	no	VGPLETTVQGNMNECLILIQSLNER	VGPLETTVQGNMNEC*LILIQSLNER	C	0.117141	-0.108419	0.00436106	1802702722	1771269216	3573971938
Q2FXH0_C52	Q2FXH0	SAOUHSC_01877	Uncharacterized protein	no	DGTVAHGGCTFCSAAGSGDFAGNR	DGTVAHGGC*TFCSAAGSGDFAGNR	C	-0.123576	0.132411	0.00441761	41213096	41024508	82237604
Q2FZ74_C207	Q2FZ74	pyrC	Dihydroorotase	no	SKELGIPGIPNICESVQIAR	SKELGIPGIPNIC*ESVQIAR	C	0.209341	-0.198437	0.00545213	674296552	678892848	1353189400
Q2FWX8_C339	Q2FWX8	SAOUHSC_02143	Uncharacterized protein SAOUHSC_02143	no	VASEGVCVIF	VASEGVC*VIF	C	0.180644	-0.169724	0.00546003	395326740	409015792	804342532
Q2FV59_C44	Q2FV59	crtM	Dehydrosqualene synthase	no	AVWAIYAVCR	AVWAIYAVC*R	C	0.159719	-0.1485	0.00560975	539536142	505537548	1030519260
Q2FWC7_C48	Q2FWC7	coaW	Type II pantothenate kinase	yes	LCLTGGNAGVIAENINIPAQIFVEFDAASQGLGILLK	LC*LTGGNAGVIAENINIPAQIFVEFDAASQGLGILLK	C	0.0861796	-0.073912	0.00613383	30580938	31447273	62028211
Q2G0I3_C25	Q2G0I3	SAOUHSC_00582	Uncharacterized protein	no	FNSSSLAELTCLNPVQLR	FNSSSLAELTC*LNPVQLR	C	0.0964619	-0.0840485	0.00620668	264757003	270311574	535068577
Q2G2G7_C134	Q2G2G7	SAOUHSC_01054	UPF0637 protein SAOUHSC_01054	no	VCLDHMKPDKPFIK	VC*LDHMKPDKPFIK	C	0.0812149	-0.0649146	0.00815014	6816323734	6800017646	13616341380
Q2FZY3_C231	Q2FZY3	SAOUHSC_00851	UPF0051 protein SAOUHSC_00851	yes	TLIIADEGASVHYVEGCTAPVYTTSSLHSAVVEIIVHK	TLIIADEGASVHYVEGC*TAPVYTTSSLHSAVVEIIVHK	C	-0.0402999	0.0566239	0.008162	2378582644	2389258426	4761408154
Q2FWY3_C46	Q2FWY3	SAOUHSC_02138	Uncharacterized protein	no	GTYDICKPLTIYGNTTLLLDNETILR	GTYDIC*KPLTIYGNTTLLLDNETILR	C	0.0381294	-0.0216895	0.00821997	878011680	882836952	1760848632
Q2FZW9_C24	Q2FZW9	SAOUHSC_00866	D-isomer specific 2-hydroxyacid dehydrogenase, NAD binding domain protein	no	DADACFITLSEQIDAEILAQSPNLK	DADAC*FITLSEQIDAEILAQSPNLK	C	0.159225	-0.142177	0.00852417	1190063360	1202865448	2392928808
P60430_C188	P60430	rplB	50S ribosomal protein L2	yes	MILSTCR	MILSTC*R	C	0.0978422	-0.0800193	0.00891145	2715442374	2715591974	5431034348
Q2G1S2_C242	Q2G1S2	SAOUHSC_00462	Uncharacterized protein	no	GLSYEEVCEQTTK	GLSYEEVC*EQTTK	C	0.119239	-0.100048	0.00959576	319136764	339558868	658695632
Q2G0M6_C293	Q2G0M6	araB	Ribulokinase	no	DKEMTMVMGTSTCHLMLNEK	DKEMTMVMGTSTC*HLMLNEK	C	0.152332	-0.132124	0.0101041	554611820	563031516	1117643336
Q2FV10_C289	Q2FV10	SAOUHSC_02933	Betaine aldehyde dehydrogenase	no	NPNIIFDDADFELAVDQALNGGYFHAGQVCSAGSR	NPNIIFDDADFELAVDQALNGGYFHAGQVC*SAGSR	C	-0.272187	0.294448	0.0111303	207106368	208206000	415312368
Q2FVT7_C193	Q2FVT7	SAOUHSC_02605	Uncharacterized protein	no	GVGGHAAKPEQCNDPVIVLAQLINSIQSIVSR	GVGGHAAKPEQC*NDPVIVLAQLINSIQSIVSR	C	0.131696	-0.109306	0.0111948	113261105	114694302	227955407
Q2FWG7_C56	Q2FWG7	SAOUHSC_02324	Uncharacterized protein	no	SIAENEGVNDTLVIELACLLHDTVDEK	SIAENEGVNDTLVIELAC*LLHDTVDEK	C	0.165405	-0.142961	0.0112217	110509392	1.10777e+08	2.21286e+08
P95689_C323	P95689	serS	Serine--tRNA ligase	yes	VILCTGDIGFSASK	VILC*TGDIGFSASK	C	0.192528	-0.168922	0.0118032	5594987650	5608548670	11203536320
Q2G1C4_C229	Q2G1C4	tarJ'	Ribulose-5-phosphate reductase 2	no	IDHAFECVGGK	IDHAFEC*VGGK	C	0.0356193	-0.00923762	0.0131908	1686154400	1703546109	3389700509
Q2FYZ0_C64	Q2FYZ0	SAOUHSC_01282	Glutathione peroxidase	no	YKDQGFVILGFPCNQFGGQEPGSGEEAAQNCK	YKDQGFVILGFPC*NQFGGQEPGSGEEAAQNCK	C	0.130296	-0.102972	0.0136622	20429041780	20638343154	41067384934
Q2FZW0_C271	Q2FZW0	SAOUHSC_00875	Uncharacterized protein	no	NVYVVGDCADLPHAPSAQLAEVQGDQIADVLK	NVYVVGDC*ADLPHAPSAQLAEVQGDQIADVLK	C	0.101396	-0.0731133	0.0141416	2898926894	2933185926	5832112820
Q2FYM2_C303	Q2FYM2	odhB	Dihydrolipoyllysine-residue succinyltransferase component of 2-oxoglutarate dehydrogenase complex	no	DCDKKNFAEIEAEIANLAVK	DC*DKKNFAEIEAEIANLAVK	C	0.0897962	-0.0612717	0.0142623	438106640	439817542	877924182
Q2FXM8_C232	Q2FXM8	pfkA	ATP-dependent 6-phosphofructokinase	yes	HSIVLVAEGCMTAQDCQK	HSIVLVAEGCMTAQDC*QK	C	0.0860043	-0.0557265	0.0151389	8317276024	11185268444	16691687422
Q2FZ25_C191	Q2FZ25	rpsB	30S ribosomal protein S2	yes	LNIPIVGIVDTNCDPDEIDYVIPANDDAIR	LNIPIVGIVDTNC*DPDEIDYVIPANDDAIR	C	0.100802	-0.0701718	0.0153153	77563445816	78371411678	155934857494
Q2G0G1_C37	Q2G0G1	adh	Alcohol dehydrogenase	no	ALKPGEALVQTEYCGVCHTDLHVK	ALKPGEALVQTEYCGVC*HTDLHVK	C	0.153713	-0.122834	0.0154394	3981677498	4017570144	7999247642
Q2G292_C238	Q2G292	SAOUHSC_01849	Uncharacterized protein	no	GEDIGYGHTVNVPLEPYTEDASFLECFK	GEDIGYGHTVNVPLEPYTEDASFLEC*FK	C	-0.0187675	0.0498747	0.0155536	310778884	313671672	624450556
Q2FYI3_C81	Q2FYI3	SAOUHSC_01464	Uncharacterized protein	no	KFELLIANIEQLSVECHFKR	KFELLIANIEQLSVEC*HFKR	C	0.13257	-0.0974993	0.0175354	245404348	202113888	394441436
Q2G078_C403	Q2G078	SAOUHSC_00742	Ribonucleoside-diphosphate reductase	yes	MSNLCTEIFQLQETSIINDYGIEDEIK	MSNLC*TEIFQLQETSIINDYGIEDEIK	C	0.0714401	-0.0335305	0.0189548	12263119790	12423075992	24686195782
Q2G1S1_C43	Q2G1S1	rsmI	Ribosomal RNA small subunit methyltransferase I	no	LCNHYDIPTPLK	LC*NHYDIPTPLK	C	0.0960205	-0.0578235	0.0190985	4398353268	4342295308	8632589944
Q2G2T8_C111	Q2G2T8	SAOUHSC_00712	Uncharacterized protein	no	SIENLQTDYLDLFLIHWPCEADGLFLETYK	SIENLQTDYLDLFLIHWPC*EADGLFLETYK	C	0.105194	-0.065969	0.0196125	57820594	60018332	117838926
Q2FWX9_C244	Q2FWX9	SAOUHSC_02142	Aldehyde dehydrogenase	no	FTNAGQTCVAPDYILVHESVKDDLITALSK	FTNAGQTC*VAPDYILVHESVKDDLITALSK	C	0.0309045	0.00855445	0.0197295	123100495	124792187	247892682
Q2G1B9_C38	Q2G1B9	tarJ	Ribulose-5-phosphate reductase 1	yes	QFEVTYNNVDIYSDYVIVRPLYMSICAADQR	QFEVTYNNVDIYSDYVIVRPLYMSIC*AADQR	C	0.0301307	0.00947729	0.019804	614904896	623176336	1238081232
Q2FZF1_C47	Q2FZF1	rpmF	50S ribosomal protein L32	yes	NCGSYNGEEVAAK	NC*GSYNGEEVAAK	C	0.226393	-0.18563	0.0203815	17949812718	18205867057	36155679775
Q2FZG9_C297	Q2FZG9	rnj1	Ribonuclease J 1	yes	HELLILCTGSQGEPMAALSR	HELLILC*TGSQGEPMAALSR	C	0.0870315	-0.0462386	0.0203964	16394295916	16611217250	33005513166
Q2G0S8_C209	Q2G0S8	SAOUHSC_00466	Putative 4-diphosphocytidyl-2-C-methyl-D-erythritol kinase	no	DYQQLCQSLSNR	DYQQLC*QSLSNR	C	0.292507	-0.251466	0.0205207	261385764	263695992	525081756
Q2FVP8_C248	Q2FVP8	SAOUHSC_02654	Ferredoxin--NADP reductase	no	CNTLLSETSSK	C*NTLLSETSSK	C	0.0377391	0.00550959	0.0216243	777763296	790319168	1568082464
Q2G0P6_C157	Q2G0P6	mcsB	Protein-arginine kinase	no	SLDISYDEQLGYLTTCPTNIGTGMR	SLDISYDEQLGYLTTC*PTNIGTGMR	C	-0.12218	0.168299	0.0230599	448201624	462196680	910398304
Q2G1Z3_C173	Q2G1Z3	SAOUHSC_00652	Iron compound ABC transporter, ATP-binding protein	no	TDIIFLDEPTTYLDICHQLEILELVQK	TDIIFLDEPTTYLDIC*HQLEILELVQK	C	0.135157	-0.0889316	0.0231128	1070326032	1089481920	2159807952
Q2FWC6_C175	Q2FWC6	SAOUHSC_02372	Uncharacterized protein	no	VRDEDFEECDLITIEGSVFGEWLDELRDDHK	VRDEDFEEC*DLITIEGSVFGEWLDELRDDHK	C	0.142748	-0.0961713	0.0232882	51507564	52502222	104009786
Q2G241_C108	Q2G241	gltX	Glutamate--tRNA ligase	yes	CYMTEEELEAER	C*YMTEEELEAER	C	0.00745575	0.0407647	0.0241102	678188800	690636696	1368825496
Q2FXV8_C543	Q2FXV8	recD2	ATP-dependent RecD-like DNA helicase	no	SFINCQANQIPTVVEK	SFINC*QANQIPTVVEK	C	0.355481	-0.30719	0.0241453	179775452	156716632	308777112
Q2FZD3_C378	Q2FZD3	mutS2	Endonuclease MutS2	no	NVYCDIGDEQSIEQSLSTFSSHMTNIVEILK	NVYC*DIGDEQSIEQSLSTFSSHMTNIVEILK	C	0.15102	-0.101712	0.0246539	215783680	218656704	434440384
Q2FVT0_C55	Q2FVT0	rpiA	Ribose-5-phosphate isomerase A	yes	GYNITGVCTSNK	GYNITGVC*TSNK	C	0.0860744	-0.0360803	0.024997	1155320016	1204909572	2360229588
Q2G157_C10	Q2G157	nanE	Putative N-acetylmannosamine-6-phosphate 2-epimerase	no	MLPHGLIVSCQALPDEPLHSSFIMSK	MLPHGLIVSC*QALPDEPLHSSFIMSK	C	0.0831293	-0.0323421	0.0253936	3675650888	3726868540	7402519428
Q2FXX1_C49	Q2FXX1	SAOUHSC_01709	Acetyl-CoA carboxylase, biotin carboxylase, putative	no	GDEQSLHVHLADQAICIGEANALDSYLNIDR	GDEQSLHVHLADQAIC*IGEANALDSYLNIDR	C	0.143453	-0.0893065	0.0270731	1271876090	1169089828	2379401456
Q2FVV9_C536	Q2FVV9	SAOUHSC_02582	Putative formate dehydrogenase SAOUHSC_02582	no	SLETFTMAFAEEATGIPESELIKFAEECAK	SLETFTMAFAEEATGIPESELIKFAEEC*AK	C	0.22214	-0.167419	0.0273604	239029684	265738872	504768556
Q2FVA7_C95	Q2FVA7	SAOUHSC_02826	Uncharacterized protein	no	VYMACLTEK	VYMAC*LTEK	C	0.0781189	-0.0231969	0.027461	636634688	303131376	601150032
Q2G282_C145	Q2G282	perR	Peroxide-responsive repressor PerR	no	MEIYGVCKECQDK	MEIYGVCKEC*QDK	C	0.0470676	0.00948917	0.0282784	281138096	286952624	568090720
Q2G1N2_C259	Q2G1N2	SAOUHSC_00076	Ornithine cyclodeaminase, putative	no	ADKVVVDDWSQCNR	ADKVVVDDWSQC*NR	C	0.150188	-0.0934115	0.0283884	874387168	894176728	1768563896
Q2FVT8_C225	Q2FVT8	SAOUHSC_02604	Uncharacterized protein	no	VNCVAPGPFWSPLQISGGQPQSK	VNC*VAPGPFWSPLQISGGQPQSK	C	0.150575	-0.0937493	0.0284129	7807084920	8405151692	16212236612
Q2FXT6_C259	Q2FXT6	tgt	Queuine tRNA-ribosyltransferase	no	YLMGVGSPDALIECSIR	YLMGVGSPDALIEC*SIR	C	0.143343	-0.0851684	0.0290871	360450056	366962709	727412765
Q2G2R8_C238	Q2G2R8	sspP	Staphopain A	no	ETQGNNGWCAGYTMSELLNATYNTNK	ETQGNNGWC*AGYTMSELLNATYNTNK	C	0.0472671	0.0123775	0.0298223	106961404	109025170	215986574
Q2FXZ5_C159	Q2FXZ5	SAOUHSC_01680	Ribosomal RNA small subunit methyltransferase E	no	LICDTIDNYDYILIAYEEEAKDGELSNFK	LIC*DTIDNYDYILIAYEEEAKDGELSNFK	C	0.186517	-0.125349	0.0305842	113998184	113304150	227302334
P95689_C353	P95689	serS	Serine--tRNA ligase	yes	EISSCSNCTDFQAR	EISSC*SNCTDFQAR	C	0.34748	-0.285346	0.0310671	257850072	261884424	519734496
Q2G0U9_C235	Q2G0U9	sle1	N-acetylmuramoyl-L-alanine amidase sle1	no	GYNTPVFSHQNLYTWGQCTYHVFNR	GYNTPVFSHQNLYTWGQC*TYHVFNR	C	0.219487	-0.156083	0.031702	2033023846	2103424308	4136448154
Q2FZ82_C886	Q2FZ82	ileS	Isoleucine--tRNA ligase	yes	VVDKLDDQATAYEHGDIVIEHADGEKCER	VVDKLDDQATAYEHGDIVIEHADGEKC*ER	C	0.0990386	-0.033852	0.0325933	425428578	435272932	860701510
Q2G1K2_C26	Q2G1K2	SAOUHSC_00120	UDP-N-acetylglucosamine 2-epimerase	no	ACDQYFNQILVHTGQNYDYTLNQIFFDDLELR	AC*DQYFNQILVHTGQNYDYTLNQIFFDDLELR	C	-0.0954125	0.160736	0.0326616	84448824	86289944	170738768
Q2G0Q0_C75	Q2G0Q0	pdxT	Pyridoxal 5'-phosphate synthase subunit PdxT	no	EALQNSTLPMFGTCAGLIVLAQDIVGEEGYLNK	EALQNSTLPMFGTC*AGLIVLAQDIVGEEGYLNK	C	0.0883371	-0.0227897	0.0327737	8280596404	8491355726	16771952130
Q2G2M6_C28	Q2G2M6	cysS	Cysteine--tRNA ligase	yes	MYVCGPTVYNYIHIGNARPAINYDVVR	MYVC*GPTVYNYIHIGNARPAINYDVVR	C	0.0657688	0.000254168	0.0330115	1518638488	1520550210	3005681990
Q2FV11_C126	Q2FV11	betA	Oxygen-dependent choline dehydrogenase	no	GNPMDYEGWAEPEGMETWDFAHCLPYFK	GNPMDYEGWAEPEGMETWDFAHC*LPYFK	C	0.211191	-0.144967	0.0331117	245732192	251486760	497218952
Q2FZY4_C66	Q2FZY4	SAOUHSC_00850	Uncharacterized protein	yes	FEGEGCSISMASASMMTQAVK	FEGEGC*SISMASASMMTQAVK	C	0.203433	-0.13573	0.0338517	1372517604	1406879982	2779397586
Q2FXI9_C1097	Q2FXI9	SAOUHSC_01857	Uncharacterized protein	no	ACGIHMLVATQRPSVNVITGLIK	AC*GIHMLVATQRPSVNVITGLIK	C	0.0807902	-0.0112299	0.0347802	554453856	567322976	1121776832
Q2FXJ0_C152	Q2FXJ0	murC	UDP-N-acetylmuramate--L-alanine ligase	yes	TSFLIGDGTGMGLPESDYFAFEACEYR	TSFLIGDGTGMGLPESDYFAFEAC*EYR	C	0.0828927	-0.0132177	0.0348375	1698919129	1744089801	3443008930
Q2FZ72_C34	Q2FZ72	carB	Carbamoyl-phosphate synthase large chain	no	TILVIGSGPIIIGQAAEFDYAGTQACLALKEEGYR	TILVIGSGPIIIGQAAEFDYAGTQAC*LALKEEGYR	C	0.17573	-0.105707	0.0350114	3.09478e+08	318451374	6.27929e+08
Q2FYK5_C247	Q2FYK5	thyA	Thymidylate synthase	yes	ECGLEVGEFVHTFGDAHIYSNHIDAIQTQLAR	EC*GLEVGEFVHTFGDAHIYSNHIDAIQTQLAR	C	0.112565	-0.0418519	0.0353565	1283355448	1319580738	2602936186
Q2FXY5_C299	Q2FXY5	SAOUHSC_01690	Uncharacterized protein	yes	HYQLDELLNIIDACAETDYK	HYQLDELLNIIDAC*AETDYK	C	0.0764083	-0.00480007	0.0358041	82637356	84472950	167110306
Q2G0L9_C109	Q2G0L9	tadA	tRNA-specific adenosine deaminase	no	GGCSGSLMNLLQQSNFNHR	GGC*SGSLMNLLQQSNFNHR	C	0.221073	-0.148831	0.0361212	2809141796	2835139942	5644281738
Q2G1B1_C199	Q2G1B1	SAOUHSC_00234	Uncharacterized protein	no	IGFSDIFFNVDQLTSSEASLLQLSTGEPCLR	IGFSDIFFNVDQLTSSEASLLQLSTGEPC*LR	C	0.049279	0.0245525	0.0369157	143487534	155393836	290755444
O05204_C335	O05204	ahpF	Alkyl hydroperoxide reductase subunit F	no	GVAFCPHCDGPLFENK	GVAFC*PHCDGPLFENK	C	0.121471	-0.0470259	0.0372226	21558874580	21167286730	42726161310
Q2FWD3_C161	Q2FWD3	SAOUHSC_02366	Uncharacterized protein	yes	ECQELVEK	EC*QELVEK	C	0.205775	-0.131139	0.0373177	5634813438	5564302506	11199115944
Q2FWC6_C17	Q2FWC6	SAOUHSC_02372	Uncharacterized protein	no	DILINECIYFASK	DILINEC*IYFASK	C	0.108258	-0.0332092	0.0375245	83698969	86036526	169735495
Q2FXU4_C284	Q2FXU4	hisS	Histidine--tRNA ligase	yes	GLDYYTHTAFELMMDNPNYDGAITTLCGGGR	GLDYYTHTAFELMMDNPNYDGAITTLC*GGGR	C	0.103561	-0.0261344	0.0387131	377145304	386231316	763376620
Q2FXV8_C675	Q2FXV8	recD2	ATP-dependent RecD-like DNA helicase	no	QDMMELTHAYCTSIHK	QDMMELTHAYC*TSIHK	C	0.176794	-0.0991658	0.0388141	192053624	197151800	389205424
Q2FVY0_C310	Q2FVY0	SAOUHSC_02542	Molybdopterin biosynthesis protein moeA, putative	no	YLFGLSGNPSACFTGFELFVKPAVK	YLFGLSGNPSAC*FTGFELFVKPAVK	C	0.174704	-0.0968909	0.0389064	482951456	496270568	979222024
Q2FY43_C49	Q2FY43	SAOUHSC_01623	Acetyl-CoA carboxylase, biotin carboxylase	yes	DLGIQTVAIYSEGDKDALHTQIADEAYCVGPTLSK	DLGIQTVAIYSEGDKDALHTQIADEAYC*VGPTLSK	C	0.109222	-0.0307544	0.0392339	4656998200	4808002372	9465000572
Q2FZ13_C151	Q2FZ13	SAOUHSC_01258	Uncharacterized protein	no	TESIVAGSVCAHK	TESIVAGSVC*AHK	C	0.185621	-0.105474	0.0400737	4543923334	4632249005	9176172339
Q2G124_C378	Q2G124	SAOUHSC_00336	Probable acetyl-CoA acyltransferase	yes	VLVTLLHQLNDEVETGLTSLCIGGGQAIAAVVSK	VLVTLLHQLNDEVETGLTSLC*IGGGQAIAAVVSK	C	0.193038	-0.112315	0.0403611	12832596886	13893463248	26606376326
Q2FZX3_C18	Q2FZX3	SAOUHSC_00862	Uncharacterized protein	no	VDQHYFELIENYRECFNEEQFIAR	VDQHYFELIENYREC*FNEEQFIAR	C	0.0686179	0.0129293	0.0407736	115690276	118937020	234627296
Q2FX94_C209	Q2FX94	fumC	Fumarate hydratase class II	no	CETMLSESK	C*ETMLSESK	C	0.0324967	0.0506225	0.0415596	10846792920	11113415702	21800247638
Q2G0I3_C91	Q2G0I3	SAOUHSC_00582	Uncharacterized protein	no	LFTGDEGSHCQIAR	LFTGDEGSHC*QIAR	C	0.132497	-0.0489935	0.0417516	2550597878	2636233948	5186831826
Q2FY19_C84	Q2FY19	fur	Ferric uptake regulation protein	no	IACTNHHHHHFICEK	IAC*TNHHHHHFICEK	C	-0.104828	0.18904	0.0421057	587907112	599625448	1187532560
Q2FYH2_C129	Q2FYH2	SAOUHSC_01480	Uncharacterized protein	no	MADCSLQSGNYSDAIR	MADC*SLQSGNYSDAIR	C	0.013844	0.0705113	0.0421776	410266652	422364368	832631020
Q2FY71_C35	Q2FY71	SAOUHSC_01594	Uncharacterized protein	no	AEQIIDCAVENGITYFDTADMYDK	AEQIIDC*AVENGITYFDTADMYDK	C	0.214608	-0.129996	0.0423058	1969790062	2.06845e+09	4.03824e+09
P47768_C722	P47768	rpoB	DNA-directed RNA polymerase subunit beta	yes	SNSGTCYNQRPIVAVGDVVEYNEILADGPSMELGEMALGR	SNSGTC*YNQRPIVAVGDVVEYNEILADGPSMELGEMALGR	C	0.182271	-0.0937414	0.0442647	555948255	6.13867e+08	1.16982e+09
Q2FZZ2_C164	Q2FZZ2	metN2	Methionine import ATP-binding protein MetN 2	no	ALANDPTVLLCDEATSALDPQTTDEILDLLLK	ALANDPTVLLC*DEATSALDPQTTDEILDLLLK	C	0.125745	-0.0359651	0.04489	1281898401	1324268142	2606166543
Q2FYZ7_C29	Q2FYZ7	SAOUHSC_01274	Glycerol uptake operon antiterminator regulatory protein	no	MCVLLDMHIGHIK	MC*VLLDMHIGHIK	C	0.216717	-0.126886	0.0449154	639095400	647456064	1286551464
Q2FYS9_C314	Q2FYS9	SAOUHSC_01347	Aconitate hydratase	no	ATIANMAPEYGATCGFFPVDDESLK	ATIANMAPEYGATC*GFFPVDDESLK	C	0.0634941	0.0270182	0.0452561	3379482486	3515877092	6895359578
Q2FXM5_C362	Q2FXM5	SAOUHSC_01810	NADP-dependent malic enzyme, putative	no	AAVEAIADLIDSSELNEDYCIPGPFDK	AAVEAIADLIDSSELNEDYC*IPGPFDK	C	0.202819	-0.110843	0.0459878	5470962140	5655120285	11126082425
Q7X2S2_C78	Q7X2S2	arcC2	Carbamate kinase 2	no	SNSDTTPAMPLDTCGAMSQGMIGYWLETEINR	SNSDTTPAMPLDTC*GAMSQGMIGYWLETEINR	C	0.236411	-0.143821	0.046295	386801264	398281716	785082980
Q2G0J0_C167	Q2G0J0	SAOUHSC_00574	Phosphate acetyltransferase	yes	GDEQYIFGDCAINPELDSQGLAEIAVESAK	GDEQYIFGDC*AINPELDSQGLAEIAVESAK	C	0.316353	-0.222369	0.0469916	344038640	353163744	697202384
Q2FYY6_C170	Q2FYY6	SAOUHSC_01287	Glutamine synthetase	yes	GEPTLELNDDGGYFDLAPTDLGENCRR	GEPTLELNDDGGYFDLAPTDLGENC*RR	C	0.156803	-0.0621256	0.0473385	559108408	379018592	739293654
Q2G112_C97	Q2G112	SAOUHSC_00349	Single-stranded DNA-binding protein	yes	VFVTEVVCDSVQFLEPK	VFVTEVVC*DSVQFLEPK	C	0.173894	-0.0780366	0.0479286	702388217	7.28774e+08	1.43116e+09
Q2FVV6_C147	Q2FVV6	SAOUHSC_02585	Uncharacterized protein	no	FDDTQHMTLPMLFSDILIYCTER	FDDTQHMTLPMLFSDILIYC*TER	C	0.154194	-0.0576807	0.0482566	398783024	412886688	811669712
Q2FYJ0_C1074	Q2FYJ0	SAOUHSC_01455	Uncharacterized protein	no	DIHESICQSTLGLLQPQMGLLR	DIHESIC*QSTLGLLQPQMGLLR	C	0.15572	-0.0591174	0.0483014	158451976	270246312	322023936
Q2G1F0_C228	Q2G1F0	SAOUHSC_00175	Multiple sugar-binding transport ATP-binding protein, putative	no	EIYDAPNCIFVAQFIGSPAMNMLNATVEMDGLK	EIYDAPNC*IFVAQFIGSPAMNMLNATVEMDGLK	C	0.0643734	0.0330662	0.0487198	113073383	116924902	229998285
Q2FZJ1_C85	Q2FZJ1	purQ	Phosphoribosylformylglycinamidine synthase subunit PurQ	no	LAAEGKPVLGVCNGFQILTEIGLLPGALLHNDSHLFISR	LAAEGKPVLGVC*NGFQILTEIGLLPGALLHNDSHLFISR	C	0.151735	-0.0517657	0.0499845	372103480	408155812	780259292
Q2FYN7_C53	Q2FYN7	dapH	2,3,4,5-tetrahydropyridine-2,6-dicarboxylate N-acetyltransferase	no	VIFCEADDWKPFYEAYGSQFEDIEIEMDRR	VIFC*EADDWKPFYEAYGSQFEDIEIEMDRR	C	0.154498	-0.0515043	0.0514969	786161184	818080000	1604241184
Q2FXA4_C276	Q2FXA4	hemH	Ferrochelatase	no	VVCDDIGANYYRPK	VVC*DDIGANYYRPK	C	-0.0336407	0.138366	0.0523627	664933184	689038624	1353971808
Q2FV75_C78	Q2FV75	SAOUHSC_02861	Methylated-DNA--protein-cysteine methyltransferase	no	GDNPEITIPLKPTGSHFQQCVWNELR	GDNPEITIPLKPTGSHFQQC*VWNELR	C	0.115787	-0.0103084	0.0527393	1879010526	1925295710	3804306236
Q2FY66_C430	Q2FY66	zwf	Glucose-6-phosphate 1-dehydrogenase	yes	MNTVDAYENLLFDCLK	MNTVDAYENLLFDC*LK	C	0.184452	-0.0770721	0.0536898	1428148112	1382218080	2686061984
Q2G0T9_C320	Q2G0T9	SAOUHSC_00438	Alpha amylase family protein, putative	no	GIYDGGGWNAIFWCNHDQPR	GIYDGGGWNAIFWC*NHDQPR	C	0.171927	-0.0644688	0.0537292	71759137	73528916	145288053
Q2FYZ0_C36	Q2FYZ0	SAOUHSC_01282	Glutathione peroxidase	no	GDVMLIVNTASECGFTSQFEGLQSLYEK	GDVMLIVNTASEC*GFTSQFEGLQSLYEK	C	0.125484	-0.0169144	0.0542846	1426639716	1480403252	2907042968
Q2G222_C513	Q2G222	SAOUHSC_02979	N-acetylmuramoyl-L-alanine amidase domain-containing protein SAOUHSC_02979	no	EVSDSMPYPHGQCTWYVYNR	EVSDSMPYPHGQC*TWYVYNR	C	0.109924	0.000270759	0.0550974	566208216	588394592	1154602808
Q2G1C1_C372	Q2G1C1	tarF	Teichoic acid glycerol-phosphate transferase	yes	FCSLEDGQASQR	FC*SLEDGQASQR	C	0.931568	-0.817476	0.0570458	2.12521e+07	2.16991e+07	42951115
Q2FVT8_C35	Q2FVT8	SAOUHSC_02604	Uncharacterized protein	no	QEQEVPGLQSEMTPAPDCGETSYQGHQR	QEQEVPGLQSEMTPAPDC*GETSYQGHQR	C	0.153484	-0.0362485	0.0586177	48014728536	49996120678	98010849214
Q2FZ72_C1033	Q2FZ72	carB	Carbamoyl-phosphate synthase large chain	no	TTVENGIPCLTSLDTANALTNVIESMTFTMR	TTVENGIPC*LTSLDTANALTNVIESMTFTMR	C	0.175422	-0.0580893	0.0586664	644541136	720904577	1346543488
Q2FYH6_C342	Q2FYH6	asnS	Asparagine--tRNA ligase	no	IKPFYMQPNPENEETVLCADLIAPEGYGEIIGGSER	IKPFYMQPNPENEETVLC*ADLIAPEGYGEIIGGSER	C	0.109703	0.00843686	0.0590697	5184660212	5443764544	10628424756
Q2FWD9_C12	Q2FWD9	tdk	Thymidine kinase	no	MYETYHSGWIECITGSMFSGK	MYETYHSGWIEC*ITGSMFSGK	C	0.137595	-0.0172828	0.060156	279611988	290857832	570469820
Q2FY15_C120	Q2FY15	cshB	DEAD-box ATP-dependent RNA helicase CshB	no	CNAQPQLIIGTPTR	C*NAQPQLIIGTPTR	C	0.0737351	0.0493282	0.0615317	714054968	744822360	1458877328
Q2FZU5_C286	Q2FZU5	SAOUHSC_00895	Glutamate dehydrogenase	no	ELFELDCDILVPAAISNQITEDNAHDIK	ELFELDC*DILVPAAISNQITEDNAHDIK	C	0.223319	-0.0987849	0.0622671	253558500	247726656	501285156
Q2G2L1_C182	Q2G2L1	tagH	Teichoic acids export ATP-binding protein TagH	yes	CLDKIYEFKEQNK	C*LDKIYEFKEQNK	C	0.0209228	0.103761	0.0623417	461583992	328923960	647515888
Q2G255_C99	Q2G255	SAOUHSC_01475	Uncharacterized protein	no	EYDLDLLHMHYAVPHAICGILAR	EYDLDLLHMHYAVPHAIC*GILAR	C	0.12483	0.000773649	0.0628019	913563400	1095982680	1882259624
Q2FY74_C56	Q2FY74	xerD	Tyrosine recombinase XerD	no	QLIQECLGHLIDQGQSAK	QLIQEC*LGHLIDQGQSAK	C	0.113693	0.0138254	0.063759	280828528	293777376	574605904
Q2FZT0_C39	Q2FZT0	SAOUHSC_00910	Uncharacterized protein	no	VNVDDEGVCTVDMTLTSMGCPMGPQIIDQVK	VNVDDEGVCTVDMTLTSMGC*PMGPQIIDQVK	C	0.199069	-0.0675756	0.0657468	1925577750	1972701990	3854281860
Q2G1W4_C308	Q2G1W4	metK	S-adenosylmethionine synthase	yes	NIVAAGLADQCEVQLAYAIGVAEPVSIAIDTFGTGK	NIVAAGLADQC*EVQLAYAIGVAEPVSIAIDTFGTGK	C	0.151975	-0.0204105	0.0657824	3050150016	3210439940	6260589956
Q2G052_C141	Q2G052	prfB	Peptide chain release factor 2	yes	HTSFASCDVIPDFNNDEIEIEINPDDITVDTFR	HTSFASC*DVIPDFNNDEIEIEINPDDITVDTFR	C	0.100009	0.031997	0.0660029	549335285	586487790	1124636007
Q2FVA3_C310	Q2FVA3	SAOUHSC_02830	D-lactate dehydrogenase, putative	no	ILVTPHIAFFSDEAVQNLVEGGLNAALSVINTGTCETR	ILVTPHIAFFSDEAVQNLVEGGLNAALSVINTGTC*ETR	C	-0.064327	0.19664	0.0661564	46500518	48236787	94737305
Q2FXH2_C159	Q2FXH2	leuS	Leucine--tRNA ligase	yes	GLAYVDEVAVNWCPALGTVLSNEEVIDGVSER	GLAYVDEVAVNWC*PALGTVLSNEEVIDGVSER	C	0.198497	-0.0658298	0.0663337	535453096	558198986	1093652082
Q2G1J4_C149	Q2G1J4	SAOUHSC_00128	Cap5O protein/UDP-N-acetyl-D-mannosaminuronic acid dehydrogenase	no	TMDDFVKPVIENLGFTIGEDIYLVHCPER	TMDDFVKPVIENLGFTIGEDIYLVHC*PER	C	0.267257	-0.134192	0.0665328	736677664	847530360	1560213328
Q2FUQ3_C274	Q2FUQ3	mnmG	tRNA uridine 5-carboxymethylaminomethyl modification enzyme MnmG	yes	YCPSIEDK	YC*PSIEDK	C	0.0866022	0.050859	0.0687306	662980544	922699256	1358318096
Q2G2D0_C679	Q2G2D0	infB	Translation initiation factor IF-2	yes	GYECGITIENYNDLK	GYEC*GITIENYNDLK	C	0.119626	0.0195313	0.0695789	1819536333	1906765174	3726301507
Q2G2A1_C88	Q2G2A1	SAOUHSC_01692	Uncharacterized protein	no	QGVSTEGATIYVTHFPCLNCTK	QGVSTEGATIYVTHFPC*LNCTK	C	0.0596827	0.084459	0.0720709	645610096	550730992	1075710672
Q2G229_C64	Q2G229	SAOUHSC_00452	Uncharacterized protein	no	AGNTTFLCGVNDDRVDEILSVINQTCGNR	AGNTTFLCGVNDDRVDEILSVINQTC*GNR	C	0.241614	-0.0958852	0.0728646	3642269260	3839666828	7481936088
Q2FZP0_C133	Q2FZP0	SAOUHSC_00960	Uncharacterized protein	no	FPWLSANIEYNVTKEPYFSTPYCIK	FPWLSANIEYNVTKEPYFSTPYC*IK	C	-0.0963852	0.242315	0.072965	70623975	75662011	146285986
Q2FWK4_C199	Q2FWK4	ilvC	Ketol-acid reductoisomerase (NADP(+))	no	AGVIETTFKEETETDLFGEQAVLCGGVSK	AGVIETTFKEETETDLFGEQAVLC*GGVSK	C	0.0547392	0.0921876	0.0734634	2711025054	2854546524	5565571578
Q2G230_C90	Q2G230	tmk	Thymidylate kinase	yes	VVLCDRYIDSSLAYQGYAR	VVLC*DRYIDSSLAYQGYAR	C	0.16943	-0.0220422	0.0736937	73018434	75354756	148373190
Q2FZ74_C178	Q2FZ74	pyrC	Dihydroorotase	no	AIVAHCEDNSLIYGGAMHEGKR	AIVAHC*EDNSLIYGGAMHEGKR	C	0.0966494	0.0511613	0.0739053	331470464	347989288	679459752
Q2G2T4_C228	Q2G2T4	SAOUHSC_00013	Uncharacterized protein	no	EHFDLNCYLTLLDVLDSHNIDR	EHFDLNC*YLTLLDVLDSHNIDR	C	0.149377	-0.0011506	0.0741132	346428426	364452888	710881314
Q2FVP8_C59	Q2FVP8	SAOUHSC_02654	Ferredoxin--NADP reductase	no	IIWDIGGIAPKPCHEILK	IIWDIGGIAPKPC*HEILK	C	0.224377	-0.0733882	0.0754943	228494420	239742248	468236668
Q2FXI8_C126	Q2FXI8	SAOUHSC_01858	Phenylalanine--tRNA ligase beta subunit	no	LSVLNVNVGNDTLQIVCGAPNVEAGQK	LSVLNVNVGNDTLQIVC*GAPNVEAGQK	C	0.129682	0.0238319	0.0767569	17788616942	18751172112	36539789054
Q2G1D8_C413	Q2G1D8	pflB	Formate acetyltransferase	no	ESYGDDYGIACCVSAMTIGK	ESYGDDYGIAC*CVSAMTIGK	C	0.204008	-0.0478403	0.078084	103429845	112697950	216127795
Q2FZ92_C350	Q2FZ92	murD	UDP-N-acetylmuramoylalanine--D-glutamate ligase	yes	ATNTLATQFALNSFNQPIIWLCGGLDR	ATNTLATQFALNSFNQPIIWLC*GGLDR	C	0.151032	0.00839225	0.0797121	454543348	480899856	935443204
Q2G2F3_C69	Q2G2F3	traP	Signal transduction protein TRAP	no	EIGEFSEHHFYCAIFIPSTEDHAYQLEK	EIGEFSEHHFYC*AIFIPSTEDHAYQLEK	C	0.180697	-0.0211621	0.0797674	157212752	166062624	323275376
Q2FXA8_C124	Q2FXA8	SAOUHSC_01957	Uncharacterized protein	no	SKHNLLQCLIFVNDMYLLSNPK	SKHNLLQC*LIFVNDMYLLSNPK	C	0.0654594	0.0990633	0.0822613	41742958	44055216	85798174
Q2G0S3_C404	Q2G0S3	glmU	Bifunctional protein GlmU	yes	DSFVGCNVNLVAPVTIGDDVLVAAGSTITDDVPNDSLAVAR	DSFVGC*NVNLVAPVTIGDDVLVAAGSTITDDVPNDSLAVAR	C	0.179835	-0.0149789	0.0824279	5642528746	5989541713	11616545222
Q2FZI5_C137	Q2FZI5	purD	Phosphoribosylamine--glycine ligase	no	DALTYIENCELPVVVKK	DALTYIENC*ELPVVVKK	C	0.290156	-0.12445	0.082853	18660103	19983612	38643715
Q2FXV6_C352	Q2FXV6	mnmA	tRNA-specific 2-thiouridylase MnmA	yes	AITPGQAVVFYQGDVCLGGATIDDVFKNEGQLNYVV	AITPGQAVVFYQGDVC*LGGATIDDVFKNEGQLNYVV	C	0.229652	-0.0630145	0.0833186	483344904	515329532	998674436
Q2FX05_C67	Q2FX05	map	Methionine aminopeptidase	yes	ELFEEYGAISAPIHDENFPGQTCISVNEEVAHGIPSK	ELFEEYGAISAPIHDENFPGQTC*ISVNEEVAHGIPSK	C	0.0972562	0.0696291	0.0834426	3603688872	3814186732	7417875604
Q2FYZ0_C82	Q2FYZ0	SAOUHSC_01282	Glutathione peroxidase	no	YKDQGFVILGFPCNQFGGQEPGSGEEAAQNCK	YKDQGFVILGFPCNQFGGQEPGSGEEAAQNC*K	C	0.174745	-0.00675192	0.0839966	2014102080	2139948672	4154050752
Q2FV69_C37	Q2FV69	SAOUHSC_02867	Uncharacterized protein	no	ALSSSLLQLLEQQLFQTITVNQICDNALVHR	ALSSSLLQLLEQQLFQTITVNQIC*DNALVHR	C	0.267852	-0.0987276	0.0845622	424455748	453016360	877472108
Q2FXG2_C79	Q2FXG2	ribH	6,7-dimethyl-8-ribityllumazine synthase	no	KLASSGNYDAVITLGCVIR	KLASSGNYDAVITLGC*VIR	C	-0.00739327	0.178534	0.0855704	141319152	148695520	290014672
Q2FXI5_C345	Q2FXI5	SAOUHSC_01861	Uncharacterized protein	no	SLLSEAICNLDNNQIETLQYK	SLLSEAIC*NLDNNQIETLQYK	C	0.156334	0.0153047	0.0858196	1690786892	1791963830	3482750722
Q2FY04_C89	Q2FY04	SAOUHSC_01670	Cytidine deaminase	no	ASLVSAISQGYRPGDFESITVTVDADKPSSPCGACR	ASLVSAISQGYRPGDFESITVTVDADKPSSPC*GACR	C	0.141982	0.030707	0.0863446	808949280	847252928	1656202208
Q2FXV9_C667	Q2FXV9	alaS	Alanine--tRNA ligase	yes	VVNMAPFSIELCGGIHVR	VVNMAPFSIELC*GGIHVR	C	-0.167211	0.342897	0.087843	218551168	218121424	436672592
Q2FYV5_C118	Q2FYV5	SAOUHSC_01319	Aspartokinase	no	RLLDALLSCGEDFNAQLIALYNNSQGIPTK	RLLDALLSC*GEDFNAQLIALYNNSQGIPTK	C	0.0091927	0.167536	0.0883644	56127272	59787838	115915110
Q2FZT1_C7	Q2FZT1	SAOUHSC_00909	Uncharacterized protein	no	MQPHLICLDLDGTLLNDNK	MQPHLIC*LDLDGTLLNDNK	C	0.260796	-0.0831539	0.088821	3458618400	3701473466	7160091866
Q2FZT4_C200	Q2FZT4	SAOUHSC_00906	Uncharacterized protein SAOUHSC_00906	no	SLTGGCPMGPYIVTK	SLTGGC*PMGPYIVTK	C	0.144941	0.0328119	0.0888766	38514566214	40798475606	79313041820
Q2G296_C207	Q2G296	fhs	Formate--tetrahydrofolate ligase	no	EDGFNITVASEIMAILCLSR	EDGFNITVASEIMAILC*LSR	C	-0.00226071	0.180649	0.0891944	1003849685	1125758017	2050834010
Q2FZT0_C28	Q2FZT0	SAOUHSC_00910	Uncharacterized protein	no	VNVDDEGVCTVDMTLTSMGCPMGPQIIDQVK	VNVDDEGVC*TVDMTLTSMGCPMGPQIIDQVK	C	0.279074	-0.099418	0.0898278	151739696	155736298	307475994
Q2G2C7_C39	Q2G2C7	SAOUHSC_00217	Sorbitol dehydrogenase, putative	no	IKVHYAGICGTDIHTYEGHYK	IKVHYAGIC*GTDIHTYEGHYK	C	0.38178	-0.199239	0.0912705	60200368	63828112	124028480
Q2FZ59_C30	Q2FZ59	SAOUHSC_01192	Uncharacterized protein	no	AVECYGIVGMASR	AVEC*YGIVGMASR	C	0.177236	0.00586483	0.0915505	1462766214	1504681086	2967447300
Q2G178_C100	Q2G178	SAOUHSC_00269	Uncharacterized protein	no	DLFKEEDLEPWTSCEFDFTR	DLFKEEDLEPWTSC*EFDFTR	C	0.128195	0.0559854	0.0920902	17134459	18270418	35404877
Q2G0G2_C106	Q2G0G2	SAOUHSC_00607	Uncharacterized protein	no	NEQGPYYAGLTACYLLVNK	NEQGPYYAGLTAC*YLLVNK	C	0.125133	0.0661308	0.095632	1578640296	1687390962	3266031258
Q2FZY3_C375	Q2FZY3	SAOUHSC_00851	UPF0051 protein SAOUHSC_00851	yes	SNIECDTLILDNESTSDTIPYNEVFNDQISLEHEAK	SNIEC*DTLILDNESTSDTIPYNEVFNDQISLEHEAK	C	0.177461	0.0147806	0.0961207	1067083396	1141261272	2208344668
Q2FW81_C278	Q2FW81	SAOUHSC_02423	Probable uridylyltransferase SAOUHSC_02423	no	LVNVDCKDTVLEYSELDPEVANQFNNANIGIHAFK	LVNVDC*KDTVLEYSELDPEVANQFNNANIGIHAFK	C	0.204716	-0.0106412	0.0970374	3405004470	3772905256	7177909726
Q2FVL7_C44	Q2FVL7	SAOUHSC_02694	Uncharacterized protein	no	CPYCKELDEK	C*PYCKELDEK	C	0.229552	-0.0354231	0.0970647	131651568	140647320	272298888
P0A0B7_C39	P0A0B7	ahpC	Alkyl hydroperoxide reductase C	no	GSWSVVCFYPADFSFVCPTELEDLQNQYEELQK	GSWSVVC*FYPADFSFVCPTELEDLQNQYEELQK	C	0.156258	0.0402726	0.0982652	16356760528	17138084452	33198782644
Q2G1Z8_C934	Q2G1Z8	polC	DNA polymerase III PolC-type	yes	TSEFFNDGSVGSGFDLPDKTCETCGAPLIK	TSEFFNDGSVGSGFDLPDKTC*ETCGAPLIK	C	0.0176036	0.181687	0.0996451	89954040	96205808	186159848
Q2FUT4_C24	Q2FUT4	SAOUHSC_03017	Uncharacterized protein	no	LNLMIPSSSHLIELYNICSHPQANIYTPK	LNLMIPSSSHLIELYNIC*SHPQANIYTPK	C	0.0912799	0.109675	0.100478	194337868	208568640	402906508
Q2G159_C129	Q2G159	SAOUHSC_00296	ROK family protein	no	IFCMTLGTGIGGAYK	IFC*MTLGTGIGGAYK	C	-0.0923022	0.293957	0.100827	270636836	270044068	540680904
Q2G295_C242	Q2G295	SAOUHSC_01850	Catabolite control protein A	no	GNLPDAILCISDEEAIGIMHSAMDAGIK	GNLPDAILC*ISDEEAIGIMHSAMDAGIK	C	0.14952	0.0565821	0.103051	1890025796	2559021076	3925931736
Q2G1U3_C425	Q2G1U3	SAOUHSC_00937	Oligoendopeptidase F	no	FQPSNSSDYTIFVAEVASTCNEALLSDYMDK	FQPSNSSDYTIFVAEVASTC*NEALLSDYMDK	C	0.29957	-0.0931366	0.103217	195129866	205282295	400412161
Q2G227_C177	Q2G227	deoB	Phosphopentomutase	no	TGDLIVYTSADPVLQIAAHEDIIPLEELYDICEK	TGDLIVYTSADPVLQIAAHEDIIPLEELYDIC*EK	C	0.148414	0.0581753	0.103295	623483712	693692858	1295683748
O34090_C204	O34090	hemC	Porphobilinogen deaminase	no	MGWSDDIVTSYLDRDTLLPAIGQGALGIECR	MGWSDDIVTSYLDRDTLLPAIGQGALGIEC*R	C	0.234575	-0.02734	0.103617	302019865	319007732	621027597
Q2FZF6_C123	Q2FZF6	SAOUHSC_01074	Uncharacterized protein	no	ENGIIVCEFSNHEEIDYQPFNMIK	ENGIIVC*EFSNHEEIDYQPFNMIK	C	0.0451344	0.166777	0.105956	57535444	87603334	120166150
Q2G0W1_C296	Q2G0W1	SAOUHSC_00413	UPF0753 protein SAOUHSC_00413	no	SVAKDCESR	SVAKDC*ESR	C	0.050065	0.162864	0.106464	31607008	33936108	65543116
Q2FXI6_C27	Q2FXI6	SAOUHSC_01860	Uncharacterized protein	no	QGATVFEFTAGWCPDCR	QGATVFEFTAGWC*PDCR	C	0.121213	0.0918677	0.10654	446726427	480403423	927129850
Q2FXT5_C119	Q2FXT5	queA	S-adenosylmethionine:tRNA ribosyltransferase-isomerase	no	IIAECIK	IIAEC*IK	C	0.245429	-0.0321311	0.106649	530633608	572255752	1102889360
Q2FWD9_C145	Q2FWD9	tdk	Thymidine kinase	no	LQAVCAVCGSSSSR	LQAVC*AVCGSSSSR	C	0.191558	0.0222314	0.106895	548148780	590134248	1138283028
Q2G2H4_C177	Q2G2H4	SAOUHSC_00002	Beta sliding clamp	yes	NVIAQTNFAVSTSETRPVLTGVNWLIQENELICTATDSHR	NVIAQTNFAVSTSETRPVLTGVNWLIQENELIC*TATDSHR	C	0.100872	0.117463	0.109167	18333737336	19782275050	38116012386
Q2G1G7_C248	Q2G1G7	SAOUHSC_00156	Uncharacterized protein	no	HFTLCIEEVFDTTVTYLFDMCHK	HFTLCIEEVFDTTVTYLFDMC*HK	C	0.300575	-0.0802601	0.110157	71611420	78265420	149876840
Q2G084_C54	Q2G084	SAOUHSC_00736	Putative lipid kinase SAOUHSC_00736	no	HLSIQLSENEGDIIKYCQEIK	HLSIQLSENEGDIIKYC*QEIK	C	0.149903	0.0710939	0.110499	344622144	371913088	716535232
Q2FZ22_C98	Q2FZ22	pyrH	Uridylate kinase	yes	GTADYMGMLATVMNALALQDSLEQLDCDTR	GTADYMGMLATVMNALALQDSLEQLDC*DTR	C	0.166777	0.0573108	0.112044	1753852592	1899320407	3653172999
Q2G0F0_C201	Q2G0F0	SAOUHSC_00619	Uncharacterized protein	no	TCVPTLLINGEHDPLIKDK	TC*VPTLLINGEHDPLIKDK	C	0.302619	-0.0770708	0.112774	212486144	229372472	441858616
Q2FWL2_C14	Q2FWL2	tsaD	tRNA N6-adenosine threonylcarbamoyltransferase	yes	TKDILILAVETSCDETSVSVIK	TKDILILAVETSC*DETSVSVIK	C	0.22209	0.00704293	0.114567	457788864	492473296	950262160
Q2FY02_C95	Q2FY02	ybeY	Endoribonuclease YbeY	yes	VLGDIIICTDVAQEQANNYGHSFER	VLGDIIIC*TDVAQEQANNYGHSFER	C	0.498237	-0.262697	0.11777	1666126724	2928758016	3696664960
Q2FYS9_C509	Q2FYS9	SAOUHSC_01347	Aconitate hydratase	no	DAGLQPYLDDLGFNLVGYGCTTCIGNSGPLLPEIEK	DAGLQPYLDDLGFNLVGYGC*TTCIGNSGPLLPEIEK	C	0.172685	0.0641092	0.118397	1909695558	2070078976	3979774534
Q2FZD8_C120	Q2FZD8	pheT	Phenylalanine--tRNA ligase beta subunit	yes	SEGMICSLQEIGISSNYIPK	SEGMIC*SLQEIGISSNYIPK	C	0.187708	0.0551424	0.121425	3.73421e+07	4.19444e+07	79286491
Q2FXR7_C179	Q2FXR7	SAOUHSC_01768	Uncharacterized protein	no	FLGPVTVFSFLEAAGLYDAHLQDCPSKPK	FLGPVTVFSFLEAAGLYDAHLQDC*PSKPK	C	0.204053	0.0394189	0.121736	70838502	58598592	111944344
Q2FY13_C42	Q2FY13	SAOUHSC_01661	Uncharacterized protein	yes	QGTIADIGSDHAYLPIYAIQNHLCECGIAGEVIQGPFQAAVK	QGTIADIGSDHAYLPIYAIQNHLCEC*GIAGEVIQGPFQAAVK	C	0.26108	-0.0175344	0.121773	616237760	669633832	1285871592
Q2G296_C279	Q2G296	fhs	Formate--tetrahydrofolate ligase	no	DAIKPNLVQSIEGTPALVHGGPFANIAHGCNSILATETAR	DAIKPNLVQSIEGTPALVHGGPFANIAHGC*NSILATETAR	C	0.229986	0.0159405	0.122963	13697729453	15619926814	29305964514
Q2G1C8_C317	Q2G1C8	SAOUHSC_00197	Uncharacterized protein	no	LAMMQGNLAQAMATCAQLANMQAHGEYDEVATSTAK	LAMMQGNLAQAMATC*AQLANMQAHGEYDEVATSTAK	C	0.217579	0.0325991	0.125089	60196660750	65595687880	125792348630
Q2FY55_C52	Q2FY55	SAOUHSC_01610	UPF0403 protein SAOUHSC_01610	no	QDGTTLVMINSVCGCAGGIARPAASHALHYDVLPDR	QDGTTLVMINSVC*GCAGGIARPAASHALHYDVLPDR	C	0.138423	0.121915	0.130169	2098015346	2304094150	4402109496
Q2FVG3_C296	Q2FVG3	SAOUHSC_02751	Carboxylic ester hydrolase	no	TDYIQNNYPTTKPIFACYTKDEGDIYITSEQK	TDYIQNNYPTTKPIFAC*YTKDEGDIYITSEQK	C	0.201672	0.0620957	0.131884	846237180	923090692	1769327872
Q2FVQ5_C448	Q2FVQ5	mqo	Probable malate:quinone oxidoreductase	no	CYRDEFKGWEPK	C*YRDEFKGWEPK	C	0.21175	0.0593329	0.135541	6237591034	6864720476	13102311510
Q2FXT6_C150	Q2FXT6	tgt	Queuine tRNA-ribosyltransferase	no	SMQIQNDLGSDIMMAFDECPPMPAEYDYVK	SMQIQNDLGSDIMMAFDEC*PPMPAEYDYVK	C	0.180288	0.0909198	0.135604	3031921016	3334229840	6366150856
Q2FWM9_C146	Q2FWM9	SAOUHSC_02259	Uncharacterized protein	no	EHEFLTAGEYVAEPFQLSDGTYVTQLICYDLR	EHEFLTAGEYVAEPFQLSDGTYVTQLIC*YDLR	C	0.276242	-0.00198252	0.13713	566258236	625041224	1191299460
Q2G0K8_C18	Q2G0K8	nagB	Glucosamine-6-phosphate deaminase	no	QASFYVACELYK	QASFYVAC*ELYK	C	0.390456	-0.114384	0.138036	342122148	359760816	701882964
P0A0M9_C108	P0A0M9	SAOUHSC_00995	Putative acetyltransferase SAOUHSC_00995	no	DEGFYVATMNAQCHAIPFYESLNFK	DEGFYVATMNAQC*HAIPFYESLNFK	C	0.132986	0.143121	0.138053	519097852	571994489	1091092341
Q2FZ92_C422	Q2FZ92	murD	UDP-N-acetylmuramoylalanine--D-glutamate ligase	yes	SVIEANNVEDAVDKVQDIIEPNDVVLLSPACASWDQYSTFEER	SVIEANNVEDAVDKVQDIIEPNDVVLLSPAC*ASWDQYSTFEER	C	0.131552	0.146098	0.138825	391497280	431062800	822560080
Q2G0Q1_C130	Q2G0Q1	pdxS	Pyridoxal 5'-phosphate synthase subunit PdxS	no	DQFTVPFVCGCR	DQFTVPFVCGC*R	C	0.386298	-0.107672	0.139313	4328600108	4786372764	9114972872
Q2FZ02_C147	Q2FZ02	miaB	tRNA-2-methylthio-N(6)-dimethylallyladenosine synthase	no	ERPDILIGVCGCMSQEESVVNK	ERPDILIGVCGC*MSQEESVVNK	C	0.290415	-0.00789519	0.14126	276954544	305977936	582932480
Q2FYW6_C160	Q2FYW6	SAOUHSC_01307	Uncharacterized protein	no	SELEELCK	SELEELC*K	C	0.0161453	0.267807	0.141976	86032820	95285864	181318684
Q2FXW5_C118	Q2FXW5	SAOUHSC_01716	Uncharacterized protein	no	TGATGIIVADPLIIETCK	TGATGIIVADPLIIETC*K	C	0.30478	-0.0198539	0.142463	125681736	133099064	258780800
Q2FXA4_C259	Q2FXA4	hemH	Ferrochelatase	no	NFIYTPVGFVCEHLEVLYDNDYECK	NFIYTPVGFVC*EHLEVLYDNDYECK	C	0.176829	0.114258	0.145544	664257792	726979168	1391236960
Q2FYK5_C201	Q2FYK5	thyA	Thymidylate synthase	yes	HIVSAWNPTEIDTMALPPCHTMFQFYVQDGK	HIVSAWNPTEIDTMALPPC*HTMFQFYVQDGK	C	0.250799	0.044437	0.147618	4290071648	4855530158	9145601806
Q2FY49_C129	Q2FY49	argR	Arginine repressor	no	TLPGNAQSIGAILDQINWEEVLGTICGDDTCLIICR	TLPGNAQSIGAILDQINWEEVLGTICGDDTC*LIICR	C	0.143858	0.155003	0.14943	349613248	387602144	737215392
Q2FVT0_C72	Q2FVT0	rpiA	Ribose-5-phosphate isomerase A	yes	ICEINDVDHIDLAIDGADEVDPSLNIIK	IC*EINDVDHIDLAIDGADEVDPSLNIIK	C	0.314063	-0.00891928	0.152572	555474368	649824336	1205298704
Q2FVY1_C130	Q2FVY1	SAOUHSC_02541	Molybdopterin-guanine dinucleotide biosynthesis protein MobB	no	NEEELQVLQQLSNVCYSINVR	NEEELQVLQQLSNVC*YSINVR	C	0.321008	-0.0147539	0.153127	1.27353e+08	146441268	2.73794e+08
Q2FVX7_C182	Q2FVX7	SAOUHSC_02545	Uncharacterized protein	no	TPCFNCLVPQLPALNLTCDTVGVIQPAVTMATSLQLR	TPCFNCLVPQLPALNLTC*DTVGVIQPAVTMATSLQLR	C	0.257295	0.0536685	0.155482	196932644	217900484	414833128
Q2G2V4_C30	Q2G2V4	SAOUHSC_01914	Putative membrane protein insertion efficiency factor	no	FYPTCSEYTR	FYPTC*SEYTR	C	0.275763	0.0373418	0.156553	46845098	52600980	99446078
Q2FZI6_C260	Q2FZI6	purH	Bifunctional purine biosynthesis protein PurH	no	HMNPCGVGIGDTIEQAFQHAYEADSQSIFGGIVALNR	HMNPC*GVGIGDTIEQAFQHAYEADSQSIFGGIVALNR	C	0.246683	0.0705326	0.158608	1287148016	1433942928	2721090944
Q2FX14_C53	Q2FX14	SAOUHSC_02092	Aminopeptidase PepS, putative	no	SSVETLELTHLIVEEAYHCGASDVR	SSVETLELTHLIVEEAYHC*GASDVR	C	0.0292846	0.293292	0.161288	341471616	388244572	729716188
Q2FVV9_C37	Q2FVV9	SAOUHSC_02582	Putative formate dehydrogenase SAOUHSC_02582	no	SQDTFVPSICYNESMGPIQTCDTCTVEIDGK	SQDTFVPSIC*YNESMGPIQTCDTCTVEIDGK	C	0.24773	0.0763561	0.162043	1384529420	1512101966	2896631386
Q2FZ67_C325	Q2FZ67	SAOUHSC_01184	16S rRNA (cytosine(967)-C(5))-methyltransferase	no	ILVDAPCSGLGVMR	ILVDAPC*SGLGVMR	C	0.299255	0.0248801	0.162067	150902520	167499272	318401792
Q2FZY4_C41	Q2FZY4	SAOUHSC_00850	Uncharacterized protein	yes	GVLDNGSMTVDMNNPTCGDR	GVLDNGSMTVDMNNPTC*GDR	C	0.330826	-0.0063333	0.162247	102578392	113956116	216534508
Q2FYK5_C13	Q2FYK5	thyA	Thymidylate synthase	yes	MLNSFDAAYHSLCEEVLEIGNTR	MLNSFDAAYHSLC*EEVLEIGNTR	C	0.273155	0.0515147	0.162335	1812042878	2038288866	3850331744
Q2FZW9_C233	Q2FZW9	SAOUHSC_00866	D-isomer specific 2-hydroxyacid dehydrogenase, NAD binding domain protein	no	EILACGLDVLANEPIDHTHPLMGR	EILAC*GLDVLANEPIDHTHPLMGR	C	0.194594	0.132029	0.163311	1967950822	2187739412	4155690234
Q2G002_C187	Q2G002	aroD	3-dehydroquinate dehydratase	no	NDVLNLLQAMSTFSDTMDCK	NDVLNLLQAMSTFSDTMDC*K	C	0.0942219	0.245035	0.169628	234296792	263396765	497693557
Q2FZI8_C88	Q2FZI8	purM	Phosphoribosylformylglycinamidine cyclo-ligase	no	HDSIGIDAVAMCVNDILTTGAEPLYFLDYIATNK	HDSIGIDAVAMC*VNDILTTGAEPLYFLDYIATNK	C	0.206136	0.136897	0.171517	4.06102e+08	460109347	8.66211e+08
Q2FVX8_C34	Q2FVX8	SAOUHSC_02544	Molybdenum cofactor biosynthesis protein B	no	DFDTDKGGQCVR	DFDTDKGGQC*VR	C	0.46212	-0.117112	0.172504	421501568	471082144	892583712
Q2FWG1_C215	Q2FWG1	SAOUHSC_02330	Phosphomethylpyrimidine kinase	no	HTHGTGCTFSAVITAELAK	HTHGTGC*TFSAVITAELAK	C	-0.0484934	0.403917	0.177712	382717568	402770992	785488560
Q2FVT6_C215	Q2FVT6	hutI	Imidazolonepropionase	no	QYADFADIFCETGVFTIEQSQHYMQK	QYADFADIFC*ETGVFTIEQSQHYMQK	C	0.346817	0.0106263	0.178722	647277792	732762176	1380039968
Q2FYZ5_C254	Q2FYZ5	glpK	Glycerol kinase	no	TIDYHFYGQEVPIAGVAGDQQAALFGQACFER	TIDYHFYGQEVPIAGVAGDQQAALFGQAC*FER	C	0.3359	0.02323	0.179565	19761677836	22770873030	42499570406
Q2G1G6_C165	Q2G1G6	murQ	N-acetylmuramic acid 6-phosphate etherase	no	TPYVIGGLTFANTIGATTVSISCNEHAVISEIAQYPVEVK	TPYVIGGLTFANTIGATTVSISC*NEHAVISEIAQYPVEVK	C	0.217771	0.144883	0.181327	1761632992	2005550462	3767183454
Q2FZ67_C211	Q2FZ67	SAOUHSC_01184	16S rRNA (cytosine(967)-C(5))-methyltransferase	no	LQDEGYDVEKDHDLPYCLHIGGQPIIHSR	LQDEGYDVEKDHDLPYC*LHIGGQPIIHSR	C	0.438023	-0.0699662	0.184028	230269904	251084604	481354508
Q2G0N5_C60	Q2G0N5	rpoC	DNA-directed RNA polymerase subunit beta'	yes	IFGPTKDWECSCGK	IFGPTKDWEC*SCGK	C	0.774896	-0.405434	0.184731	488124256	542892960	1031017216
Q2FXA5_C343	Q2FXA5	SAOUHSC_01960	Protoporphyrinogen oxidase	no	TSDTDITACTWTSK	TSDTDITAC*TWTSK	C	0.358284	0.0166036	0.187444	405316532	457657472	862974004
Q2FWD1_C382	Q2FWD1	pyrG	CTP synthase	yes	ENNVPFFGICLGMQLATVEFSR	ENNVPFFGIC*LGMQLATVEFSR	C	0.386721	-0.00542342	0.190649	1661821358	2103684288	3765505646
Q2G2A1_C48	Q2G2A1	SAOUHSC_01692	Uncharacterized protein	no	IIAGGYNGSVAGEVHCIDEGCLIEDGHCIR	IIAGGYNGSVAGEVHCIDEGC*LIEDGHCIR	C	0.225776	0.157948	0.191862	440918857	506462280	947381137
Q2FZM6_C156	Q2FZM6	SAOUHSC_00974	Glycosyl transferase, group 1	no	CLEDFKLVVSTSQYEGQGLSMIEAMISK	C*LEDFKLVVSTSQYEGQGLSMIEAMISK	C	0.29205	0.0948973	0.193474	23401811	37169696	49828137
Q2G1I7_C135	Q2G1I7	SAOUHSC_00135	Uncharacterized protein	no	TYVCEDMSK	TYVC*EDMSK	C	0.177127	0.211074	0.1941	294702904	335727624	630430528
Q2G163_C103	Q2G163	psuG	Pseudouridine-5'-phosphate glycosidase	no	CVGATTVATTMICAAMAGIQFFVTGGIGGVHK	C*VGATTVATTMICAAMAGIQFFVTGGIGGVHK	C	0.314346	0.0777498	0.196048	20598606	23839779	44438385
Q2FXZ5_C51	Q2FXZ5	SAOUHSC_01680	Ribosomal RNA small subunit methyltransferase E	no	IILTFNDQTVYLCEIADITSDKIEVDLKEK	IILTFNDQTVYLC*EIADITSDKIEVDLKEK	C	0.662695	-0.264445	0.199125	21454397	24371516	45825913
Q2FVQ0_C188	Q2FVQ0	SAOUHSC_02652	Uncharacterized protein	no	KPLASSTWQACVDPVGGEGINYVTK	KPLASSTWQAC*VDPVGGEGINYVTK	C	0.28067	0.121814	0.201242	2981051262	3420974058	6242271192
Q2FW96_C117	Q2FW96	mtlD	Mannitol-1-phosphate 5-dehydrogenase	no	TNHVNIVACENAIMATDTLKK	TNHVNIVAC*ENAIMATDTLKK	C	0.387402	0.0176544	0.202528	506029200	581608192	1087637392
Q2FW37_C156	Q2FW37	truA	tRNA pseudouridine synthase A	no	AAQQFIGTHDFTGFCSQK	AAQQFIGTHDFTGFC*SQK	C	0.408397	0.00292315	0.20566	201118280	234845488	435963768
Q2G2S0_C411	Q2G2S0	purB	Adenylosuccinate lyase	no	ELIEQDESITSVLTKEELDECFDPK	ELIEQDESITSVLTKEELDEC*FDPK	C	0.255403	0.157543	0.206473	583812670	678771076	1262583746
Q2FY55_C54	Q2FY55	SAOUHSC_01610	UPF0403 protein SAOUHSC_01610	no	VLKQDGTTLVMINSVCGCAGGIARPAASHALHYDVLPDR	VLKQDGTTLVMINSVCGC*AGGIARPAASHALHYDVLPDR	C	0.298896	0.115579	0.207237	632639904	731156960	1363796864
Q2FXM8_C116	Q2FXM8	pfkA	ATP-dependent 6-phosphofructokinase	yes	ISEECKEIQTIGIPGTIDNDINGTDFTIGFDTALNTIIGLVDK	ISEEC*KEIQTIGIPGTIDNDINGTDFTIGFDTALNTIIGLVDK	C	0.41099	0.00535777	0.208174	1284209235	2.00727e+09	2657209783
Q2G0W4_C127	Q2G0W4	SAOUHSC_00410	Uncharacterized protein	no	KGGIDQIVIESTGISEPVPVAQTFSYIDDELGIDLTAICR	KGGIDQIVIESTGISEPVPVAQTFSYIDDELGIDLTAIC*R	C	0.369573	0.0484118	0.208993	365280178	421104668	786384846
Q2FW27_C133	Q2FW27	adk	Adenylate kinase	yes	RICESCGTTYHLVFNPPKVEGICDIDGGK	RICESC*GTTYHLVFNPPKVEGICDIDGGK	C	0.0481882	0.370908	0.209548	494317472	698845864	1050818008
Q2FXH9_C83	Q2FXH9	SAOUHSC_01868	Putative dipeptidase SAOUHSC_01868	no	GNDVLGILCHVDVVPAGDGWDSNPFEPVVTEDAIIAR	GNDVLGILC*HVDVVPAGDGWDSNPFEPVVTEDAIIAR	C	0.299753	0.119933	0.209843	97972040	112723264	210695304
Q2G2P7_C85	Q2G2P7	hutH	Histidine ammonia-lyase	no	SHACGLGEPFSK	SHAC*GLGEPFSK	C	0.331929	0.0881739	0.210051	394153603	456399105	850552708
Q2FYS9_C512	Q2FYS9	SAOUHSC_01347	Aconitate hydratase	no	DAGLQPYLDDLGFNLVGYGCTTCIGNSGPLLPEIEK	DAGLQPYLDDLGFNLVGYGCTTC*IGNSGPLLPEIEK	C	0.441123	-0.0197089	0.210707	1065321884	73810928	137897872
Q2FVW3_C303	Q2FVW3	SAOUHSC_02579	Uncharacterized protein	no	TILLGDAAHATTPNMGQGAGQAMEDAIVLVNCFNAYDFEK	TILLGDAAHATTPNMGQGAGQAMEDAIVLVNC*FNAYDFEK	C	0.119928	0.301494	0.210711	137858904	159817104	297676008
Q2FWD1_C239	Q2FWD1	pyrG	CTP synthase	yes	ESVIECR	ESVIEC*R	C	0.405025	0.0235577	0.214292	1221037860	1423499396	2618754848
Q2G0S2_C58	Q2G0S2	prs	Ribose-phosphate pyrophosphokinase	yes	GCDVFIIQPTSYPVNLHLMELLIMIDACK	GC*DVFIIQPTSYPVNLHLMELLIMIDACK	C	0.0829389	0.352169	0.217554	368500992	453924008	822425000
Q2FZ72_C232	Q2FZ72	carB	Carbamoyl-phosphate synthase large chain	no	DKNDNAIVVCNMENIDPVGIHTGDSIVVAPSQTLSDVEYQMLR	DKNDNAIVVC*NMENIDPVGIHTGDSIVVAPSQTLSDVEYQMLR	C	0.228134	0.207649	0.217891	480435747	552422384	1027556352
Q2G0R6_C202	Q2G0R6	SAOUHSC_00480	Uncharacterized protein	no	SDGADNVVTCPLYELDHDENAFNNLTSVFVPK	SDGADNVVTC*PLYELDHDENAFNNLTSVFVPK	C	0.198875	0.238448	0.218662	145158674	167206616	312365290
Q2G200_C17	Q2G200	SAOUHSC_00941	UPF0738 protein SAOUHSC_00941	no	IKDDILYCYTEDSIK	IKDDILYC*YTEDSIK	C	0.203293	0.236275	0.219784	2012923588	2365081696	4378005284
Q2G1G7_C102	Q2G1G7	SAOUHSC_00156	Uncharacterized protein	no	CCLNASIISR	C*CLNASIISR	C	0.252661	0.187245	0.219953	463222544	539191440	1002413984
Q2FZH5_C504	Q2FZH5	SAOUHSC_01029	Phosphoenolpyruvate-protein phosphotransferase	no	WTGMCGEMAGDETAIPLLLGLGLDEFSMSATSILK	WTGMC*GEMAGDETAIPLLLGLGLDEFSMSATSILK	C	0.30815	0.13442	0.221285	546516194	453930628	840719126
Q2G1R5_C341	Q2G1R5	SAOUHSC_00037	Uncharacterized protein	no	QAPIVANNLLQVMNNQMLTHHYDGYTSCPIVTGYNR	QAPIVANNLLQVMNNQMLTHHYDGYTSC*PIVTGYNR	C	0.282876	0.167164	0.22502	1434111472	1784976920	3102849992
Q2FZA2_C201	Q2FZA2	SAOUHSC_01137	Uncharacterized protein	no	QHSIIVGDSLTSDILGGINAGIATCWFNFR	QHSIIVGDSLTSDILGGINAGIATC*WFNFR	C	0.308691	0.141568	0.22513	58109260	68154688	126263948
Q2FWE2_C209	Q2FWE2	SAOUHSC_02357	Threonylcarbamoyl-AMP synthase	yes	IDGIVQAEQSEEGLESTVLDCTSFPYK	IDGIVQAEQSEEGLESTVLDC*TSFPYK	C	0.200777	0.257379	0.229078	911695040	886647232	1634311536
Q2G087_C320	Q2G087	hisC	Histidinol-phosphate aminotransferase	no	VNELYEALLNVGCITRPFPTGVR	VNELYEALLNVGC*ITRPFPTGVR	C	0.512571	-0.0538524	0.229359	154889587	175060420	329950007
Q2FYR0_C129	Q2FYR0	SAOUHSC_01375	Uncharacterized protein	no	LASCIDVANIDTPIK	LASC*IDVANIDTPIK	C	0.172969	0.285763	0.229366	779274928	911982656	1691257584
Q2G0C6_C216	Q2G0C6	SAOUHSC_00679	Uncharacterized protein	no	EWYNDNLEQDYHATITVDQVATCK	EWYNDNLEQDYHATITVDQVATC*K	C	0.729065	-0.262961	0.233052	63970456	78227432	142197888
Q9ZAH5_C358	Q9ZAH5	alr1	Alanine racemase 1	no	QHTINYEVLCNLSR	QHTINYEVLC*NLSR	C	0.396226	0.0730195	0.234623	85630004	99648400	185278404
Q2G0L8_C64	Q2G0L8	SAOUHSC_00542	Uncharacterized protein	no	AFYEAQAPVADTDLTVPYICLNGAEVR	AFYEAQAPVADTDLTVPYIC*LNGAEVR	C	0.373766	0.0990936	0.23643	262865892	315055161	577921053
Q2G007_C47	Q2G007	SAOUHSC_00821	Uncharacterized protein	no	DARENYFCDRDYQDFLTNCQILIQNK	DARENYFC*DRDYQDFLTNCQILIQNK	C	0.396898	0.0814844	0.239191	280816080	330752000	611568080
Q2FXA3_C55	Q2FXA3	hemE	Uroporphyrinogen decarboxylase	no	YSLFDITHQPELCAYVTHLPVDNYHTDAAILYK	YSLFDITHQPELC*AYVTHLPVDNYHTDAAILYK	C	0.414424	0.0641731	0.239299	2837783556	3642587599	5900226138
Q2G1G6_C83	Q2G1G6	murQ	N-acetylmuramic acid 6-phosphate etherase	no	LGVLDAAECVPTFNTDPHEIIGIIAGGQHAMTMAVEGAEDHK	LGVLDAAEC*VPTFNTDPHEIIGIIAGGQHAMTMAVEGAEDHK	C	0.258448	0.224721	0.241584	2167445492	2702911234	4736638726
Q2FZ17_C96	Q2FZ17	SAOUHSC_01254	Uncharacterized protein	no	NAGFECGTEYLNFDEQPATMLDANLLSVEEGYPVTIIER	NAGFEC*GTEYLNFDEQPATMLDANLLSVEEGYPVTIIER	C	0.348727	0.141138	0.244932	1749345082	1940158118	3689503200
Q2FZ87_C189	Q2FZ87	SAOUHSC_01153	Pyridoxal phosphate homeostasis protein	no	LNLEYAPCDELSMGMSNDYLIAVEEGATFVR	LNLEYAPC*DELSMGMSNDYLIAVEEGATFVR	C	0.417229	0.0764552	0.246842	102695384	174612902	224479572
Q2G038_C196	Q2G038	SAOUHSC_00788	Gluconeogenesis factor	yes	EADLIVLGPGSLYTSVISNLCVNGISDALIHSDAPK	EADLIVLGPGSLYTSVISNLC*VNGISDALIHSDAPK	C	-0.558166	1.0637	0.252768	2067534020	2401212174	4443891850
Q2G0Q1_C128	Q2G0Q1	pdxS	Pyridoxal 5'-phosphate synthase subunit PdxS	no	KDQFTVPFVCGCR	KDQFTVPFVC*GCR	C	0.60286	-0.0861397	0.25836	528171712	620431968	1148603680
Q2FXL6_C137	Q2FXL6	SAOUHSC_01819	Putative universal stress protein SAOUHSC_01819	no	HAPCDVLVVR	HAPC*DVLVVR	C	0.783707	-0.264829	0.259439	86037699304	199156686326	204756553816
Q2FW27_C130	Q2FW27	adk	Adenylate kinase	yes	ICESCGTTYHLVFNPPKVEGICDIDGGK	IC*ESCGTTYHLVFNPPKVEGICDIDGGK	C	0.102118	0.418312	0.260215	501609824	567151664	1068761488
Q2FWB5_C68	Q2FWB5	SAOUHSC_02383	Uncharacterized protein	no	VGDQVIFYQVQTDTGLLGCGEIISVETGAQNK	VGDQVIFYQVQTDTGLLGC*GEIISVETGAQNK	C	0.304494	0.219749	0.262121	110902548	132782232	243684780
Q2FXP7_C181	Q2FXP7	thrS	Threonine--tRNA ligase	yes	LELIDAIPEDENVTLYSQGDFTDLCR	LELIDAIPEDENVTLYSQGDFTDLC*R	C	0.305175	0.222259	0.263717	1906147030	2289908607	4196055637
Q2FZ20_C448	Q2FZ20	pnp	Polyribonucleotide nucleotidyltransferase	no	IVSEVLESNGSSSQASICGSTLALMDAGVPIKAPVAGIAMGLVTR	IVSEVLESNGSSSQASIC*GSTLALMDAGVPIKAPVAGIAMGLVTR	C	0.581938	-0.0523784	0.26478	22512559	24922750	47435309
Q2FY14_C164	Q2FY14	SAOUHSC_01660	GTP cyclohydrolase 1 type 2 homolog	no	LSENGLAQEGNYEYCFFESEGR	LSENGLAQEGNYEYC*FFESEGR	C	0.53882	0.00637813	0.272599	62164152	76330090	138494242
Q2FYZ9_C589	Q2FYZ9	mutS	DNA mismatch repair protein MutS	no	VMDYNDYVPNNCR	VMDYNDYVPNNC*R	C	0.545407	-4.92868e-05	0.272679	137591620	161864778	299456398
Q2FVM6_C58	Q2FVM6	nreB	Oxygen sensor histidine kinase NreB	no	IIAMNDAAKDILSEEDNYSAVANAICHR	IIAMNDAAKDILSEEDNYSAVANAIC*HR	C	0.482268	0.0780707	0.280169	1.59241e+07	1.40291e+07	2.57036e+07
Q2FZJ0_C724	Q2FZJ0	purL	Phosphoribosylformylglycinamidine synthase subunit PurL	no	QIWEGAIAQCLTTQD	QIWEGAIAQC*LTTQD	C	0.0870505	0.477254	0.282152	129419064	150838904	280257968
Q2FZL1_C334	Q2FZL1	SAOUHSC_00989	Aminotransferase	no	HITDDDFEFCVDLLESTHLAIVPGSSFTEFGK	HITDDDFEFC*VDLLESTHLAIVPGSSFTEFGK	C	0.495691	0.0849897	0.29034	91476236	119025956	210502192
Q2G282_C105	Q2G282	perR	Peroxide-responsive repressor PerR	no	FDFNTHNHYHIICEQCGK	FDFNTHNHYHIICEQC*GK	C	0.450022	0.132424	0.291223	720068240	886908912	1606977152
Q2G1C8_C143	Q2G1C8	SAOUHSC_00197	Uncharacterized protein	no	TCFALTEPEHGSDVAGGLETVAER	TC*FALTEPEHGSDVAGGLETVAER	C	0.759161	-0.169465	0.294848	4.2913e+10	3.82378e+10	81150753124
Q2FZX5_C292	Q2FZX5	SAOUHSC_00860	5-nucleotidase family protein	no	SMNHITEAAYLLAQSVCEYTHAQCAIINAGLLVK	SMNHITEAAYLLAQSVC*EYTHAQCAIINAGLLVK	C	0.809897	-0.213935	0.297981	58434773	79234742	137669515
Q2G275_C21	Q2G275	recF	DNA replication and repair protein RecF	no	CHPDVNILIGENAQGK	C*HPDVNILIGENAQGK	C	0.399143	0.197138	0.29814	489297312	600635872	1089933184
Q2FVA4_C163	Q2FVA4	SAOUHSC_02829	Putative NAD(P)H nitroreductase SAOUHSC_02829	no	QTYIALGNMMTTAALLGIDSCPMEGFSLDTVTDILANK	QTYIALGNMMTTAALLGIDSC*PMEGFSLDTVTDILANK	C	0.387232	0.210977	0.299105	3.18634e+08	369827797	6.88462e+08
Q2G1E1_C135	Q2G1E1	SAOUHSC_00184	Uncharacterized response regulatory protein SAOUHSC_00184	no	SLASCHDAFQPLLK	SLASC*HDAFQPLLK	C	0.338315	0.265013	0.301664	926025754	1140478221	2066503975
Q2FWM2_C134	Q2FWM2	SAOUHSC_02267	Fructokinase, putative	no	KPSADMLFEPSFVNDIDVNENDVVHFCSVDLVDSPMR	KPSADMLFEPSFVNDIDVNENDVVHFC*SVDLVDSPMR	C	0.311151	0.301537	0.306344	2553993990	3212414852	5708102862
Q2G268_C154	Q2G268	SAOUHSC_01178	Coenzyme A biosynthesis bifunctional protein CoaBC	yes	EDGYHFIEPGSGFLACGYVAK	EDGYHFIEPGSGFLAC*GYVAK	C	0.286392	0.327884	0.307138	2835293880	3478272722	6313566602
Q2G081_C57	Q2G081	queF	NADPH-dependent 7-cyano-7-deazaguanine reductase	no	FNCPEFTSLCPITGQPDFATIYISYIPNVK	FNCPEFTSLC*PITGQPDFATIYISYIPNVK	C	0.322528	0.296315	0.309421	3298155930	4086965634	7385121564
Q2FZZ6_C210	Q2FZZ6	SAOUHSC_00838	Uncharacterized protein	no	SMFGGYDELMEPVCNTFTAK	SMFGGYDELMEPVC*NTFTAK	C	0.387478	0.233938	0.310708	249134784	304968142	554102926
P0A0Q0_C222	P0A0Q0	lacR	Lactose phosphotransferase system repressor	no	VGKEDFTSFCQLNELTAVVMDYEDEEKVETIK	VGKEDFTSFC*QLNELTAVVMDYEDEEKVETIK	C	0.407496	0.215122	0.311309	868644512	1314938466	1932748194
Q2FVT2_C86	Q2FVT2	hutG	Formimidoylglutamase	no	QAFAGLPDLNQCETLVDYGNVYHDHEELIDTQKEFAMLAAK	QAFAGLPDLNQC*ETLVDYGNVYHDHEELIDTQKEFAMLAAK	C	0.402726	0.235634	0.31918	251100859	297952282	549053141
Q2G1G7_C130	Q2G1G7	SAOUHSC_00156	Uncharacterized protein	no	ELLTSLHQQLNDFTLLSFCHNYYPRPDTGLSVDLVNK	ELLTSLHQQLNDFTLLSFC*HNYYPRPDTGLSVDLVNK	C	0.353926	0.285564	0.319745	548960162	676023340	1224983502
Q2FXI7_C197	Q2FXI7	SAOUHSC_01859	UPF0354 protein SAOUHSC_01859	no	ILNTAFLNEIEAQCQGEMLVAVPHQDVLIIADIR	ILNTAFLNEIEAQC*QGEMLVAVPHQDVLIIADIR	C	0.233777	0.419447	0.326612	299166680	372702976	671869656
Q2FZW6_C198	Q2FZW6	dltA	D-alanine--D-alanyl carrier protein ligase	yes	SGNEQQWLNQAPFSFDLSVMAIYPCLASGGTLNLVDK	SGNEQQWLNQAPFSFDLSVMAIYPC*LASGGTLNLVDK	C	0.280225	0.377268	0.328746	906902400	1150521632	2057424032
Q2G112_C51	Q2G112	SAOUHSC_00349	Single-stranded DNA-binding protein	yes	EADFINCVVFR	EADFINC*VVFR	C	0.235898	0.429695	0.332797	220854502	285162960	506017462
Q2FWD1_C505	Q2FWD1	pyrG	CTP synthase	yes	LVEMVEIPTNDFFIACQFHPEFLSRPNRPHPIFK	LVEMVEIPTNDFFIAC*QFHPEFLSRPNRPHPIFK	C	0.302015	0.364347	0.333181	1443236986	1613647752	2922013762
Q2G1C9_C549	Q2G1C9	SAOUHSC_00196	Uncharacterized protein	no	ALGGGCELVLYSPIVVAASETYIGLVEAGVGLLPSGGGLAEMADR	ALGGGC*ELVLYSPIVVAASETYIGLVEAGVGLLPSGGGLAEMADR	C	0.325566	0.380301	0.352933	24006862	30504420	54511282
Q2FXQ7_C42	Q2FXQ7	clpX	ATP-dependent Clp protease ATP-binding subunit ClpX	no	LVAGSGVYICNECIELCSEIVEEELAQNTSEAMTELPTPK	LVAGSGVYICNECIELC*SEIVEEELAQNTSEAMTELPTPK	C	0.463578	0.274212	0.368895	388458888	525032608	913491496
Q2FYV2_C285	Q2FYV2	thrB	Homoserine kinase	no	SLNSQVVSCHSELVDINISGVK	SLNSQVVSC*HSELVDINISGVK	C	1.27365	-0.501963	0.385844	94735908	119754224	214490132
Q2FY54_C389	Q2FY54	SAOUHSC_01611	Dihydrolipoamide acetyltransferase component of pyruvate dehydrogenase complex	no	NMVNLCISIDHR	NMVNLC*ISIDHR	C	0.811016	-0.0377226	0.386647	316448512	431823408	748271920
Q2G1H9_C547	Q2G1H9	SAOUHSC_00144	Uncharacterized protein	no	CNTLEDHAYVIYTSGTTGNPK	C*NTLEDHAYVIYTSGTTGNPK	C	0.369451	0.434111	0.401781	111331220	146758692	258089912
Q2G0G2_C87	Q2G0G2	SAOUHSC_00607	Uncharacterized protein	no	AAVEGDEAKEYWLCWVTTER	AAVEGDEAKEYWLC*WVTTER	C	0.548509	0.260926	0.404718	406265376	559783008	966048384
Q2G050_C146	Q2G050	SAOUHSC_00776	Excinuclease ABC, B subunit	no	HSATSALFERDDVIIIASVSCIYGLGNPEEYKDLVVSVR	HSATSALFERDDVIIIASVSC*IYGLGNPEEYKDLVVSVR	C	0.430934	0.407892	0.419413	84081616	112493784	196575400
Q2FUQ4_C158	Q2FUQ4	rsmG	Ribosomal RNA small subunit methyltransferase G	no	LSVLSELCLPLVK	LSVLSELC*LPLVK	C	0.455406	0.38732	0.421363	650949248	860369608	1511318856
Q2FVB2_C367	Q2FVB2	fbp	Fructose-1,6-bisphosphatase class 3	no	VNYDTNEITVYGNTYPLKDTCFQTVNRDNPAELLPEEEEVMNK	VNYDTNEITVYGNTYPLKDTC*FQTVNRDNPAELLPEEEEVMNK	C	0.49831	0.361548	0.429929	51506924	69714444	121221368
Q2FY73_C143	Q2FY73	SAOUHSC_01592	Transcriptional regulator, Fur, putative	yes	LTFHGVCETCQAK	LTFHGVCETC*QAK	C	0.658283	0.21498	0.436632	1149333568	3451878864	2700955792
Q2FW59_C2	Q2FW59	SAOUHSC_02458	Uncharacterized protein	no	CFDINNLDIK	C*FDINNLDIK	C	0.619255	0.268876	0.444066	23323973	31403994	54727967
Q2FVX9_C76	Q2FVX9	moaC	Cyclic pyranopterin monophosphate synthase	no	NTSTLIPMCHPLPLTGIDVHFSWDETNAPLYTLNIQTTVSTTGK	NTSTLIPMC*HPLPLTGIDVHFSWDETNAPLYTLNIQTTVSTTGK	C	0.29277	0.619923	0.456347	103598741	129272754	232871495
P0A0Q0_C123	P0A0Q0	lacR	Lactose phosphotransferase system repressor	no	AASLIEDGDTLFFGPGTTVELLAEEVNHHTLTIITNCLPVYK	AASLIEDGDTLFFGPGTTVELLAEEVNHHTLTIITNC*LPVYK	C	0.807491	0.109334	0.458413	143057896	160721221	303779117
Q2FWM4_C25	Q2FWM4	SAOUHSC_02265	Accessory gene regulator protein A	no	NMNDIGCYFLDIQLSTDINGIK	NMNDIGC*YFLDIQLSTDINGIK	C	0.755035	0.178395	0.466715	444380608	637851856	1082232464
Q2FYN4_C199	Q2FYN4	lysA	Diaminopimelate decarboxylase	no	GVHCHIGSQIEGTEAFIETAK	GVHC*HIGSQIEGTEAFIETAK	C	0.509178	0.431462	0.47032	862346032	1198288190	2060634222
Q2G1Z0_C73	Q2G1Z0	SAOUHSC_00655	Uncharacterized protein	no	EHGVAIVSGGGSGHEPAHAGFVAEGMLDAAVCGEVFTSPTPDK	EHGVAIVSGGGSGHEPAHAGFVAEGMLDAAVC*GEVFTSPTPDK	C	1.13526	-0.161654	0.486803	255936708	380388728	636325436
Q2FZV8_C119	Q2FZV8	SAOUHSC_00877	Uncharacterized protein	no	VAGNPENC	VAGNPENC*	C	0.612309	0.367097	0.489703	220853728	311738432	532592160
Q2FY73_C103	Q2FY73	SAOUHSC_01592	Transcriptional regulator, Fur, putative	yes	HFHHHLVCMECGR	HFHHHLVCMEC*GR	C	0.745982	0.247526	0.496754	5046447582	7998814042	13045261624
Q2G0J1_C143	Q2G0J1	SAOUHSC_00573	Putative heme-dependent peroxidase SAOUHSC_00573	no	LYPELPHSDYICFYPMNK	LYPELPHSDYIC*FYPMNK	C	0.484212	0.510897	0.497555	474621088	661193648	1135814736
Q2G2A3_C352	Q2G2A3	SAOUHSC_01043	Dihydrolipoyl dehydrogenase	no	VAAEAIDGQAAEVDYIGMPAVCFTEPELATVGYSEAQAK	VAAEAIDGQAAEVDYIGMPAVC*FTEPELATVGYSEAQAK	C	0.971899	0.0269864	0.499443	384300344	415308504	799608848
Q2G2M8_C97	Q2G2M8	SAOUHSC_02004	UPF0374 protein SAOUHSC_02004	no	EDGIYYYCNLSSPFVCDEEALK	EDGIYYYCNLSSPFVC*DEEALK	C	0.571135	0.474592	0.522863	27714132	39803364	67517496
Q2FXV8_C236	Q2FXV8	recD2	ATP-dependent RecD-like DNA helicase	no	AALLYTLEEECIK	AALLYTLEEEC*IK	C	0.480709	0.592596	0.536652	275342280	392274912	667617192
Q2FYJ0_C43	Q2FYJ0	SAOUHSC_01455	Uncharacterized protein	no	VYLQQYTCSFVGHFSAGK	VYLQQYTC*SFVGHFSAGK	C	0.610512	0.487225	0.548868	258492304	380342320	638834624
Q2FY55_C142	Q2FY55	SAOUHSC_01610	UPF0403 protein SAOUHSC_01610	no	HQIEGHDVMNVINQLQTLFNKYCEER	HQIEGHDVMNVINQLQTLFNKYC*EER	C	1.14114	-0.0419067	0.549618	201320056	343440464	544760520
Q2FY43_C74	Q2FY43	SAOUHSC_01623	Acetyl-CoA carboxylase, biotin carboxylase	yes	DSYLNIPNILSIATSTGCDGVHPGYGFLAENADFAELCEACQLK	DSYLNIPNILSIATSTGC*DGVHPGYGFLAENADFAELCEACQLK	C	0.656822	0.474456	0.565639	169012256	248840856	417853112
Q2FZV8_C101	Q2FZV8	SAOUHSC_00877	Uncharacterized protein	no	QSLMGGGFQIDNPNAIASCGCGSSFR	QSLMGGGFQIDNPNAIASC*GCGSSFR	C	0.447079	0.718903	0.582991	68440620	101098520	169539140
Q2FWM2_C38	Q2FWM2	SAOUHSC_02267	Fructokinase, putative	no	QIGGAPCNVACTVQK	QIGGAPC*NVACTVQK	C	0.578254	0.590473	0.584363	175852792	263663096	439515888
Q2G1Z8_C214	Q2G1Z8	polC	DNA polymerase III PolC-type	yes	QQDNNESAVDKCQIGKPIQIENIKPIESIIEEEFK	QQDNNESAVDKC*QIGKPIQIENIKPIESIIEEEFK	C	0.852693	0.324919	0.588806	44218540	68016356	112234896
Q2G233_C17	Q2G233	SAOUHSC_02135	Uncharacterized protein	no	GTFSYLACR	GTFSYLAC*R	C	0.676861	0.533666	0.605264	261047528	397185312	658232840
Q2FUQ3_C45	Q2FUQ3	mnmG	tRNA uridine 5-carboxymethylaminomethyl modification enzyme MnmG	yes	TLMLTINLDNIAFMPCNPSVGGPAK	TLMLTINLDNIAFMPC*NPSVGGPAK	C	1.08351	0.157434	0.620474	14485034	20447827	34932861
Q2FXP2_C157	Q2FXP2	SAOUHSC_01794	Glyceraldehyde-3-phosphate dehydrogenase	no	GVNDNQLDIEAFDIFSNASCTTNCIGPVAK	GVNDNQLDIEAFDIFSNASCTTNC*IGPVAK	C	0.209124	1.03983	0.624475	35992092	52617900	88609992
Q2G1S3_C366	Q2G1S3	purA	Adenylosuccinate synthetase	no	CKPIFEELPGWTEDVTNVR	C*KPIFEELPGWTEDVTNVR	C	0.820048	0.498242	0.659145	23601526	37236112	60837638
Q2FZV8_C103	Q2FZV8	SAOUHSC_00877	Uncharacterized protein	no	QSLMGGGFQIDNPNAIASCGCGSSFR	QSLMGGGFQIDNPNAIASCGC*GSSFR	C	0.499687	0.849867	0.674777	207884200	327370432	535254632
Q2FZ22_C207	Q2FZ22	pyrH	Uridylate kinase	yes	YEHLTHIQMLQEGLQVMDSTASSFCMDNNIPLTVFSIMEEGNIK	YEHLTHIQMLQEGLQVMDSTASSFC*MDNNIPLTVFSIMEEGNIK	C	0.722568	0.667175	0.694871	532926846	861360796	1394287642
Q2G0N1_C390	Q2G0N1	fusA	Elongation factor G	yes	DTGTGDTLCGEK	DTGTGDTLC*GEK	C	1.53735	-0.106635	0.715356	4.4565e+09	8449257039	1.29058e+10
Q2FZ86_C164	Q2FZ86	sepF	Cell division protein SepF	yes	VGTDIFLCTPDNVEVAGSITDHIENMEHSFD	VGTDIFLC*TPDNVEVAGSITDHIENMEHSFD	C	0.797933	0.673277	0.735605	698268304	1146346256	1844614560
Q2G2U6_C31	Q2G2U6	walR	Transcriptional regulatory protein WalR	yes	KEGYDVYCAYDGNDAVDLIYEEEPDIVLLDIMLPGR	KEGYDVYC*AYDGNDAVDLIYEEEPDIVLLDIMLPGR	C	1.00661	0.518204	0.762405	70620248	122216332	192836580
Q2FXR8_C774	Q2FXR8	valS	Valine--tRNA ligase	yes	FCNPSTLNISTDVEIPEK	FC*NPSTLNISTDVEIPEK	C	1.09386	0.431611	0.762735	104909776	179674776	284584552
Q2FYZ7_C53	Q2FYZ7	SAOUHSC_01274	Glycerol uptake operon antiterminator regulatory protein	no	QNHIECFIHIDLIK	QNHIEC*FIHIDLIK	C	0.982486	0.57187	0.777178	360336304	615055904	975392208
Q2FXK3_C127	Q2FXK3	SAOUHSC_01831	Uncharacterized protein	no	LITIADNNCMISNAVR	LITIADNNC*MISNAVR	C	1.65949	-0.0389435	0.810271	4977986586	6508240090	8991557496
Q2G167_C193	Q2G167	SAOUHSC_00287	ABC transporter, ATP-binding protein, putative	no	ACIIVTHDER	AC*IIVTHDER	C	0.974127	0.67636	0.825243	454925266	856600530	1260943948
Q2FZJ4_C71	Q2FZJ4	purK	N5-carboxyaminoimidazole ribonucleotide synthase	no	CDVITYEFENISAQQLK	C*DVITYEFENISAQQLK	C	0.865064	0.809869	0.837466	3.61258e+07	65403036	1.01529e+08
Q2G1G7_C329	Q2G1G7	SAOUHSC_00156	Uncharacterized protein	no	QTLSAHDNVNVVAQIIKEDLPLLSCIEPNDTFDFQK	QTLSAHDNVNVVAQIIKEDLPLLSC*IEPNDTFDFQK	C	0.162767	1.58245	0.872609	434609673	510029264	944638937
Q2FXG1_C162	Q2FXG1	ribBA	Riboflavin biosynthesis protein RibBA	no	LTGAKPAGVICEIMNDDGTMAK	LTGAKPAGVIC*EIMNDDGTMAK	C	1.03958	0.909524	0.974552	172848904	339536624	512385528
Q2G159_C284	Q2G159	SAOUHSC_00296	ROK family protein	no	SKNDAALYGCLQ	SKNDAALYGC*LQ	C	1.22437	1.10482	1.16459	1131548798	2585238660	3716787458
Q2FX96_C99	Q2FX96	SAOUHSC_01981	Sensor histidine kinase, putative	no	ASNIVNCSR	ASNIVNC*SR	C	1.4722	1.17916	1.32568	109914234	272810252	382724486
Q2FV58_C118	Q2FV58	crtQ	4,4'-diaponeurosporenoate glycosyltransferase	no	SHACYQGVTHACTNR	SHACYQGVTHAC*TNR	C	1.43727	1.68547	1.56137	98975540	292540656	391516196
Q2G1E1_C248	Q2G1E1	SAOUHSC_00184	Uncharacterized response regulatory protein SAOUHSC_00184	no	YLQMSPSDYCK	YLQMSPSDYC*K	C	1.6442	1.55625	1.60023	854771072	2476147156	3330918228
Q2G0A0_C122	Q2G0A0	SAOUHSC_00705	Cys-tRNA(Pro)/Cys-tRNA(Cys) deacylase	no	SCENYSHISVSGGLR	SC*ENYSHISVSGGLR	C	2.41619	2.22923	2.32271	837711760	4172441560	5010153320

## Sheet: pannel d 4_to_1
Identifier	UniProt code	Gene name	Name	Essential?	Peptide Sequence	Modified Peptide	Modified residue	Log2 Ratio HL replicate 1	Log2 Ratio HL replicate 2	Log2 Ratio HL	Total Light Intensity	Total Heavy Intensity	Total Intensity
Q2FZ66_C120	Q2FZ66	rlmN	Probable dual-specificity RNA methyltransferase RlmN	no	HDYGNSVCVTTQVGCR	HDYGNSVC*VTTQVGCR	C	-0.546484	-0.825918	-0.686201	58039544	36002220	94041764
Q2G1G0_C28	Q2G1G0	SAOUHSC_00164	Uncharacterized protein	no	GLIGDCIQPIIEPIKYTTTFK	GLIGDC*IQPIIEPIKYTTTFK	C	-0.60167	-0.419508	-0.510589	68534588	48382882	116917470
Q2FWM2_C42	Q2FWM2	SAOUHSC_02267	Fructokinase, putative	no	QIGGAPCNVACTVQK	QIGGAPCNVAC*TVQK	C	0.312357	0.220403	0.26638	135858184	163373328	299231512
Q2G0T5_C190	Q2G0T5	dnaX	DNA polymerase III subunit gamma/tau	yes	FVADAQQIECEDEALAFIAK	FVADAQQIEC*EDEALAFIAK	C	0.778392	0.462916	0.620654	812507261	1243030868	2055538129
Q2G0M5_C287	Q2G0M5	SAOUHSC_00535	Uncharacterized epimerase/dehydratase SAOUHSC_00535	no	QGIANSWPDSIDTSCSR	QGIANSWPDSIDTSC*SR	C	0.824092	0.693494	0.758793	16025888780	27230207508	43049371200
Q2G0Q1_C128	Q2G0Q1	pdxS	Pyridoxal 5'-phosphate synthase subunit PdxS	no	KDQFTVPFVCGCR	KDQFTVPFVC*GCR	C	0.521729	1.18434	0.853034	2.22529e+07	38258846	6.05118e+07
Q2G0W6_C69	Q2G0W6	SAOUHSC_00408	Uncharacterized protein	no	VLIEQMAQHCEAFK	VLIEQMAQHC*EAFK	C	1.20437	0.578407	0.891389	188259704	354774448	543034152
Q2FYF5_C38	Q2FYF5	SAOUHSC_01496	Cytidylate kinase	yes	ADKGQCVILDNEDVTDFLR	ADKGQC*VILDNEDVTDFLR	C	1.52817	0.321729	0.924949	83489940	156751096	240241036
Q2G0R1_C19	Q2G0R1	SAOUHSC_00485	Hypoxanthine phosphoribosyltransferase	no	EVLLTEEDIQNICK	EVLLTEEDIQNIC*K	C	1.25396	0.901497	1.07773	255222416	520747880	775970296
Q2FZA2_C201	Q2FZA2	SAOUHSC_01137	Uncharacterized protein	no	QHSIIVGDSLTSDILGGINAGIATCWFNFR	QHSIIVGDSLTSDILGGINAGIATC*WFNFR	C	0.674022	1.62784	1.15093	18344839	42642410	60987249
Q2G064_C153	Q2G064	pepT	Peptidase T	no	AGIVEIMEAICYLQEHPEIK	AGIVEIMEAIC*YLQEHPEIK	C	1.54065	0.817463	1.17906	71679616	159104416	230784032
Q2FY43_C372	Q2FY43	SAOUHSC_01623	Acetyl-CoA carboxylase, biotin carboxylase	yes	IESACYTNYTIPPYYDSMVAK	IESAC*YTNYTIPPYYDSMVAK	C	0.730245	1.66426	1.19725	1748110898	5187505972	6935616870
O05154_C173	O05154	tagX	Putative glycosyltransferase TagX	no	FAELQCDETLANTYNHAILVK	FAELQC*DETLANTYNHAILVK	C	1.30923	1.1777	1.24346	559738704	1315213248	1874951952
Q2FZJ3_C196	Q2FZJ3	purC	Phosphoribosylaminoimidazole-succinocarboxamide synthase	no	TETGQILLADEISPDTCR	TETGQILLADEISPDTC*R	C	1.59834	1.00224	1.30029	81568576	245789040	278174168
Q2FXI5_C238	Q2FXI5	SAOUHSC_01861	Uncharacterized protein	no	ASAEMIDPDVAFVVDCSPANDVKGNQPLSGELGK	ASAEMIDPDVAFVVDC*SPANDVKGNQPLSGELGK	C	1.89309	0.764531	1.32881	58809862	134350680	193160542
Q2FUZ8_C299	Q2FUZ8	SAOUHSC_02947	Sulfite reductase [NADPH] flavoprotein alpha-component	no	HIEFLLDDFSESYEPGDCIVALPQNDPELVEK	HIEFLLDDFSESYEPGDC*IVALPQNDPELVEK	C	1.99882	0.724815	1.36182	79221312	195614976	274836288
Q2FYG1_C320	Q2FYG1	gpsA	Glycerol-3-phosphate dehydrogenase [NAD(P)+]	no	ECVKDLMER	EC*VKDLMER	C	1.29151	1.46981	1.38066	485340264	1293451993	1759566884
Q2FUT8_C29	Q2FUT8	hisD	Histidinol dehydrogenase	no	DICQEVK	DIC*QEVK	C	1.41151	1.41798	1.41474	65195558	173818304	239013862
Q2FYZ4_C405	Q2FYZ4	glpD	Aerobic glycerol-3-phosphate dehydrogenase	no	DYGLTFSPCNTK	DYGLTFSPC*NTK	C	1.5051	1.37115	1.43813	1093297856	2944949380	4038247236
Q2G1U6_C10	Q2G1U6	spxA	Regulatory protein Spx	yes	MVTLFTSPSCTSCR	MVTLFTSPSC*TSCR	C	0.922418	1.99149	1.45696	43772797	111851112	155623909
Q2FVT2_C86	Q2FVT2	hutG	Formimidoylglutamase	no	QAFAGLPDLNQCETLVDYGNVYHDHEELIDTQK	QAFAGLPDLNQC*ETLVDYGNVYHDHEELIDTQK	C	2.08868	0.839684	1.46418	77354836	210995280	288350116
Q2FXM3_C11	Q2FXM3	SAOUHSC_01812	Uncharacterized protein	no	CIEDNDTIIIHR	C*IEDNDTIIIHR	C	1.81348	1.14077	1.47712	1347571917	3714816832	5062388749
Q2FZX9_C116	Q2FZX9	SAOUHSC_00855	Probable nitronate monooxygenase	no	CHIDTIIKK	C*HIDTIIKK	C	1.75162	1.20387	1.47775	138453906	379730984	518184890
Q2FZ74_C178	Q2FZ74	pyrC	Dihydroorotase	no	AIVAHCEDNSLIYGGAMHEGKR	AIVAHC*EDNSLIYGGAMHEGKR	C	1.6322	1.33025	1.48122	44786150	124857156	169643306
Q2FZ37_C193	Q2FZ37	sucC	Succinate--CoA ligase [ADP-forming] subunit beta	yes	DCSIVEINPLVTTADGDVLALDAK	DC*SIVEINPLVTTADGDVLALDAK	C	1.72844	1.23964	1.48404	2157480768	6064463944	8221944712
P69848_C28	P69848	moaA	GTP 3',8-cyclase	no	CDYCMPK	C*DYCMPK	C	1.70998	1.28361	1.4968	41670944	117806756	159477700
Q2FXY3_C73	Q2FXY3	nadD	Probable nicotinate-nucleotide adenylyltransferase	yes	LTMIQMIIDELGFGDICDDEIKR	LTMIQMIIDELGFGDIC*DDEIKR	C	1.81706	1.18811	1.50258	3.90353e+07	100104262	1.3914e+08
Q2FY54_C389	Q2FY54	SAOUHSC_01611	Dihydrolipoamide acetyltransferase component of pyruvate dehydrogenase complex	no	NMVNLCISIDHR	NMVNLC*ISIDHR	C	1.63162	1.3789	1.50526	136210136	387670032	523880168
Q2G0N5_C896	Q2G0N5	rpoC	DNA-directed RNA polymerase subunit beta'	yes	SAFTCNAR	SAFTC*NAR	C	1.5573	1.4654	1.51135	56536232	161179216	217715448
Q2G099_C141	Q2G099	SAOUHSC_00722	Para-aminobenzoate synthase, glutamine amidotransferase, component II, putative	no	YHSLIADGATFPNCLK	YHSLIADGATFPNC*LK	C	2.09453	0.94598	1.52025	304579714	657161904	961741618
Q2FXX1_C49	Q2FXX1	SAOUHSC_01709	Acetyl-CoA carboxylase, biotin carboxylase, putative	no	GDEQSLHVHLADQAICIGEANALDSYLNIDR	GDEQSLHVHLADQAIC*IGEANALDSYLNIDR	C	1.64055	1.51043	1.57549	239984848	764115472	964697552
Q2G090_C483	Q2G090	SAOUHSC_00730	ATP-dependent DNA helicase RecQ	no	FKGFLNENDEILMCDTSIKK	FKGFLNENDEILMC*DTSIKK	C	1.98674	1.17759	1.58216	55728636	161272832	217001468
Q2FZ36_C133	Q2FZ36	sucD	Succinate--CoA ligase [ADP-forming] subunit alpha	no	LVGPNCPGVITADECK	LVGPNCPGVITADEC*K	C	1.91494	1.2501	1.58252	2654525140	7994705240	10649230380
Q2FVY1_C130	Q2FVY1	SAOUHSC_02541	Molybdopterin-guanine dinucleotide biosynthesis protein MobB	no	VVVYRNEEELQVLQQLSNVCYSINVR	VVVYRNEEELQVLQQLSNVC*YSINVR	C	2.34989	0.829398	1.58965	54476102	163013886	206596078
Q2FZS7_C160	Q2FZS7	SAOUHSC_00913	Uncharacterized protein	no	LREVHSEKVCEGK	LREVHSEKVC*EGK	C	1.68985	1.49467	1.59226	14326412	49050434	57210526
Q2G1D8_C654	Q2G1D8	pflB	Formate acetyltransferase	no	IPYDCCK	IPYDCC*K	C	1.6109	1.57872	1.59481	200812236	605797872	806610108
Q2FY71_C35	Q2FY71	SAOUHSC_01594	Uncharacterized protein	no	AEQIIDCAVENGITYFDTADMYDK	AEQIIDC*AVENGITYFDTADMYDK	C	1.65446	1.56107	1.60776	644037578	2207147440	2551163436
Q2FV13_C18	Q2FV13	SAOUHSC_02930	Uncharacterized protein	no	SYVIEELDDCLTIQK	SYVIEELDDC*LTIQK	C	2.01738	1.22025	1.61881	552173602	1667105068	2219278670
Q2G1K4_C89	Q2G1K4	SAOUHSC_00118	Capsular polysaccharide biosynthesis protein Cap5E, putative	no	QVPSCEFFPVEAVK	QVPSC*EFFPVEAVK	C	1.67607	1.56421	1.62014	80615412	340195412	327918972
Q2FYS1_C107	Q2FYS1	tyrA	Prephenate dehydrogenase	no	AMIQQHECNLLK	AMIQQHEC*NLLK	C	1.93491	1.33103	1.63297	88351348	274077536	362428884
Q2FYG5_C16	Q2FYG5	SAOUHSC_01487	Menaquinone biosynthesis methyltransferase, putative	no	ALDVCCGTGDWTIALSK	ALDVC*CGTGDWTIALSK	C	1.70143	1.58447	1.64295	371514193	1149148640	1520662833
Q2FWE4_C124	Q2FWE4	SAOUHSC_02355	UPF0340 protein SAOUHSC_02355	no	DPIVVEHITVPCGIDIGQTLIGMHIK	DPIVVEHITVPC*GIDIGQTLIGMHIK	C	1.81962	1.50805	1.66383	30383222	98182992	128566214
P0A011_C107	P0A011	lacD	Tagatose 1,6-diphosphate aldolase	no	GRLPDCLVEWSAK	GRLPDC*LVEWSAK	C	1.92016	1.45085	1.6855	441261200	1432099308	1850624280
Q2FYH8_C166	Q2FYH8	nth	Endonuclease III	no	LCSVIPR	LC*SVIPR	C	1.94902	1.46132	1.70517	38866918	216709584	164873914
Q2FZ04_C19	Q2FZ04	SAOUHSC_01267	Uncharacterized protein	no	NNVKPNWCPGCGDFSVQAAIQK	NNVKPNWCPGC*GDFSVQAAIQK	C	2.2689	1.14255	1.70572	173434732	449944608	623379340
Q2FVG5_C47	Q2FVG5	SAOUHSC_02747	Uncharacterized protein	no	WMHPCYTLNNK	WMHPC*YTLNNK	C	2.0206	1.40306	1.71183	125421480	429966712	533361944
Q2FYS0_C275	Q2FYS0	SAOUHSC_01365	Uncharacterized protein	no	SHLVNLCK	SHLVNLC*K	C	2.30152	1.13584	1.71868	49754354	163335876	213090230
Q2FVV9_C150	Q2FVV9	SAOUHSC_02582	Putative formate dehydrogenase SAOUHSC_02582	no	YDPNQCILCGR	YDPNQCILC*GR	C	1.83876	1.61209	1.72543	1420514986	4739276032	6159791018
Q2G159_C129	Q2G159	SAOUHSC_00296	ROK family protein	no	IFCMTLGTGIGGAYK	IFC*MTLGTGIGGAYK	C	1.72932	1.72915	1.72923	190976760	633190912	824167672
Q2FZ60_C5	Q2FZ60	rpmB	50S ribosomal protein L28	yes	QCFVTGRK	QC*FVTGRK	C	1.85116	1.61716	1.73416	17900235895	62379115614	80279351509
Q2FYG4_C48	Q2FYG4	SAOUHSC_01488	Uncharacterized protein	no	VACLTIDTSMR	VAC*LTIDTSMR	C	2.07896	1.39567	1.73731	473655792	1683538708	1928266740
Q2G0I8_C196	Q2G0I8	SAOUHSC_00577	Mevalonate kinase, putative	yes	LCEDPQYMSHVK	LC*EDPQYMSHVK	C	2.0239	1.45799	1.74094	319628740	1021680192	1341308932
Q2FX12_C13	Q2FX12	ptpA	Low molecular weight protein-tyrosine-phosphatase PtpA	no	MVDVAFVCLGNICR	MVDVAFVCLGNIC*R	C	1.86693	1.61692	1.74193	673072592	2308186494	2981259086
Q2G0I3_C134	Q2G0I3	SAOUHSC_00582	Uncharacterized protein	no	TIKDVIEDIQKEDLCHENI	TIKDVIEDIQKEDLC*HENI	C	1.96422	1.52361	1.74391	307787408	1041643166	1349430574
Q2G1J0_C290	Q2G1J0	aldA	Putative aldehyde dehydrogenase AldA	no	SANIILDDANLDLAVEGIQLGILFNQGEVCSAGSR	SANIILDDANLDLAVEGIQLGILFNQGEVC*SAGSR	C	1.724	1.76642	1.74521	164623029	9.0847e+08	724042895
Q2G1N2_C259	Q2G1N2	SAOUHSC_00076	Ornithine cyclodeaminase, putative	no	VVVDDWSQCNR	VVVDDWSQC*NR	C	1.7399	1.77117	1.75553	245019661	830086548	1068158245
Q2FYR8_C148	Q2FYR8	SAOUHSC_01367	Anthranilate synthase component II, putative	no	TKDCIQSFEHK	TKDC*IQSFEHK	C	1.93162	1.57952	1.75557	102173382	458072376	430482006
Q2FXR4_C143	Q2FXR4	hemL1	Glutamate-1-semialdehyde 2,1-aminomutase 1	no	FEGCYHGHSDSLLIK	FEGC*YHGHSDSLLIK	C	1.90255	1.6091	1.75583	3003641107	10150306298	13077053779
Q2G234_C131	Q2G234	SAOUHSC_02134	Nitric oxide synthase oxygenase	no	YAGYDNCGDPAEKEVTR	YAGYDNC*GDPAEKEVTR	C	2.00899	1.5135	1.76125	149335476	495836116	645171592
Q2G1J3_C358	Q2G1J3	SAOUHSC_00129	UDP-N-acetylglucosamine 2-epimerase	no	ICEAIEYYFGLR	IC*EAIEYYFGLR	C	2.21506	1.3082	1.76163	42599166	118539816	161138982
Q2G2J8_C57	Q2G2J8	SAOUHSC_01413	Uncharacterized protein SAOUHSC_01413	no	LAETLSEVVDTPMHQVNCSVDLDTESLLGFK	LAETLSEVVDTPMHQVNC*SVDLDTESLLGFK	C	1.97753	1.55425	1.76589	895683848	3017205378	3912889226
Q2FVN9_C139	Q2FVN9	SAOUHSC_02663	Uncharacterized protein	no	CANEEER	C*ANEEER	C	2.1385	1.39473	1.76661	3.82871e+07	129111116	1.67398e+08
Q2G1W0_C168	Q2G1W0	SAOUHSC_02574	Uncharacterized protein	no	SCLNDCYDK	SC*LNDCYDK	C	1.91174	1.62899	1.77037	681888600	2400250648	3030124120
Q2FZC6_C72	Q2FZC6	murI	Glutamate racemase	yes	MLVIACNTATAVALEYLQK	MLVIAC*NTATAVALEYLQK	C	1.88522	1.66021	1.77272	630823916	2129913938	2760737854
Q2G2C1_C675	Q2G2C1	SAOUHSC_01064	Pyruvate carboxylase	no	ISEGTICYTGDILNPER	ISEGTIC*YTGDILNPER	C	2.35852	1.19288	1.7757	130331152	558530992	573775856
Q2G0Q0_C75	Q2G0Q0	pdxT	Pyridoxal 5'-phosphate synthase subunit PdxT	no	EALQNSTLPMFGTCAGLIVLAQDIVGEEGYLNK	EALQNSTLPMFGTC*AGLIVLAQDIVGEEGYLNK	C	2.00346	1.54843	1.77595	2.19065e+09	7290812880	9.48147e+09
Q2G2Y4_C180	Q2G2Y4	SAOUHSC_01918	Uncharacterized protein	no	TSPSTETNTQQSFANCK	TSPSTETNTQQSFANC*K	C	1.5812	1.97588	1.77854	17302866	56926968	74229834
Q2FW62_C189	Q2FW62	SAOUHSC_02445	Zinc-type alcohol dehydrogenase-like protein	no	QETTEWCEK	QETTEWC*EK	C	2.15775	1.44334	1.80054	35848534	124475440	160323974
Q2FYK5_C216	Q2FYK5	thyA	Thymidylate synthase	yes	LSCQLYQR	LSC*QLYQR	C	2.16499	1.43683	1.80091	481256040	1709072476	2190328516
Q2G094_C30	Q2G094	SAOUHSC_00727	Uncharacterized protein	no	GYEHDGVIPCGALDTLAHEIANR	GYEHDGVIPC*GALDTLAHEIANR	C	1.98081	1.62902	1.80492	689200932	2349571968	3038772900
Q2G0Y9_C176	Q2G0Y9	xpt	Xanthine phosphoribosyltransferase	no	LEEAGLTVSSLCK	LEEAGLTVSSLC*K	C	2.12748	1.48487	1.80618	15041028994	52782661736	67823690730
Q2FZ55_C92	Q2FZ55	plsX	Phosphate acyltransferase	yes	SGEADGCVSAGNTGALMSAGLFIVGR	SGEADGC*VSAGNTGALMSAGLFIVGR	C	2.15967	1.45465	1.80716	586811950	2027437704	2614249654
Q2FVC2_C87	Q2FVC2	SAOUHSC_02791	Pyrophosphohydrolase, putative	yes	CTLNKELPTLTEHK	C*TLNKELPTLTEHK	C	2.15377	1.47075	1.81226	1.55169e+07	52516290	6.80332e+07
Q2G1T2_C21	Q2G1T2	SAOUHSC_00826	Uncharacterized protein	no	MDNHNQCNYVNPQNVSLDWECFIISK	MDNHNQCNYVNPQNVSLDWEC*FIISK	C	1.90046	1.72492	1.81269	179656954	702907776	802665986
Q2FYV3_C36	Q2FYV3	SAOUHSC_01321	Threonine synthase	no	LTLNEGNTPLIHCENMSK	LTLNEGNTPLIHC*ENMSK	C	1.93064	1.70031	1.81547	219189752	761092864	980282616
Q2FVV9_C63	Q2FVV9	SAOUHSC_02582	Putative formate dehydrogenase SAOUHSC_02582	no	SCSTVIDRPMTVNTVNNDVK	SC*STVIDRPMTVNTVNNDVK	C	2.07747	1.56599	1.82173	2733256398	9632697626	12291690248
Q2G2U6_C65	Q2G2U6	walR	Transcriptional regulatory protein WalR	yes	DGMEVCR	DGMEVC*R	C	2.05417	1.59128	1.82273	567376192	2011583930	2578960122
Q2FUW0_C139	Q2FUW0	SAOUHSC_02991	Uncharacterized protein	no	VKESPVHFECEYVQTIR	VKESPVHFEC*EYVQTIR	C	2.03109	1.62533	1.82821	490351109	1752588068	2214469677
Q2FWG1_C215	Q2FWG1	SAOUHSC_02330	Phosphomethylpyrimidine kinase	no	HTHGTGCTFSAVITAELAK	HTHGTGC*TFSAVITAELAK	C	1.8887	1.7701	1.8294	243203962	867324290	1103698186
Q2G1A9_C248	Q2G1A9	SAOUHSC_00236	6-phospho-beta-glucosidase, putative	no	IGTMISHVPIYPYSCHPK	IGTMISHVPIYPYSC*HPK	C	2.12732	1.5369	1.83211	89411552	320170736	409582288
Q2FY53_C111	Q2FY53	SAOUHSC_01612	2-oxoisovalerate dehydrogenase, E1 component, beta subunit, putative	no	SNNDWQCPLTIR	SNNDWQC*PLTIR	C	1.79478	1.87579	1.83528	705707968	2517951620	3223659588
Q2FUZ8_C448	Q2FUZ8	SAOUHSC_02947	Sulfite reductase [NADPH] flavoprotein alpha-component	no	KGVCSVHFAER	KGVC*SVHFAER	C	2.13176	1.54233	1.83704	25710120	93207688	118917808
Q2G2A1_C69	Q2G2A1	SAOUHSC_01692	Uncharacterized protein	no	TIHAEMNALLQCAK	TIHAEMNALLQC*AK	C	2.00372	1.67087	1.8373	228550154	934933894	1102642256
Q2FVV6_C147	Q2FVV6	SAOUHSC_02585	Uncharacterized protein	no	FDDTQHMTLPMLFSDILIYCTER	FDDTQHMTLPMLFSDILIYC*TER	C	1.94731	1.7284	1.83785	99834720	356976636	456811356
Q2FXD0_C293	Q2FXD0	SAOUHSC_01933	Type I restriction-modification system, M subunit	no	HVYDPTCGSGSLLLR	HVYDPTC*GSGSLLLR	C	1.87655	1.80623	1.84139	247618706	868350902	1115969608
Q2G0S3_C100	Q2G0S3	glmU	Bifunctional protein GlmU	yes	EGTTIVVCGDTPLITK	EGTTIVVC*GDTPLITK	C	2.29959	1.38329	1.84144	3740859240	10833480882	14448769984
Q2FUQ3_C239	Q2FUQ3	mnmG	tRNA uridine 5-carboxymethylaminomethyl modification enzyme MnmG	yes	AFSFETTEYILDQLPCWLTYTNAETHK	AFSFETTEYILDQLPC*WLTYTNAETHK	C	2.22666	1.45628	1.84147	24406114	9.40601e+07	109321138
Q93T05_C646	Q93T05	mutL	DNA mismatch repair protein MutL	no	EAEDPFTCPHGRPIIINFSK	EAEDPFTC*PHGRPIIINFSK	C	1.86207	1.82432	1.84319	291519025	1020694260	1312213285
Q2G1C0_C196	Q2G1C0	tarI	Ribitol-5-phosphate cytidylyltransferase 1	yes	SILSDACK	SILSDAC*K	C	2.17494	1.52252	1.84873	8792209150	33742674000	42534883150
Q2FVV9_C147	Q2FVV9	SAOUHSC_02582	Putative formate dehydrogenase SAOUHSC_02582	no	YDPNQCILCGR	YDPNQC*ILCGR	C	1.93803	1.76217	1.8501	471718672	1707181180	2178899852
Q2FWJ9_C273	Q2FWJ9	ilvA	L-threonine dehydratase biosynthetic IlvA	no	VGDITFEIAKENVDDYVQVDEGAVCSTILDMYSK	VGDITFEIAKENVDDYVQVDEGAVC*STILDMYSK	C	2.05319	1.64978	1.85149	75189488	266748160	341937648
Q2FZH5_C504	Q2FZH5	SAOUHSC_01029	Phosphoenolpyruvate-protein phosphotransferase	no	WTGMCGEMAGDETAIPLLLGLGLDEFSMSATSILK	WTGMC*GEMAGDETAIPLLLGLGLDEFSMSATSILK	C	1.93177	1.77202	1.8519	70026299	242009376	312035675
P0A011_C85	P0A011	lacD	Tagatose 1,6-diphosphate aldolase	no	NKDCGLLLAYEK	NKDC*GLLLAYEK	C	2.11907	1.58937	1.85422	143152128	553390928	657363232
Q2G157_C10	Q2G157	nanE	Putative N-acetylmannosamine-6-phosphate 2-epimerase	no	MLPHGLIVSCQALPDEPLHSSFIMSK	MLPHGLIVSC*QALPDEPLHSSFIMSK	C	1.96706	1.74604	1.85655	1050972428	4033210276	4858260240
Q2FVG0_C49	Q2FVG0	SAOUHSC_02754	ABC transporter, ATP-binding protein, putative	no	QICNLFSPTSGELYFK	QIC*NLFSPTSGELYFK	C	1.99106	1.726	1.85853	600683588	2154069724	2754753312
Q2FZJ1_C148	Q2FZJ1	purQ	Phosphoribosylformylglycinamidine synthase subunit PurQ	no	VIYPVAHGEGHYYCTDEIYQQLK	VIYPVAHGEGHYYC*TDEIYQQLK	C	2.17801	1.54945	1.86373	465329840	1884380960	2146409200
Q2FWX1_C63	Q2FWX1	SAOUHSC_02150	Uncharacterized protein	no	VLVITEDWCGDAMMNLPILK	VLVITEDWC*GDAMMNLPILK	C	2.12582	1.60777	1.86679	6514040652	22977275644	29491316296
Q2G2T8_C139	Q2G2T8	SAOUHSC_00712	Uncharacterized protein	no	AIGVCNFNVHHLEK	AIGVC*NFNVHHLEK	C	2.13335	1.60529	1.86932	1927523680	7114028418	8965205980
Q2G1Z8_C1138	Q2G1Z8	polC	DNA polymerase III PolC-type	yes	TIPVDDKEVMQIFSTPESLGVTEDEILCK	TIPVDDKEVMQIFSTPESLGVTEDEILC*K	C	2.2972	1.44484	1.87102	674386920	1989663620	2664050540
Q2FVV6_C29	Q2FVV6	SAOUHSC_02585	Uncharacterized protein	no	YCNVSKR	YC*NVSKR	C	2.08336	1.66931	1.87634	60853002	251610030	312463032
Q2FV41_C158	Q2FV41	SAOUHSC_02898	Uncharacterized protein	no	VNSLAYCSSK	VNSLAYC*SSK	C	2.02676	1.73386	1.88031	110539906	436815560	547355466
Q2FYQ9_C23	Q2FYQ9	SAOUHSC_01376	Uncharacterized protein	no	GFNYYQSECVINLK	GFNYYQSEC*VINLK	C	2.34943	1.41283	1.88113	539381188	1968553834	2507935022
Q2G0M9_C348	Q2G0M9	SAOUHSC_00531	Uncharacterized protein	no	VRPGAFFLTGCGNESK	VRPGAFFLTGC*GNESK	C	2.01359	1.74956	1.88157	201143584	830521008	943513728
Q2G0T0_C121	Q2G0T0	rsmA	Ribosomal RNA small subunit methyltransferase A	no	EAVENHLQDCEK	EAVENHLQDC*EK	C	1.9588	1.80493	1.88186	140280372	5.75389e+08	658644372
Q2G1C7_C422	Q2G1C7	SAOUHSC_00198	Uncharacterized protein	no	CVVVGYDHPK	C*VVVGYDHPK	C	1.9832	1.78202	1.88261	2.32099e+09	8518117688	1.08391e+10
Q2G2W9_C105	Q2G2W9	SAOUHSC_00455	Uncharacterized protein	no	LVNCEYTLDK	LVNC*EYTLDK	C	2.51634	1.24991	1.88313	210570078	945960512	791312414
Q2FYZ5_C384	Q2FYZ5	glpK	Glycerol kinase	no	ATLESLCYQTR	ATLESLC*YQTR	C	2.10931	1.66354	1.88642	12139946258	41102871912	53154655506
Q2FXT6_C269	Q2FXT6	tgt	Queuine tRNA-ribosyltransferase	no	GMDMFDCVLPTR	GMDMFDC*VLPTR	C	2.02195	1.75107	1.88651	2436731308	8951580540	11388311848
Q2G0M1_C181	Q2G0M1	SAOUHSC_00539	Uncharacterized protein	no	YDDWINSFNACPVVR	YDDWINSFNAC*PVVR	C	2.06489	1.70965	1.88727	791443352	2916770136	3708213488
Q2FY08_C344	Q2FY08	glyQS	Glycine--tRNA ligase	yes	VTLAFLCDAYDEEGVEGSK	VTLAFLC*DAYDEEGVEGSK	C	2.15959	1.61786	1.88872	2025123627	7437577514	9462701141
Q2FXV8_C236	Q2FXV8	recD2	ATP-dependent RecD-like DNA helicase	no	AALLYTLEEECIK	AALLYTLEEEC*IK	C	1.87691	1.90102	1.88896	102020064	378472480	480492544
Q2FV27_C67	Q2FV27	SAOUHSC_02912	Uncharacterized protein	no	VLCSDSFGR	VLC*SDSFGR	C	2.07434	1.70604	1.89019	183229960	825057200	813136552
Q2FVP8_C265	Q2FVP8	SAOUHSC_02654	Ferredoxin--NADP reductase	no	LDMHDDCR	LDMHDDC*R	C	2.09356	1.68785	1.89071	488159661	1878603806	2296952267
Q2G0J0_C167	Q2G0J0	SAOUHSC_00574	Phosphate acetyltransferase	yes	GDEQYIFGDCAINPELDSQGLAEIAVESAK	GDEQYIFGDC*AINPELDSQGLAEIAVESAK	C	1.97436	1.81038	1.89237	213446568	798729664	1012176232
Q2FZX4_C272	Q2FZX4	lipA	Lipoyl synthase	no	HCQAGPLVR	HC*QAGPLVR	C	2.05061	1.7364	1.8935	2.1766e+08	854600055	1.02195e+09
Q2G297_C53	Q2G297	SAOUHSC_01696	Uncharacterized protein	no	LAEIYDGDTSKVELAGVLHDFCKYDDLGK	LAEIYDGDTSKVELAGVLHDFC*KYDDLGK	C	2.25846	1.53241	1.89544	70876580	310558916	335124540
Q2G1G7_C103	Q2G1G7	SAOUHSC_00156	Uncharacterized protein	no	CCLNASIISR	CC*LNASIISR	C	1.85201	1.93909	1.89555	34711416	129304040	164015456
Q2G1E6_C263	Q2G1E6	SAOUHSC_00179	Uncharacterized protein	no	CSLSGTK	C*SLSGTK	C	2.13378	1.66645	1.90011	229961152	853177760	1083138912
Q2G200_C17	Q2G200	SAOUHSC_00941	UPF0738 protein SAOUHSC_00941	no	IKDDILYCYTEDSIK	IKDDILYC*YTEDSIK	C	2.13016	1.67117	1.90067	115817556	470937536	586755092
Q2FYP0_C126	Q2FYP0	asd	Aspartate-semialdehyde dehydrogenase	no	GIIANPNCSTIQSVVPLK	GIIANPNC*STIQSVVPLK	C	2.00926	1.79215	1.90071	4551827680	16959585612	21511413292
Q2G046_C122	Q2G046	uvrA	UvrABC system protein A	no	VGKPYCPNHNIEIESQTVQQMVDR	VGKPYC*PNHNIEIESQTVQQMVDR	C	2.13299	1.67037	1.90168	348082144	1419436780	1651707484
Q2FVA6_C75	Q2FVA6	SAOUHSC_02827	Uncharacterized protein	no	IIASCSFAK	IIASC*SFAK	C	2.22624	1.57774	1.90199	1833693378	7332369920	9166063298
Q2G101_C25	Q2G101	SAOUHSC_00359	Phosphoglycerate mutase family protein	no	SYFCGQLDVPLTDTGTK	SYFC*GQLDVPLTDTGTK	C	2.22119	1.58377	1.90248	80557640	323405796	382316952
Q2FYY6_C96	Q2FYY6	SAOUHSC_01287	Glutamine synthetase	yes	LICDVYK	LIC*DVYK	C	2.20951	1.5955	1.90251	467838052	1728192384	2196030436
Q2G050_C213	Q2G050	SAOUHSC_00776	Excinuclease ABC, B subunit	no	VRGDVVEIFPASKEELCIR	VRGDVVEIFPASKEELC*IR	C	2.06465	1.74566	1.90516	140822208	532340336	673162544
Q2FVV9_C390	Q2FVV9	SAOUHSC_02582	Putative formate dehydrogenase SAOUHSC_02582	no	YCQAPATK	YC*QAPATK	C	2.10578	1.70522	1.9055	3553058300	13262729200	16815787500
Q2G2G2_C17	Q2G2G2	saeR	Response regulator SaeR	no	THLLIVDDEQDIVDICQTYFEYEGYK	THLLIVDDEQDIVDIC*QTYFEYEGYK	C	1.90662	1.90517	1.9059	180938758	677641040	858579798
Q2FZ58_C153	Q2FZ58	SAOUHSC_01193	Uncharacterized protein SAOUHSC_01193	no	ANNTEDCIELMEYIIVK	ANNTEDC*IELMEYIIVK	C	2.19573	1.62523	1.91048	327930909	1317528814	1538128273
Q2G037_C225	Q2G037	whiA	Putative sporulation transcription regulator WhiA	no	LVNCETANLNK	LVNC*ETANLNK	C	2.14447	1.67713	1.9108	520860380	1941558488	2462418868
Q2G2W8_C82	Q2G2W8	SAOUHSC_00456	Initiation-control protein YabA	no	DNLAILYGEGFHICK	DNLAILYGEGFHIC*K	C	2.0843	1.73776	1.91103	85924312	489993284	408416796
Q2FZL5_C175	Q2FZL5	menB	1,4-dihydroxy-2-naphthoyl-CoA synthase	no	EIWYLCR	EIWYLC*R	C	2.07323	1.75163	1.91243	3104862224	11694723318	14799585542
Q2FZV4_C50	Q2FZV4	SAOUHSC_00881	Uncharacterized protein	yes	QPFGYLHGGASIALGETACSLGSANLIDTTK	QPFGYLHGGASIALGETAC*SLGSANLIDTTK	C	2.10277	1.72779	1.91528	202655978	856228836	958152426
Q2G1U0_C182	Q2G1U0	gmk	Guanylate kinase	yes	IQCIVEAEHLK	IQC*IVEAEHLK	C	2.24537	1.58629	1.91583	209330130	721129752	930459882
Q2FXP2_C153	Q2FXP2	SAOUHSC_01794	Glyceraldehyde-3-phosphate dehydrogenase	no	GVNDNQLDIEAFDIFSNASCTTNCIGPVAK	GVNDNQLDIEAFDIFSNASC*TTNCIGPVAK	C	2.24531	1.59041	1.91786	1397857120	5166009720	6563866840
Q2FV74_C295	Q2FV74	clpL	ATP-dependent Clp protease ATP-binding subunit ClpL	no	ACVDLSIQYIPQR	AC*VDLSIQYIPQR	C	2.07998	1.75717	1.91858	1623186454	6103864120	7727050574
Q2FZC6_C143	Q2FZC6	murI	Glutamate racemase	yes	INPHVEVHGVACPGFVPLVEQMR	INPHVEVHGVAC*PGFVPLVEQMR	C	2.1204	1.72028	1.92034	2143638856	8448060518	10212659646
Q2FXV6_C199	Q2FXV6	mnmA	tRNA-specific 2-thiouridylase MnmA	yes	DSTGICFIGEK	DSTGIC*FIGEK	C	2.10971	1.73111	1.92041	891062824	3363565978	4196692774
Q2G1Z4_C439	Q2G1Z4	proS	Proline--tRNA ligase	yes	AQSLIMGCYGIGISR	AQSLIMGC*YGIGISR	C	1.9735	1.86931	1.92141	1137896168	4253469728	5391365896
Q2FVN7_C115	Q2FVN7	SAOUHSC_02665	Uncharacterized protein	no	EDPELCVLR	EDPELC*VLR	C	2.16379	1.68125	1.92252	5539308388	21748634276	26122814344
Q2FV20_C110	Q2FV20	SAOUHSC_02920	2-dehydropantoate 2-reductase	no	NVCQAVVYISGQK	NVC*QAVVYISGQK	C	2.04513	1.80086	1.923	159390965	595639988	755030953
Q2FXG1_C254	Q2FXG1	ribBA	Riboflavin biosynthesis protein RibBA	no	LHSACLTGDIFHSQR	LHSAC*LTGDIFHSQR	C	2.20501	1.64185	1.92343	194991296	737011156	932002452
Q2FXB7_C50	Q2FXB7	SAOUHSC_01948	ABC transporter domain protein	no	IICGILQQDSGEIK	IIC*GILQQDSGEIK	C	2.12859	1.71853	1.92356	5330969340	20081153310	25412122650
Q2G000_C29	Q2G000	SAOUHSC_00834	Thioredoxin, putative	no	FEAGWCPDCR	FEAGWC*PDCR	C	1.9788	1.86933	1.92406	5429212697	20909014060	26338226757
Q2FY27_C108	Q2FY27	SAOUHSC_01646	Glucokinase, putative	no	EIFEQFVDCPVYVDNDANIAALGEK	EIFEQFVDC*PVYVDNDANIAALGEK	C	2.16662	1.68381	1.92521	1016731672	3838676544	4855408216
Q2G1Y0_C424	Q2G1Y0	ligA	DNA ligase	yes	CQAQLVEGLIHFVSR	C*QAQLVEGLIHFVSR	C	2.07562	1.77514	1.92538	61124324	232299224	293423548
Q2G263_C150	Q2G263	SAOUHSC_00096	Transcriptional regulator, GntR family, putative	no	QADAFCFTFIPLNVIDTFK	QADAFC*FTFIPLNVIDTFK	C	2.06436	1.79009	1.92722	18734813	71281336	90016149
Q2FZR4_C49	Q2FZR4	SAOUHSC_00926	Oligopeptide ABC transporter, ATP-binding protein, putative	no	AIENISFDIYKGETLGLVGESGCGK	AIENISFDIYKGETLGLVGESGC*GK	C	2.09177	1.7627	1.92724	115770824	688683504	578506904
Q2FZ13_C226	Q2FZ13	SAOUHSC_01258	Uncharacterized protein	no	VVEHPDLFVETSTCTMEDFDYIIELR	VVEHPDLFVETSTC*TMEDFDYIIELR	C	1.88246	1.97253	1.92749	84751892	370220584	409612668
Q2FY19_C106	Q2FY19	fur	Ferric uptake regulation protein	no	VIDYCPIDQIK	VIDYC*PIDQIK	C	2.19269	1.66543	1.92906	875978552	3347822406	4223800958
Q2FWB9_C37	Q2FWB9	deoC	Deoxyribose-phosphate aldolase	no	SVCVNPTHVK	SVC*VNPTHVK	C	2.07863	1.78043	1.92953	25951647731	98459917918	124411565649
Q2G0S2_C256	Q2G0S2	prs	Ribose-phosphate pyrophosphokinase	yes	EVYACCTHPVLSGPAK	EVYACC*THPVLSGPAK	C	2.10904	1.75122	1.93013	4603082364	18157471390	22111496314
Q2FYF3_C14	Q2FYF3	SAOUHSC_01499	Uncharacterized protein	no	VESIIIGGGPCGLSAAIEQK	VESIIIGGGPC*GLSAAIEQK	C	2.06977	1.79142	1.9306	4307735252	16371947602	20679682854
Q2FZ61_C7	Q2FZ61	SAOUHSC_01190	Uncharacterized protein	yes	MHINLLCSDR	MHINLLC*SDR	C	2.2375	1.62397	1.93074	264918576	1072811984	1274955024
O07325_C203	O07325	ftsA	Cell division protein FtsA	yes	ELGACVIDIGEDVTQVAFYER	ELGAC*VIDIGEDVTQVAFYER	C	2.10214	1.76132	1.93173	501283280	1947473566	2404996286
Q2FWM4_C93	Q2FWM4	SAOUHSC_02265	Accessory gene regulator protein A	no	IIDCLETAHTR	IIDC*LETAHTR	C	2.18226	1.68212	1.93219	4889368578	18624126256	23513494834
Q2FVV7_C185	Q2FVV7	SAOUHSC_02584	Uncharacterized protein	no	LVGACGLDSMR	LVGAC*GLDSMR	C	2.1502	1.71434	1.93227	437041008	2310141766	2107339638
Q2FY37_C149	Q2FY37	lipM	Octanoyltransferase LipM	no	SSVCFDAPSWYELVVEGR	SSVC*FDAPSWYELVVEGR	C	2.09712	1.76827	1.93269	431372178	1631329950	2062702128
Q2G0L9_C109	Q2G0L9	tadA	tRNA-specific adenosine deaminase	no	GGCSGSLMNLLQQSNFNHR	GGC*SGSLMNLLQQSNFNHR	C	2.16581	1.70328	1.93454	616104480	2296713030	2912817510
Q2FY46_C123	Q2FY46	xseA	Exodeoxyribonuclease 7 large subunit	no	LTEEGCFDK	LTEEGC*FDK	C	2.1555	1.71368	1.93459	250494902	967314159	1180724338
P47768_C514	P47768	rpoB	DNA-directed RNA polymerase subunit beta	yes	MCPIETPEGPNIGLINSLSSYAR	MC*PIETPEGPNIGLINSLSSYAR	C	2.20665	1.66284	1.93474	447747330	1743898982	2191646312
Q2G295_C216	Q2G295	SAOUHSC_01850	Catabolite control protein A	no	NGLQLGDTLNCSGAESYK	NGLQLGDTLNC*SGAESYK	C	2.13873	1.73448	1.93661	737921120	4809758732	3859269468
Q2FXU4_C208	Q2FXU4	hisS	Histidine--tRNA ligase	yes	ILDCKVDR	ILDC*KVDR	C	2.24699	1.62634	1.93667	339357271	1303757124	1643114395
Q2G089_C207	Q2G089	SAOUHSC_00731	ABC transporter domain protein	no	LGDKICLLNEGHIEQIDTPEGFKNNPQSEFVK	LGDKIC*LLNEGHIEQIDTPEGFKNNPQSEFVK	C	2.1001	1.77636	1.93823	158714904	672522376	760119064
Q2G2L3_C103	Q2G2L3	tarA	N-acetylglucosaminyldiphosphoundecaprenol N-acetyl-beta-D-mannosaminyltransferase	yes	IPGIELMDECLK	IPGIELMDEC*LK	C	2.0774	1.80197	1.93969	118842240	456666032	575508272
Q2FYG1_C43	Q2FYG1	gpsA	Glycerol-3-phosphate dehydrogenase [NAD(P)+]	no	NQDAVDELNTCHTNK	NQDAVDELNTC*HTNK	C	2.13992	1.74009	1.94001	1580144672	5629505323	7185337422
Q2FWY9_C91	Q2FWY9	gatA	Glutamyl-tRNA(Gln) amidotransferase subunit A	yes	DNIITNGLETTCASK	DNIITNGLETTC*ASK	C	2.14294	1.73766	1.9403	2904877416	11768165464	14673042880
Q2G1S4_C254	Q2G1S4	SAOUHSC_00018	Replicative DNA helicase	yes	MICSSGNVDSNR	MIC*SSGNVDSNR	C	2.11984	1.76161	1.94073	1387585628	5333233049	6715583966
Q2FVW3_C186	Q2FVW3	SAOUHSC_02579	Uncharacterized protein	no	GLIDDIDLKHPDCAK	GLIDDIDLKHPDC*AK	C	2.14451	1.73749	1.941	841624008	3119181126	3836212492
Q2FY08_C137	Q2FY08	glyQS	Glycine--tRNA ligase	yes	IIDDEGIVCPVSK	IIDDEGIVC*PVSK	C	2.1841	1.70091	1.94251	6531868706	25112146472	31644015178
Q2G1N7_C61	Q2G1N7	sarS	HTH-type transcriptional regulator SarS	no	KIVSDLCYK	KIVSDLC*YK	C	2.38533	1.50013	1.94273	40917652	161226608	196968324
Q2FWE2_C304	Q2FWE2	SAOUHSC_02357	Threonylcarbamoyl-AMP synthase	yes	VAFIPSEAQFIQLCQDDNDVK	VAFIPSEAQFIQLC*QDDNDVK	C	2.12605	1.75967	1.94286	391487232	2020578686	1996879390
Q2FYZ9_C630	Q2FYZ9	mutS	DNA mismatch repair protein MutS	no	QVAIISIMAQMGAYVPCK	QVAIISIMAQMGAYVPC*K	C	2.08745	1.79841	1.94293	68815517	292499654	328015027
Q2G2Q3_C49	Q2G2Q3	truB	tRNA pseudouridine synthase B	no	IGHTGTLDPEVAGVLPVCIGNATR	IGHTGTLDPEVAGVLPVC*IGNATR	C	2.20943	1.67792	1.94367	610064448	2559515760	2933805476
Q2FXZ6_C11	Q2FXZ6	SAOUHSC_01679	Uncharacterized protein	no	STVAFHTLGCK	STVAFHTLGC*K	C	2.09362	1.79581	1.94472	3.01392e+08	1219153922	1.46632e+09
Q2FVG8_C207	Q2FVG8	SAOUHSC_02744	Amino acid ABC transporter, ATP-binding protein, putative	no	LADKICIMSEGK	LADKIC*IMSEGK	C	2.12732	1.76215	1.94473	123050784	489864434	592665360
O34090_C95	O34090	hemC	Porphobilinogen deaminase	no	DVPSVIPEGLTLGCIPDRELPFDAYISK	DVPSVIPEGLTLGC*IPDRELPFDAYISK	C	2.3189	1.57181	1.94536	171705004	745064512	821986500
Q2G235_C217	Q2G235	SAOUHSC_02133	Nicotinate phosphoribosyltransferase	yes	NCVFLVDTFHTLK	NC*VFLVDTFHTLK	C	2.23797	1.65302	1.9455	205699936	780558224	986258160
Q2G2Q3_C165	Q2G2Q3	truB	tRNA pseudouridine synthase B	no	ISELDFKENECHFK	ISELDFKENEC*HFK	C	2.44626	1.44504	1.94565	276541332	1167524880	1262621188
P0A0B7_C168	P0A0B7	ahpC	Alkyl hydroperoxide reductase C	no	KNPGEVCPAK	KNPGEVC*PAK	C	2.3186	1.57274	1.94567	32711638188	122971537938	155514092306
Q2G0P8_C37	Q2G0P8	ctsR	Transcriptional regulator CtsR	no	FDCVPSQLNYVIK	FDC*VPSQLNYVIK	C	2.10878	1.78272	1.94575	2059494254	7912067394	9971561648
Q2G0I6_C304	Q2G0I6	SAOUHSC_00579	Phosphomevalonate kinase	yes	LKYLCDIAEK	LKYLC*DIAEK	C	2.11495	1.7767	1.94582	585384576	2319039344	2813023556
Q2G2M3_C210	Q2G2M3	SAOUHSC_00513	Uncharacterized protein	no	LVSDKCDFYIK	LVSDKC*DFYIK	C	1.92074	1.97128	1.94601	342846096	1394851022	1663728846
Q2FW16_C84	Q2FW16	rplN	50S ribosomal protein L14	yes	FDENACVIIRDDK	FDENAC*VIIRDDK	C	1.98012	1.91215	1.94613	4845578676	18759293586	23476546918
Q2FZ86_C101	Q2FZ86	sepF	Cell division protein SepF	yes	MCLFEPR	MC*LFEPR	C	2.20908	1.6834	1.94624	868806016	3463604350	4332410366
Q2FYH6_C396	Q2FYH6	asnS	Asparagine--tRNA ligase	no	YGSVPHCGFGLGLER	YGSVPHC*GFGLGLER	C	2.15596	1.73867	1.94731	15113998220	58240139485	73331169140
Q2FX89_C23	Q2FX89	SAOUHSC_01988	Putative tRNA (cytidine(34)-2'-O)-methyltransferase	no	TCAGTNTHLHLIKPLGFR	TC*AGTNTHLHLIKPLGFR	C	2.16085	1.73462	1.94774	1326898296	5096511346	6423409642
Q2FWG0_C137	Q2FWG0	tenA	Aminopyrimidine aminohydrolase	no	ENAIYTIAAMAPCPYIYAELAK	ENAIYTIAAMAPC*PYIYAELAK	C	2.28163	1.61608	1.94886	38966062	148692112	187658174
Q2FXA5_C451	Q2FXA5	SAOUHSC_01960	Protoporphyrinogen oxidase	no	VTGASFEAVGLPDCITQGK	VTGASFEAVGLPDC*ITQGK	C	2.06816	1.83047	1.94932	598501204	2368702752	2887591152
Q2G1K2_C123	Q2G1K2	SAOUHSC_00120	UDP-N-acetylglucosamine 2-epimerase	no	CFDQNVPEEINR	C*FDQNVPEEINR	C	2.15977	1.73912	1.94945	3106734065	11984584566	15091318631
Q2FZ37_C325	Q2FZ37	sucC	Succinate--CoA ligase [ADP-forming] subunit beta	yes	CDVIAEGIVEAVK	C*DVIAEGIVEAVK	C	2.19683	1.70233	1.94958	6219377552	23996752936	30210822496
Q53727_C597	Q53727	pcrA	ATP-dependent DNA helicase PcrA	yes	ICYVAITR	IC*YVAITR	C	2.15976	1.74343	1.9516	361037568	1398413216	1759450784
Q2FXY0_C277	Q2FXY0	SAOUHSC_01700	Uncharacterized protein	yes	RPLVCFFSNDLNIHR	RPLVC*FFSNDLNIHR	C	2.33719	1.56807	1.95263	281036256	1074351936	1355388192
Q2G282_C142	Q2G282	perR	Peroxide-responsive repressor PerR	no	MEIYGVCK	MEIYGVC*K	C	1.99138	1.91631	1.95384	968665908	4546294992	4711050716
Q2G1T3_C54	Q2G1T3	SAOUHSC_00831	Organic hydroperoxide resistance protein-like	no	ATNPEQLFAAGYASCFNGAFDLILK	ATNPEQLFAAGYASC*FNGAFDLILK	C	2.52784	1.38033	1.95409	227916000	744335504	972251504
Q2G067_C133	Q2G067	SAOUHSC_00754	Uncharacterized protein	no	FIGLCNQSIK	FIGLC*NQSIK	C	2.17018	1.73918	1.95468	132538188	546133536	640511724
Q2FWA0_C2	Q2FWA0	glmS	Glutamine--fructose-6-phosphate aminotransferase [isomerizing]	yes	CGIVGYIGYDNAK	C*GIVGYIGYDNAK	C	2.24208	1.66853	1.95531	5225065426	20230862008	25455927434
Q2G2D7_C242	Q2G2D7	SAOUHSC_02447	Uncharacterized protein	no	VPVCGAISSYNHPEADIGPR	VPVC*GAISSYNHPEADIGPR	C	2.22243	1.68907	1.95575	2239771338	7356780454	9492942642
Q2G0B7_C8	Q2G0B7	SAOUHSC_00688	Cytokinin riboside 5'-monophosphate phosphoribohydrolase	no	IAVYCGASK	IAVYC*GASK	C	2.16121	1.75551	1.95836	1303910096	5054552390	6358462486
Q2FZ63_C252	Q2FZ63	rsgA	Small ribosomal subunit biogenesis GTPase RsgA	yes	NCNHIKEPNCNVK	NCNHIKEPNC*NVK	C	2.05955	1.85784	1.9587	8.21413e+06	32256642	4.04708e+07
Q2FV11_C310	Q2FV11	betA	Oxygen-dependent choline dehydrogenase	no	CKEPVSLQPSLDIK	C*KEPVSLQPSLDIK	C	2.19012	1.72732	1.95872	217031912	897493824	1058169800
Q2FVV9_C536	Q2FVV9	SAOUHSC_02582	Putative formate dehydrogenase SAOUHSC_02582	no	FAEECAK	FAEEC*AK	C	2.19926	1.7197	1.95948	1225757274	4782182139	6002273146
Q2FZ58_C193	Q2FZ58	SAOUHSC_01193	Uncharacterized protein SAOUHSC_01193	no	GLLCVYEGFLK	GLLC*VYEGFLK	C	2.16262	1.75682	1.95972	598414800	2431716164	3030130964
Q2G025_C115	Q2G025	SAOUHSC_00802	Carboxylesterase, putative	no	GIVTMCAPMGGK	GIVTMC*APMGGK	C	2.20823	1.71206	1.96015	483318220	1895966810	2379285030
Q2FZJ0_C32	Q2FZJ0	purL	Phosphoribosylformylglycinamidine synthase subunit PurL	no	VCDILGR	VC*DILGR	C	2.33421	1.58694	1.96058	376691664	1839547616	1636144976
Q2G1S1_C33	Q2G1S1	rsmI	Ribosomal RNA small subunit methyltransferase I	no	RVDMIACEDTR	RVDMIAC*EDTR	C	2.18748	1.73667	1.96208	610858186	2376321816	2987180002
P0A088_C59	P0A088	msrB	Peptide methionine sulfoxide reductase MsrB	no	FHSECGWPSFSK	FHSEC*GWPSFSK	C	2.14473	1.77953	1.96213	752181728	3353905754	3605140186
Q2G1G6_C272	Q2G1G6	murQ	N-acetylmuramic acid 6-phosphate etherase	no	VATVMGMCGISK	VATVMGMC*GISK	C	2.1815	1.74368	1.96259	863395934	3565709454	4383060186
Q2FWY1_C110	Q2FWY1	ppaC	Probable manganese-dependent inorganic pyrophosphatase	yes	IANFETAGPLCYR	IANFETAGPLC*YR	C	2.18843	1.73683	1.96263	12864943440	49982163180	62745436040
Q2G248_C126	Q2G248	SAOUHSC_01852	Uncharacterized protein	no	SFVFGPCSVESFEQVEAVAK	SFVFGPC*SVESFEQVEAVAK	C	2.15382	1.77412	1.96397	4.57662e+08	1785978558	2.22623e+09
Q2FWY9_C186	Q2FWY9	gatA	Glutamyl-tRNA(Gln) amidotransferase subunit A	yes	QPAAYCGVVGMKPTYGR	QPAAYC*GVVGMKPTYGR	C	2.14165	1.7864	1.96403	8051226466	31222091676	39273318142
Q2FXM5_C44	Q2FXM5	SAOUHSC_01810	NADP-dependent malic enzyme, putative	no	VTNKEELSLAYSPGVAEPCKDIYEDK	VTNKEELSLAYSPGVAEPC*KDIYEDK	C	2.46386	1.46515	1.96451	445729900	2112917672	2164528812
Q2FWH3_C286	Q2FWH3	ddl	D-alanine--D-alanine ligase	yes	ATDCSGLVR	ATDC*SGLVR	C	2.15322	1.7758	1.96451	9629833517	37572262930	47122587949
Q2FUW0_C122	Q2FUW0	SAOUHSC_02991	Uncharacterized protein	no	CIEAPGYR	C*IEAPGYR	C	2.21317	1.71595	1.96456	415978320	1649601498	2047262576
Q2FY27_C252	Q2FY27	SAOUHSC_01646	Glucokinase, putative	no	VANYIGYLCSIISVTSNPK	VANYIGYLC*SIISVTSNPK	C	2.2565	1.67292	1.96471	915518658	3576191086	4491709744
Q2FXL3_C60	Q2FXL3	tpx	Thiol peroxidase	no	LISVVPSIDTGVCDQQTR	LISVVPSIDTGVC*DQQTR	C	2.10567	1.82377	1.96472	17702909698	65670121820	83357858918
Q2G041_C134	Q2G041	SAOUHSC_00785	Thioredoxin reductase	yes	GVSYCAVCDGAFFK	GVSYC*AVCDGAFFK	C	1.99584	1.93411	1.96498	40409337956	157611201212	198020539168
Q2FXL3_C93	Q2FXL3	tpx	Thiol peroxidase	no	WCASAGLDNVITLSDHR	WC*ASAGLDNVITLSDHR	C	2.24385	1.68649	1.96517	7565415908	29332908540	36898324448
Q2G1G4_C269	Q2G1G4	SAOUHSC_00160	Uncharacterized protein	no	FVALNYHAILDCITQSK	FVALNYHAILDC*ITQSK	C	2.17224	1.75829	1.96526	525355902	2036789672	2524561186
Q2FWH6_C63	Q2FWH6	SAOUHSC_02315	DNA-binding response regulator, putative	no	IQIDKPDVILLDLGLPDKDGLCLISEIR	IQIDKPDVILLDLGLPDKDGLC*LISEIR	C	2.12902	1.80309	1.96605	380359504	1529183030	1829321928
Q2FXQ7_C16	Q2FXQ7	clpX	ATP-dependent Clp protease ATP-binding subunit ClpX	no	CSFCGKDQDQVK	CSFC*GKDQDQVK	C	2.25047	1.68183	1.96615	9.67187e+07	410313868	4.67169e+08
Q2G1J4_C92	Q2G1J4	SAOUHSC_00128	Cap5O protein/UDP-N-acetyl-D-mannosaminuronic acid dehydrogenase	no	SCDISLVMR	SC*DISLVMR	C	2.20831	1.72421	1.96626	199256488	888718064	952317064
Q7X2S2_C30	Q7X2S2	arcC2	Carbamate kinase 2	no	CAMQNLKPLFDSPAR	C*AMQNLKPLFDSPAR	C	2.33873	1.59446	1.96659	3.31235e+08	1370355048	1.6235e+09
Q2G0S9_C14	Q2G0S9	SAOUHSC_00465	Uncharacterized protein	no	NSIDCHVGNR	NSIDC*HVGNR	C	2.29858	1.63498	1.96678	668899273	2628886540	3297785813
Q2FXX1_C243	Q2FXX1	SAOUHSC_01709	Acetyl-CoA carboxylase, biotin carboxylase, putative	no	LIEESPCAALTEER	LIEESPC*AALTEER	C	2.23048	1.70317	1.96683	3.82949e+09	14990517080	1.882e+10
Q2FZC8_C377	Q2FZC8	SAOUHSC_01104	Succinate dehydrogenase, flavoprotein chain TC0881, putative	no	GLFAAGECDFSQHGGNR	GLFAAGEC*DFSQHGGNR	C	2.24063	1.69405	1.96734	2734389986	10694420494	13428810480
Q2FXP2_C202	Q2FXP2	SAOUHSC_01794	Glyceraldehyde-3-phosphate dehydrogenase	no	SCNESIIPTSTGAAK	SC*NESIIPTSTGAAK	C	2.19695	1.73867	1.96781	3421552924	13297156596	16648983736
Q2FZG9_C297	Q2FZG9	rnj1	Ribonuclease J 1	yes	HELLILCTGSQGEPMAALSR	HELLILC*TGSQGEPMAALSR	C	2.13828	1.79738	1.96783	4007710654	15700711966	19367141980
Q2FZC7_C234	Q2FZC7	SAOUHSC_01105	Iron-sulphur subunit of succinate dehydrogenase, putative	no	LNALMGTGGLQQCGNSQNCVNACPK	LNALMGTGGLQQCGNSQNC*VNACPK	C	2.05567	1.88088	1.96828	1513548064	5916501370	7430049434
Q2G0M6_C198	Q2G0M6	araB	Ribulokinase	no	SNCGLGFK	SNC*GLGFK	C	2.15606	1.78164	1.96885	464909432	1768639548	2233548980
Q2G0N1_C596	Q2G0N1	fusA	Elongation factor G	yes	CDPVILEPMMK	C*DPVILEPMMK	C	2.33111	1.60769	1.9694	5468028998	21528237678	26996266676
Q2FVQ5_C78	Q2FVQ5	mqo	Probable malate:quinone oxidoreductase	no	DGTVDCSK	DGTVDC*SK	C	2.20747	1.73352	1.9705	2188500852	8543967416	10732468268
Q2FZC5_C117	Q2FZC5	SAOUHSC_01107	dITP/XTP pyrophosphatase	no	AQFVCVISMSGPDMETK	AQFVC*VISMSGPDMETK	C	2.32173	1.61958	1.97065	166067720	795281092	817603560
Q2FVG3_C347	Q2FVG3	SAOUHSC_02751	Carboxylic ester hydrolase	no	QQSLAITHCYFK	QQSLAITHC*YFK	C	2.22972	1.71238	1.97105	520042096	2044588380	2564630476
Q2FWD5_C4	Q2FWD5	SAOUHSC_02364	Uncharacterized protein	no	MEVCPYLEETFK	MEVC*PYLEETFK	C	2.07756	1.86464	1.9711	1747304928	6843743360	8591048288
Q2G1Y6_C400	Q2G1Y6	SAOUHSC_01058	GTP-binding protein TypA, putative	no	EIDGVMCEPFER	EIDGVMC*EPFER	C	2.01208	1.93043	1.97125	165787466	717151852	808189918
Q2FWC9_C6	Q2FWC9	SAOUHSC_02370	Uncharacterized protein	no	ELCFEGITLK	ELC*FEGITLK	C	2.21633	1.72619	1.97126	4021828844	15719415952	19741244796
Q2FZ72_C281	Q2FZ72	carB	Carbamoyl-phosphate synthase large chain	no	ALGIEGGCNVQLALDPHSFDYYIIEVNPR	ALGIEGGC*NVQLALDPHSFDYYIIEVNPR	C	2.27546	1.66736	1.97141	182189944	788269296	887023288
Q2FWB9_C58	Q2FWB9	deoC	Deoxyribose-phosphate aldolase	no	LADSEVLVCTVIGFPLGASTTATK	LADSEVLVC*TVIGFPLGASTTATK	C	2.08318	1.8616	1.97239	1064613988	4407678982	5451032298
Q2FYP0_C302	Q2FYP0	asd	Aspartate-semialdehyde dehydrogenase	no	DDSLENTFHVWCTSDNLLK	DDSLENTFHVWC*TSDNLLK	C	2.11306	1.83185	1.97246	211037560	1013356856	1054260816
Q2FZ37_C102	Q2FZ37	sucC	Succinate--CoA ligase [ADP-forming] subunit beta	yes	LYIEEGCAIQK	LYIEEGC*AIQK	C	2.30303	1.64356	1.9733	2575956910	10442825412	12801031082
Q2G078_C716	Q2G078	SAOUHSC_00742	Ribonucleoside-diphosphate reductase	yes	LLSVEECTSCSI	LLSVEEC*TSCSI	C	2.19406	1.75265	1.97336	1066942624	4164439620	5231382244
Q2G0Y7_C307	Q2G0Y7	guaB	Inosine-5'-monophosphate dehydrogenase	no	VGIGPGSICTTR	VGIGPGSIC*TTR	C	2.26451	1.68224	1.97338	15654564200	60931363900	76585928100
Q2FZH4_C12	Q2FZH4	SAOUHSC_01030	Uncharacterized protein	no	SEIIVYTQNDCPPCTFVK	SEIIVYTQNDC*PPCTFVK	C	2.06627	1.88158	1.97392	367027328	1523120540	1804376508
Q2G115_C101	Q2G115	ychF	Ribosome-binding ATPase YchF	no	EVDAICQVVR	EVDAIC*QVVR	C	2.17398	1.77489	1.97444	1835954950	7198017790	9033972740
Q2FZ43_C86	Q2FZ43	trmD	tRNA (guanine-N(1)-)-methyltransferase	yes	VILMCPQGEPFSHQK	VILMC*PQGEPFSHQK	C	2.17675	1.77255	1.97465	185350736	771649944	907753104
Q2FZH5_C365	Q2FZH5	SAOUHSC_01029	Phosphoenolpyruvate-protein phosphotransferase	no	LCLAQQDIFRPQLR	LC*LAQQDIFRPQLR	C	2.17666	1.77289	1.97477	5388110648	21197341620	26585452268
Q2FYR1_C102	Q2FYR1	femB	Aminoacyltransferase FemB	yes	ELDKYLQQHQCLYVK	ELDKYLQQHQC*LYVK	C	2.10251	1.84748	1.97499	421177868	1656353998	2077531866
Q2FXM9_C144	Q2FXM9	pyk	Pyruvate kinase	yes	CDILNSGELK	C*DILNSGELK	C	2.34301	1.60792	1.97546	5726340644	22686799332	28413139976
Q2FZD2_C32	Q2FZD2	trxA	Thioredoxin	yes	VTDADFDSKVESGVQLVDFWATWCGPCK	VTDADFDSKVESGVQLVDFWATWCGPC*K	C	2.3797	1.57128	1.97549	1262462944	4007116740	5269579684
Q2FZC6_C39	Q2FZC6	murI	Glutamate racemase	yes	CPYGPRPGEQVK	C*PYGPRPGEQVK	C	2.14001	1.81275	1.97638	3103113006	12199623768	15302736774
Q2FWE4_C69	Q2FWE4	SAOUHSC_02355	UPF0340 protein SAOUHSC_02355	no	ETGVTFAFQGCEHINR	ETGVTFAFQGC*EHINR	C	2.09303	1.85982	1.97643	5043055424	19786868880	24829924304
Q2G1W4_C275	Q2G1W4	metK	S-adenosylmethionine synthase	yes	HGGGCFSGK	HGGGC*FSGK	C	2.16609	1.78713	1.97661	7430537908	29102379740	36532917648
Q2FZJ4_C180	Q2FZJ4	purK	N5-carboxyaminoimidazole ribonucleotide synthase	no	LIETSECVAEK	LIETSEC*VAEK	C	2.29746	1.65695	1.97721	169887440	721873896	819097448
Q2G0G5_C123	Q2G0G5	SAOUHSC_00604	Uncharacterized protein	no	VILVGGDCPK	VILVGGDC*PK	C	2.18082	1.77621	1.97851	2070618076	8111216380	10181834456
Q2FZ73_C248	Q2FZ73	carA	Carbamoyl-phosphate synthase small chain	no	IPFFGICLGHQLFALSQGASSFK	IPFFGIC*LGHQLFALSQGASSFK	C	2.14586	1.81234	1.9791	554271956	2178516606	2732788562
Q2FVV9_C386	Q2FVV9	SAOUHSC_02582	Putative formate dehydrogenase SAOUHSC_02582	no	QVIGTNNVDNCSR	QVIGTNNVDNC*SR	C	2.25359	1.70527	1.97943	2.39664e+09	11058889980	1.34167e+10
Q2FZW6_C73	Q2FZW6	dltA	D-alanine--D-alanyl carrier protein ligase	yes	AGCGYVPVDTSIPEDR	AGC*GYVPVDTSIPEDR	C	2.18997	1.76921	1.97959	562626356	2488835854	3051462210
Q2FYZ0_C82	Q2FYZ0	SAOUHSC_01282	Glutathione peroxidase	no	YKDQGFVILGFPCNQFGGQEPGSGEEAAQNCK	YKDQGFVILGFPCNQFGGQEPGSGEEAAQNC*K	C	2.12366	1.83633	1.97999	527780276	2039775358	2567555634
Q2FZV7_C238	Q2FZV7	SAOUHSC_00878	NADH dehydrogenase-like protein SAOUHSC_00878	no	IATPIVACNEK	IATPIVAC*NEK	C	2.18358	1.77646	1.98002	9521481822	37681624974	47121547420
Q2FWD1_C229	Q2FWD1	pyrG	CTP synthase	yes	IALFCDINK	IALFC*DINK	C	2.21277	1.7473	1.98004	364860280	1464002832	1828863112
Q2FZ66_C127	Q2FZ66	rlmN	Probable dual-specificity RNA methyltransferase RlmN	no	HDYGNSVCVTTQVGCR	HDYGNSVCVTTQVGC*R	C	2.25793	1.70227	1.9801	24695789	96460524	121156313
A0A0H3KE27_C18	A0A0H3KE27	rsbU	sigma factor sigB regulation protein	no	GLIDESLTCQDK	GLIDESLTC*QDK	C	2.18132	1.77991	1.98062	23493976520	87981741398	111475717918
Q2G115_C306	Q2G115	ychF	Ribosome-binding ATPase YchF	no	QGMTAPQCAGIIHTDFER	QGMTAPQC*AGIIHTDFER	C	2.19926	1.76244	1.98085	1285469596	5179496176	6333428544
Q2FZ55_C55	Q2FZ55	plsX	Phosphate acyltransferase	yes	HCSEKIEMEDEPVR	HC*SEKIEMEDEPVR	C	2.20846	1.75395	1.98121	718259008	2890758234	3553685948
O06446_C831	O06446	secA1	Protein translocase subunit SecA 1	yes	NDDCPCGSGK	NDDCPC*GSGK	C	2.18628	1.77802	1.98215	18587793	74373238	92961031
Q2G2R0_C7	Q2G2R0	lacB	Galactose-6-phosphate isomerase subunit LacB	no	IALGCDHIVTDTK	IALGC*DHIVTDTK	C	2.21765	1.74742	1.98254	87423640	345179440	432603080
Q2FXP3_C6	Q2FXP3	nrdR	Transcriptional repressor NrdR	no	CNSTQSK	C*NSTQSK	C	2.22201	1.74451	1.98326	147563606	584208544	731772150
Q2FWD6_C279	Q2FWD6	SAOUHSC_02363	Putative aldehyde dehydrogenase SAOUHSC_02363	no	VVNNTGQVCTAGTR	VVNNTGQVC*TAGTR	C	2.08353	1.88444	1.98398	11988636350	44946102832	56934739182
Q2FY44_C75	Q2FY44	SAOUHSC_01622	Uncharacterized protein	no	EDGIYIDVYCALK	EDGIYIDVYC*ALK	C	2.29171	1.67736	1.98454	1047001400	4732289044	4991801864
Q2FWF5_C134	Q2FWF5	fabZ	3-hydroxyacyl-[acyl-carrier-protein] dehydratase FabZ	yes	ATVDGQLACSCELTFAIQDVK	ATVDGQLAC*SCELTFAIQDVK	C	2.11718	1.85462	1.9859	2.99515e+08	1177898372	1.47741e+09
Q2FV86_C123	Q2FV86	SAOUHSC_02849	Pyruvate oxidase, putative	no	LCEDVAVYNHQIEK	LC*EDVAVYNHQIEK	C	2.19186	1.78029	1.98607	2510855093	9919835670	12348838459
Q2FY52_C175	Q2FY52	SAOUHSC_01613	2-oxoisovalerate dehydrogenase, E1 component, alpha subunit, putative	no	LPFVCVIINNK	LPFVC*VIINNK	C	2.17126	1.80133	1.9863	145686868	573772256	719459124
Q2FXN4_C117	Q2FXN4	SAOUHSC_01801	Isocitrate dehydrogenase [NADP]	no	QELDLFTCLRPVR	QELDLFTC*LRPVR	C	2.10757	1.86546	1.98651	40543989150	154735794814	195253119950
Q2FUV5_C95	Q2FUV5	SAOUHSC_02996	Peptide methionine sulfoxide reductase, putative	no	TGLYSCVDDHLIEAR	TGLYSC*VDDHLIEAR	C	2.2229	1.75124	1.98707	466924700	1903054424	2299704180
Q2G0N5_C78	Q2G0N5	rpoC	DNA-directed RNA polymerase subunit beta'	yes	CGVEVTK	C*GVEVTK	C	2.29987	1.67477	1.98732	499923120	2053728064	2553651184
Q2G292_C238	Q2G292	SAOUHSC_01849	Uncharacterized protein	no	GEDIGYGHTVNVPLEPYTEDASFLECFK	GEDIGYGHTVNVPLEPYTEDASFLEC*FK	C	2.00815	1.9668	1.98748	131404767	583142888	652184103
Q2FXM2_C426	Q2FXM2	SAOUHSC_01813	Uncharacterized protein	no	VASALVICQMFDEV	VASALVIC*QMFDEV	C	2.08131	1.89426	1.98779	20781127	110846157	102960467
Q2FWA0_C541	Q2FWA0	glmS	Glutamine--fructose-6-phosphate aminotransferase [isomerizing]	yes	GAHPCIISMEGLEK	GAHPC*IISMEGLEK	C	2.21919	1.75765	1.98842	5525782962	21852514638	27378297600
P0C0V7_C218	P0C0V7	glmM	Phosphoglucosamine mutase	yes	CGSTHPEK	C*GSTHPEK	C	1.86121	2.11584	1.98853	4.62361e+07	169446829	2.15683e+08
Q2FZR9_C165	Q2FZR9	SAOUHSC_00921	3-oxoacyl-[acyl-carrier-protein] synthase 2	yes	GPNGATVTACATGTNSIGEAFK	GPNGATVTAC*ATGTNSIGEAFK	C	2.17216	1.80676	1.98946	4523523420	18087596020	22611119440
Q2FXM8_C73	Q2FXM8	pfkA	ATP-dependent 6-phosphofructokinase	yes	CPEFKEQEVR	C*PEFKEQEVR	C	2.23036	1.74872	1.98954	9054854346	35561803990	44574783794
Q2FVF9_C185	Q2FVF9	SAOUHSC_02755	Uncharacterized protein	no	YGCALAIEVLK	YGC*ALAIEVLK	C	2.16598	1.81421	1.9901	185046208	827707036	912112672
Q2FZK7_C230	Q2FZK7	atl	Bifunctional autolysin	no	YKPQVNSSINDYICK	YKPQVNSSINDYIC*K	C	2.14225	1.83912	1.99068	676606148	2768358434	3341387254
Q2FWX8_C339	Q2FWX8	SAOUHSC_02143	Uncharacterized protein SAOUHSC_02143	no	VASEGVCVIF	VASEGVC*VIF	C	2.27695	1.70492	1.99093	107272604	436934232	544206836
Q2FV16_C373	Q2FV16	mqo	Probable malate:quinone oxidoreductase	no	EGCMNHLR	EGC*MNHLR	C	2.17878	1.80371	1.99125	2390816814	9565723600	11956540414
Q2G0B7_C166	Q2G0B7	SAOUHSC_00688	Cytokinin riboside 5'-monophosphate phosphoribohydrolase	no	ALAPLCDTK	ALAPLC*DTK	C	2.20382	1.77903	1.99143	3698178990	14694888608	18393067598
Q2FYK4_C144	Q2FYK4	SAOUHSC_01436	UPF0403 protein SAOUHSC_01436	no	DAFDENCK	DAFDENC*K	C	2.32288	1.66166	1.99227	262994848	1078503588	1318904016
Q2FWM1_C320	Q2FWM1	SAOUHSC_02268	Invertase	no	VLIGWMGLPEIEYPTDNEGWAHCLTIPR	VLIGWMGLPEIEYPTDNEGWAHC*LTIPR	C	2.10886	1.87603	1.99244	199741384	964381996	994078088
Q2FY19_C131	Q2FY19	fur	Ferric uptake regulation protein	no	HKLEVYGVCESCQD	HKLEVYGVC*ESCQD	C	2.22401	1.76116	1.99258	37611082	187084160	186825818
Q2FXM9_C410	Q2FXM9	pyk	Pyruvate kinase	yes	QCSIVWGVQPVVK	QC*SIVWGVQPVVK	C	2.20342	1.78176	1.99259	18181188600	72501732984	90551417800
Q2FZR9_C220	Q2FZR9	SAOUHSC_00921	3-oxoacyl-[acyl-carrier-protein] synthase 2	yes	ALSTNDDIETACRPFQEGR	ALSTNDDIETAC*RPFQEGR	C	2.21055	1.776	1.99328	23563830300	93852452900	117416283200
Q2FV62_C235	Q2FV62	SAOUHSC_02875	D-lactate dehydrogenase, putative	no	GAVFVNCAR	GAVFVNC*AR	C	2.13422	1.85237	1.9933	3.50691e+08	1384344140	1.73503e+09
Q2FZC6_C184	Q2FZC6	murI	Glutamate racemase	yes	NSESDTVILGCTHYPLLYKPIYDYFGGK	NSESDTVILGC*THYPLLYKPIYDYFGGK	C	2.07229	1.91505	1.99367	608365440	2576527268	2990162740
Q2FWG2_C190	Q2FWG2	thiM	Hydroxyethylthiazole kinase	no	VTGAGCLLGGVIAGFLFR	VTGAGC*LLGGVIAGFLFR	C	2.24848	1.7394	1.99394	477800042	1853790264	2331590306
Q2FZ54_C144	Q2FZ54	SAOUHSC_01198	Malonyl CoA-acyl carrier protein transacylase	yes	GQLMAQAFPTGVGSMAAVLGLDFDKVDEICK	GQLMAQAFPTGVGSMAAVLGLDFDKVDEIC*K	C	2.15767	1.83047	1.99407	8.59507e+08	3405004180	4.26451e+09
Q2FV14_C191	Q2FV14	SAOUHSC_02929	Acetyl-CoA synthetase, putative	no	AVTHCHGWGFAHLQMAPK	AVTHC*HGWGFAHLQMAPK	C	2.16004	1.82935	1.9947	2033184110	8104547596	10118027804
Q2FXY7_C431	Q2FXY7	lepA	Elongation factor 4	no	ATMMVPNDYVGAVMELCQR	ATMMVPNDYVGAVMELC*QR	C	2.22032	1.76924	1.99478	224647457	826515208	1031961601
Q2FV14_C446	Q2FV14	SAOUHSC_02929	Acetyl-CoA synthetase, putative	no	ECAVVAKPHDIR	EC*AVVAKPHDIR	C	2.20818	1.78248	1.99533	4418766221	17661618546	22080384767
Q2G002_C187	Q2G002	aroD	3-dehydroquinate dehydratase	no	NDVLNLLQAMSTFSDTMDCK	NDVLNLLQAMSTFSDTMDC*K	C	2.27929	1.71174	1.99551	25023266	122524246	125373274
Q2FYN4_C349	Q2FYN4	lysA	Diaminopimelate decarboxylase	no	LCESGDIIIK	LC*ESGDIIIK	C	2.20634	1.78483	1.99559	1202335792	4860153360	6005848688
Q2FY35_C80	Q2FY35	gcvPB	Probable glycine dehydrogenase (decarboxylating) subunit 2	no	NFGVDNGFYPLGSCTMK	NFGVDNGFYPLGSC*TMK	C	2.19865	1.79497	1.99681	1570790574	6210308862	7761685000
Q2G1S4_C357	Q2G1S4	SAOUHSC_00018	Replicative DNA helicase	yes	CPVIALSQLSR	C*PVIALSQLSR	C	2.24876	1.74513	1.99695	1906033690	7578605566	9484639256
Q2FVI7_C265	Q2FVI7	SAOUHSC_02723	Glycerate kinase, putative	no	SVNQIPGSGAAGGMGAALLAFCETTLTK	SVNQIPGSGAAGGMGAALLAFC*ETTLTK	C	2.19697	1.797	1.99698	368624096	1465882400	1834506496
Q2FY33_C91	Q2FY33	gcvT	Aminomethyltransferase	no	ALYTALCNEEGGIIDDLVIYK	ALYTALC*NEEGGIIDDLVIYK	C	2.24084	1.75375	1.99729	2648564858	10331475542	12980040400
Q2FZV7_C199	Q2FZV7	SAOUHSC_00878	NADH dehydrogenase-like protein SAOUHSC_00878	no	ITCVEAAPK	ITC*VEAAPK	C	2.27708	1.71781	1.99744	6.8031e+09	27167867106	3.3971e+10
Q2FVC1_C536	Q2FVC1	pgcA	Phosphoglucomutase	no	CPNFDDVAQK	C*PNFDDVAQK	C	2.27219	1.72536	1.99877	346319060	1383742016	1730061076
Q2FV67_C473	Q2FV67	rocA	1-pyrroline-5-carboxylate dehydrogenase	no	GCTSAVVGYHPFGGFK	GC*TSAVVGYHPFGGFK	C	2.12833	1.87016	1.99924	13800223300	55208639890	69008863190
Q2G0S8_C139	Q2G0S8	SAOUHSC_00466	Putative 4-diphosphocytidyl-2-C-methyl-D-erythritol kinase	no	IGTDIPFCIYNK	IGTDIPFC*IYNK	C	2.29003	1.70893	1.99948	162705838	571054824	733760662
Q2G0S2_C173	Q2G0S2	prs	Ribose-phosphate pyrophosphokinase	yes	DDPNINPEECVVVSPDHGGVTR	DDPNINPEEC*VVVSPDHGGVTR	C	2.21859	1.78129	1.99994	29189137620	116438879574	145628017194
Q2FYI6_C107	Q2FYI6	SAOUHSC_01460	Uncharacterized protein	no	STLHSVPDCQAITK	STLHSVPDC*QAITK	C	2.18198	1.81858	2.00028	313046081	1304710193	1568230541
Q2G2P7_C503	Q2G2P7	hutH	Histidine ammonia-lyase	no	QSIYQTTACH	QSIYQTTAC*H	C	2.33039	1.67058	2.00048	340690820	1347069412	1687760232
Q2FZ53_C118	Q2FZ53	SAOUHSC_01199	3-oxoacyl-(Acyl-carrier-protein) reductase, putative	yes	GVFNCIQK	GVFNC*IQK	C	2.23085	1.77139	2.00112	6020955812	25620614378	31592891800
Q2FV14_C96	Q2FV14	SAOUHSC_02929	Acetyl-CoA synthetase, putative	no	LGVAIIPCSEMLR	LGVAIIPC*SEMLR	C	2.34251	1.6603	2.0014	2645310812	10467786438	13101235696
Q2FZH5_C557	Q2FZH5	SAOUHSC_01029	Phosphoenolpyruvate-protein phosphotransferase	no	AVDCATQEEVIELVNNYVK	AVDC*ATQEEVIELVNNYVK	C	2.46964	1.53326	2.00145	619669263	2460399942	3080069205
Q2G1J4_C258	Q2G1J4	SAOUHSC_00128	Cap5O protein/UDP-N-acetyl-D-mannosaminuronic acid dehydrogenase	no	VNIHQPGPGVGGHCLAVDPYFIIAK	VNIHQPGPGVGGHC*LAVDPYFIIAK	C	2.19648	1.80649	2.00148	3112878870	12696714446	15466431556
Q2G0I6_C324	Q2G0I6	SAOUHSC_00579	Phosphomevalonate kinase	yes	TSGAGGGDCGITIINK	TSGAGGGDC*GITIINK	C	2.17888	1.82424	2.00156	2389587612	9616453702	11921690166
Q2FWD2_C29	Q2FWD2	SAOUHSC_02367	Uncharacterized protein	no	QSLEIQMAAQCLIQAIGGEGYVYVK	QSLEIQMAAQC*LIQAIGGEGYVYVK	C	2.11908	1.8847	2.00189	364232240	1444444764	1808677004
Q2G1T3_C120	Q2G1T3	SAOUHSC_00831	Organic hydroperoxide resistance protein-like	no	YLQMAHEFCPYSK	YLQMAHEFC*PYSK	C	2.42569	1.57963	2.00266	1173955376	4696318310	5870273686
Q2G078_C430	Q2G078	SAOUHSC_00742	Ribonucleoside-diphosphate reductase	yes	DISCNLGSLNIVNVMESGK	DISC*NLGSLNIVNVMESGK	C	2.17976	1.82903	2.00439	3205127407	12854444536	16035583267
Q2FZU1_C116	Q2FZU1	argG	Argininosuccinate synthase	no	TNSVGIAHGCTGK	TNSVGIAHGC*TGK	C	2.18599	1.82429	2.00514	130940515	612026806	655018183
Q2FWB5_C12	Q2FWB5	SAOUHSC_02383	Uncharacterized protein	no	TAETNYFWLNCGYNR	TAETNYFWLNC*GYNR	C	2.16793	1.84286	2.0054	492155605	2007714598	2473285207
Q2G2D0_C633	Q2G2D0	infB	Translation initiation factor IF-2	yes	VGTIAGCYVTEGK	VGTIAGC*YVTEGK	C	2.23786	1.77336	2.00561	4327924608	17329069390	21656993998
Q2FYU7_C468	Q2FYU7	katA	Catalase	no	HCYKADPEYGK	HC*YKADPEYGK	C	2.23921	1.77289	2.00605	1821576199	7234436662	9056012861
Q2G012_C232	Q2G012	emp	Extracellular matrix protein-binding protein emp	no	INHFCVVPQINSFK	INHFC*VVPQINSFK	C	2.15547	1.85773	2.0066	70875332	286067904	356943236
Q2FZ36_C269	Q2FZ36	sucD	Succinate--CoA ligase [ADP-forming] subunit alpha	no	TLNSCGVK	TLNSC*GVK	C	2.38116	1.63304	2.0071	3711844354	14323830580	17969946574
Q2FVP8_C248	Q2FVP8	SAOUHSC_02654	Ferredoxin--NADP reductase	no	CNTLLSETSSK	C*NTLLSETSSK	C	2.22382	1.79118	2.0075	606598112	2457853798	3064451910
Q2G122_C715	Q2G122	metE	5-methyltetrahydropteroyltriglutamate--homocysteine methyltransferase	no	SLFWVNPDCGLK	SLFWVNPDC*GLK	C	2.32207	1.69364	2.00785	758056376	3038144768	3796201144
Q2G084_C36	Q2G084	SAOUHSC_00736	Putative lipid kinase SAOUHSC_00736	no	NINQGIGEVTTALSSICK	NINQGIGEVTTALSSIC*K	C	2.19313	1.82321	2.00817	545786772	2349059030	2718447746
Q2G229_C46	Q2G229	SAOUHSC_00452	Uncharacterized protein	no	AGNTTFLCGVNDDRVDEILSVINQTCGNR	AGNTTFLC*GVNDDRVDEILSVINQTCGNR	C	2.287	1.73059	2.00879	851973560	3461430460	4313404020
Q2FWE5_C339	Q2FWE5	glyA	Serine hydroxymethyltransferase	no	EAEETLDSVGITCNK	EAEETLDSVGITC*NK	C	2.50143	1.51673	2.00908	385718972	1754673348	1871258064
Q2G274_C429	Q2G274	gyrB	DNA gyrase subunit B	yes	SPEECEIFLVEGDSAGGSTK	SPEEC*EIFLVEGDSAGGSTK	C	2.35935	1.65952	2.00943	273909888	1255897528	1395764160
Q2FWD4_C118	Q2FWD4	murA	UDP-N-acetylglucosamine 1-carboxyvinyltransferase	no	CVIGLPGGCPLGPRPIDQHIK	CVIGLPGGC*PLGPRPIDQHIK	C	2.1244	1.89458	2.00949	3537539798	14041450056	17552111386
Q2FZ13_C151	Q2FZ13	SAOUHSC_01258	Uncharacterized protein	no	TESIVAGSVCAHK	TESIVAGSVC*AHK	C	2.22978	1.78982	2.0098	8.71065e+08	4243308764	4.15226e+09
Q2FXX2_C221	Q2FXX2	SAOUHSC_01708	UPF0271 protein SAOUHSC_01708	no	EVTLQADTICVHGDGEHALLFVSK	EVTLQADTIC*VHGDGEHALLFVSK	C	2.20997	1.81079	2.01038	1970402924	8126628482	9811152274
Q2FY47_C46	Q2FY47	xseB	Exodeoxyribonuclease 7 small subunit	no	LSAACDTTLK	LSAAC*DTTLK	C	2.35754	1.66375	2.01065	2414977210	10983516271	13378123930
Q2FWY3_C31	Q2FWY3	SAOUHSC_02138	Uncharacterized protein	no	CKPTTVYIPK	C*KPTTVYIPK	C	2.25116	1.77032	2.01074	556228801	2250742094	2806970895
P95689_C353	P95689	serS	Serine--tRNA ligase	yes	EISSCSNCTDFQAR	EISSC*SNCTDFQAR	C	1.95449	2.06785	2.01117	112738792	460489296	573228088
Q2FY27_C15	Q2FY27	SAOUHSC_01646	Glucokinase, putative	no	IILAADVGGTTCK	IILAADVGGTTC*K	C	2.21994	1.80263	2.01129	1.75614e+09	7026434896	8.78258e+09
O05154_C10	O05154	tagX	Putative glycosyltransferase TagX	no	FTIIIPTCNNEATIR	FTIIIPTC*NNEATIR	C	2.246	1.77698	2.01149	104579772	457305904	524553788
Q2FYP0_C224	Q2FYP0	asd	Aspartate-semialdehyde dehydrogenase	no	VTATCAR	VTATC*AR	C	2.25608	1.76696	2.01152	2633816320	10637339140	13271155460
Q2G0K8_C18	Q2G0K8	nagB	Glucosamine-6-phosphate deaminase	no	QASFYVACELYK	QASFYVAC*ELYK	C	1.9432	2.08039	2.01179	56274024	281324276	281138728
O52582_C43	O52582	cdr	Coenzyme A disulfide reductase	no	DMSFANCALPYVIGEVVEDR	DMSFANC*ALPYVIGEVVEDR	C	2.22903	1.79581	2.01242	2621520152	10706552517	13184214136
Q2G0N1_C473	Q2G0N1	fusA	Elongation factor G	yes	EFNVECNVGAPMVSYR	EFNVEC*NVGAPMVSYR	C	2.27881	1.74725	2.01303	4334684268	17243816496	21578500764
P0A0K3_C105	P0A0K3	SAOUHSC_02013	Uncharacterized protein SAOUHSC_02013	no	NDVPTFAICHGPQILIDTDDLK	NDVPTFAIC*HGPQILIDTDDLK	C	2.35014	1.67706	2.0136	16317860288	61168605904	76995866672
Q2G0Q0_C145	Q2G0Q0	pdxT	Pyridoxal 5'-phosphate synthase subunit PdxT	no	VGQGVDILCK	VGQGVDILC*K	C	2.24291	1.78475	2.01383	1375264432	5541432130	6916696562
Q2FZY3_C302	Q2FZY3	SAOUHSC_00851	UPF0051 protein SAOUHSC_00851	yes	YPNCVLLGEGAK	YPNC*VLLGEGAK	C	2.24153	1.78702	2.01428	1671858960	6870172316	8418439000
Q2FVE6_C63	Q2FVE6	SAOUHSC_02768	Uncharacterized protein	no	NVKGEYETVVMACTADAYYDTLQQLSLETLQSVK	NVKGEYETVVMAC*TADAYYDTLQQLSLETLQSVK	C	2.65865	1.37005	2.01435	20989738	76793564	97783302
Q2FZC7_C55	Q2FZC7	SAOUHSC_01105	Iron-sulphur subunit of succinate dehydrogenase, putative	no	ENLNVIACLMEIR	ENLNVIAC*LMEIR	C	2.21332	1.81561	2.01447	1076251552	5868541258	5371387326
Q2FVT5_C347	Q2FVT5	hutU	Urocanate hydratase	no	NAFDFPGFVPAYIRPLFCEGK	NAFDFPGFVPAYIRPLFC*EGK	C	2.25664	1.77333	2.01498	1791400048	7424953538	9105410098
Q2FZP4_C112	Q2FZP4	prfC	Peptide chain release factor 3	no	TLMAVDSAVMVIDCAK	TLMAVDSAVMVIDC*AK	C	2.23963	1.79042	2.01503	833559908	3453697796	4138032960
Q2FZG9_C406	Q2FZG9	rnj1	Ribonuclease J 1	yes	AHGETGVECGVEEDNVFIFDIGDVLALTHDSAR	AHGETGVEC*GVEEDNVFIFDIGDVLALTHDSAR	C	2.21487	1.81543	2.01515	3077891347	12285213846	15348139371
Q2FW29_C11	Q2FW29	rpmJ	50S ribosomal protein L36	yes	VRPSVKPICEK	VRPSVKPIC*EK	C	2.30748	1.72372	2.0156	2.17596e+10	88107209964	1.09867e+11
Q2G0A0_C105	Q2G0A0	SAOUHSC_00705	Cys-tRNA(Pro)/Cys-tRNA(Cys) deacylase	no	GGCSPVGMK	GGC*SPVGMK	C	2.22529	1.80701	2.01615	674734440	2720040010	3394774450
Q2FV75_C130	Q2FV75	SAOUHSC_02861	Methylated-DNA--protein-cysteine methyltransferase	no	MSAQAVGGAVGSNPLSIIVPCHR	MSAQAVGGAVGSNPLSIIVPC*HR	C	2.18924	1.84375	2.0165	2117777746	8642553872	10700260126
Q2FWB7_C76	Q2FWB7	SAOUHSC_02381	Uncharacterized protein	no	ILAVGGNPVGTLTECLEQSIVK	ILAVGGNPVGTLTEC*LEQSIVK	C	2.18991	1.84324	2.01658	19143019818	77586974060	96729993878
Q2FY52_C271	Q2FY52	SAOUHSC_01613	2-oxoisovalerate dehydrogenase, E1 component, alpha subunit, putative	no	KADCNEK	KADC*NEK	C	2.31231	1.72216	2.01723	68183198	276391248	344574446
Q2FYY6_C309	Q2FYY6	SAOUHSC_01287	Glutamine synthetase	yes	LVPGYEAPCYIAWSGK	LVPGYEAPC*YIAWSGK	C	2.16873	1.86575	2.01724	15663523164	63704533732	79148718088
Q2G0N1_C258	Q2G0N1	fusA	Elongation factor G	yes	QATTNVEFYPVLCGTAFK	QATTNVEFYPVLC*GTAFK	C	2.48675	1.54888	2.01782	2734510432	8434259700	11168770132
Q2G0S2_C84	Q2G0S2	prs	Ribose-phosphate pyrophosphokinase	yes	GCDVFIIQPTSYPVNLHLMELLIMIDACKR	GCDVFIIQPTSYPVNLHLMELLIMIDAC*KR	C	2.025	2.0115	2.01825	137099614	591315728	690476638
Q2FVW3_C171	Q2FVW3	SAOUHSC_02579	Uncharacterized protein	no	VLYQGYTCFR	VLYQGYTC*FR	C	2.38496	1.65158	2.01827	244084453	1000794736	1244879189
Q2FZ17_C175	Q2FZ17	SAOUHSC_01254	Uncharacterized protein	no	EQSNHNICYADTEIEAVNYEPR	EQSNHNIC*YADTEIEAVNYEPR	C	2.25747	1.78213	2.0198	1430552032	5778562680	7209114712
Q2FV86_C161	Q2FV86	SAOUHSC_02849	Pyruvate oxidase, putative	no	GVAVVICPNDLLTEK	GVAVVIC*PNDLLTEK	C	2.26459	1.77545	2.02002	1190486304	4858320288	6048806592
Q2G2C4_C196	Q2G2C4	tarI'	Ribitol-5-phosphate cytidylyltransferase 2	no	EILSDACK	EILSDAC*K	C	2.2969	1.74438	2.02064	365887600	2309155664	2020145492
Q2G1G7_C269	Q2G1G7	SAOUHSC_00156	Uncharacterized protein	no	QICPHSIQPQFTTQR	QIC*PHSIQPQFTTQR	C	2.24875	1.79258	2.02067	3911266492	15811236234	19722502726
Q2FXN3_C107	Q2FXN3	SAOUHSC_01802	Uncharacterized protein	no	CAVSSLSDMYSGIVAAVGSLK	C*AVSSLSDMYSGIVAAVGSLK	C	2.24263	1.79908	2.02085	396080110	1608266574	2004346684
Q2FYK5_C247	Q2FYK5	thyA	Thymidylate synthase	yes	ECGLEVGEFVHTFGDAHIYSNHIDAIQTQLAR	EC*GLEVGEFVHTFGDAHIYSNHIDAIQTQLAR	C	2.48501	1.55756	2.02128	191717992	948172328	981719496
Q2FUS3_C122	Q2FUS3	SAOUHSC_03028	Uncharacterized protein	no	QPIVGCNNLEELLVLNAIHIPLHAGK	QPIVGC*NNLEELLVLNAIHIPLHAGK	C	2.71334	1.3303	2.02182	143583502	626361992	656406470
Q2G1T2_C7	Q2G1T2	SAOUHSC_00826	Uncharacterized protein	no	MDNHNQCNYVNPQNVSLDWECFIISK	MDNHNQC*NYVNPQNVSLDWECFIISK	C	2.15714	1.88692	2.02203	661549156	2679027714	3340576870
Q2FXU7_C92	Q2FXU7	SAOUHSC_01735	Uncharacterized protein	no	LINPDCK	LINPDC*K	C	2.32436	1.72015	2.02226	393549240	1596588771	1977867368
Q2FXX1_C255	Q2FXX1	SAOUHSC_01709	Acetyl-CoA carboxylase, biotin carboxylase, putative	no	QQICNDAVK	QQIC*NDAVK	C	2.29009	1.75696	2.02353	1089003820	4347717028	5436720848
Q2FYJ1_C276	Q2FYJ1	SAOUHSC_01454	Uncharacterized protein	no	MSFATTLNHILSICNEHELHVSGK	MSFATTLNHILSIC*NEHELHVSGK	C	2.34041	1.70676	2.02359	139336040	568092320	707428360
Q2FWJ6_C25	Q2FWJ6	SAOUHSC_02296	Protein SprT-like	no	HCAYFNKR	HC*AYFNKR	C	2.28729	1.76035	2.02382	19016488	77280748	96297236
Q2FXL5_C206	Q2FXL5	ackA	Acetate kinase	no	IISCHIGNGASIAAIDGGK	IISC*HIGNGASIAAIDGGK	C	2.2414	1.80889	2.02515	295838801	1241282815	1510023307
Q2FV76_C111	Q2FV76	SAOUHSC_02860	HMG-CoA synthase, putative	yes	EACYAATPAIQLAK	EAC*YAATPAIQLAK	C	2.33327	1.71704	2.02515	12178357296	49362596504	61540953800
Q2FYU7_C368	Q2FYU7	katA	Catalase	no	GVGIENICPFSR	GVGIENIC*PFSR	C	2.15247	1.89799	2.02523	41241589800	167762683708	208889935800
Q2G146_C76	Q2G146	SAOUHSC_00309	Uncharacterized protein	no	LMFVEADLSQDEHWDEAMKDCK	LMFVEADLSQDEHWDEAMKDC*K	C	2.25074	1.79984	2.02529	928218526	3745451002	4673669528
Q2G2J8_C226	Q2G2J8	SAOUHSC_01413	Uncharacterized protein SAOUHSC_01413	no	ALLDLCDLITVMPVER	ALLDLC*DLITVMPVER	C	2.24814	1.80464	2.02639	614887755	2484632880	3099520635
Q2FWH3_C190	Q2FWH3	ddl	D-alanine--D-alanine ligase	yes	CNNEAELK	C*NNEAELK	C	2.33212	1.72073	2.02642	1.32189e+09	5377762740	6.69965e+09
Q2FY08_C328	Q2FY08	glyQS	Glycine--tRNA ligase	yes	YIPYCIEPSLGADR	YIPYC*IEPSLGADR	C	2.30224	1.75067	2.02646	2898163150	11947990036	14664120988
Q2FYG1_C250	Q2FYG1	gpsA	Glycerol-3-phosphate dehydrogenase [NAD(P)+]	no	LGADPMTFLGLGGIGDLIVTCTSTHSR	LGADPMTFLGLGGIGDLIVTC*TSTHSR	C	2.17986	1.87367	2.02676	1916081182	7802395212	9705071012
Q93T05_C615	Q93T05	mutL	DNA mismatch repair protein MutL	no	LREDVAIMMSCK	LREDVAIMMSC*K	C	2.57524	1.48017	2.02771	50479642	298717496	309575754
Q2G1J5_C159	Q2G1J5	SAOUHSC_00127	Cap5N protein/UDP-glucose 4-epimerase, putative	no	VAIVRPPMIYGAHCPGNFQR	VAIVRPPMIYGAHC*PGNFQR	C	2.24572	1.81087	2.0283	167703368	745380792	846410312
Q2G2G0_C133	Q2G2G0	SAOUHSC_00717	Uncharacterized protein	no	YDEVTIYCK	YDEVTIYC*K	C	2.36218	1.69488	2.02853	2299387456	12226454075	12174839428
Q9ZAH5_C311	Q9ZAH5	alr1	Alanine racemase 1	no	VCMDQTIVK	VC*MDQTIVK	C	2.19791	1.85922	2.02857	534633760	2140751376	2675385136
Q2FWE6_C159	Q2FWE6	upp	Uracil phosphoribosyltransferase	no	FMCLIAAPEGVEK	FMC*LIAAPEGVEK	C	2.25718	1.80009	2.02864	4.17589e+09	17086186497	2.12493e+10
Q2FVE0_C49	Q2FVE0	SAOUHSC_02774	Alkyl hydroperoxide reductase AhpD	no	INGCHYCVDIHK	INGCHYC*VDIHK	C	2.34189	1.71604	2.02896	762705194	3196855767	3932210884
Q2FZ23_C23	Q2FZ23	tsf	Elongation factor Ts	yes	TGAGMMDCK	TGAGMMDC*K	C	2.35052	1.70813	2.02932	1913100727	7656397370	9569498097
Q2G0B1_C12	Q2G0B1	mgrA	HTH-type transcriptional regulator MgrA	no	EQLCFSLYNAQR	EQLC*FSLYNAQR	C	2.28741	1.77149	2.02945	10040965278	40921203790	50962169068
Q2G0Y6_C223	Q2G0Y6	guaA	GMP synthase [glutamine-hydrolyzing]	yes	VLCAMSGGVDSSVVAVLLHK	VLC*AMSGGVDSSVVAVLLHK	C	2.28191	1.7774	2.02966	1336085472	5486690678	6796253832
Q2FVT0_C181	Q2FVT0	rpiA	Ribose-5-phosphate isomerase A	yes	RVNEDVAFITDNGNYILDCK	RVNEDVAFITDNGNYILDC*K	C	2.25299	1.80737	2.03018	262531966	1066253072	1328785038
Q2FZU5_C111	Q2FZU5	SAOUHSC_00895	Glutamate dehydrogenase	no	GGIVCDPR	GGIVC*DPR	C	2.2468	1.81394	2.03037	2241675110	9094702200	11336377310
Q2G0T6_C46	Q2G0T6	SAOUHSC_00441	Uncharacterized protein	no	KSPCYNFELEVIAK	KSPC*YNFELEVIAK	C	2.3951	1.66569	2.0304	202751720	845437354	1026333384
Q2G0B0_C183	Q2G0B0	SAOUHSC_00695	Uncharacterized protein	no	QLGMICASIPTYK	QLGMIC*ASIPTYK	C	2.31071	1.75014	2.03043	44966190	184743328	229709518
Q2FY72_C48	Q2FY72	SAOUHSC_01593	NUDIX domain protein	no	ELVYHNGAVAVCAVTPK	ELVYHNGAVAVC*AVTPK	C	2.20381	1.85722	2.03051	439438492	1889099974	2235323514
Q2G069_C224	Q2G069	murB	UDP-N-acetylenolpyruvoylglucosamine reductase	yes	QPLEYPSCGSVFQRPPGHFAGK	QPLEYPSC*GSVFQRPPGHFAGK	C	2.18921	1.87242	2.03082	4390954976	17939968238	21952501166
Q2FYN4_C66	Q2FYN4	lysA	Diaminopimelate decarboxylase	no	AFTCIQMVK	AFTC*IQMVK	C	2.23935	1.8231	2.03123	78636748	324673104	403309852
Q2FXF5_C15	Q2FXF5	arsC	Arsenate reductase	no	TIYFICTGNSCR	TIYFICTGNSC*R	C	2.19324	1.87016	2.0317	240400028	992294112	1232694140
Q2G2C1_C345	Q2G2C1	SAOUHSC_01064	Pyruvate carboxylase	no	DITTLGYAIQCR	DITTLGYAIQC*R	C	2.24443	1.81942	2.03192	415818708	1693813742	2109632450
Q2G0Q1_C130	Q2G0Q1	pdxS	Pyridoxal 5'-phosphate synthase subunit PdxS	no	DQFTVPFVCGCR	DQFTVPFVCGC*R	C	2.20909	1.8548	2.03195	1547872822	6287669144	7835541966
Q2FYN6_C281	Q2FYN6	SAOUHSC_01399	Uncharacterized hydrolase SAOUHSC_01399	no	LLFNVDCEVK	LLFNVDC*EVK	C	2.18721	1.8767	2.03195	47983244	253876498	244548500
Q2FZ74_C299	Q2FZ74	pyrC	Dihydroorotase	no	STEDREALLEGLLDGTIDCIATDHAPHAR	STEDREALLEGLLDGTIDC*IATDHAPHAR	C	2.25952	1.80447	2.03199	70001186	292621956	362623142
Q2FYZ9_C541	Q2FYZ9	mutS	DNA mismatch repair protein MutS	no	IISELDCLQSFAEIAQK	IISELDC*LQSFAEIAQK	C	2.18569	1.87851	2.0321	360446361	1557078994	1828514527
Q2G038_C250	Q2G038	SAOUHSC_00788	Gluconeogenesis factor	yes	QAGQPFIDYVICSTQTFNAQVLK	QAGQPFIDYVIC*STQTFNAQVLK	C	2.2377	1.82725	2.03248	559333688	2284214432	2843548120
Q2FZL5_C206	Q2FZL5	menB	1,4-dihydroxy-2-naphthoyl-CoA synthase	no	VEDETVQWCK	VEDETVQWC*K	C	2.27225	1.79316	2.03271	1547482253	6189956858	7698231527
Q2FWY1_C118	Q2FWY1	ppaC	Probable manganese-dependent inorganic pyrophosphatase	yes	AEPVGCTATILYK	AEPVGC*TATILYK	C	2.39956	1.66588	2.03272	1302547678	4596585730	5899133408
Q2FZ04_C199	Q2FZ04	SAOUHSC_01267	Uncharacterized protein	no	LIEDAINHDGFSFVNVFSPCVTYNK	LIEDAINHDGFSFVNVFSPC*VTYNK	C	2.19164	1.87513	2.03339	345903584	1465041212	1795223426
Q2FWD1_C439	Q2FWD1	pyrG	CTP synthase	yes	LGLYSCSIK	LGLYSC*SIK	C	2.27932	1.78749	2.03341	1141319152	4719912638	5801090686
Q2G1D8_C691	Q2G1D8	pflB	Formate acetyltransferase	no	NLTSMLDGYAMQCGHHLNINVFNR	NLTSMLDGYAMQC*GHHLNINVFNR	C	2.20144	1.86617	2.03381	1526866332	6272552442	7799418774
Q2G2W9_C77	Q2G2W9	SAOUHSC_00455	Uncharacterized protein	no	IADDKDIDKFNCNER	IADDKDIDKFNC*NER	C	2.16314	1.9049	2.03402	104318155	427831096	532149251
Q2G0N5_C48	Q2G0N5	rpoC	DNA-directed RNA polymerase subunit beta'	yes	DGLFCER	DGLFC*ER	C	2.17882	1.88955	2.03419	659738108	3067594304	3303442794
Q2FZS0_C112	Q2FZS0	fabH	3-oxoacyl-[acyl-carrier-protein] synthase 3	yes	VASMDQLAACSGFMYSMITAK	VASMDQLAAC*SGFMYSMITAK	C	2.1201	1.94832	2.03421	11605698712	47303531240	58909229952
Q2FV40_C90	Q2FV40	SAOUHSC_02899	Uncharacterized protein	no	AIELCQK	AIELC*QK	C	2.45484	1.61469	2.03476	108485248	448731824	557217072
Q2FZ07_C53	Q2FZ07	SAOUHSC_01264	Uncharacterized protein	no	YSTIATNCYDTAEVIK	YSTIATNC*YDTAEVIK	C	2.37806	1.6919	2.03498	2706856455	11173780072	13880636527
Q2FVQ0_C188	Q2FVQ0	SAOUHSC_02652	Uncharacterized protein	no	EVIDRLPVEDDHKKPLASSTWQACVDPVGGEGINYVTK	EVIDRLPVEDDHKKPLASSTWQAC*VDPVGGEGINYVTK	C	2.17146	1.89997	2.03571	1356706224	5536898748	6893604972
Q2FZ19_C372	Q2FZ19	rnj2	Ribonuclease J 2	yes	IHASSHGCMEELK	IHASSHGC*MEELK	C	2.18353	1.88893	2.03623	2466863519	10064274206	12531137725
Q2FZZ6_C291	Q2FZZ6	SAOUHSC_00838	Uncharacterized protein	no	STDLEAMKFDDYMYSWDCS	STDLEAMKFDDYMYSWDC*S	C	2.17008	1.90272	2.0364	75097806	323984506	381248398
Q2FWM4_C25	Q2FWM4	SAOUHSC_02265	Accessory gene regulator protein A	no	NMNDIGCYFLDIQLSTDINGIK	NMNDIGC*YFLDIQLSTDINGIK	C	2.05097	2.02225	2.03661	112724648	474622050	574355144
Q2FZZ2_C164	Q2FZZ2	metN2	Methionine import ATP-binding protein MetN 2	no	ALANDPTVLLCDEATSALDPQTTDEILDLLLK	ALANDPTVLLC*DEATSALDPQTTDEILDLLLK	C	2.25335	1.82035	2.03685	262195104	1.04352e+09	1299293840
Q2G0D6_C190	Q2G0D6	SAOUHSC_00669	Uncharacterized protein	no	CQIVANNFETIIMK	C*QIVANNFETIIMK	C	2.2519	1.82216	2.03703	2031866500	8470407006	10292622850
Q2FZT1_C7	Q2FZT1	SAOUHSC_00909	Uncharacterized protein	no	MQPHLICLDLDGTLLNDNK	MQPHLIC*LDLDGTLLNDNK	C	2.1649	1.90971	2.0373	369990931	1802212104	1764403851
Q2FZW0_C104	Q2FZW0	SAOUHSC_00875	Uncharacterized protein	no	IDYDELIIGLGCEDKYHNVPGAEEYTHSIQTLSK	IDYDELIIGLGC*EDKYHNVPGAEEYTHSIQTLSK	C	2.27478	1.80135	2.03806	430149104	1951540096	2381689200
Q2FYZ5_C111	Q2FYZ5	glpK	Glycerol kinase	no	QTQSICSELK	QTQSIC*SELK	C	2.19675	1.88086	2.0388	11269934340	46506508898	57658100142
O05204_C335	O05204	ahpF	Alkyl hydroperoxide reductase subunit F	no	GVAFCPHCDGPLFENK	GVAFC*PHCDGPLFENK	C	2.17128	1.90723	2.03925	8578091070	32943604162	41350787040
Q2G144_C54	Q2G144	SAOUHSC_00311	Uncharacterized protein	no	QLNAPSDIEVEHSDIMTASPEMADLFICGR	QLNAPSDIEVEHSDIMTASPEMADLFIC*GR	C	2.57163	1.50766	2.03965	91854152	420164016	481579224
Q2FXU8_C317	Q2FXU8	SAOUHSC_01734	Uncharacterized protein	no	IPLSQAVIELCLSPK	IPLSQAVIELC*LSPK	C	2.28947	1.79186	2.04066	5.76166e+07	237111449	2.94728e+08
Q2G111_C16	Q2G111	rpsR	30S ribosomal protein S18	yes	VCYFTANGITHIDYK	VC*YFTANGITHIDYK	C	2.28643	1.79541	2.04092	11796761212	49427569395	61028940458
Q2G0I6_C95	Q2G0I6	SAOUHSC_00579	Phosphomevalonate kinase	yes	SCDIAMK	SC*DIAMK	C	2.30738	1.77461	2.04099	278151532	1053386304	1331537836
Q2G2L2_C97	Q2G2L2	SAOUHSC_00637	Uncharacterized protein	no	AHIDLDFPISVEQVILSGCYK	AHIDLDFPISVEQVILSGC*YK	C	2.3589	1.72398	2.04144	216578024	897066816	1113644840
Q2G1Z8_C1254	Q2G1Z8	polC	DNA polymerase III PolC-type	yes	GLTEEMIETMKENEVPDWYLDSCLK	GLTEEMIETMKENEVPDWYLDSC*LK	C	2.19972	1.88339	2.04156	211960352	873379376	1085339728
Q2FYH2_C229	Q2FYH2	SAOUHSC_01480	Uncharacterized protein	no	ELMYTTGCLEIEHGDANEGVLLLK	ELMYTTGC*LEIEHGDANEGVLLLK	C	2.11352	1.97127	2.0424	94680152	520279952	484804952
Q2G001_C77	Q2G001	SAOUHSC_00833	Uncharacterized protein	no	FAFPNELDKQQCHYDAVTK	FAFPNELDKQQC*HYDAVTK	C	2.3179	1.76696	2.04243	1065722736	4387296846	5453019582
Q2G296_C484	Q2G296	fhs	Formate--tetrahydrofolate ligase	no	ENGWDNYPVCMAK	ENGWDNYPVC*MAK	C	2.33035	1.75549	2.04292	2580994445	10716595252	13297589697
Q2FWM4_C198	Q2FWM4	SAOUHSC_02265	Accessory gene regulator protein A	no	EHCYASVR	EHC*YASVR	C	2.23645	1.84941	2.04293	1214191316	4918402084	6132593400
Q2FZC8_C296	Q2FZC8	SAOUHSC_01104	Succinate dehydrogenase, flavoprotein chain TC0881, putative	no	EIFDVCINQK	EIFDVC*INQK	C	2.40626	1.68171	2.04399	754579264	3054794240	3809373504
Q2FWW9_C187	Q2FWW9	SAOUHSC_02152	ABC transporter, ATP-binding protein, putative	yes	LEDIELICDR	LEDIELIC*DR	C	2.29555	1.79356	2.04455	3653633642	15030194568	18596882682
Q2G0R9_C3	Q2G0R9	pth	Peptidyl-tRNA hydrolase	yes	CIVGLGNIGK	C*IVGLGNIGK	C	2.2933	1.79608	2.04469	425880376	1777362268	2203242644
Q2G2U9_C9	Q2G2U9	sarA	Transcriptional regulator SarA	yes	INDCFELLSMVTYADK	INDC*FELLSMVTYADK	C	2.29139	1.79804	2.04472	15555410177	63956100152	79471681561
Q2FZ59_C30	Q2FZ59	SAOUHSC_01192	Uncharacterized protein	no	AVECYGIVGMASR	AVEC*YGIVGMASR	C	2.27091	1.81902	2.04496	1316426240	5338873400	6655299640
Q2G0M6_C394	Q2G0M6	araB	Ribulokinase	no	SVLSDSNLTGCIFGLTLQTK	SVLSDSNLTGC*IFGLTLQTK	C	2.32792	1.76214	2.04503	1350442952	5536584634	6887027586
Q2G0G6_C194	Q2G0G6	SAOUHSC_00603	Uncharacterized protein	no	ENEAVLQYCVDHQITFIPYFPLASGILAGK	ENEAVLQYC*VDHQITFIPYFPLASGILAGK	C	2.30962	1.78118	2.0454	112370924	526048754	576710828
Q2FZJ6_C140	Q2FZJ6	folD	Bifunctional protein FolD	no	LYIDEQTFVPCTPLGIMEILK	LYIDEQTFVPC*TPLGIMEILK	C	2.2629	1.83015	2.04653	22547533370	91770315700	114317849070
Q2FZ65_C36	Q2FZ65	SAOUHSC_01186	Uncharacterized protein	no	DKNEDAGGIFYNQTNQQLLVLCDGMGGHK	DKNEDAGGIFYNQTNQQLLVLC*DGMGGHK	C	2.03809	2.05618	2.04714	120945840	552657920	620760176
Q2FXH2_C498	Q2FXH2	leuS	Leucine--tRNA ligase	yes	ETNTMPQWAGSCWYYLR	ETNTMPQWAGSC*WYYLR	C	2.25084	1.84411	2.04747	864313066	3648164922	4394396300
Q2FZJ0_C164	Q2FZJ0	purL	Phosphoribosylformylglycinamidine synthase subunit PurL	no	GIGGYGNCIGIPTTAGEIEFDER	GIGGYGNC*IGIPTTAGEIEFDER	C	2.24818	1.84704	2.04761	185380304	774427584	959807888
Q2FY68_C81	Q2FY68	proC	Pyrroline-5-carboxylate reductase	no	DNCFISIMAGIPIDYIK	DNC*FISIMAGIPIDYIK	C	2.43096	1.6644	2.04768	353918302	1465448490	1819366792
Q2FXN6_C65	Q2FXN6	SAOUHSC_01800	Two-component response regulator, putative	no	KDGIDVCK	KDGIDVC*K	C	2.31467	1.78114	2.04791	881700710	3639876580	4521577290
Q2G0Y6_C248	Q2G0Y6	guaA	GMP synthase [glutamine-hydrolyzing]	yes	AIGDQLTCIFVDHGLLR	AIGDQLTC*IFVDHGLLR	C	2.34122	1.75672	2.04897	1355476646	6018951312	7374427958
Q2G059_C54	Q2G059	SAOUHSC_00763	Uncharacterized protein	no	EHKDATHNCSAYTIGPEMNIQK	EHKDATHNC*SAYTIGPEMNIQK	C	2.40404	1.69404	2.04904	3.40116e+07	159534308	1.66992e+08
Q2FVQ5_C274	Q2FVQ5	mqo	Probable malate:quinone oxidoreductase	no	CTNQEVIDR	C*TNQEVIDR	C	2.25706	1.84216	2.04961	706696304	2.93945e+09	3644036258
Q2FW16_C41	Q2FW16	rplN	50S ribosomal protein L14	yes	TANIGDVIVCTVK	TANIGDVIVC*TVK	C	2.1762	1.92349	2.04985	14606087494	60642664092	75198323514
Q2FWE2_C209	Q2FWE2	SAOUHSC_02357	Threonylcarbamoyl-AMP synthase	yes	IDGIVQAEQSEEGLESTVLDCTSFPYK	IDGIVQAEQSEEGLESTVLDC*TSFPYK	C	2.20385	1.89659	2.05022	242694588	1006433200	1249127788
Q2FW29_C27	Q2FW29	rpmJ	50S ribosomal protein L36	yes	VMVICENPK	VMVIC*ENPK	C	2.35863	1.74183	2.05023	5671560381	23581223053	29224654519
Q2FXN3_C230	Q2FXN3	SAOUHSC_01802	Uncharacterized protein	no	GLIPNVDFYSASVYHCMEIPHDLFTPIFAVSR	GLIPNVDFYSASVYHC*MEIPHDLFTPIFAVSR	C	2.26183	1.83932	2.05058	372121704	1583686294	1933043468
Q2G255_C7	Q2G255	SAOUHSC_01475	Uncharacterized protein	no	IGITCYPSMGGSGIIATELGIK	IGITC*YPSMGGSGIIATELGIK	C	2.26246	1.83919	2.05083	190542435	804998502	995540937
Q2FWP1_C191	Q2FWP1	hlb	Phospholipase C	no	CGAGHDR	C*GAGHDR	C	2.38656	1.71534	2.05095	2.01791e+08	8.36619e+08	1.03841e+09
A0A0H3KE27_C28	A0A0H3KE27	rsbU	sigma factor sigB regulation protein	no	CEKYTDEVIR	C*EKYTDEVIR	C	2.25873	1.84348	2.05111	309918326	1307986766	1610020622
Q2G0K5_C32	Q2G0K5	SAOUHSC_00555	Hydrolase, haloacid dehalogenase-like	no	ACGLTEPSSK	AC*GLTEPSSK	C	2.29988	1.80288	2.05138	104239644	431222752	535462396
Q2FZD2_C29	Q2FZD2	trxA	Thioredoxin	yes	VESGVQLVDFWATWCGPCK	VESGVQLVDFWATWC*GPCK	C	2.27545	1.82764	2.05155	1001468162	7148190880	4992172480
P95689_C323	P95689	serS	Serine--tRNA ligase	yes	VILCTGDIGFSASK	VILC*TGDIGFSASK	C	2.32221	1.78316	2.05268	1348676054	5526796098	6875472152
Q2G1B9_C229	Q2G1B9	tarJ	Ribulose-5-phosphate reductase 1	yes	IPEGLTFDHAFECVGGR	IPEGLTFDHAFEC*VGGR	C	2.20179	1.90685	2.05432	1641293694	7113535676	8754829370
Q2G0Y7_C326	Q2G0Y7	guaB	Inosine-5'-monophosphate dehydrogenase	no	VVAGVGVPQITAIYDCATEAR	VVAGVGVPQITAIYDC*ATEAR	C	2.37211	1.73657	2.05434	531609476	2268224146	2757787332
Q9F0R1_C57	Q9F0R1	sarR	HTH-type transcriptional regulator SarR	no	CSEFKPYYLTK	C*SEFKPYYLTK	C	2.46807	1.64167	2.05487	7949498260	33552101812	41243127160
Q2G282_C105	Q2G282	perR	Peroxide-responsive repressor PerR	no	FDFNTHNHYHIICEQCGK	FDFNTHNHYHIICEQC*GK	C	2.25738	1.85286	2.05512	101152052	457619141	548698324
Q2FYH6_C253	Q2FYH6	asnS	Asparagine--tRNA ligase	no	SVLENCK	SVLENC*K	C	2.3974	1.71353	2.05546	947131868	6401254046	4131963244
Q2FVA5_C185	Q2FVA5	SAOUHSC_02828	Uncharacterized protein	no	THDLDAAYQCYIEQLGFQHVSDFPR	THDLDAAYQC*YIEQLGFQHVSDFPR	C	2.28189	1.83154	2.05672	193202827	830468832	980217963
Q2FWK9_C68	Q2FWK9	SAOUHSC_02280	Uncharacterized protein	yes	LHHMDCYR	LHHMDC*YR	C	2.25698	1.85879	2.05788	70460648	293953744	364414392
Q2G0G1_C37	Q2G0G1	adh	Alcohol dehydrogenase	no	ALKPGEALVQTEYCGVCHTDLHVK	ALKPGEALVQTEYCGVC*HTDLHVK	C	2.30457	1.81143	2.058	938473024	4025058086	4806031034
Q2G0S2_C255	Q2G0S2	prs	Ribose-phosphate pyrophosphokinase	yes	EVYACCTHPVLSGPAK	EVYAC*CTHPVLSGPAK	C	2.37831	1.73783	2.05807	156529752	649057440	805587192
Q2FUV4_C147	Q2FUV4	SAOUHSC_02997	Uncharacterized protein	no	NEGVSESCHGGIK	NEGVSESC*HGGIK	C	2.07125	2.04585	2.05855	65037008	271079808	336116816
Q2FVS1_C142	Q2FVS1	SAOUHSC_02621	Putative 3-methyladenine DNA glycosylase	no	AIDGATLNDCR	AIDGATLNDC*R	C	2.36857	1.75066	2.05961	105842760	480608816	551374720
Q2G1S1_C43	Q2G1S1	rsmI	Ribosomal RNA small subunit methyltransferase I	no	LCNHYDIPTPLK	LC*NHYDIPTPLK	C	2.34105	1.77905	2.06005	957340064	4209932898	4948365594
Q2FVY0_C310	Q2FVY0	SAOUHSC_02542	Molybdopterin biosynthesis protein moeA, putative	no	YLFGLSGNPSACFTGFELFVKPAVK	YLFGLSGNPSAC*FTGFELFVKPAVK	C	2.38221	1.7384	2.06031	204528808	836948464	1041477272
P60430_C188	P60430	rplB	50S ribosomal protein L2	yes	MILSTCR	MILSTC*R	C	2.10205	2.01999	2.06102	1114844160	4649362370	5764206530
Q2G0Y9_C76	Q2G0Y9	xpt	Xanthine phosphoribosyltransferase	no	ILTIEASGIAPAIMAALHFDVPCLFAK	ILTIEASGIAPAIMAALHFDVPC*LFAK	C	2.23707	1.8854	2.06124	6647300580	26536891366	33184191946
Q2FZ54_C161	Q2FZ54	SAOUHSC_01198	Malonyl CoA-acyl carrier protein transacylase	yes	SLSSDDKIIEPANINCPGQIVVSGHK	SLSSDDKIIEPANINC*PGQIVVSGHK	C	2.30203	1.82072	2.06137	1834880014	8878969282	9507322956
Q2G1C8_C202	Q2G1C8	SAOUHSC_00197	Uncharacterized protein	no	ETGKPHCFVVRPEQDGVDIEVIDNK	ETGKPHC*FVVRPEQDGVDIEVIDNK	C	2.33992	1.78287	2.06139	14020041046	58409335432	72290701518
Q2G039_C262	Q2G039	SAOUHSC_00787	Nucleotide-binding protein SAOUHSC_00787	no	SQLVIAIGCTGGQHR	SQLVIAIGC*TGGQHR	C	2.26327	1.8613	2.06228	375060426	1609358836	1914391182
Q2FY68_C100	Q2FY68	proC	Pyrroline-5-carboxylate reductase	no	QQLECQNPVAR	QQLEC*QNPVAR	C	2.40892	1.71585	2.06239	443288048	1543076340	1986364388
Q2FV76_C231	Q2FV76	SAOUHSC_02860	HMG-CoA synthase, putative	yes	SLADFASLCFHVPFTK	SLADFASLC*FHVPFTK	C	2.31542	1.80939	2.06241	8.66466e+08	3667188734	4.53365e+09
Q2G2N4_C17	Q2G2N4	glcT	Protein GlcT	no	TLNNNVVVCTNNDQEVILIGK	TLNNNVVVC*TNNDQEVILIGK	C	2.20198	1.92317	2.06257	145360720	601226688	746587408
Q2FYG5_C110	Q2FYG5	SAOUHSC_01487	Menaquinone biosynthesis methyltransferase, putative	no	VLKPGGMVVCLETSQPTLPVFK	VLKPGGMVVC*LETSQPTLPVFK	C	2.2354	1.89024	2.06282	355729392	1479208320	1834937712
Q2G2R7_C53	Q2G2R7	SAOUHSC_02129	Uncharacterized protein	no	FILSTSDDSDYICK	FILSTSDDSDYIC*K	C	2.32178	1.80427	2.06302	974620664	4032760704	5007381368
Q2FXF5_C89	Q2FXF5	arsC	Arsenate reductase	no	NSNLVVTLCSDADVNCPSLPTNVK	NSNLVVTLCSDADVNC*PSLPTNVK	C	2.29468	1.83296	2.06382	214209248	1052537936	1164111744
Q2FZ31_C191	Q2FZ31	trmFO	Methylenetetrahydrofolate--tRNA-(uracil-5-)-methyltransferase TrmFO	no	YDKGEAAYLNCPMTEDEFNR	YDKGEAAYLNC*PMTEDEFNR	C	2.29109	1.83678	2.06394	77671814	337825664	415497478
Q2G078_C191	Q2G078	SAOUHSC_00742	Ribonucleoside-diphosphate reductase	yes	GELVSCFLLEVDDSLNSINFIDSTAK	GELVSC*FLLEVDDSLNSINFIDSTAK	C	2.21821	1.90991	2.06406	2.1413e+09	8709950410	1.08512e+10
Q2G1W4_C44	Q2G1W4	metK	S-adenosylmethionine synthase	yes	VACETTVTTGMALIAGEISTTTYVDIPK	VAC*ETTVTTGMALIAGEISTTTYVDIPK	C	2.25796	1.87018	2.06407	1605394930	6609762880	8215157810
Q2FVT0_C55	Q2FVT0	rpiA	Ribose-5-phosphate isomerase A	yes	GYNITGVCTSNK	GYNITGVC*TSNK	C	2.30928	1.82111	2.0652	227059088	1066262188	1293321276
Q2G2G7_C134	Q2G2G7	SAOUHSC_01054	UPF0637 protein SAOUHSC_01054	no	VCLDHMKPDKPFIK	VC*LDHMKPDKPFIK	C	2.28264	1.84932	2.06598	756637142	3567787680	3989048766
Q2FY33_C223	Q2FY33	gcvT	Aminomethyltransferase	no	IWDGLLEYNVMPCGLGAR	IWDGLLEYNVMPC*GLGAR	C	2.24313	1.8897	2.06641	2808073852	11835973158	14644047010
Q2G1C4_C315	Q2G1C4	tarJ'	Ribulose-5-phosphate reductase 2	no	GHEINVCTMQDIVQAFEMDLSTSWGK	GHEINVC*TMQDIVQAFEMDLSTSWGK	C	2.35236	1.78107	2.06672	143496183	579124808	722620991
Q2G1G7_C130	Q2G1G7	SAOUHSC_00156	Uncharacterized protein	no	ELLTSLHQQLNDFTLLSFCHNYYPRPDTGLSVDLVNK	ELLTSLHQQLNDFTLLSFC*HNYYPRPDTGLSVDLVNK	C	2.22128	1.91283	2.06706	311567987	1282028592	1593596579
Q2FXX1_C228	Q2FXX1	SAOUHSC_01709	Acetyl-CoA carboxylase, biotin carboxylase, putative	no	HVEVQVMGDGQDNYVHLGERDCSVQR	HVEVQVMGDGQDNYVHLGERDC*SVQR	C	2.29996	1.83421	2.06709	312323976	1414966304	1685180744
Q2G0R0_C480	Q2G0R0	ftsH	ATP-dependent zinc metalloprotease FtsH	no	ICGLLGGR	IC*GLLGGR	C	2.27839	1.85634	2.06736	687618940	2965588696	3653207636
Q2FXI5_C345	Q2FXI5	SAOUHSC_01861	Uncharacterized protein	no	SLLSEAICNLDNNQIETLQYK	SLLSEAIC*NLDNNQIETLQYK	C	2.38694	1.74805	2.0675	595802008	2179549444	2775351452
Q2FYY6_C210	Q2FYY6	SAOUHSC_01287	Glutamine synthetase	yes	YADAVTACDNIQTFK	YADAVTAC*DNIQTFK	C	2.35634	1.77961	2.06798	200274662	1575230376	1179795148
Q2FYY6_C291	Q2FYY6	SAOUHSC_01287	Glutamine synthetase	yes	GFTAVCNPLVNSYK	GFTAVC*NPLVNSYK	C	1.93024	2.20683	2.06854	131532442	905572984	624671174
Q2G1J4_C176	Q2G1J4	SAOUHSC_00128	Cap5O protein/UDP-N-acetyl-D-mannosaminuronic acid dehydrogenase	no	IIGGVTEACIEAGKR	IIGGVTEAC*IEAGKR	C	2.34744	1.78968	2.06856	461217678	1946654178	2394695972
Q2FXU0_C64	Q2FXU0	apt	Adenine phosphoribosyltransferase	no	GFIIGCPVAYSMGIGFAPVR	GFIIGC*PVAYSMGIGFAPVR	C	2.2491	1.88908	2.06909	2.27489e+09	9893100830	1.21201e+10
Q2G2X4_C237	Q2G2X4	tarB	Teichoic acid glycerol-phosphate primase	yes	CLPGYTLINK	C*LPGYTLINK	C	2.14522	1.99436	2.06979	55429420	232528520	287957940
Q2FZV7_C185	Q2FZV7	SAOUHSC_00878	NADH dehydrogenase-like protein SAOUHSC_00878	no	IPELCSK	IPELC*SK	C	2.30953	1.83028	2.06991	1367171946	5610954528	6936906256
Q2FZJ0_C522	Q2FZJ0	purL	Phosphoribosylformylglycinamidine synthase subunit PurL	no	GMAEACDILK	GMAEAC*DILK	C	2.36653	1.7735	2.07002	1291892176	5486256260	6778148436
Q2FX00_C94	Q2FX00	SAOUHSC_02106	Uncharacterized protein	yes	EAIEDGMPGLTICGGYQFLGK	EAIEDGMPGLTIC*GGYQFLGK	C	2.22032	1.92205	2.07118	3.26333e+08	1404497906	1.67131e+09
Q2G0T5_C493	Q2G0T5	dnaX	DNA polymerase III subunit gamma/tau	yes	SSIESVVCNIVNK	SSIESVVC*NIVNK	C	2.1876	1.95521	2.0714	219842484	1119363680	1129369556
Q2FXM9_C8	Q2FXM9	pyk	Pyruvate kinase	yes	IVCTIGPASESEEMIEK	IVC*TIGPASESEEMIEK	C	2.34915	1.79381	2.07148	11682401100	54633956076	66316357176
Q2FXZ2_C15	Q2FXZ2	dnaK	Chaperone protein DnaK	yes	IIGIDLGTTNSCVTVLEGDEPK	IIGIDLGTTNSC*VTVLEGDEPK	C	2.50886	1.63575	2.0723	17285944352	70949425020	88235369372
Q2FV16_C62	Q2FV16	mqo	Probable malate:quinone oxidoreductase	no	NNAGTGHAALCELNYTVLQPDGSIDIEK	NNAGTGHAALC*ELNYTVLQPDGSIDIEK	C	2.32411	1.82145	2.07278	49053998248	203510322712	252564320960
Q2G2W9_C161	Q2G2W9	SAOUHSC_00455	Uncharacterized protein	no	LLGGIGPCGR	LLGGIGPC*GR	C	2.31635	1.82999	2.07317	341357812	1435824896	1777182708
Q2FYZ9_C87	Q2FYZ9	mutS	DNA mismatch repair protein MutS	no	VAICEQMEDPKQTK	VAIC*EQMEDPKQTK	C	2.38029	1.76629	2.07329	115530872	477164544	592695416
Q2FZC8_C44	Q2FZC8	SAOUHSC_01104	Succinate dehydrogenase, flavoprotein chain TC0881, putative	no	SHSVCAQGGINGAVNTK	SHSVC*AQGGINGAVNTK	C	2.3207	1.82634	2.07352	1.06566e+08	469993484	5.67284e+08
Q2FZS8_C397	Q2FZS8	clpB	Chaperone protein ClpB	no	AIDLVDQACATIR	AIDLVDQAC*ATIR	C	2.33598	1.81159	2.07378	1531212768	6389922312	7921135080
Q2G2D3_C52	Q2G2D3	rimP	Ribosome maturation factor RimP	no	EGGVDLNDCTLASEK	EGGVDLNDC*TLASEK	C	2.43103	1.71827	2.07465	823713303	3523806364	4311917263
P95689_C102	P95689	serS	Serine--tRNA ligase	yes	MTGILCR	MTGILC*R	C	2.4609	1.68981	2.07535	570224432	2301880570	2872105002
Q2FZJ1_C188	Q2FZJ1	purQ	Phosphoribosylformylglycinamidine synthase subunit PurQ	no	GNVCGMMPHPER	GNVC*GMMPHPER	C	2.34513	1.80589	2.07551	51184816	1.52055e+09	269046784
Q2FWX8_C328	Q2FWX8	SAOUHSC_02143	Uncharacterized protein SAOUHSC_02143	no	ITLCDNTR	ITLC*DNTR	C	2.5321	1.62005	2.07607	407568608	1734342688	2141911296
Q2FYS9_C443	Q2FYS9	SAOUHSC_01347	Aconitate hydratase	no	TGDIAIAAITSCTNTSNPYVMLGAGLVAK	TGDIAIAAITSC*TNTSNPYVMLGAGLVAK	C	2.37804	1.7747	2.07637	4199833338	17358877366	21558710704
Q2FXD1_C350	Q2FXD1	SAOUHSC_01932	Type I restriction-modification enzyme, S subunit, EcoA family, putative	no	LTHANLCNINLK	LTHANLC*NINLK	C	2.19553	1.95834	2.07694	167989227	699995244	867984471
Q2FZJ1_C13	Q2FZJ1	purQ	Phosphoribosylformylglycinamidine synthase subunit PurQ	no	FAVLVFPGSNCDR	FAVLVFPGSNC*DR	C	2.42791	1.72611	2.07701	778719672	3279965458	4058685130
O06446_C775	O06446	secA1	Protein translocase subunit SecA 1	yes	DYQNEGHELFDIMMQNIEEDTCK	DYQNEGHELFDIMMQNIEEDTC*K	C	2.34019	1.81473	2.07746	488494952	2027272334	2515767286
Q2G203_C37	Q2G203	SAOUHSC_00938	UPF0413 protein SAOUHSC_00938	no	IEIYSFFDPFSSDCFK	IEIYSFFDPFSSDC*FK	C	2.30704	1.84887	2.07796	176328776	7.75626e+08	914240648
Q2G0M8_C142	Q2G0M8	SAOUHSC_00532	Uncharacterized protein	no	NDAILSDELNHASIIDGCR	NDAILSDELNHASIIDGC*R	C	2.53684	1.61934	2.07809	354940576	1865225866	2111995938
Q2FYQ9_C63	Q2FYQ9	SAOUHSC_01376	Uncharacterized protein	no	SICNCPHADGR	SICNC*PHADGR	C	2.38741	1.77034	2.07888	47248281	204202186	251450467
Q2FZS8_C309	Q2FZS8	clpB	Chaperone protein ClpB	no	GELHCIGATTLNEYR	GELHC*IGATTLNEYR	C	2.27413	1.88508	2.07961	309753440	1403974590	1639350050
Q2G002_C216	Q2G002	aroD	3-dehydroquinate dehydratase	no	TAQGVFGGALTYGCIGVPQAPGQIDVTDLK	TAQGVFGGALTYGC*IGVPQAPGQIDVTDLK	C	2.29419	1.86579	2.07999	473362304	1996610942	2469973246
Q2G1W0_C172	Q2G1W0	SAOUHSC_02574	Uncharacterized protein	no	SCLNDCYDK	SCLNDC*YDK	C	2.20086	1.95912	2.07999	4.85752e+08	2053349610	2.52687e+09
Q2G0D6_C152	Q2G0D6	SAOUHSC_00669	Uncharacterized protein	no	EFETNCDGILR	EFETNC*DGILR	C	2.25376	1.90631	2.08004	6957948806	30167874428	36382677872
Q2G1R8_C60	Q2G1R8	SAOUHSC_00034	Uncharacterized protein	no	LMGIIISENLIECVK	LMGIIISENLIEC*VK	C	2.2961	1.86403	2.08007	118756204	496765988	606615148
Q2G0J0_C310	Q2G0J0	SAOUHSC_00574	Phosphate acetyltransferase	yes	GCSIEDVYNLSIITAAQALQ	GC*SIEDVYNLSIITAAQALQ	C	2.47749	1.68357	2.08053	2.23333e+08	944760906	1.13521e+09
Q2G2C1_C259	Q2G2C1	SAOUHSC_01064	Pyruvate carboxylase	no	ICDAAIQLMENIK	IC*DAAIQLMENIK	C	2.25983	1.90293	2.08138	476770008	2180118786	2656888794
Q2FYS9_C314	Q2FYS9	SAOUHSC_01347	Aconitate hydratase	no	ATIANMAPEYGATCGFFPVDDESLK	ATIANMAPEYGATC*GFFPVDDESLK	C	2.38442	1.78009	2.08225	393253296	1668742330	2061995626
Q2G0M6_C439	Q2G0M6	araB	Ribulokinase	no	VFACGGIPK	VFAC*GGIPK	C	2.23907	1.92552	2.08229	882597144	3751033158	4633630302
Q2G238_C275	Q2G238	SAOUHSC_00707	Tagatose-6-phosphate kinase	no	AFQQAVACGTATAFDEDLATR	AFQQAVAC*GTATAFDEDLATR	C	2.38183	1.78429	2.08306	626059904	2727856398	3265987742
Q9ZAH6_C80	Q9ZAH6	acpS	Holo-[acyl-carrier-protein] synthase	yes	HVAFNDIDCYNDELGKPK	HVAFNDIDC*YNDELGKPK	C	2.28259	1.88379	2.08319	267965096	1124268996	1392234092
Q2G157_C199	Q2G157	nanE	Putative N-acetylmannosamine-6-phosphate 2-epimerase	no	VMDLGVHCSVVGGAITRPK	VMDLGVHC*SVVGGAITRPK	C	2.32428	1.84441	2.08434	208127888	986204068	1097563856
Q2FVT0_C72	Q2FVT0	rpiA	Ribose-5-phosphate isomerase A	yes	ICEINDVDHIDLAIDGADEVDPSLNIIK	IC*EINDVDHIDLAIDGADEVDPSLNIIK	C	2.33049	1.84005	2.08527	130567264	556183792	686751056
Q2G274_C421	Q2G274	gyrB	DNA gyrase subunit B	yes	LADCSSK	LADC*SSK	C	2.35833	1.81246	2.0854	352087796	1491862128	1843949924
Q2G243_C99	Q2G243	radA	DNA repair protein RadA	no	STLLLQICASLSQK	STLLLQIC*ASLSQK	C	2.20749	1.9645	2.086	267042015	1105296418	1372338433
Q2FXM5_C362	Q2FXM5	SAOUHSC_01810	NADP-dependent malic enzyme, putative	no	AAVEAIADLIDSSELNEDYCIPGPFDK	AAVEAIADLIDSSELNEDYC*IPGPFDK	C	2.48773	1.68535	2.08654	971942411	4185982746	5131679119
Q2FUY3_C201	Q2FUY3	SAOUHSC_02962	Tributyrin esterase, putative	no	LLIMCGK	LLIMC*GK	C	2.30316	1.87006	2.08661	194826988	834131096	1028958084
Q2FZV7_C354	Q2FZV7	SAOUHSC_00878	NADH dehydrogenase-like protein SAOUHSC_00878	no	GTVCSLGSHDGVGMVFGKPIAGK	GTVC*SLGSHDGVGMVFGKPIAGK	C	2.26861	1.90722	2.08791	19655498910	83603158418	102987506368
Q2G078_C403	Q2G078	SAOUHSC_00742	Ribonucleoside-diphosphate reductase	yes	MSNLCTEIFQLQETSIINDYGIEDEIK	MSNLC*TEIFQLQETSIINDYGIEDEIK	C	2.26704	1.90947	2.08825	3666549860	15483912850	19129839854
Q2G1M9_C551	Q2G1M9	SAOUHSC_00079	Uncharacterized protein	no	LNDCGANPIYTHIPNPICHNK	LNDC*GANPIYTHIPNPICHNK	C	2.22773	1.94963	2.08868	86278868	367666432	453945300
Q2FZX4_C68	Q2FZX4	lipA	Lipoyl synthase	no	TATFMILGAVCTR	TATFMILGAVC*TR	C	2.48559	1.69179	2.08869	86299704	331754408	418054112
Q2FXB7_C98	Q2FXB7	SAOUHSC_01948	ABC transporter domain protein	no	IVCLNESVDFSEINSVLSLVNLNVDK	IVC*LNESVDFSEINSVLSLVNLNVDK	C	2.31715	1.86035	2.08875	2.24405e+09	9145303264	1.13671e+10
Q2FWJ4_C217	Q2FWJ4	SAOUHSC_02298	RNA polymerase sigma factor	no	EIIQCTFIEGLSQK	EIIQC*TFIEGLSQK	C	2.47789	1.70173	2.08981	167767259	716096184	883863443
Q2FXE8_C179	Q2FXE8	SAOUHSC_01901	Transaldolase	no	LLWASCR	LLWASC*R	C	2.29336	1.88629	2.08983	3203303290	13763067390	16966370680
Q2G2W4_C31	Q2G2W4	SAOUHSC_02631	Uncharacterized protein	no	MICAYCNINR	MIC*AYCNINR	C	2.58957	1.59049	2.09003	29734075	159965936	152063403
Q2FWH3_C7	Q2FWH3	ddl	D-alanine--D-alanine ligase	yes	ENICIVFGGK	ENIC*IVFGGK	C	2.32277	1.8574	2.09009	661112770	2861424376	3466414766
Q2FZJ0_C496	Q2FZJ0	purL	Phosphoribosylformylglycinamidine synthase subunit PurL	no	NLIAVGATPLAMTDCLNYGSPEK	NLIAVGATPLAMTDC*LNYGSPEK	C	2.39058	1.79185	2.09122	675636776	2506124270	3181761046
Q2FWM4_C169	Q2FWM4	SAOUHSC_02265	Accessory gene regulator protein A	no	CHNSFVVNR	C*HNSFVVNR	C	2.26745	1.91515	2.0913	2122540932	9030431970	11152972902
Q2G0P6_C157	Q2G0P6	mcsB	Protein-arginine kinase	no	SLDISYDEQLGYLTTCPTNIGTGMR	SLDISYDEQLGYLTTC*PTNIGTGMR	C	2.23819	1.94556	2.09187	256673328	1119647356	1376320684
Q2G1Z3_C260	Q2G1Z3	SAOUHSC_00652	Iron compound ABC transporter, ATP-binding protein	no	TGKPLLVTYDLCR	TGKPLLVTYDLC*R	C	2.33483	1.85	2.09242	7.72931e+08	3301947300	4.00305e+09
Q2FV63_C16	Q2FV63	copZ	Copper chaperone CopZ	no	SQEILNVEGMSCGHCK	SQEILNVEGMSCGHC*K	C	2.34288	1.84203	2.09246	301159928	1317735792	1567828728
Q2FX95_C210	Q2FX95	SAOUHSC_01982	Ribosomal large subunit pseudouridine synthase, RluD subfamily, putative	no	EAVCQLEIK	EAVC*QLEIK	C	2.3672	1.81782	2.09251	103625736	447220448	550846184
Q2FZ23_C240	Q2FZ23	tsf	Elongation factor Ts	yes	YLQEICAVDQDFVK	YLQEIC*AVDQDFVK	C	2.41301	1.77453	2.09377	1677244064	7419172390	9035280602
Q2G1G5_C27	Q2G1G5	SAOUHSC_00158	PTS system EIIBC component SAOUHSC_00158	no	IIAAVGGMDNIDSVMNCMTR	IIAAVGGMDNIDSVMNC*MTR	C	2.33521	1.85245	2.09383	322118247	1420228782	1725651771
Q2G1K5_C574	Q2G1K5	SAOUHSC_00117	Capsular polysaccharide biosynthesis protein Cap5D, putative	no	CNEVEAIIQDIVNDFSK	C*NEVEAIIQDIVNDFSK	C	2.23518	1.95299	2.09408	36139360	1.59913e+08	188943280
Q2FX94_C209	Q2FX94	fumC	Fumarate hydratase class II	no	CETMLSESK	C*ETMLSESK	C	2.34233	1.84693	2.09463	1925163507	8.23101e+09	10056701961
Q2FXU5_C221	Q2FXU5	aspS	Aspartate--tRNA ligase	yes	CFRDEDLR	C*FRDEDLR	C	2.35578	1.83418	2.09498	1399307048	5174011374	6573318422
Q2FZZ2_C208	Q2FZZ2	metN2	Methionine import ATP-binding protein MetN 2	no	ICDEVAVMESGK	IC*DEVAVMESGK	C	2.48776	1.70338	2.09557	94995144	623971824	490453384
Q2FZ72_C1033	Q2FZ72	carB	Carbamoyl-phosphate synthase large chain	no	TTVENGIPCLTSLDTANALTNVIESMTFTMR	TTVENGIPC*LTSLDTANALTNVIESMTFTMR	C	2.34796	1.84367	2.09582	158882144	664733064	823615208
Q2FXT9_C680	Q2FXT9	SAOUHSC_01744	Uncharacterized protein	no	EGMLLCQHLSVKPDTLK	EGMLLC*QHLSVKPDTLK	C	2.4495	1.74237	2.09594	36810025	153784520	190594545
Q2FZW2_C30	Q2FZW2	SAOUHSC_00873	Uncharacterized protein	no	DGGDCSLIDVEDGIVK	DGGDC*SLIDVEDGIVK	C	2.47303	1.71886	2.09595	222100898	927431280	1149532178
Q2FVQ5_C448	Q2FVQ5	mqo	Probable malate:quinone oxidoreductase	no	CYRDEFKGWEPK	C*YRDEFKGWEPK	C	2.37154	1.82262	2.09708	770269904	3700345248	4403904854
Q2FVV9_C153	Q2FVV9	SAOUHSC_02582	Putative formate dehydrogenase SAOUHSC_02582	no	CVEACQDIEVNETIR	C*VEACQDIEVNETIR	C	2.68067	1.514	2.09733	1080737830	4572019294	5652757124
Q2FZJ0_C55	Q2FZJ0	purL	Phosphoribosylformylglycinamidine synthase subunit PurL	no	QPNFTETGIFSVMWSEHCSYK	QPNFTETGIFSVMWSEHC*SYK	C	2.28154	1.91443	2.09798	113786456	480865248	594651704
Q2FY04_C54	Q2FY04	SAOUHSC_01670	Cytidine deaminase	no	TFYGTNVENASYPLSICAER	TFYGTNVENASYPLSIC*AER	C	2.39367	1.80303	2.09835	1206681658	5545128044	6393890774
Q2FZW9_C233	Q2FZW9	SAOUHSC_00866	D-isomer specific 2-hydroxyacid dehydrogenase, NAD binding domain protein	no	EILACGLDVLANEPIDHTHPLMGR	EILAC*GLDVLANEPIDHTHPLMGR	C	2.33854	1.8592	2.09887	444631248	2052258892	2496890140
Q2FZ70_C35	Q2FZ70	pyrE	Orotate phosphoribosyltransferase	no	SPIYCDNR	SPIYC*DNR	C	2.37573	1.82228	2.09901	232859264	989918016	1222777280
Q2FZZ6_C35	Q2FZZ6	SAOUHSC_00838	Uncharacterized protein	no	FVESVENGNLPVLPCIEMDLK	FVESVENGNLPVLPC*IEMDLK	C	2.16794	2.03225	2.10009	312736963	1331496410	1644233373
Q2G1G7_C102	Q2G1G7	SAOUHSC_00156	Uncharacterized protein	no	CCLNASIISR	C*CLNASIISR	C	2.14207	2.06052	2.10129	68490792	294312736	362803528
Q2FZ02_C147	Q2FZ02	miaB	tRNA-2-methylthio-N(6)-dimethylallyladenosine synthase	no	ERPDILIGVCGCMSQEESVVNK	ERPDILIGVCGC*MSQEESVVNK	C	2.4869	1.71631	2.10161	87247024	369500928	456747952
Q2G2A3_C47	Q2G2A3	SAOUHSC_01043	Dihydrolipoyl dehydrogenase	no	GNLGGVCLNVGCIPSK	GNLGGVC*LNVGCIPSK	C	2.20915	1.99553	2.10234	398281726	1815248898	2213530624
Q2FZY5_C371	Q2FZY5	SAOUHSC_00849	Cysteine desulfurase	yes	AGHHCAQPLMK	AGHHC*AQPLMK	C	2.30284	1.90312	2.10298	2.21021e+08	959759710	1.16383e+09
Q2FVI7_C80	Q2FVI7	SAOUHSC_02723	Glycerate kinase, putative	no	YTVIVNDPLMRPIEACYAR	YTVIVNDPLMRPIEAC*YAR	C	2.34541	1.86069	2.10305	601897776	2696698870	3298596646
Q2FXA3_C55	Q2FXA3	hemE	Uroporphyrinogen decarboxylase	no	YSLFDITHQPELCAYVTHLPVDNYHTDAAILYK	YSLFDITHQPELC*AYVTHLPVDNYHTDAAILYK	C	2.22551	1.98111	2.10331	1138929476	4916214395	6031541602
Q2FXM6_C152	Q2FXM6	accD	Acetyl-coenzyme A carboxylase carboxyl transferase subunit beta	yes	IIDYCTENRLPFILFSASGGAR	IIDYC*TENRLPFILFSASGGAR	C	1.81075	2.39622	2.10348	23131192	97563452	120694644
Q2G1M1_C155	Q2G1M1	SAOUHSC_00086	3-ketoacyl-acyl carrier protein reductase, putative	no	IINATSQAGVEGNPGLSLYCSTK	IINATSQAGVEGNPGLSLYC*STK	C	2.43846	1.76855	2.10351	8962802512	37807466686	46659343922
Q2FY10_C33	Q2FY10	SAOUHSC_01664	Putative pyruvate, phosphate dikinase regulatory protein	no	QCKNELLR	QC*KNELLR	C	2.37267	1.83442	2.10354	211624208	907017376	1118641584
Q2FZC7_C100	Q2FZC7	SAOUHSC_01105	Iron-sulphur subunit of succinate dehydrogenase, putative	no	QSCSAIVDQLEQPIR	QSC*SAIVDQLEQPIR	C	2.31635	1.89112	2.10374	2183003905	9877325256	11705841865
Q2FZF1_C47	Q2FZF1	rpmF	50S ribosomal protein L32	yes	NCGSYNGEEVAAK	NC*GSYNGEEVAAK	C	2.45558	1.75245	2.10401	3370698620	17053790480	20424489100
Q2FY71_C19	Q2FY71	SAOUHSC_01594	Uncharacterized protein	no	SGISLSELGLGCMSLGTDLK	SGISLSELGLGC*MSLGTDLK	C	2.26544	1.94271	2.10407	3650106658	15767020386	19263469308
Q2FV63_C13	Q2FV63	copZ	Copper chaperone CopZ	no	SQEILNVEGMSCGHCK	SQEILNVEGMSC*GHCK	C	2.27103	1.93865	2.10484	720008766	3060556954	3780565720
Q2FZL5_C129	Q2FZL5	menB	1,4-dihydroxy-2-naphthoyl-CoA synthase	no	GYAVGGGNVLNVVCDLTIAADNAIFGQTGPK	GYAVGGGNVLNVVC*DLTIAADNAIFGQTGPK	C	2.41086	1.80001	2.10544	1762611554	7383344510	9145956064
Q2FVT8_C35	Q2FVT8	SAOUHSC_02604	Uncharacterized protein	no	QEQEVPGLQSEMTPAPDCGETSYQGHQR	QEQEVPGLQSEMTPAPDC*GETSYQGHQR	C	2.38215	1.82926	2.1057	14969512300	65966838456	80838244156
Q2FZU6_C216	Q2FZU6	rocD	Ornithine aminotransferase	no	ELCDEHNVLFIADEIQAGLGR	ELC*DEHNVLFIADEIQAGLGR	C	2.42809	1.78337	2.10573	2175857081	9292567208	11400790965
Q2G2D2_C251	Q2G2D2	nusA	Transcription termination/antitermination protein NusA	yes	ISVFSENNDIDAVGACVGAK	ISVFSENNDIDAVGAC*VGAK	C	2.4715	1.74005	2.10577	1746076468	7521799812	9267876280
Q2G1S3_C179	Q2G1S3	purA	Adenylosuccinate synthetase	no	GMFNETCPSFDDIFEEYYAAGQR	GMFNETC*PSFDDIFEEYYAAGQR	C	2.31039	1.90377	2.10708	459946920	1958056670	2418003590
Q2G1Z3_C191	Q2G1Z3	SAOUHSC_00652	Iron compound ABC transporter, ATP-binding protein	no	LNQEQGCTIVMVLHDINQAIR	LNQEQGC*TIVMVLHDINQAIR	C	2.37659	1.83814	2.10736	188590904	806166272	994757176
Q2FWP1_C155	Q2FWP1	hlb	Phospholipase C	no	SGCGFDNDSNK	SGC*GFDNDSNK	C	2.43206	1.78392	2.10799	412682403	1806392571	2186834719
Q2FZM1_C45	Q2FZM1	SAOUHSC_00979	Uncharacterized protein	no	SCVDATYR	SC*VDATYR	C	2.4649	1.75225	2.10857	90677094	393336880	484013974
Q05615_C326	Q05615	aroA	3-phosphoshikimate 1-carboxyvinyltransferase	no	AIDELPVIALLCTQAVGTSTIK	AIDELPVIALLC*TQAVGTSTIK	C	2.3026	1.91511	2.10886	713624803	3069564828	3783189631
Q2FXG2_C92	Q2FXG2	ribH	6,7-dimethyl-8-ribityllumazine synthase	no	GATSHYDYVCNEVAK	GATSHYDYVC*NEVAK	C	2.30882	1.90902	2.10892	4.82979e+08	2103287606	2.55538e+09
Q2FXI8_C126	Q2FXI8	SAOUHSC_01858	Phenylalanine--tRNA ligase beta subunit	no	LSVLNVNVGNDTLQIVCGAPNVEAGQK	LSVLNVNVGNDTLQIVC*GAPNVEAGQK	C	2.42028	1.79757	2.10892	4171603306	18630941536	22633127370
Q2FZ31_C225	Q2FZ31	trmFO	Methylenetetrahydrofolate--tRNA-(uracil-5-)-methyltransferase TrmFO	no	YFEGCMPFEVMAER	YFEGC*MPFEVMAER	C	2.20785	2.01102	2.10944	2061979390	9034585394	10949202880
Q2FVV9_C592	Q2FVV9	SAOUHSC_02582	Putative formate dehydrogenase SAOUHSC_02582	no	GHNNVQGCSDMGSMPDK	GHNNVQGC*SDMGSMPDK	C	2.3073	1.91224	2.10977	3.46387e+09	15318195070	1.84588e+10
Q2FUR8_C69	Q2FUR8	SAOUHSC_03034	Uncharacterized protein	no	GGFCYELNTFFK	GGFC*YELNTFFK	C	2.59439	1.62531	2.10985	97100184	414280480	511380664
Q2FVT8_C225	Q2FVT8	SAOUHSC_02604	Uncharacterized protein	no	VNCVAPGPFWSPLQISGGQPQSK	VNC*VAPGPFWSPLQISGGQPQSK	C	2.33815	1.88161	2.10988	9783709181	44979808237	54763517418
Q2G066_C30	Q2G066	SAOUHSC_00755	Uncharacterized protein	no	HSETCPISANAYDQFNK	HSETC*PISANAYDQFNK	C	2.40784	1.81205	2.10995	1261029278	6478837552	7739866830
Q2FWY3_C46	Q2FWY3	SAOUHSC_02138	Uncharacterized protein	no	GTYDICKPLTIYGNTTLLLDNETILR	GTYDIC*KPLTIYGNTTLLLDNETILR	C	2.39112	1.82888	2.11	320664562	1365566528	1686231090
Q2FVY0_C386	Q2FVY0	SAOUHSC_02542	Molybdopterin biosynthesis protein moeA, putative	no	SGAVVAIAHANCMVMLPGGSR	SGAVVAIAHANC*MVMLPGGSR	C	2.21627	2.00381	2.11004	44648384	194206584	238854968
Q2FX05_C67	Q2FX05	map	Methionine aminopeptidase	yes	ELFEEYGAISAPIHDENFPGQTCISVNEEVAHGIPSK	ELFEEYGAISAPIHDENFPGQTC*ISVNEEVAHGIPSK	C	2.37582	1.84484	2.11033	449186584	2156161856	2242710968
Q2FXY7_C383	Q2FXY7	lepA	Elongation factor 4	no	EFGIELIATAPSVIYQCVLR	EFGIELIATAPSVIYQC*VLR	C	2.32987	1.89108	2.11048	7.87901e+08	3386219572	4.10614e+09
Q2FZR5_C173	Q2FZR5	SAOUHSC_00925	Uncharacterized protein	no	IVIATALACEPK	IVIATALAC*EPK	C	2.32406	1.89712	2.11059	170921152	736514496	907435648
Q2FVV6_C175	Q2FVV6	SAOUHSC_02585	Uncharacterized protein	no	AENVIFIGLLCK	AENVIFIGLLC*K	C	2.34393	1.87738	2.11066	191215160	841894175	1021669935
Q2FZ25_C191	Q2FZ25	rpsB	30S ribosomal protein S2	yes	LNIPIVGIVDTNCDPDEIDYVIPANDDAIR	LNIPIVGIVDTNC*DPDEIDYVIPANDDAIR	C	2.2727	1.94885	2.11078	21470400378	93931414700	115401815078
Q2G1R5_C341	Q2G1R5	SAOUHSC_00037	Uncharacterized protein	no	KQAPIVANNLLQVMNNQMLTHHYDGYTSCPIVTGYNR	KQAPIVANNLLQVMNNQMLTHHYDGYTSC*PIVTGYNR	C	2.32399	1.89774	2.11087	144521960	783598024	705875192
Q2G0R0_C259	Q2G0R0	ftsH	ATP-dependent zinc metalloprotease FtsH	no	NAPCIIFIDEIDAVGR	NAPC*IIFIDEIDAVGR	C	2.34329	1.87856	2.11093	977858075	4237237607	5183626903
Q2G0Q5_C80	Q2G0Q5	SAOUHSC_00491	2-amino-4-hydroxy-6-hydroxymethyldihydropteridine pyrophosphokinase	yes	TEECLHR	TEEC*LHR	C	2.36237	1.86079	2.11158	159744199	719760530	851250829
Q2FZZ3_C61	Q2FZZ3	SAOUHSC_00841	Uncharacterized protein	no	IDLNFYPQFCK	IDLNFYPQFC*K	C	2.36662	1.8569	2.11176	271254688	1379060112	1476840016
O05204_C130	O05204	ahpF	Alkyl hydroperoxide reductase subunit F	no	CPDVVQALNLMSVINPNITHSMIDGAVFR	C*PDVVQALNLMSVINPNITHSMIDGAVFR	C	2.43372	1.79008	2.1119	1369231727	5763496904	7124624145
Q2FXJ0_C368	Q2FXJ0	murC	UDP-N-acetylmuramate--L-alanine ligase	yes	VFLCEIFGSIR	VFLC*EIFGSIR	C	2.44422	1.78212	2.11317	255830508	995808268	1251638776
Q2FZW0_C217	Q2FZW0	SAOUHSC_00875	Uncharacterized protein	no	IYNCDEPKDIDLVVWTAGIQPVEVVR	IYNC*DEPKDIDLVVWTAGIQPVEVVR	C	2.36297	1.86413	2.11355	623763696	2731451925	3320155726
Q2FXJ9_C125	Q2FXJ9	SAOUHSC_01835	Uncharacterized protein	no	LQNISTNLADCFNLNEQLPLQFLDNVK	LQNISTNLADC*FNLNEQLPLQFLDNVK	C	2.3995	1.82856	2.11403	189767852	840396128	1030163980
Q2FY27_C237	Q2FY27	SAOUHSC_01646	Glucokinase, putative	no	AGDQFCIFITEK	AGDQFC*IFITEK	C	2.3155	1.9138	2.11465	564507784	2251153856	2815661640
Q2G2T4_C228	Q2G2T4	SAOUHSC_00013	Uncharacterized protein	no	EHFDLNCYLTLLDVLDSHNIDR	EHFDLNC*YLTLLDVLDSHNIDR	C	2.36982	1.85967	2.11475	79359196	331398196	410757392
Q2G1F0_C228	Q2G1F0	SAOUHSC_00175	Multiple sugar-binding transport ATP-binding protein, putative	no	EIYDAPNCIFVAQFIGSPAMNMLNATVEMDGLK	EIYDAPNC*IFVAQFIGSPAMNMLNATVEMDGLK	C	2.31863	1.91109	2.11486	16211091	79303154	84048609
Q2FV10_C289	Q2FV10	SAOUHSC_02933	Betaine aldehyde dehydrogenase	no	NPNIIFDDADFELAVDQALNGGYFHAGQVCSAGSR	NPNIIFDDADFELAVDQALNGGYFHAGQVC*SAGSR	C	2.39331	1.83728	2.1153	40230832	184705216	212035376
Q2FYR2_C56	Q2FYR2	femA	Aminoacyltransferase FemA	yes	NNNNEVIAACLLTAVPVMK	NNNNEVIAAC*LLTAVPVMK	C	2.48303	1.74765	2.11534	5.89329e+07	249712590	3.08645e+08
Q2G147_C91	Q2G147	SAOUHSC_00308	Lipoate--protein ligase	no	GAVNMCCILEQDTSIYGDFQR	GAVNMCC*ILEQDTSIYGDFQR	C	2.3295	1.90331	2.1164	6157279	26919026	33076305
Q2G124_C378	Q2G124	SAOUHSC_00336	Probable acetyl-CoA acyltransferase	yes	VLVTLLHQLNDEVETGLTSLCIGGGQAIAAVVSK	VLVTLLHQLNDEVETGLTSLC*IGGGQAIAAVVSK	C	2.39258	1.8419	2.11724	4119945188	16801678980	20921624168
Q2G295_C242	Q2G295	SAOUHSC_01850	Catabolite control protein A	no	GNLPDAILCISDEEAIGIMHSAMDAGIK	GNLPDAILC*ISDEEAIGIMHSAMDAGIK	C	2.29343	1.94185	2.11764	347661382	1830942240	1950515686
Q2FZ17_C141	Q2FZ17	SAOUHSC_01254	Uncharacterized protein	no	TADGEPVVYCLDK	TADGEPVVYC*LDK	C	2.32947	1.90685	2.11816	1094101936	4755455238	5849557174
Q2FZG9_C191	Q2FZG9	rnj1	Ribonuclease J 1	yes	MAQLGEEGVLCLLSDSTNSLVPDFTLSER	MAQLGEEGVLC*LLSDSTNSLVPDFTLSER	C	2.37416	1.86262	2.11839	2858336180	12197366501	15034227380
Q2FY08_C230	Q2FY08	glyQS	Glycine--tRNA ligase	yes	EFEQMELEFFCKPGEEIEWQNYWK	EFEQMELEFFC*KPGEEIEWQNYWK	C	2.41986	1.81728	2.11857	184194088	1045876772	1044830704
Q2FZ04_C50	Q2FZ04	SAOUHSC_01267	Uncharacterized protein	no	AAANIGLEPEEVAIITGIGCSGR	AAANIGLEPEEVAIITGIGC*SGR	C	2.3185	1.91929	2.11889	463058092	2028361134	2470581148
Q2FY43_C49	Q2FY43	SAOUHSC_01623	Acetyl-CoA carboxylase, biotin carboxylase	yes	DLGIQTVAIYSEGDKDALHTQIADEAYCVGPTLSK	DLGIQTVAIYSEGDKDALHTQIADEAYC*VGPTLSK	C	2.29115	1.95062	2.12089	1853210172	8109101352	9962311524
Q2G1W4_C308	Q2G1W4	metK	S-adenosylmethionine synthase	yes	NIVAAGLADQCEVQLAYAIGVAEPVSIAIDTFGTGK	NIVAAGLADQC*EVQLAYAIGVAEPVSIAIDTFGTGK	C	2.37373	1.86838	2.12105	4.485e+08	1923117978	2.37162e+09
Q2G2Q2_C93	Q2G2Q2	SAOUHSC_01249	Riboflavin biosynthesis protein	yes	ISQHDIDYCIVVNFSSR	ISQHDIDYC*IVVNFSSR	C	2.58758	1.65793	2.12276	95841856	451354664	547196520
Q2FXV6_C102	Q2FXV6	mnmA	tRNA-specific 2-thiouridylase MnmA	yes	TPNPDVMCNK	TPNPDVMC*NK	C	2.31726	1.92876	2.12301	1178075226	5175979496	6301184174
Q2FVV6_C107	Q2FVV6	SAOUHSC_02585	Uncharacterized protein	no	QCLSLPQTR	QC*LSLPQTR	C	2.44855	1.79926	2.1239	295036428	1284774802	1579811230
Q2G1J4_C225	Q2G1J4	SAOUHSC_00128	Cap5O protein/UDP-N-acetyl-D-mannosaminuronic acid dehydrogenase	no	ICNNLNINVLDVIEMANK	IC*NNLNINVLDVIEMANK	C	2.343	1.90505	2.12403	2.20998e+08	1021500544	1.17907e+09
Q2FZ31_C52	Q2FZ31	trmFO	Methylenetetrahydrofolate--tRNA-(uracil-5-)-methyltransferase TrmFO	no	FAELVCSNSLR	FAELVC*SNSLR	C	2.35239	1.89619	2.12429	1867229814	8098437980	9965667794
P0A0Q0_C222	P0A0Q0	lacR	Lactose phosphotransferase system repressor	no	VGKEDFTSFCQLNELTAVVMDYEDEEKVETIK	VGKEDFTSFC*QLNELTAVVMDYEDEEKVETIK	C	2.19118	2.05871	2.12495	413956824	1812280578	2226237402
Q2G039_C38	Q2G039	SAOUHSC_00787	Nucleotide-binding protein SAOUHSC_00787	no	SLVIQCLEDMGYFCVDNLPPVLLPK	SLVIQCLEDMGYFC*VDNLPPVLLPK	C	2.31659	1.93508	2.12584	131134820	5.68744e+08	689620996
Q2FX05_C19	Q2FX05	map	Methionine aminopeptidase	yes	EIGYICAK	EIGYIC*AK	C	2.22236	2.02984	2.1261	748005830	4458676760	3988202874
Q2FV16_C275	Q2FV16	mqo	Probable malate:quinone oxidoreductase	no	HLGGFPISGQFLACTNPQVIEQHDAK	HLGGFPISGQFLAC*TNPQVIEQHDAK	C	2.39496	1.85745	2.12621	32343631070	120759332768	152847000070
Q2FWY1_C158	Q2FWY1	ppaC	Probable manganese-dependent inorganic pyrophosphatase	yes	SPTCTQQDVK	SPTC*TQQDVK	C	2.4661	1.78735	2.12672	1647378396	7258800260	8906178656
Q2G1K2_C101	Q2G1K2	SAOUHSC_00120	UDP-N-acetylglucosamine 2-epimerase	no	EQPDALLILGDTNSCLAAVSAK	EQPDALLILGDTNSC*LAAVSAK	C	2.36118	1.89326	2.12722	1104635788	4888577388	5993213176
Q2FV11_C478	Q2FV11	betA	Oxygen-dependent choline dehydrogenase	no	RDGETALHPSCSAK	RDGETALHPSC*SAK	C	2.26841	1.98744	2.12792	6.25355e+07	273065592	3.35601e+08
P95689_C260	P95689	serS	Serine--tRNA ligase	yes	FTGQSACFR	FTGQSAC*FR	C	2.38016	1.87939	2.12978	2433716218	10637542518	13071258736
Q2FWF5_C94	Q2FWF5	fabZ	3-hydroxyacyl-[acyl-carrier-protein] dehydratase FabZ	yes	IALFAGIDKCR	IALFAGIDKC*R	C	2.39586	1.86401	2.12993	219117455	922050096	1141167551
Q2G0K8_C239	Q2G0K8	nagB	Glucosamine-6-phosphate deaminase	no	HPNVEIYLDDEACPK	HPNVEIYLDDEAC*PK	C	2.41979	1.84031	2.13005	766939316	3421492094	4188431410
Q2FV86_C413	Q2FV86	SAOUHSC_02849	Pyruvate oxidase, putative	no	FIISSWLGTMGCGLPGAIASK	FIISSWLGTMGC*GLPGAIASK	C	2.37539	1.88519	2.13029	982063578	4360117374	5276374080
P47768_C624	P47768	rpoB	DNA-directed RNA polymerase subunit beta	yes	QVVSAATACIPFLENDDSNR	QVVSAATAC*IPFLENDDSNR	C	2.50331	1.75838	2.13084	462494080	2240591800	2476018572
Q2G0R8_C1157	Q2G0R8	mfd	Transcription-repair-coupling factor	no	CIEESMR	C*IEESMR	C	2.54934	1.71292	2.13113	65930577	242486468	308417045
Q2FV58_C118	Q2FV58	crtQ	4,4'-diaponeurosporenoate glycosyltransferase	no	SHACYQGVTHACTNR	SHACYQGVTHAC*TNR	C	2.19696	2.06697	2.13196	35171646	153539872	188711518
Q2FY10_C245	Q2FY10	SAOUHSC_01664	Putative pyruvate, phosphate dikinase regulatory protein	no	IQEELNYFEEIVSEIGCPVIDVSQK	IQEELNYFEEIVSEIGC*PVIDVSQK	C	2.36157	1.90437	2.13297	2521757892	1.07902e+10	13296395852
Q2FZH7_C172	Q2FZH7	SAOUHSC_01027	Uncharacterized protein	no	DHIQKCENVIK	DHIQKC*ENVIK	C	2.3704	1.89557	2.13298	237113564	1019319396	1256432960
Q2FVT5_C14	Q2FVT5	hutU	Urocanate hydratase	no	GLSIECK	GLSIEC*K	C	2.31129	1.95573	2.13351	1062448185	4632336620	5694784805
Q2G273_C69	Q2G273	ureG	Urease accessory protein UreG	no	IIGVETGGCPHTAIR	IIGVETGGC*PHTAIR	C	2.55031	1.71922	2.13477	458738648	2004908956	2463647604
Q2FXE8_C198	Q2FXE8	SAOUHSC_01901	Transaldolase	no	ELFNVIQADEIGADIITCPADVVK	ELFNVIQADEIGADIITC*PADVVK	C	2.48144	1.78867	2.13505	1177357730	5414806326	6200682616
Q9RQQ0_C55	Q9RQQ0	icaR	Biofilm operon icaADBC HTH-type negative transcriptional regulator IcaR	no	CCFDYLNNIIMMNQNK	CC*FDYLNNIIMMNQNK	C	2.22652	2.04397	2.13525	154358885	618238728	758427968
Q2G0Q8_C85	Q2G0Q8	SAOUHSC_00488	Cysteine synthase	no	IKPGDTIVEPTSGNTGIGLAFVCAAK	IKPGDTIVEPTSGNTGIGLAFVC*AAK	C	2.52633	1.74474	2.13553	939807216	4082260040	5022067256
Q2FUV7_C116	Q2FUV7	SAOUHSC_02994	Uncharacterized protein	no	GAQHALNLLGLATLSLLDTFSCNKK	GAQHALNLLGLATLSLLDTFSC*NKK	C	2.19429	2.07756	2.13593	89186319	656485840	490347071
Q2G1X7_C148	Q2G1X7	queE	7-carboxy-7-deazaguanine synthase	no	KLDEVITQCVPSSLNLK	KLDEVITQC*VPSSLNLK	C	2.4395	1.83242	2.13596	277514740	1227310240	1486191044
Q2FZ72_C525	Q2FZ72	carB	Carbamoyl-phosphate synthase large chain	no	MVDTCAAEFESSTPYYYGTYETENESIVTDKEK	MVDTC*AAEFESSTPYYYGTYETENESIVTDKEK	C	2.4808	1.79124	2.13602	735302464	3356540604	3952330044
Q2FXM5_C140	Q2FXM5	SAOUHSC_01810	NADP-dependent malic enzyme, putative	no	CFEIEER	C*FEIEER	C	2.46334	1.80881	2.13608	606477232	2671301054	3277778286
Q2FXT6_C259	Q2FXT6	tgt	Queuine tRNA-ribosyltransferase	no	YLMGVGSPDALIECSIR	YLMGVGSPDALIEC*SIR	C	2.50245	1.77044	2.13644	2.15516e+08	1069669090	1.23903e+09
Q2G2E9_C191	Q2G2E9	SAOUHSC_00030	Uncharacterized protein	no	TMTCGTSISLR	TMTC*GTSISLR	C	2.22535	2.04884	2.13709	177021952	780595424	957617376
Q2G0P6_C270	Q2G0P6	mcsB	Protein-arginine kinase	no	SLGILQNCR	SLGILQNC*R	C	2.34848	1.9267	2.13759	154069076	658462784	812531860
Q2FZ22_C98	Q2FZ22	pyrH	Uridylate kinase	yes	GTADYMGMLATVMNALALQDSLEQLDCDTR	GTADYMGMLATVMNALALQDSLEQLDC*DTR	C	2.29341	1.98308	2.13825	2.98437e+08	1283038742	1.58148e+09
Q2G0G2_C106	Q2G0G2	SAOUHSC_00607	Uncharacterized protein	no	NEQGPYYAGLTACYLLVNK	NEQGPYYAGLTAC*YLLVNK	C	2.33858	1.94133	2.13996	382806544	1826911964	2067236364
Q2FWE4_C141	Q2FWE4	SAOUHSC_02355	UPF0340 protein SAOUHSC_02355	no	HVCVPVR	HVC*VPVR	C	2.38741	1.89269	2.14005	156176856	688664128	844840984
Q2FYH6_C342	Q2FYH6	asnS	Asparagine--tRNA ligase	no	IKPFYMQPNPENEETVLCADLIAPEGYGEIIGGSER	IKPFYMQPNPENEETVLC*ADLIAPEGYGEIIGGSER	C	2.328	1.95285	2.14042	1332380830	6591900368	7900257786
Q2FWD1_C505	Q2FWD1	pyrG	CTP synthase	yes	LVEMVEIPTNDFFIACQFHPEFLSRPNRPHPIFK	LVEMVEIPTNDFFIAC*QFHPEFLSRPNRPHPIFK	C	2.4073	1.87465	2.14097	381872848	1835536054	2040195278
Q2FZU5_C286	Q2FZU5	SAOUHSC_00895	Glutamate dehydrogenase	no	ELFELDCDILVPAAISNQITEDNAHDIK	ELFELDC*DILVPAAISNQITEDNAHDIK	C	2.20709	2.07578	2.14144	232455472	1035245212	1252834364
Q2G0M5_C153	Q2G0M5	SAOUHSC_00535	Uncharacterized epimerase/dehydratase SAOUHSC_00535	no	VAGELLCQYYFK	VAGELLC*QYYFK	C	2.35579	1.92723	2.14151	3517997673	15258619928	18776617601
Q2G1U6_C13	Q2G1U6	spxA	Regulatory protein Spx	yes	VTLFTSPSCTSCR	VTLFTSPSCTSC*R	C	2.66631	1.61784	2.14208	46616564	191704840	238321404
Q2FVN3_C13	Q2FVN3	sarZ	HTH-type transcriptional regulator SarZ	no	QLCFLFYVSSK	QLC*FLFYVSSK	C	2.40009	1.88486	2.14248	31791891	139995120	171787011
Q2FZ19_C233	Q2FZ19	rnj2	Ribonuclease J 2	yes	LIVSCYASNFIR	LIVSC*YASNFIR	C	2.35959	1.92864	2.14412	886512688	3899487808	4786000496
Q2FZW0_C271	Q2FZW0	SAOUHSC_00875	Uncharacterized protein	no	NVYVVGDCADLPHAPSAQLAEVQGDQIADVLK	NVYVVGDC*ADLPHAPSAQLAEVQGDQIADVLK	C	2.3734	1.91874	2.14607	415630748	2141840380	2467224224
Q2G0Q2_C310	Q2G0Q2	SAOUHSC_00497	Uncharacterized protein	no	SIFPSCR	SIFPSC*R	C	2.34634	1.94587	2.14611	106978224	504869216	611847440
Q2FZY4_C66	Q2FZY4	SAOUHSC_00850	Uncharacterized protein	yes	FEGEGCSISMASASMMTQAVK	FEGEGC*SISMASASMMTQAVK	C	2.35703	1.93561	2.14632	3.30491e+08	1573527574	1.77961e+09
Q2FW37_C156	Q2FW37	truA	tRNA pseudouridine synthase A	no	AAQQFIGTHDFTGFCSQK	AAQQFIGTHDFTGFC*SQK	C	2.47255	1.82395	2.14825	60769678	273346736	334116414
Q2FZ43_C110	Q2FZ43	trmD	tRNA (guanine-N(1)-)-methyltransferase	yes	ADHIVFICGHYEGYDER	ADHIVFIC*GHYEGYDER	C	2.48428	1.81397	2.14913	221979208	1154738064	1192391112
P69848_C278	P69848	moaA	GTP 3',8-cyclase	no	FYGCLFATVDGFNVK	FYGC*LFATVDGFNVK	C	2.88072	1.41774	2.14923	32881958	164348932	153820998
Q2FYR9_C316	Q2FYR9	SAOUHSC_01366	Anthranilate synthase component I	no	QLLNDPKECSEHR	QLLNDPKEC*SEHR	C	2.24927	2.05064	2.14996	56426321	271234380	302419343
Q2FWD4_C376	Q2FWD4	murA	UDP-N-acetylglucosamine 1-carboxyvinyltransferase	no	AGACLIIAGLIAEGVTTIYNVK	AGAC*LIIAGLIAEGVTTIYNVK	C	2.42187	1.87874	2.1503	231628992	974252996	1205881988
Q2FXV8_C742	Q2FXV8	recD2	ATP-dependent RecD-like DNA helicase	no	LTQLCTLLK	LTQLC*TLLK	C	2.50539	1.79532	2.15036	126094094	557529920	683624014
Q2G255_C322	Q2G255	SAOUHSC_01475	Uncharacterized protein	no	HGETGFVVDVGDCDSASDYAIR	HGETGFVVDVGDC*DSASDYAIR	C	2.42206	1.87883	2.15044	479821680	2151689272	2606317834
Q2FZ92_C350	Q2FZ92	murD	UDP-N-acetylmuramoylalanine--D-glutamate ligase	yes	ATNTLATQFALNSFNQPIIWLCGGLDR	ATNTLATQFALNSFNQPIIWLC*GGLDR	C	2.20896	2.09381	2.15139	53335440	236239620	289575060
Q2G296_C279	Q2G296	fhs	Formate--tetrahydrofolate ligase	no	DAIKPNLVQSIEGTPALVHGGPFANIAHGCNSILATETAR	DAIKPNLVQSIEGTPALVHGGPFANIAHGC*NSILATETAR	C	2.38308	1.92047	2.15177	3056299070	13218272820	16274571890
O06446_C829	O06446	secA1	Protein translocase subunit SecA 1	yes	NDDCPCGSGKK	NDDC*PCGSGKK	C	2.54112	1.76533	2.15322	1.54782e+08	632088020	7.8687e+08
Q2FV20_C206	Q2FV20	SAOUHSC_02920	2-dehydropantoate 2-reductase	no	QLLLDGCR	QLLLDGC*R	C	2.39841	1.90904	2.15373	104112524	463567568	567680092
Q2G0E2_C113	Q2G0E2	SAOUHSC_00663	Uncharacterized protein	no	GIGQALLDAIMAWCLNNQIHR	GIGQALLDAIMAWC*LNNQIHR	C	2.72262	1.58719	2.1549	12294769	5.52923e+07	60769749
Q2FZ72_C759	Q2FZ72	carB	Carbamoyl-phosphate synthase large chain	no	EIEVDAICDGETVIIPGIMEHIER	EIEVDAIC*DGETVIIPGIMEHIER	C	2.40391	1.90628	2.1551	188802762	828613716	1017416478
Q2FWL2_C302	Q2FWL2	tsaD	tRNA N6-adenosine threonylcarbamoyltransferase	yes	LCTDNAAMIGVAGHYLYQQGR	LC*TDNAAMIGVAGHYLYQQGR	C	2.23907	2.07119	2.15513	718548180	3345981758	4064529938
Q2G0M7_C214	Q2G0M7	hchA	Protein/nucleic acid deglycase HchA	no	SPLEGYSVCVFPDSLDEGANIEIGYLPGR	SPLEGYSVC*VFPDSLDEGANIEIGYLPGR	C	2.45048	1.86278	2.15663	315079782	1619165766	1740346830
Q2G2S0_C411	Q2G2S0	purB	Adenylosuccinate lyase	no	ELIEQDESITSVLTKEELDECFDPK	ELIEQDESITSVLTKEELDEC*FDPK	C	2.39746	1.91876	2.15811	261883417	1158098508	1369381089
Q2FYN0_C47	Q2FYN0	SAOUHSC_01405	Uncharacterized protein	no	HYQQLINQCK	HYQQLINQC*K	C	2.36037	1.96089	2.16063	51292900	2.41141e+08	283400524
Q2G1C8_C317	Q2G1C8	SAOUHSC_00197	Uncharacterized protein	no	LAMMQGNLAQAMATCAQLANMQAHGEYDEVATSTAK	LAMMQGNLAQAMATC*AQLANMQAHGEYDEVATSTAK	C	2.32631	1.99705	2.16168	16405038252	73024931630	89429969882
Q2FYZ0_C64	Q2FYZ0	SAOUHSC_01282	Glutathione peroxidase	no	YKDQGFVILGFPCNQFGGQEPGSGEEAAQNCK	YKDQGFVILGFPC*NQFGGQEPGSGEEAAQNCK	C	2.59869	1.72483	2.16176	4068514020	17810410566	21878924586
Q2FYZ7_C29	Q2FYZ7	SAOUHSC_01274	Glycerol uptake operon antiterminator regulatory protein	no	MCVLLDMHIGHIK	MC*VLLDMHIGHIK	C	2.35406	1.97033	2.16219	125033620	553289008	678322628
Q2FVA7_C95	Q2FVA7	SAOUHSC_02826	Uncharacterized protein	no	VYMACLTEK	VYMAC*LTEK	C	2.41014	1.91511	2.16263	47957288	213717144	261674432
Q2FXD1_C358	Q2FXD1	SAOUHSC_01932	Type I restriction-modification enzyme, S subunit, EcoA family, putative	no	IPCLTEQDKVSALLK	IPC*LTEQDKVSALLK	C	2.49039	1.83554	2.16297	310236304	1422997076	1712720524
Q2FY22_C12	Q2FY22	rpmG2	50S ribosomal protein L33 2	no	VNVTLACTECGDR	VNVTLACTEC*GDR	C	2.60716	1.71977	2.16346	286282148	1281096328	1534699684
Q2G081_C57	Q2G081	queF	NADPH-dependent 7-cyano-7-deazaguanine reductase	no	FNCPEFTSLCPITGQPDFATIYISYIPNVK	FNCPEFTSLC*PITGQPDFATIYISYIPNVK	C	2.26493	2.06244	2.16369	1.06337e+09	4660319368	5.72369e+09
Q2G2T1_C270	Q2G2T1	SAOUHSC_01973	Uncharacterized protein	no	EAEILCYIDNIDAR	EAEILC*YIDNIDAR	C	2.46705	1.86077	2.16391	310928784	1379165396	1690094180
Q2G059_C95	Q2G059	SAOUHSC_00763	Uncharacterized protein	no	KLDVHNACVVVTR	KLDVHNAC*VVVTR	C	2.45351	1.87464	2.16408	65710275	291941472	357651747
Q2FZX4_C41	Q2FZX4	lipA	Lipoyl synthase	no	NLNTVCEEAK	NLNTVC*EEAK	C	2.26211	2.0678	2.16495	6.71725e+07	299433378	3.66606e+08
Q2FXK7_C78	Q2FXK7	SAOUHSC_01828	GAF domain protein	no	GVCGTAVSER	GVC*GTAVSER	C	2.30939	2.02101	2.1652	251079248	1182895394	1433974642
Q2FXJ0_C152	Q2FXJ0	murC	UDP-N-acetylmuramate--L-alanine ligase	yes	TSFLIGDGTGMGLPESDYFAFEACEYR	TSFLIGDGTGMGLPESDYFAFEAC*EYR	C	2.36539	1.96523	2.16531	458768878	2053590940	2512359818
Q2FZD3_C378	Q2FZD3	mutS2	Endonuclease MutS2	no	NVYCDIGDEQSIEQSLSTFSSHMTNIVEILK	NVYC*DIGDEQSIEQSLSTFSSHMTNIVEILK	C	2.34525	1.99112	2.16818	68692736	304298720	372991456
Q2FXI5_C317	Q2FXI5	SAOUHSC_01861	Uncharacterized protein	no	ANIGIPTAVIGVCAR	ANIGIPTAVIGVC*AR	C	2.49529	1.84184	2.16856	205021519	893245696	1098267215
Q2FZ14_C210	Q2FZ14	SAOUHSC_01257	Uncharacterized protein	no	LVLPSEVAHTCAYLYHPNAR	LVLPSEVAHTC*AYLYHPNAR	C	2.44538	1.89406	2.16972	191495292	784731312	932244692
Q2FZU6_C353	Q2FZU6	rocD	Ornithine aminotransferase	no	GLFIGVELNESARPYCEALKEEGLLCK	GLFIGVELNESARPYC*EALKEEGLLCK	C	2.43314	1.90674	2.16994	887935424	4049226752	4777361792
Q2G2A4_C346	Q2G2A4	SAOUHSC_01042	Dihydrolipoamide acetyltransferase component of pyruvate dehydrogenase complex	no	GATCTISNIGSAGGQWFTPVINHPEVAILGIGR	GATC*TISNIGSAGGQWFTPVINHPEVAILGIGR	C	2.4916	1.85387	2.17274	447370128	9371202874	2437648842
Q7X2S2_C190	Q7X2S2	arcC2	Carbamate kinase 2	no	NIVIACGGGGIPVIK	NIVIAC*GGGGIPVIK	C	2.56648	1.78053	2.17351	4.85881e+08	2222394812	2.66605e+09
Q2FZ17_C152	Q2FZ17	SAOUHSC_01254	Uncharacterized protein	no	ELTCTEYQMSNGSILSAIK	ELTC*TEYQMSNGSILSAIK	C	2.47749	1.86972	2.17361	1.44316e+08	729440410	8.73756e+08
Q2FXL9_C164	Q2FXL9	SAOUHSC_01816	Uncharacterized peptidase SAOUHSC_01816	no	EGVTECEVVNHIEQTIK	EGVTEC*EVVNHIEQTIK	C	2.60695	1.74278	2.17486	678699844	3176653668	3652033704
Q2FUT4_C107	Q2FUT4	SAOUHSC_03017	Uncharacterized protein	no	LHPSFEGQGYACEAITAITNFVNYIDQETVK	LHPSFEGQGYAC*EAITAITNFVNYIDQETVK	C	2.38042	1.97065	2.17553	29899629	132779984	162679613
Q2G1G7_C329	Q2G1G7	SAOUHSC_00156	Uncharacterized protein	no	QTLSAHDNVNVVAQIIKEDLPLLSCIEPNDTFDFQK	QTLSAHDNVNVVAQIIKEDLPLLSC*IEPNDTFDFQK	C	2.38894	1.96445	2.1767	252484832	1190213088	1442697920
Q2G294_C48	Q2G294	SAOUHSC_01846	Acetyl-CoA synthetase, putative	no	MNMAYECIDR	MNMAYEC*IDR	C	2.36722	1.98776	2.17749	584405936	2615921856	3200327792
Q2G0J8_C110	Q2G0J8	SAOUHSC_00562	Phosphomethylpyrimidine kinase	no	AGEVYEASNAQYFVVDPVMVCK	AGEVYEASNAQYFVVDPVMVC*K	C	2.4899	1.86614	2.17802	2.79354e+09	18204792952	1.4285e+10
O52582_C16	O52582	cdr	Coenzyme A disulfide reductase	no	IVVVGAVAGGATCASQIR	IVVVGAVAGGATC*ASQIR	C	2.49466	1.8631	2.17888	601422848	2786889238	3304449854
Q2FY08_C422	Q2FY08	glyQS	Glycine--tRNA ligase	yes	QDEIGTPYCVTFDFDSLEDNQVTVR	QDEIGTPYC*VTFDFDSLEDNQVTVR	C	2.50879	1.85221	2.1805	985050727	4356418866	5341469593
Q2G1H4_C147	Q2G1H4	argC	N-acetyl-gamma-glutamyl-phosphate reductase	no	LISNPGCFPTATLLALHPLISEK	LISNPGC*FPTATLLALHPLISEK	C	2.38991	1.97376	2.18183	114116526	525536192	639652718
Q2FYG6_C262	Q2FYG6	SAOUHSC_01486	Heptaprenyl diphosphate syntase component II, putative	no	EFEECIQIIR	EFEEC*IQIIR	C	2.48304	1.88184	2.18244	178816054	793750750	931754158
Q2FZ22_C47	Q2FZ22	pyrH	Uridylate kinase	yes	MDCEIAVIVGGGNIWR	MDC*EIAVIVGGGNIWR	C	2.43526	1.93279	2.18402	3.91689e+08	1793914970	2.1856e+09
Q2FY15_C120	Q2FY15	cshB	DEAD-box ATP-dependent RNA helicase CshB	no	CNAQPQLIIGTPTR	C*NAQPQLIIGTPTR	C	2.42624	1.94202	2.18413	280219014	1266102120	1546321134
Q2G0R0_C571	Q2G0R0	ftsH	ATP-dependent zinc metalloprotease FtsH	no	CKQILLEHK	C*KQILLEHK	C	2.36273	2.00568	2.18421	119358456	527789084	624331752
Q2FXU5_C565	Q2FXU5	aspS	Aspartate--tRNA ligase	yes	TASATCLLTNAPSEVSDK	TASATC*LLTNAPSEVSDK	C	2.30924	2.06007	2.18465	3376702118	14882993756	18225099498
Q2FXX2_C98	Q2FXX2	SAOUHSC_01708	UPF0271 protein SAOUHSC_01708	no	NIDISNDEIYNLMIYQLGALQGFCR	NIDISNDEIYNLMIYQLGALQGFC*R	C	2.41661	1.95287	2.18474	3.81479e+08	1604639856	1.98612e+09
Q2FZ05_C106	Q2FZ05	SAOUHSC_01266	Uncharacterized protein	no	AKPVKPEGCHAQLIELPFTATAK	AKPVKPEGC*HAQLIELPFTATAK	C	2.49992	1.87064	2.18528	74338034	333397576	407735610
Q2G2E5_C451	Q2G2E5	SAOUHSC_00647	Uncharacterized protein	no	LANCHDFIMQFDEGYDTLVGER	LANC*HDFIMQFDEGYDTLVGER	C	2.4309	1.94044	2.18567	18909720	86187996	105097716
Q2FXA4_C259	Q2FXA4	hemH	Ferrochelatase	no	NFIYTPVGFVCEHLEVLYDNDYECK	NFIYTPVGFVC*EHLEVLYDNDYECK	C	2.3204	2.05095	2.18568	241481232	1084030304	1325511536
Q53727_C456	Q53727	pcrA	ATP-dependent DNA helicase PcrA	yes	KVTQECLNFYELIQSLIK	KVTQEC*LNFYELIQSLIK	C	2.65338	1.71906	2.18622	3.29446e+07	146311556	1.79256e+08
Q2G1C7_C72	Q2G1C7	SAOUHSC_00198	Uncharacterized protein	no	KGDVIGIFAPNDIAILDLLFACFK	KGDVIGIFAPNDIAILDLLFAC*FK	C	2.48398	1.88936	2.18667	97196608	393824312	491020920
Q2FWD3_C161	Q2FWD3	SAOUHSC_02366	Uncharacterized protein	yes	ECQELVEK	EC*QELVEK	C	2.47999	1.89714	2.18856	1155703844	5563722381	6707781026
Q2G030_C40	Q2G030	tpiA	Triosephosphate isomerase	yes	EVESVICAPAIQLDALTTAVK	EVESVIC*APAIQLDALTTAVK	C	2.61207	1.76636	2.18922	170218208	818314524	954712128
Q2FVQ5_C63	Q2FVQ5	mqo	Probable malate:quinone oxidoreductase	no	LAQPGEESSNVWNNAGTGHSALCELNYTK	LAQPGEESSNVWNNAGTGHSALC*ELNYTK	C	2.30505	2.0738	2.18942	8616630034	39195670464	47812300498
Q2FXH9_C155	Q2FXH9	SAOUHSC_01868	Putative dipeptidase SAOUHSC_01868	no	CTDRYFK	C*TDRYFK	C	2.57116	1.81089	2.19102	280820192	1401489472	1486251824
Q2G0G1_C145	Q2G0G1	adh	Alcohol dehydrogenase	no	LDPAAASSITCAGVTTYK	LDPAAASSITC*AGVTTYK	C	2.09134	2.29378	2.19256	2.63418e+08	2283607836	1.44063e+09
Q2FVI4_C61	Q2FVI4	SAOUHSC_02726	Positive transcriptional activator, putative	no	NNGDLAGILGLCIPELDGK	NNGDLAGILGLC*IPELDGK	C	2.5451	1.84067	2.19288	49644704	222205392	271850096
Q2FXU4_C284	Q2FXU4	hisS	Histidine--tRNA ligase	yes	GLDYYTHTAFELMMDNPNYDGAITTLCGGGR	GLDYYTHTAFELMMDNPNYDGAITTLC*GGGR	C	2.33376	2.05264	2.1932	121232192	707269216	672336448
Q2FYM1_C744	Q2FYM1	odhA	2-oxoglutarate dehydrogenase E1 component	no	FLQLAAENNCTVVNLSSSSNYFHLLR	FLQLAAENNC*TVVNLSSSSNYFHLLR	C	2.37095	2.01821	2.19458	100130392	4.80999e+08	578764792
Q2G030_C189	Q2G030	tpiA	Triosephosphate isomerase	yes	SSTSEDANEMCAFVR	SSTSEDANEMC*AFVR	C	2.60119	1.78986	2.19553	86083560	447344096	486231384
Q2FXQ4_C279	Q2FXQ4	SAOUHSC_01781	Uncharacterized protein	no	WINAYECYFK	WINAYEC*YFK	C	2.87287	1.51962	2.19624	21542684	94093160	115635844
Q2FXH2_C159	Q2FXH2	leuS	Leucine--tRNA ligase	yes	GLAYVDEVAVNWCPALGTVLSNEEVIDGVSER	GLAYVDEVAVNWC*PALGTVLSNEEVIDGVSER	C	2.45027	1.94322	2.19675	216889996	904745459	1108326092
Q2G1R5_C164	Q2G1R5	SAOUHSC_00037	Uncharacterized protein	no	CGGAPMK	C*GGAPMK	C	2.51047	1.88488	2.19768	324763668	1463621884	1788385552
Q2FXI8_C167	Q2FXI8	SAOUHSC_01858	Phenylalanine--tRNA ligase beta subunit	no	GVASSGMICSMK	GVASSGMIC*SMK	C	2.46511	1.93116	2.19813	1190056000	5492754950	6682810950
Q2FZ39_C277	Q2FZ39	SAOUHSC_01214	Ribosome biogenesis GTPase A	yes	IGNYCFDIFK	IGNYC*FDIFK	C	2.42315	1.97663	2.19989	2.06493e+08	939264144	1.14576e+09
Q2FWZ3_C411	Q2FWZ3	SAOUHSC_02113	RNA methyltransferase, TrmA family, putative	no	RIVYISCNPATQQR	RIVYISC*NPATQQR	C	2.13092	2.2694	2.20016	46920658	228479290	261723882
Q2G1C4_C229	Q2G1C4	tarJ'	Ribulose-5-phosphate reductase 2	no	LSHFSFVDDIFTVNQIPDDLKIDHAFECVGGK	LSHFSFVDDIFTVNQIPDDLKIDHAFEC*VGGK	C	2.34465	2.05845	2.20155	188836384	936240661	1111321058
Q05615_C51	Q05615	aroA	3-phosphoshikimate 1-carboxyvinyltransferase	no	AIMLASLAEGVSTIYKPLLGEDCR	AIMLASLAEGVSTIYKPLLGEDC*R	C	2.42074	1.98569	2.20322	887411641	4056172278	4943583919
Q2FXY7_C306	Q2FXY7	lepA	Elongation factor 4	no	MNPMVYCGLFPIDNK	MNPMVYC*GLFPIDNK	C	2.32538	2.08105	2.20322	5.11709e+08	2.62956e+09	2.91629e+09
Q2FZW2_C48	Q2FZW2	SAOUHSC_00873	Uncharacterized protein	no	LQLHGACGTCPSSTITLK	LQLHGAC*GTCPSSTITLK	C	2.92706	1.4827	2.20488	450363040	2135130454	2219976422
Q2G112_C97	Q2G112	SAOUHSC_00349	Single-stranded DNA-binding protein	yes	VFVTEVVCDSVQFLEPK	VFVTEVVC*DSVQFLEPK	C	2.43714	1.97383	2.20549	302956864	1339779808	1642736672
Q2G065_C318	Q2G065	SAOUHSC_00756	Uncharacterized protein	no	VAIAICATAEK	VAIAIC*ATAEK	C	2.33991	2.07331	2.20661	34712502	160873224	195585726
Q2FV77_C366	Q2FV77	SAOUHSC_02859	3-hydroxy-3-methylglutaryl coenzyme A reductase	yes	ASLELLNVESAQELGHVVAAVGLAQNFAACR	ASLELLNVESAQELGHVVAAVGLAQNFAAC*R	C	2.41861	1.99663	2.20762	1152290742	5242975396	6395266138
Q2FY60_C330	Q2FY60	SAOUHSC_01605	6-phosphogluconate dehydrogenase, decarboxylating	yes	ICSYAQGFAQMR	IC*SYAQGFAQMR	C	2.44662	1.97058	2.2086	395615084	1837791402	2233406486
Q2FXM3_C218	Q2FXM3	SAOUHSC_01812	Uncharacterized protein	no	MLPFQGYVLQHFELMDDGFCQVK	MLPFQGYVLQHFELMDDGFC*QVK	C	2.42093	2.00285	2.21189	925462720	4310377922	5202167096
Q2FZW6_C198	Q2FZW6	dltA	D-alanine--D-alanyl carrier protein ligase	yes	SGNEQQWLNQAPFSFDLSVMAIYPCLASGGTLNLVDK	SGNEQQWLNQAPFSFDLSVMAIYPC*LASGGTLNLVDK	C	2.38344	2.04489	2.21417	60038240	285982488	346020728
Q2FY55_C52	Q2FY55	SAOUHSC_01610	UPF0403 protein SAOUHSC_01610	no	QDGTTLVMINSVCGCAGGIARPAASHALHYDVLPDR	QDGTTLVMINSVC*GCAGGIARPAASHALHYDVLPDR	C	2.49429	1.93419	2.21424	213713976	1114082396	1239469396
Q2G220_C174	Q2G220	SAOUHSC_02980	Uncharacterized protein	no	SCDIESVESWK	SC*DIESVESWK	C	2.43108	1.99779	2.21443	211089008	970588176	1181677184
Q2FXK7_C102	Q2FXK7	SAOUHSC_01828	GAF domain protein	no	TQIVADVHQFEGHIACDANSK	TQIVADVHQFEGHIAC*DANSK	C	2.27256	2.15848	2.21552	85362562	470516700	477479182
Q2G255_C99	Q2G255	SAOUHSC_01475	Uncharacterized protein	no	EYDLDLLHMHYAVPHAICGILAR	EYDLDLLHMHYAVPHAIC*GILAR	C	2.36203	2.0707	2.21636	99663009	544770388	559693521
Q2FV28_C129	Q2FV28	queH	Epoxyqueuosine reductase QueH	no	CTACFEMR	C*TACFEMR	C	2.49876	1.93434	2.21655	19716003	132494864	109567619
Q2FY43_C228	Q2FY43	SAOUHSC_01623	Acetyl-CoA carboxylase, biotin carboxylase	yes	HIEIQIVGDSYGNVIHLGERDCTIQR	HIEIQIVGDSYGNVIHLGERDC*TIQR	C	2.6975	1.7376	2.21755	137438600	618902688	756341288
Q2G0I3_C25	Q2G0I3	SAOUHSC_00582	Uncharacterized protein	no	FNSSSLAELTCLNPVQLR	FNSSSLAELTC*LNPVQLR	C	2.50912	1.92996	2.21954	117469794	581371702	672588308
Q2G0G2_C87	Q2G0G2	SAOUHSC_00607	Uncharacterized protein	no	EYWLCWVTTER	EYWLC*WVTTER	C	2.56367	1.87544	2.21955	6.14594e+07	450847026	3.4947e+08
Q2G243_C378	Q2G243	radA	DNA repair protein RadA	no	AVDGLDCYIGEVGLTGEVR	AVDGLDC*YIGEVGLTGEVR	C	2.39146	2.04931	2.22039	3.14392e+08	1515653968	1.74305e+09
Q2FWD9_C12	Q2FWD9	tdk	Thymidine kinase	no	MYETYHSGWIECITGSMFSGK	MYETYHSGWIEC*ITGSMFSGK	C	2.39961	2.04338	2.2215	170579344	799031856	969611200
Q2FXA4_C276	Q2FXA4	hemH	Ferrochelatase	no	VVCDDIGANYYRPK	VVC*DDIGANYYRPK	C	2.40496	2.03843	2.2217	182352112	851966528	1034318640
Q2G2M8_C97	Q2G2M8	SAOUHSC_02004	UPF0374 protein SAOUHSC_02004	no	EDGIYYYCNLSSPFVCDEEALK	EDGIYYYCNLSSPFVC*DEEALK	C	2.11354	2.33065	2.22209	2.36837e+07	109254851	1.32939e+08
Q2FWD3_C93	Q2FWD3	SAOUHSC_02366	Uncharacterized protein	yes	CKEAIDAGFTSVMIDASHSPFEENVATTK	C*KEAIDAGFTSVMIDASHSPFEENVATTK	C	2.4257	2.0233	2.2245	491263028	2473787624	2752750120
Q2FYG9_C148	Q2FYG9	aroC	Chorismate synthase	no	VAVGALCK	VAVGALC*K	C	2.40836	2.04126	2.22481	232565236	1086819088	1319384324
Q2FXU5_C8	Q2FXU5	aspS	Aspartate--tRNA ligase	yes	TTYCGLVTEAFLGQEITLK	TTYC*GLVTEAFLGQEITLK	C	2.41956	2.03085	2.2252	303456316	1424031178	1706157894
Q2FXX1_C4	Q2FXX1	SAOUHSC_01709	Acetyl-CoA carboxylase, biotin carboxylase, putative	no	CLIANRGEIAVR	C*LIANRGEIAVR	C	2.46893	1.98441	2.22667	417928428	1980978834	2353855822
Q2FY14_C164	Q2FY14	SAOUHSC_01660	GTP cyclohydrolase 1 type 2 homolog	no	LSENGLAQEGNYEYCFFESEGR	LSENGLAQEGNYEYC*FFESEGR	C	2.35885	2.0973	2.22808	65757684	306335072	372092756
Q2FZW9_C24	Q2FZW9	SAOUHSC_00866	D-isomer specific 2-hydroxyacid dehydrogenase, NAD binding domain protein	no	DADACFITLSEQIDAEILAQSPNLK	DADAC*FITLSEQIDAEILAQSPNLK	C	2.47165	1.98485	2.22825	212425206	9.68939e+08	1180357622
Q2FXU7_C235	Q2FXU7	SAOUHSC_01735	Uncharacterized protein	no	GQMPPSSNAFVPSVVGLICASYVVNDVLK	GQMPPSSNAFVPSVVGLIC*ASYVVNDVLK	C	2.44815	2.01137	2.22976	128311152	687989840	723819240
Q2G098_C322	Q2G098	SAOUHSC_00723	Uncharacterized protein	no	GIYCGAIGLLLPTEDDKMIFNIPIR	GIYC*GAIGLLLPTEDDKMIFNIPIR	C	2.34615	2.11408	2.23012	17522967	136840058	99934155
Q2FZV6_C284	Q2FZV6	SAOUHSC_00879	Probable cytosol aminopeptidase	no	FDMCGAANVVGIIEAASR	FDMC*GAANVVGIIEAASR	C	2.37397	2.08845	2.23121	323270040	1494047248	1817317288
Q2G1G2_C372	Q2G1G2	SAOUHSC_00162	Type I restriction enzyme R Protein	no	VVFIIDECHR	VVFIIDEC*HR	C	2.44949	2.0175	2.23349	525798237	2563444720	3003439349
Q2FZY4_C128	Q2FZY4	SAOUHSC_00850	Uncharacterized protein	yes	CATLAWK	C*ATLAWK	C	2.41477	2.05271	2.23374	243294780	1079028744	1298027536
Q2G098_C295	Q2G098	SAOUHSC_00723	Uncharacterized protein	no	NNTDLTQILTSLFPCGSITGAPK	NNTDLTQILTSLFPC*GSITGAPK	C	2.30116	2.16664	2.2339	6.33332e+07	297327916	3.60661e+08
Q2G0E1_C288	Q2G0E1	SAOUHSC_00664	Uncharacterized protein	no	MMIHGFEVDCR	MMIHGFEVDC*R	C	2.50754	1.96195	2.23475	54388248	251462784	305851032
Q2FZI3_C40	Q2FZI3	SAOUHSC_01021	Uncharacterized protein	no	VLLLGPSGCGK	VLLLGPSGC*GK	C	2.39189	2.07791	2.2349	29554268	140447016	170001284
Q2G0S8_C147	Q2G0S8	SAOUHSC_00466	Putative 4-diphosphocytidyl-2-C-methyl-D-erythritol kinase	no	TALCTGR	TALC*TGR	C	2.56817	1.90239	2.23528	156506087	745135208	901641295
Q2FYZ7_C53	Q2FYZ7	SAOUHSC_01274	Glycerol uptake operon antiterminator regulatory protein	no	QNHIECFIHIDLIK	QNHIEC*FIHIDLIK	C	2.58184	1.89091	2.23637	72122464	332894144	405016608
Q2FW32_C265	Q2FW32	rpoA	DNA-directed RNA polymerase subunit alpha	yes	SYNCLKR	SYNC*LKR	C	2.7214	1.75164	2.23652	124262316	585016464	709278780
Q2FZW9_C276	Q2FZW9	SAOUHSC_00866	D-isomer specific 2-hydroxyacid dehydrogenase, NAD binding domain protein	no	DNMIQLCINNIEAVMTNQVPHTPVN	DNMIQLC*INNIEAVMTNQVPHTPVN	C	2.54145	1.9334	2.23743	310506988	1432884608	1743391596
Q2G1G2_C420	Q2G1G2	SAOUHSC_00162	Type I restriction enzyme R Protein	no	CLHTYLIR	C*LHTYLIR	C	2.62864	1.84732	2.23798	110741832	513885120	624626952
Q2FZ50_C95	Q2FZ50	rnc	Ribonuclease 3	no	ATIVCEPSLVIFANK	ATIVC*EPSLVIFANK	C	2.48144	1.99771	2.23957	60559174	278572896	339132070
Q2G0S8_C209	Q2G0S8	SAOUHSC_00466	Putative 4-diphosphocytidyl-2-C-methyl-D-erythritol kinase	no	DYQQLCQSLSNR	DYQQLC*QSLSNR	C	2.47018	2.01	2.24009	70516974	332777367	388858470
Q2G0K5_C20	Q2G0K5	SAOUHSC_00555	Hydrolase, haloacid dehalogenase-like	no	CGEVATQSAFK	C*GEVATQSAFK	C	2.31127	2.16984	2.24056	213888463	1345928406	1257730145
Q2G1J4_C149	Q2G1J4	SAOUHSC_00128	Cap5O protein/UDP-N-acetyl-D-mannosaminuronic acid dehydrogenase	no	TMDDFVKPVIENLGFTIGEDIYLVHCPER	TMDDFVKPVIENLGFTIGEDIYLVHC*PER	C	2.54577	1.9364	2.24109	97338612	507701136	605039748
Q2G2D1_C11	Q2G2D1	SAOUHSC_01244	Uncharacterized protein	yes	CILSNEMHPK	C*ILSNEMHPK	C	2.43226	2.05123	2.24175	183282256	954537508	1114610234
Q2FYR6_C113	Q2FYR6	trpC	Indole-3-glycerol phosphate synthase	no	TTLPVLCK	TTLPVLC*K	C	2.41215	2.07155	2.24185	8.30546e+06	39898382	4.82038e+07
Q2FXI9_C1215	Q2FXI9	SAOUHSC_01857	Uncharacterized protein	no	TQTQSQDELFDDVCAFMVNEGHISTSLIQR	TQTQSQDELFDDVC*AFMVNEGHISTSLIQR	C	2.23489	2.25113	2.24301	42565588	201492864	244058452
Q2FV59_C44	Q2FV59	crtM	Dehydrosqualene synthase	no	AVWAIYAVCR	AVWAIYAVC*R	C	2.39264	2.09392	2.24328	63600414	363994070	364923838
Q2G1G6_C83	Q2G1G6	murQ	N-acetylmuramic acid 6-phosphate etherase	no	LGVLDAAECVPTFNTDPHEIIGIIAGGQHAMTMAVEGAEDHKK	LGVLDAAEC*VPTFNTDPHEIIGIIAGGQHAMTMAVEGAEDHKK	C	2.45981	2.02837	2.24409	436498512	2041155270	2477653782
Q2FV10_C175	Q2FV10	SAOUHSC_02933	Betaine aldehyde dehydrogenase	no	IAPALATGCSLVMKPSEITPLTTIR	IAPALATGC*SLVMKPSEITPLTTIR	C	2.53262	1.95571	2.24417	229749680	1082784798	1312534478
Q2FXV0_C25	Q2FXV0	SAOUHSC_01732	Uncharacterized protein	no	KEGQGCISLK	KEGQGC*ISLK	C	2.54324	1.94573	2.24448	414022916	2319398496	2733421412
Q2FWW3_C407	Q2FWW3	SAOUHSC_02158	Uncharacterized protein	no	IAFSCVEKEDIPHVFDSIAK	IAFSC*VEKEDIPHVFDSIAK	C	2.4069	2.08862	2.24776	6110910720	29404397352	35005504820
Q2FUT4_C24	Q2FUT4	SAOUHSC_03017	Uncharacterized protein	no	LNLMIPSSSHLIELYNICSHPQANIYTPK	LNLMIPSSSHLIELYNIC*SHPQANIYTPK	C	2.31305	2.18285	2.24795	144480104	770191616	823485736
P0A086_C12	P0A086	msrA2	Peptide methionine sulfoxide reductase MsrA 2	no	TKEYATLAGGCFWCMVKPFTSYPGIK	TKEYATLAGGC*FWCMVKPFTSYPGIK	C	2.4756	2.0222	2.2489	65757866	307965264	373723130
Q2FXI6_C27	Q2FXI6	SAOUHSC_01860	Uncharacterized protein	no	QGATVFEFTAGWCPDCR	QGATVFEFTAGWC*PDCR	C	2.10528	2.39476	2.25002	1.24304e+08	549430868	6.73735e+08
Q2FZ03_C70	Q2FZ03	SAOUHSC_01268	Uncharacterized protein	no	MVELECPSIISQVK	MVELEC*PSIISQVK	C	2.45907	2.04317	2.25112	210916536	1011178172	1222094708
Q2FXZ4_C304	Q2FXZ4	prmA	Ribosomal protein L11 methyltransferase	no	IISEQHDNGWVCLVGQK	IISEQHDNGWVC*LVGQK	C	2.41006	2.09337	2.25171	254753056	1204132272	1458885328
Q2FUQ3_C274	Q2FUQ3	mnmG	tRNA uridine 5-carboxymethylaminomethyl modification enzyme MnmG	yes	YCPSIEDK	YC*PSIEDK	C	2.71034	1.79344	2.25189	168711056	1142871728	948575248
Q2G2L1_C182	Q2G2L1	tagH	Teichoic acids export ATP-binding protein TagH	yes	CLDKIYEFKEQNK	C*LDKIYEFKEQNK	C	2.86661	1.64337	2.25499	79061791	348522264	427584055
Q2G0P5_C311	Q2G0P5	clpC	ATP-dependent Clp protease ATP-binding subunit ClpC	no	GELQCIGATTLDEYRK	GELQC*IGATTLDEYRK	C	2.79703	1.71403	2.25553	1533728316	5123811148	6657539464
Q2FY32_C53	Q2FY32	aroK	Shikimate kinase	no	LTIPEIFCK	LTIPEIFC*K	C	2.41681	2.09559	2.2562	267959756	1271166848	1539126604
Q2FVA2_C105	Q2FVA2	SAOUHSC_02831	Uncharacterized protein	no	QSIDQLVICGLK	QSIDQLVIC*GLK	C	2.67852	1.83501	2.25677	142232093	658971592	801203685
Q2FW59_C112	Q2FW59	SAOUHSC_02458	Uncharacterized protein	no	EKDDNILCEEFSYK	EKDDNILC*EEFSYK	C	2.01108	2.50423	2.25766	37177157	174765800	211942957
Q2G0L0_C39	Q2G0L0	SAOUHSC_00550	Uncharacterized protein	no	GIPVTYACLTLGQMGR	GIPVTYAC*LTLGQMGR	C	2.50701	2.00936	2.25818	20682898	100432908	121115806
Q2G1C1_C372	Q2G1C1	tarF	Teichoic acid glycerol-phosphate transferase	yes	FCSLEDGQASQR	FC*SLEDGQASQR	C	2.47721	2.04708	2.26214	28396484	154985007	165270500
Q2G0N5_C355	Q2G0N5	rpoC	DNA-directed RNA polymerase subunit beta'	yes	MYQCGLPK	MYQC*GLPK	C	2.58874	1.93678	2.26276	536258848	2362731960	2898990808
Q2G1Z3_C173	Q2G1Z3	SAOUHSC_00652	Iron compound ABC transporter, ATP-binding protein	no	TDIIFLDEPTTYLDICHQLEILELVQK	TDIIFLDEPTTYLDIC*HQLEILELVQK	C	2.53948	1.98631	2.26289	148442528	711647616	860090144
Q2FXP9_C148	Q2FXP9	infC	Translation initiation factor IF-3	yes	YADECKDIATVEQKPK	YADEC*KDIATVEQKPK	C	2.51802	2.00784	2.26293	180804056	1097002744	1056096632
Q2FYI6_C8	Q2FYI6	SAOUHSC_01460	Uncharacterized protein	no	MFQLLAVCPMGLEAVVAR	MFQLLAVC*PMGLEAVVAR	C	2.41223	2.11792	2.26507	40677416	195377448	236054864
Q7X2S2_C78	Q7X2S2	arcC2	Carbamate kinase 2	no	SNSDTTPAMPLDTCGAMSQGMIGYWLETEINR	SNSDTTPAMPLDTC*GAMSQGMIGYWLETEINR	C	2.40675	2.12662	2.26669	71057020	447292408	410073372
Q2G178_C100	Q2G178	SAOUHSC_00269	Uncharacterized protein	no	DLFKEEDLEPWTSCEFDFTR	DLFKEEDLEPWTSC*EFDFTR	C	2.38884	2.14831	2.26857	15194206	73415432	88609638
Q2G0U9_C235	Q2G0U9	sle1	N-acetylmuramoyl-L-alanine amidase sle1	no	GYNTPVFSHQNLYTWGQCTYHVFNR	GYNTPVFSHQNLYTWGQC*TYHVFNR	C	2.45294	2.08528	2.26911	219886570	1157727444	1377614014
Q2FWG7_C213	Q2FWG7	SAOUHSC_02324	Uncharacterized protein	no	QFFTEWNCHD	QFFTEWNC*HD	C	2.62805	1.91363	2.27084	76296180	362594240	438890420
Q2FVB2_C248	Q2FVB2	fbp	Fructose-1,6-bisphosphatase class 3	no	VCLANLLR	VC*LANLLR	C	2.5968	1.94734	2.27207	98191712	543157144	551521616
Q2FZ71_C155	Q2FZ71	pyrF	Orotidine 5'-phosphate decarboxylase	no	LANAAGLDGVVCSPLESR	LANAAGLDGVVC*SPLESR	C	2.4194	2.12545	2.27243	110027744	576795936	643740432
O05154_C69	O05154	tagX	Putative glycosyltransferase TagX	no	HISLIQLQNASIATCINK	HISLIQLQNASIATC*INK	C	2.54831	1.99709	2.2727	198656052	955953712	1154609764
Q2FYP2_C219	Q2FYP2	SAOUHSC_01392	ABC transporter, ATP-binding protein, putative	no	HFLNNVCTHIADLDFGK	HFLNNVC*THIADLDFGK	C	2.39256	2.15525	2.27391	749250888	3611533380	4360784268
Q2G263_C42	Q2G263	SAOUHSC_00096	Transcriptional regulator, GntR family, putative	no	EIQIGKYPSGHALPTEKELCAR	EIQIGKYPSGHALPTEKELC*AR	C	2.2608	2.28859	2.2747	2.7954e+07	160906292	1.58461e+08
Q2FY34_C330	Q2FY34	gcvPA	Probable glycine dehydrogenase (decarboxylating) subunit 1	no	ATSNICSNQALNALASSIAMSALGK	ATSNIC*SNQALNALASSIAMSALGK	C	2.56811	1.98292	2.27552	7674192352	36224142470	43761619322
P95689_C356	P95689	serS	Serine--tRNA ligase	yes	TYDLEVWLPSYNDYKEISSCSNCTDFQAR	TYDLEVWLPSYNDYKEISSCSNC*TDFQAR	C	2.30042	2.25106	2.27574	139567476	803379376	825189412
Q2G1R8_C31	Q2G1R8	SAOUHSC_00034	Uncharacterized protein	no	MMEEGKDCKDVITQISASK	MMEEGKDC*KDVITQISASK	C	2.49754	2.05652	2.27703	129577832	752387944	751996168
Q2FZ48_C274	Q2FZ48	ftsY	Signal recognition particle receptor FtsY	yes	GVDILICDTAGR	GVDILIC*DTAGR	C	2.5083	2.04712	2.27771	43564132	265159450	255450100
P0A0M9_C108	P0A0M9	SAOUHSC_00995	Putative acetyltransferase SAOUHSC_00995	no	DEGFYVATMNAQCHAIPFYESLNFK	DEGFYVATMNAQC*HAIPFYESLNFK	C	2.60182	1.95657	2.27919	103009512	517492728	620502240
Q2FYZ0_C36	Q2FYZ0	SAOUHSC_01282	Glutathione peroxidase	no	GDVMLIVNTASECGFTSQFEGLQSLYEK	GDVMLIVNTASEC*GFTSQFEGLQSLYEK	C	2.43155	2.13029	2.28092	3.7387e+08	1801471496	2.12156e+09
Q2FZD8_C120	Q2FZD8	pheT	Phenylalanine--tRNA ligase beta subunit	yes	SEGMICSLQEIGISSNYIPK	SEGMIC*SLQEIGISSNYIPK	C	2.56932	1.99297	2.28114	41768122	248675827	258805394
Q2FZL8_C369	Q2FZL8	SAOUHSC_00982	Uncharacterized protein	no	AQATLFAGCGIVK	AQATLFAGC*GIVK	C	2.55422	2.00834	2.28128	246788074	1330271658	1494849394
Q2G0M8_C113	Q2G0M8	SAOUHSC_00532	Uncharacterized protein	no	GTEAAIAYQSGFNCNMAAISAVMNK	GTEAAIAYQSGFNC*NMAAISAVMNK	C	2.70323	1.86244	2.28284	216906869	895375944	1112282813
Q2G2L2_C236	Q2G2L2	SAOUHSC_00637	Uncharacterized protein	no	LNETFMSSTDCSDPSQR	LNETFMSSTDC*SDPSQR	C	2.64868	1.91818	2.28343	409318816	1999550304	2391114758
Q2FYQ9_C49	Q2FYQ9	SAOUHSC_01376	Uncharacterized protein	no	CYIDMEHPRK	C*YIDMEHPRK	C	2.72551	1.84296	2.28424	4.36319e+07	211690984	2.55323e+08
Q2FZU5_C95	Q2FZU5	SAOUHSC_00895	Glutamate dehydrogenase	no	CGIVNLPYGGGK	C*GIVNLPYGGGK	C	2.48856	2.07992	2.28424	1650766752	8014019710	9664786462
Q2G229_C64	Q2G229	SAOUHSC_00452	Uncharacterized protein	no	AGNTTFLCGVNDDRVDEILSVINQTCGNR	AGNTTFLCGVNDDRVDEILSVINQTC*GNR	C	2.29319	2.27554	2.28437	755806184	3781101878	4416239178
Q2FWH6_C207	Q2FWH6	SAOUHSC_02315	DNA-binding response regulator, putative	no	LSQCHEDAKDIIK	LSQC*HEDAKDIIK	C	2.62939	1.94228	2.28584	157975356	760059232	918034588
Q2FV10_C380	Q2FV10	SAOUHSC_02933	Betaine aldehyde dehydrogenase	no	DGLFFEPTVITNCDTSMR	DGLFFEPTVITNC*DTSMR	C	2.55616	2.01599	2.28608	165268462	798738832	945731678
Q2FXM5_C214	Q2FXM5	SAOUHSC_01810	NADP-dependent malic enzyme, putative	no	NMVMCDSR	NMVMC*DSR	C	2.72874	1.84515	2.28695	5.28951e+07	287664260	3.40559e+08
Q2FZ82_C886	Q2FZ82	ileS	Isoleucine--tRNA ligase	yes	VVDKLDDQATAYEHGDIVIEHADGEKCER	VVDKLDDQATAYEHGDIVIEHADGEKC*ER	C	2.86005	1.7146	2.28733	97125580	529524014	579218556
Q2FW70_C138	Q2FW70	SAOUHSC_02436	Uncharacterized protein	no	VHHPNEILECILIEAPDLK	VHHPNEILEC*ILIEAPDLK	C	2.58229	1.99754	2.28992	35462252	229539908	205432332
Q2FX87_C48	Q2FX87	SAOUHSC_01990	Amino acid ABC transporter, ATP-binding protein, putative	no	CMNLLEVPTK	C*MNLLEVPTK	C	2.33698	2.24458	2.29078	17272678	84609744	101882422
Q2G099_C193	Q2G099	SAOUHSC_00722	Para-aminobenzoate synthase, glutamine amidotransferase, component II, putative	no	VGDYCENRI	VGDYC*ENRI	C	2.64702	1.93661	2.29182	101020492	486972640	587993132
Q2G2D0_C679	Q2G2D0	infB	Translation initiation factor IF-2	yes	GYECGITIENYNDLK	GYEC*GITIENYNDLK	C	2.41677	2.16811	2.29244	529917277	2467830468	2970768107
Q2FZ74_C207	Q2FZ74	pyrC	Dihydroorotase	no	SKELGIPGIPNICESVQIAR	SKELGIPGIPNIC*ESVQIAR	C	2.75874	1.83196	2.29535	105994148	721258624	616392228
Q2G293_C182	Q2G293	SAOUHSC_01847	Uncharacterized protein	no	LMATGGLEIFATDDPEITSHPANCLMAR	LMATGGLEIFATDDPEITSHPANC*LMAR	C	2.34043	2.25215	2.29629	483675156	2318749702	2802424858
Q2G046_C738	Q2G046	uvrA	UvrABC system protein A	no	CEACKGDGIIK	C*EACKGDGIIK	C	2.87463	1.72018	2.2974	8.12798e+06	38937840	4.70658e+07
Q2FWL2_C14	Q2FWL2	tsaD	tRNA N6-adenosine threonylcarbamoyltransferase	yes	TKDILILAVETSCDETSVSVIK	TKDILILAVETSC*DETSVSVIK	C	2.43058	2.16442	2.2975	215423880	1091083744	1306507624
Q2FZU6_C363	Q2FZU6	rocD	Ornithine aminotransferase	no	GLFIGVELNESARPYCEALKEEGLLCK	GLFIGVELNESARPYCEALKEEGLLC*K	C	2.68556	1.9138	2.29968	322726440	1678371644	1897103916
Q2G0G3_C250	Q2G0G3	SAOUHSC_00606	Uncharacterized protein	no	GGEVLLNNCLK	GGEVLLNNC*LK	C	2.49984	2.09984	2.29984	339310640	1761385058	2026847574
Q2G0R8_C645	Q2G0R8	mfd	Transcription-repair-coupling factor	no	LLCGDVGYGK	LLC*GDVGYGK	C	2.63783	1.96719	2.30251	215495762	1030279368	1245775130
Q2G0S3_C404	Q2G0S3	glmU	Bifunctional protein GlmU	yes	DSFVGCNVNLVAPVTIGDDVLVAAGSTITDDVPNDSLAVAR	DSFVGC*NVNLVAPVTIGDDVLVAAGSTITDDVPNDSLAVAR	C	2.51139	2.09468	2.30303	4.92657e+08	2731624190	3.20882e+09
Q2FVC3_C259	Q2FVC3	SAOUHSC_02790	Uncharacterized protein	no	TILCALDVR	TILC*ALDVR	C	2.80513	1.80249	2.30381	65136504	337323920	402460424
Q2G0R1_C37	Q2G0R1	SAOUHSC_00485	Hypoxanthine phosphoribosyltransferase	no	DYQGKPLVCVGILK	DYQGKPLVC*VGILK	C	2.47079	2.1439	2.30734	151140880	861109300	900884912
Q2FY13_C92	Q2FY13	SAOUHSC_01661	Uncharacterized protein	yes	LGDGLSVIQPEDVIDNITICGMGGPLIAK	LGDGLSVIQPEDVIDNITIC*GMGGPLIAK	C	2.42536	2.19426	2.30981	105053816	522616160	627669976
Q2FZ03_C54	Q2FZ03	SAOUHSC_01268	Uncharacterized protein	no	VGPLETTVQGNMNECLILIQSLNER	VGPLETTVQGNMNEC*LILIQSLNER	C	2.68555	1.93563	2.31059	431039608	2135627838	2566667446
Q2G126_C92	Q2G126	SAOUHSC_00330	Uncharacterized protein	no	HQQGQTDFETFCDEMAEAGIYK	HQQGQTDFETFC*DEMAEAGIYK	C	2.57153	2.05087	2.3112	157635740	778831168	936466908
Q2FWD1_C382	Q2FWD1	pyrG	CTP synthase	yes	ENNVPFFGICLGMQLATVEFSR	ENNVPFFGIC*LGMQLATVEFSR	C	2.56618	2.06584	2.31601	328571716	1846224488	1721759404
Q2FZ66_C300	Q2FZ66	rlmN	Probable dual-specificity RNA methyltransferase RlmN	no	GLNCHVNLIPVNHVPER	GLNC*HVNLIPVNHVPER	C	2.58986	2.04304	2.31645	128946896	635170752	764117648
Q2FWC6_C17	Q2FWC6	SAOUHSC_02372	Uncharacterized protein	no	DILINECIYFASK	DILINEC*IYFASK	C	2.46471	2.16855	2.31663	38029884	255951182	233455688
Q2FWK4_C199	Q2FWK4	ilvC	Ketol-acid reductoisomerase (NADP(+))	no	AGVIETTFKEETETDLFGEQAVLCGGVSK	AGVIETTFKEETETDLFGEQAVLC*GGVSK	C	2.50711	2.12726	2.31719	860223944	4213656476	5073880420
Q2FYK5_C201	Q2FYK5	thyA	Thymidylate synthase	yes	HIVSAWNPTEIDTMALPPCHTMFQFYVQDGK	HIVSAWNPTEIDTMALPPC*HTMFQFYVQDGK	C	2.21476	2.42064	2.3177	1151107987	6278831748	6842674183
Q53727_C92	Q53727	pcrA	ATP-dependent DNA helicase PcrA	yes	LVGDQAEVIWMSTFHSMCVR	LVGDQAEVIWMSTFHSMC*VR	C	2.49003	2.14777	2.3189	54831058	273193688	328024746
Q2FZ82_C124	Q2FZ82	ileS	Isoleucine--tRNA ligase	yes	CKEFALEQIELQK	C*KEFALEQIELQK	C	2.82191	1.81796	2.31993	843053535	4742377092	5010210159
Q2G0W0_C56	Q2G0W0	SAOUHSC_00414	Uncharacterized protein	no	VCSTNEGLLNIK	VC*STNEGLLNIK	C	2.66464	1.98134	2.32299	734033748	3691378396	4364109152
Q2G0F0_C201	Q2G0F0	SAOUHSC_00619	Uncharacterized protein	no	TCVPTLLINGEHDPLIKDK	TC*VPTLLINGEHDPLIKDK	C	2.50844	2.13764	2.32304	64713742	338293933	389244606
Q2FZW9_C181	Q2FZW9	SAOUHSC_00866	D-isomer specific 2-hydroxyacid dehydrogenase, NAD binding domain protein	no	HKDAEADFNATYVSFETLLAESDFIICTAPLTK	HKDAEADFNATYVSFETLLAESDFIIC*TAPLTK	C	2.4339	2.21392	2.32391	82227975	420495578	484994335
Q2FV60_C69	Q2FV60	crtN	Dehydrosqualene desaturase	no	DVFTACGK	DVFTAC*GK	C	2.48883	2.16394	2.32639	61948872	308485536	370434408
Q2FXW5_C118	Q2FXW5	SAOUHSC_01716	Uncharacterized protein	no	TGATGIIVADPLIIETCK	TGATGIIVADPLIIETC*K	C	2.72109	1.93278	2.32694	35287389	158715628	194003017
Q2G2J2_C171	Q2G2J2	ssaA2	Staphylococcal secretory antigen ssaA2	yes	NLYTSGQCTYYVFDR	NLYTSGQC*TYYVFDR	C	2.37934	2.28312	2.33123	443412672	2147953124	2591365796
Q2FY04_C100	Q2FY04	SAOUHSC_01670	Cytidine deaminase	no	ELCDDDMPVYMTNHK	ELC*DDDMPVYMTNHK	C	2.567	2.09812	2.33256	462922142	2351243244	2802699426
Q2FVI3_C170	Q2FVI3	SAOUHSC_02727	Uncharacterized protein	no	CIYVQPHSYTIENQQQNK	C*IYVQPHSYTIENQQQNK	C	2.59764	2.07539	2.33651	408778152	1981122542	2349806488
Q2FZ36_C124	Q2FZ36	sucD	Succinate--CoA ligase [ADP-forming] subunit alpha	no	LVGPNCPGVITADECK	LVGPNC*PGVITADECK	C	2.73173	1.94659	2.33916	3674043090	18592372960	22266416050
Q2FZT4_C200	Q2FZT4	SAOUHSC_00906	Uncharacterized protein SAOUHSC_00906	no	SLTGGCPMGPYIVTK	SLTGGC*PMGPYIVTK	C	2.55414	2.13911	2.34662	7036244004	49069411262	39414099482
Q2FXM8_C116	Q2FXM8	pfkA	ATP-dependent 6-phosphofructokinase	yes	ISEECKEIQTIGIPGTIDNDINGTDFTIGFDTALNTIIGLVDK	ISEEC*KEIQTIGIPGTIDNDINGTDFTIGFDTALNTIIGLVDK	C	2.39608	2.29775	2.34691	249521366	1226718750	1476240116
Q2FWE5_C238	Q2FWE5	glyA	Serine hydroxymethyltransferase	no	GGMILCK	GGMILC*K	C	2.66744	2.02746	2.34745	369105042	1819376313	2176799950
Q2FZI7_C156	Q2FZI7	purN	Phosphoribosylglycinamide formyltransferase	no	KCDIRPDDSKEQLEEK	KC*DIRPDDSKEQLEEK	C	2.76643	1.93605	2.35124	54867434	302164560	335988762
Q2G032_C151	Q2G032	SAOUHSC_00795	Glyceraldehyde-3-phosphate dehydrogenase	yes	TIVFNTNHQELDGSETVVSGASCTTNSLAPVAK	TIVFNTNHQELDGSETVVSGASC*TTNSLAPVAK	C	2.69163	2.01773	2.35468	1045502400	4930953300	5885173060
Q2FWM9_C146	Q2FWM9	SAOUHSC_02259	Uncharacterized protein	no	EHEFLTAGEYVAEPFQLSDGTYVTQLICYDLR	EHEFLTAGEYVAEPFQLSDGTYVTQLIC*YDLR	C	2.78013	1.94399	2.36206	94075900	513843638	573028348
Q2FZP0_C494	Q2FZP0	SAOUHSC_00960	Uncharacterized protein	no	ISCSDNFIVK	ISC*SDNFIVK	C	2.56363	2.16808	2.36586	306121200	1557732672	1863853872
O34090_C204	O34090	hemC	Porphobilinogen deaminase	no	MGWSDDIVTSYLDRDTLLPAIGQGALGIECR	MGWSDDIVTSYLDRDTLLPAIGQGALGIEC*R	C	2.72523	2.00654	2.36588	32070835	169202896	201273731
Q2FWD9_C145	Q2FWD9	tdk	Thymidine kinase	no	LQAVCAVCGSSSSR	LQAVC*AVCGSSSSR	C	2.69499	2.04099	2.36799	101109391	545504338	609410457
Q2FUX7_C358	Q2FUX7	arcA	Arginine deiminase	no	EQWNDGSNTLCIRPGVVVTYDR	EQWNDGSNTLC*IRPGVVVTYDR	C	2.86401	1.87413	2.36907	314082744	1587540736	1901623480
Q2FXT9_C251	Q2FXT9	SAOUHSC_01744	Uncharacterized protein	no	VLNDQCPTSVK	VLNDQC*PTSVK	C	2.54082	2.20075	2.37078	57396750	320696662	349960232
Q2G1E1_C135	Q2G1E1	SAOUHSC_00184	Uncharacterized response regulatory protein SAOUHSC_00184	no	SLASCHDAFQPLLK	SLASC*HDAFQPLLK	C	2.64134	2.10148	2.37141	289135440	1565068616	1762739186
Q2FXI7_C197	Q2FXI7	SAOUHSC_01859	UPF0354 protein SAOUHSC_01859	no	ILNTAFLNEIEAQCQGEMLVAVPHQDVLIIADIR	ILNTAFLNEIEAQC*QGEMLVAVPHQDVLIIADIR	C	2.65078	2.097	2.37389	63496472	358058200	383827240
Q2FUX5_C58	Q2FUX5	argR	Arginine repressor	no	VPIDCETWIYK	VPIDC*ETWIYK	C	2.6739	2.07392	2.37391	54780826	419155256	334907130
Q2G0E0_C63	Q2G0E0	graR	Response regulator protein GraR	no	YDGFYWCR	YDGFYWC*R	C	2.752	2.00007	2.37603	39685446	204711752	244397198
Q2FWE5_C64	Q2FWE5	glyA	Serine hydroxymethyltransferase	no	YYGGCEFVDVTESIAIDR	YYGGC*EFVDVTESIAIDR	C	2.76754	1.98726	2.3774	297701474	1722469728	1893341262
Q2G2P2_C86	Q2G2P2	SAOUHSC_00204	Globin domain protein	no	HCALQVYAEHYPIVGK	HC*ALQVYAEHYPIVGK	C	2.66655	2.09685	2.3817	29204878	151570976	180775854
Q2FY02_C95	Q2FY02	ybeY	Endoribonuclease YbeY	yes	VLGDIIICTDVAQEQANNYGHSFER	VLGDIIIC*TDVAQEQANNYGHSFER	C	2.79464	1.97027	2.38246	195487912	2307221672	1197738954
Q2G2C1_C98	Q2G2C1	SAOUHSC_01064	Pyruvate carboxylase	no	CAEEGIK	C*AEEGIK	C	2.45056	2.32079	2.38567	242657247	1216791380	1459448627
Q2G222_C513	Q2G222	SAOUHSC_02979	N-acetylmuramoyl-L-alanine amidase domain-containing protein SAOUHSC_02979	no	EVSDSMPYPHGQCTWYVYNR	EVSDSMPYPHGQC*TWYVYNR	C	2.57543	2.19905	2.38724	129054902	664411488	793466390
Q2FY19_C134	Q2FY19	fur	Ferric uptake regulation protein	no	HKLEVYGVCESCQD	HKLEVYGVCESC*QD	C	2.62715	2.14956	2.38835	99801164	544850922	617530588
P47768_C593	P47768	rpoB	DNA-directed RNA polymerase subunit beta	yes	FMDDEVVCR	FMDDEVVC*R	C	2.8463	1.93614	2.39122	159363052	834894560	994257612
Q2FXU2_C27	Q2FXU2	dtd	D-aminoacyl-tRNA deacylase	yes	GYCLLVGIGQNSTEQDADVIAK	GYC*LLVGIGQNSTEQDADVIAK	C	2.70298	2.08112	2.39205	354083610	1827316682	2162441058
Q2FY35_C379	Q2FY35	gcvPB	Probable glycine dehydrogenase (decarboxylating) subunit 2	no	HFEIPYKQYCK	HFEIPYKQYC*K	C	2.86239	1.93034	2.39637	75338330	371163792	446502122
Q2FWF6_C119	Q2FWF6	SAOUHSC_02335	Uncharacterized protein	no	TTMSIVFECHIYTLR	TTMSIVFEC*HIYTLR	C	2.65023	2.1428	2.39651	156893022	804663960	961556982
Q2FXH9_C83	Q2FXH9	SAOUHSC_01868	Putative dipeptidase SAOUHSC_01868	no	GNDVLGILCHVDVVPAGDGWDSNPFEPVVTEDAIIAR	GNDVLGILC*HVDVVPAGDGWDSNPFEPVVTEDAIIAR	C	2.6949	2.09831	2.3966	26028884	136493184	162522068
Q2G268_C154	Q2G268	SAOUHSC_01178	Coenzyme A biosynthesis bifunctional protein CoaBC	yes	EDGYHFIEPGSGFLACGYVAK	EDGYHFIEPGSGFLAC*GYVAK	C	2.87921	1.91446	2.39683	246211342	1543392350	1616547022
Q2FXR8_C317	Q2FXR8	valS	Valine--tRNA ligase	yes	YEGMDRFDCR	YEGMDRFDC*R	C	3.1104	1.69235	2.40138	23085276	119546896	142632172
Q2FZ48_C311	Q2FZ48	ftsY	Signal recognition particle receptor FtsY	yes	AVPDAPHEALLCLDATTGQNALSQAR	AVPDAPHEALLC*LDATTGQNALSQAR	C	2.99136	1.81379	2.40258	190285556	771640896	961926452
Q2FXR3_C242	Q2FXR3	hemB	Delta-aminolevulinic acid dehydratase	no	ELESDLKEGCDMMIVKPALSYLDIVR	ELESDLKEGC*DMMIVKPALSYLDIVR	C	2.69535	2.11433	2.40484	1.38773e+08	762691176	8.82351e+08
Q2G2S7_C90	Q2G2S7	SAOUHSC_01975	Uncharacterized protein	no	LQNEQIFVYVCHGNHDPLSSK	LQNEQIFVYVC*HGNHDPLSSK	C	3.00176	1.81594	2.40885	66197534	337649552	403847086
Q2G0R8_C378	Q2G0R8	mfd	Transcription-repair-coupling factor	no	FSCKPVQQFYGQYDIMR	FSC*KPVQQFYGQYDIMR	C	2.82576	1.99366	2.40971	65240444	339890752	405131196
Q2G0U7_C4	Q2G0U7	SAOUHSC_00429	MutT/nudix family protein, putative	no	CVCLVEETADK	C*VCLVEETADK	C	2.61364	2.20921	2.41142	42611203	241572348	284183551
Q2FXM8_C232	Q2FXM8	pfkA	ATP-dependent 6-phosphofructokinase	yes	HSIVLVAEGCMTAQDCQK	HSIVLVAEGCMTAQDC*QK	C	2.67674	2.14817	2.41246	1350068314	8.13477e+09	7918666058
Q2FYW6_C160	Q2FYW6	SAOUHSC_01307	Uncharacterized protein	no	SELEELCK	SELEELC*K	C	2.62261	2.20508	2.41384	20502653	164675228	129160889
Q2G241_C108	Q2G241	gltX	Glutamate--tRNA ligase	yes	CYMTEEELEAER	C*YMTEEELEAER	C	2.71545	2.11521	2.41533	182742385	975847056	1158589441
Q2G1Q4_C505	Q2G1Q4	SAOUHSC_00049	Uncharacterized protein	no	NCESFSK	NC*ESFSK	C	2.97172	1.86349	2.4176	58464478	305338912	352823186
Q2G0M6_C293	Q2G0M6	araB	Ribulokinase	no	DKEMTMVMGTSTCHLMLNEK	DKEMTMVMGTSTC*HLMLNEK	C	2.73569	2.10088	2.41828	121801570	692765588	756204958
Q2FVV9_C37	Q2FVV9	SAOUHSC_02582	Putative formate dehydrogenase SAOUHSC_02582	no	SQDTFVPSICYNESMGPIQTCDTCTVEIDGK	SQDTFVPSIC*YNESMGPIQTCDTCTVEIDGK	C	2.53868	2.30997	2.42432	602516448	3224715460	3827231908
Q2FYG6_C136	Q2FYG6	SAOUHSC_01486	Heptaprenyl diphosphate syntase component II, putative	no	VHQLISESIVDVCR	VHQLISESIVDVC*R	C	2.66426	2.19033	2.42729	299185332	1655343668	1894638188
Q2FY73_C103	Q2FY73	SAOUHSC_01592	Transcriptional regulator, Fur, putative	yes	HFHHHLVCMECGR	HFHHHLVCMEC*GR	C	2.42183	2.43505	2.42844	1205217467	6810979954	7601792735
Q2G1G7_C224	Q2G1G7	SAOUHSC_00156	Uncharacterized protein	no	QLIDFCK	QLIDFC*K	C	2.68353	2.17631	2.42992	97752256	532237136	629989392
Q2FXI5_C187	Q2FXI5	SAOUHSC_01861	Uncharacterized protein	no	YGCVLAIEILELLK	YGC*VLAIEILELLK	C	2.67852	2.1827	2.43061	6.57916e+06	33620256	4.01994e+07
Q2G2H4_C177	Q2G2H4	SAOUHSC_00002	Beta sliding clamp	yes	NVIAQTNFAVSTSETRPVLTGVNWLIQENELICTATDSHR	NVIAQTNFAVSTSETRPVLTGVNWLIQENELIC*TATDSHR	C	2.264	2.60271	2.43336	2858426112	15648942414	18507368526
Q2G0M7_C190	Q2G0M7	hchA	Protein/nucleic acid deglycase HchA	no	FIVTLCHGPAALLSAGLNR	FIVTLC*HGPAALLSAGLNR	C	2.6778	2.20104	2.43942	63820856	356134828	419955684
Q2G2R5_C49	Q2G2R5	SAOUHSC_02451	PTS system lactose-specific IIA component, putative	no	ADALIEEGNNCIAEAHR	ADALIEEGNNC*IAEAHR	C	2.76829	2.11185	2.44007	43541498	235837056	279378554
Q2FV69_C37	Q2FV69	SAOUHSC_02867	Uncharacterized protein	no	ALSSSLLQLLEQQLFQTITVNQICDNALVHR	ALSSSLLQLLEQQLFQTITVNQIC*DNALVHR	C	2.95159	1.93585	2.44372	26564403	182962148	140382687
Q2FXU4_C191	Q2FXU4	hisS	Histidine--tRNA ligase	yes	HFEPVIHEFCSDCQSR	HFEPVIHEFC*SDCQSR	C	2.34298	2.54959	2.44628	132470471	679754536	812225007
Q2FXY0_C37	Q2FXY0	SAOUHSC_01700	Uncharacterized protein	yes	NKPGFVPEHNMFRDDVICR	NKPGFVPEHNMFRDDVIC*R	C	2.63268	2.26202	2.44735	68123965	380933819	442010717
Q2FV28_C200	Q2FV28	queH	Epoxyqueuosine reductase QueH	no	SIEMCNDYNIFR	SIEMC*NDYNIFR	C	2.67423	2.23374	2.45399	195493314	1054882384	1250375698
Q2FVV7_C14	Q2FVV7	SAOUHSC_02584	Uncharacterized protein	no	LICSWLK	LIC*SWLK	C	2.83602	2.0738	2.45491	1.2688e+08	856208700	7.60928e+08
Q2G030_C128	Q2G030	tpiA	Triosephosphate isomerase	yes	HGMTPIICVGETDEERESGK	HGMTPIIC*VGETDEERESGK	C	2.94004	1.98041	2.46022	48353108	309746480	320480956
P0A011_C276	P0A011	lacD	Tagatose 1,6-diphosphate aldolase	no	FNGVLCGR	FNGVLC*GR	C	3.13718	1.7989	2.46804	2.02414e+07	208531148	1.25872e+08
Q2FYZ9_C21	Q2FYZ9	mutS	DNA mismatch repair protein MutS	no	IKSEYQDCLLFFR	IKSEYQDC*LLFFR	C	2.75795	2.17838	2.46817	57498202	317256240	374754442
Q2FZ86_C164	Q2FZ86	sepF	Cell division protein SepF	yes	VGTDIFLCTPDNVEVAGSITDHIENMEHSFD	VGTDIFLC*TPDNVEVAGSITDHIENMEHSFD	C	3.10662	1.83046	2.46854	258870992	1501351140	1760222132
Q2FW81_C16	Q2FW81	SAOUHSC_02423	Probable uridylyltransferase SAOUHSC_02423	no	YKQDHLCEYEK	YKQDHLC*EYEK	C	3.07599	1.88353	2.47976	194774260	987154776	1085892052
Q2FZ22_C207	Q2FZ22	pyrH	Uridylate kinase	yes	YEHLTHIQMLQEGLQVMDSTASSFCMDNNIPLTVFSIMEEGNIK	YEHLTHIQMLQEGLQVMDSTASSFC*MDNNIPLTVFSIMEEGNIK	C	2.66981	2.29112	2.48046	90278084	533263452	561276660
Q2G0T9_C320	Q2G0T9	SAOUHSC_00438	Alpha amylase family protein, putative	no	GIYDGGGWNAIFWCNHDQPR	GIYDGGGWNAIFWC*NHDQPR	C	3.02373	1.95198	2.48786	41254399	193283740	234538139
Q2FVV9_C934	Q2FVV9	SAOUHSC_02582	Putative formate dehydrogenase SAOUHSC_02582	no	TSCRLEVITK	TSC*RLEVITK	C	2.77954	2.20133	2.49044	14176945	78617572	92794517
Q53727_C243	Q53727	pcrA	ATP-dependent DNA helicase PcrA	yes	NLCVVGDSDQSIYGWR	NLC*VVGDSDQSIYGWR	C	2.68428	2.29899	2.49164	238034298	1480333552	1548793642
Q2FYH2_C129	Q2FYH2	SAOUHSC_01480	Uncharacterized protein	no	MADCSLQSGNYSDAIR	MADC*SLQSGNYSDAIR	C	2.52997	2.45349	2.49173	83142436	561660260	551509684
Q2FUQ4_C158	Q2FUQ4	rsmG	Ribosomal RNA small subunit methyltransferase G	no	LSVLSELCLPLVK	LSVLSELC*LPLVK	C	2.53435	2.46652	2.50044	174953288	988052384	1163005672
Q2FZP0_C456	Q2FZP0	SAOUHSC_00960	Uncharacterized protein	no	VTMTDYCYR	VTMTDYC*YR	C	3.11727	1.88485	2.50106	36418606	273338958	261091366
Q2FXH9_C178	Q2FXH9	SAOUHSC_01868	Putative dipeptidase SAOUHSC_01868	no	TEEMPTLGFAPDAEFPCIHGEK	TEEMPTLGFAPDAEFPC*IHGEK	C	2.42719	2.57897	2.50308	289061192	1572129154	1861190346
Q2G233_C17	Q2G233	SAOUHSC_02135	Uncharacterized protein	no	GTFSYLACR	GTFSYLAC*R	C	2.8443	2.16413	2.50421	69796122	396157968	465954090
Q2FY73_C143	Q2FY73	SAOUHSC_01592	Transcriptional regulator, Fur, putative	yes	LTFHGVCETCQAK	LTFHGVCETC*QAK	C	2.58953	2.43251	2.51102	811010563	4816212118	5627222681
Q2G1K5_C228	Q2G1K5	SAOUHSC_00117	Capsular polysaccharide biosynthesis protein Cap5D, putative	no	LKEINNICHMDGVELLK	LKEINNIC*HMDGVELLK	C	2.6965	2.32586	2.51118	38869184	291657112	257400384
Q2G2A1_C88	Q2G2A1	SAOUHSC_01692	Uncharacterized protein	no	QGVSTEGATIYVTHFPCLNCTK	QGVSTEGATIYVTHFPC*LNCTK	C	2.40878	2.61905	2.51391	116996580	650910000	767906580
Q2G0U0_C27	Q2G0U0	SAOUHSC_00437	Uncharacterized protein	no	ENLEAATHCVTR	ENLEAATHC*VTR	C	2.61901	2.42143	2.52022	13475835	77174700	90650535
Q2FXM0_C32	Q2FXM0	SAOUHSC_01815	UPF0173 metal-dependent hydrolase SAOUHSC_01815	no	CDLNIETVQVDYIVLTHGHFDHFGDVVELAK	C*DLNIETVQVDYIVLTHGHFDHFGDVVELAK	C	2.68677	2.36284	2.5248	141320393	757014048	898334441
Q2G2X1_C113	Q2G2X1	SAOUHSC_00454	DNA polymerase III, delta prime subunit, putative	yes	CQHVYFKPIDKEK	C*QHVYFKPIDKEK	C	2.30297	2.75247	2.52772	4.16195e+06	24054970	2.82169e+07
Q2FUU3_C9	Q2FUU3	hisF	Histidine biosynthesis bifunctional protein HisIE	no	IIPCLDVK	IIPC*LDVK	C	2.46347	2.59715	2.53031	30268551	379715816	203533343
Q2G072_C48	Q2G072	SAOUHSC_00748	Uncharacterized protein	no	STLLSAICR	STLLSAIC*R	C	2.52927	2.54201	2.53564	9151578	53017150	62168728
Q2FYN7_C53	Q2FYN7	dapH	2,3,4,5-tetrahydropyridine-2,6-dicarboxylate N-acetyltransferase	no	VIFCEADDWKPFYEAYGSQFEDIEIEMDRR	VIFC*EADDWKPFYEAYGSQFEDIEIEMDRR	C	2.72008	2.35391	2.53699	70865212	396845520	467710732
Q2G2A1_C48	Q2G2A1	SAOUHSC_01692	Uncharacterized protein	no	IIAGGYNGSVAGEVHCIDEGCLIEDGHCIR	IIAGGYNGSVAGEVHCIDEGC*LIEDGHCIR	C	2.92977	2.15668	2.54322	219547452	1248069984	1467617436
Q2FZ30_C182	Q2FZ30	xerC	Tyrosine recombinase XerC	no	FVPFGAYCR	FVPFGAYC*R	C	3.12158	1.97117	2.54637	1.65102e+07	89525636	1.06036e+08
Q2FWK6_C352	Q2FWK6	SAOUHSC_02282	Acetolactate synthase	no	VIHVDLGIIADCKR	VIHVDLGIIADC*KR	C	3.07227	2.0386	2.55544	1.51006e+07	87271384	1.02372e+08
Q2FXK3_C127	Q2FXK3	SAOUHSC_01831	Uncharacterized protein	no	LITIADNNCMISNAVR	LITIADNNC*MISNAVR	C	2.80393	2.30974	2.55684	895162644	6130212718	6822472314
Q2G1H4_C81	Q2G1H4	argC	N-acetyl-gamma-glutamyl-phosphate reductase	no	TCIPPLVEK	TC*IPPLVEK	C	2.97336	2.15289	2.56313	47864206	277004960	324869166
Q2G1J7_C302	Q2G1J7	SAOUHSC_00125	Cap5L protein/glycosyltransferase, putative	no	IADVCIASLIK	IADVC*IASLIK	C	2.70956	2.42019	2.56488	17923654	166535256	124147638
Q2FZC7_C80	Q2FZC7	SAOUHSC_01105	Iron-sulphur subunit of succinate dehydrogenase, putative	no	TTPVVWDMNCLEEVCGACSMVINGR	TTPVVWDMNC*LEEVCGACSMVINGR	C	2.86534	2.29065	2.57799	73872227	448135660	522007887
Q2G037_C87	Q2G037	whiA	Putative sporulation transcription regulator WhiA	no	NNIYICR	NNIYIC*R	C	2.38861	2.77573	2.58217	8328690	95329630	56933996
Q2FY43_C74	Q2FY43	SAOUHSC_01623	Acetyl-CoA carboxylase, biotin carboxylase	yes	DSYLNIPNILSIATSTGCDGVHPGYGFLAENADFAELCEACQLK	DSYLNIPNILSIATSTGC*DGVHPGYGFLAENADFAELCEACQLK	C	3.14219	2.02271	2.58245	76278684	353255520	429534204
Q2FW19_C27	Q2FW19	rpsZ	30S ribosomal protein S14 type Z	yes	CGRPHSVYR	C*GRPHSVYR	C	2.29971	2.86655	2.58313	5.9483e+07	341062552	4.00546e+08
Q2FZY3_C231	Q2FZY3	SAOUHSC_00851	UPF0051 protein SAOUHSC_00851	yes	TLIIADEGASVHYVEGCTAPVYTTSSLHSAVVEIIVHK	TLIIADEGASVHYVEGC*TAPVYTTSSLHSAVVEIIVHK	C	2.81914	2.34739	2.58326	268803624	1547785340	1816588964
Q2FVV7_C247	Q2FVV7	SAOUHSC_02584	Uncharacterized protein	no	ACHETVLK	AC*HETVLK	C	3.14895	2.0259	2.58743	28892808	173109192	202002000
Q2FVA1_C19	Q2FVA1	SAOUHSC_02832	Uncharacterized protein	no	QLVDNCDLNFYLGQINHIVGK	QLVDNC*DLNFYLGQINHIVGK	C	1.97372	3.20626	2.58999	9.14524e+06	44998065	5.41433e+07
Q2G1S2_C242	Q2G1S2	SAOUHSC_00462	Uncharacterized protein	no	GLSYEEVCEQTTK	GLSYEEVC*EQTTK	C	3.135	2.06789	2.60145	91232264	601456226	619298232
Q2FYR0_C129	Q2FYR0	SAOUHSC_01375	Uncharacterized protein	no	LASCIDVANIDTPIK	LASC*IDVANIDTPIK	C	2.849	2.36014	2.60457	87948862	739871872	589246030
Q2G258_C48	Q2G258	birA	Bifunctional ligase/repressor BirA	yes	VIDQLKLEGCK	VIDQLKLEGC*K	C	2.64672	2.57806	2.61239	3.74105e+07	223293454	2.60704e+08
Q2G2G9_C101	Q2G2G9	recX	Regulatory protein RecX	no	EEISEQAISEVIEYCYR	EEISEQAISEVIEYC*YR	C	2.91534	2.33756	2.62645	12770204	87296518	100066722
Q2G1Z8_C76	Q2G1Z8	polC	DNA polymerase III PolC-type	yes	DIANVTCR	DIANVTC*R	C	2.68202	2.58565	2.63383	7.61982e+06	47447398	5.50672e+07
Q2G296_C207	Q2G296	fhs	Formate--tetrahydrofolate ligase	no	EDGFNITVASEIMAILCLSR	EDGFNITVASEIMAILC*LSR	C	3.17724	2.10122	2.63923	1.07176e+08	4.869e+08	5.78552e+08
Q2FWC4_C270	Q2FWC4	SAOUHSC_02374	Aminobenzoyl-glutamate utilization protein B, putative	no	GAAIQTGCDYEFGR	GAAIQTGC*DYEFGR	C	3.06048	2.25396	2.65722	28700193	179862136	208562329
Q2G1G2_C219	Q2G1G2	SAOUHSC_00162	Type I restriction enzyme R Protein	no	INTLQSFAESFMRPCQLAK	INTLQSFAESFMRPC*QLAK	C	3.13016	2.20006	2.66511	145132516	839605056	984737572
Q2G0N1_C390	Q2G0N1	fusA	Elongation factor G	yes	DTGTGDTLCGEK	DTGTGDTLC*GEK	C	2.6187	2.74528	2.68199	1079461103	6637290700	7707717123
Q2FYZ5_C254	Q2FYZ5	glpK	Glycerol kinase	no	TIDYHFYGQEVPIAGVAGDQQAALFGQACFER	TIDYHFYGQEVPIAGVAGDQQAALFGQAC*FER	C	2.79716	2.63332	2.71524	6062353718	38839317032	44901670750
Q2G1W2_C273	Q2G1W2	pckA	Phosphoenolpyruvate carboxykinase (ATP)	no	NGVFNIEGGCYAK	NGVFNIEGGC*YAK	C	3.09548	2.39251	2.74399	49781844	425699136	380245828
Q2FXJ7_C38	Q2FXJ7	SAOUHSC_01837	1-acyl-sn-glycerol-3-phosphate acyltransferases domain protein	yes	YVVTCTHESYNEVIMLGMALYPNQIHYMAK	YVVTC*THESYNEVIMLGMALYPNQIHYMAK	C	2.88992	2.66333	2.77662	6.87424e+07	470565136	5.39308e+08
Q2FY51_C43	Q2FY51	SAOUHSC_01614	Dihydrolipoyl dehydrogenase	no	QLLGGTCLHK	QLLGGTC*LHK	C	3.20941	2.37643	2.79292	1.24131e+07	85571568	9.79847e+07
Q2G292_C129	Q2G292	SAOUHSC_01849	Uncharacterized protein	no	VLNGCHLGGGLHHAQPGR	VLNGC*HLGGGLHHAQPGR	C	3.5435	2.09351	2.8185	21753189	143627348	165380537
Q2G0N5_C60	Q2G0N5	rpoC	DNA-directed RNA polymerase subunit beta'	yes	IFGPTKDWECSCGK	IFGPTKDWEC*SCGK	C	3.02218	2.62513	2.82365	2.18177e+08	1564473806	1.7461e+09
Q2FYJ0_C43	Q2FYJ0	SAOUHSC_01455	Uncharacterized protein	no	VYLQQYTCSFVGHFSAGK	VYLQQYTC*SFVGHFSAGK	C	2.98218	2.72892	2.85555	62226644	422003312	484229956
Q2G087_C320	Q2G087	hisC	Histidinol-phosphate aminotransferase	no	VNELYEALLNVGCITRPFPTGVR	VNELYEALLNVGC*ITRPFPTGVR	C	3.08171	2.64354	2.86262	22789868	166998872	189788740
Q2FWX8_C61	Q2FWX8	SAOUHSC_02143	Uncharacterized protein SAOUHSC_02143	no	EGEQCGVASLK	EGEQC*GVASLK	C	3.30595	2.4754	2.89067	7.90068e+06	189433682	6.90419e+07
Q2FXT5_C119	Q2FXT5	queA	S-adenosylmethionine:tRNA ribosyltransferase-isomerase	no	IIAECIK	IIAEC*IK	C	3.04415	2.85669	2.95042	61937206	479349488	541286694
O05204_C127	O05204	ahpF	Alkyl hydroperoxide reductase subunit F	no	LEGSFHFETFISLTCQK	LEGSFHFETFISLTC*QK	C	3.65015	2.28114	2.96564	3659168426	23405883848	27018397674
Q2FWD1_C239	Q2FWD1	pyrG	CTP synthase	yes	ESVIECR	ESVIEC*R	C	2.35421	3.58932	2.97176	89083526	1098880204	694606662
Q2FYZ9_C63	Q2FYZ9	mutS	DNA mismatch repair protein MutS	no	ENPIPMCGVPYHSADSYIDTLVNNGYK	ENPIPMC*GVPYHSADSYIDTLVNNGYK	C	2.08221	3.90178	2.99199	26545539	151489840	178035379
Q2G1E1_C248	Q2G1E1	SAOUHSC_00184	Uncharacterized response regulatory protein SAOUHSC_00184	no	YLQMSPSDYCK	YLQMSPSDYC*K	C	3.25615	2.801	3.02857	116191988	1036477728	1050846068
Q2G0U3_C264	Q2G0U3	SAOUHSC_00434	Transcriptional regulator, lysR family, putative	no	TICAITKEPYTK	TIC*AITKEPYTK	C	3.63349	2.43831	3.0359	12238683	94486776	106725459
Q2G1C1_C384	Q2G1C1	tarF	Teichoic acid glycerol-phosphate transferase	yes	ICQTIFK	IC*QTIFK	C	2.99173	3.09587	3.0438	28205838	232720648	260926486
Q2G112_C51	Q2G112	SAOUHSC_00349	Single-stranded DNA-binding protein	yes	EADFINCVVFR	EADFINC*VVFR	C	2.97619	3.1675	3.07184	131813510	1011432288	1143245798
Q2G159_C284	Q2G159	SAOUHSC_00296	ROK family protein	no	SKNDAALYGCLQ	SKNDAALYGC*LQ	C	3.17465	3.15115	3.1629	92623896	829615680	922239576
Q53726_C121	Q53726	pcrB	Heptaprenylglyceryl phosphate synthase	no	TYGHSIDFEEVIFEGYVVCNADSK	TYGHSIDFEEVIFEGYVVC*NADSK	C	4.09987	2.30095	3.20041	25475382	286735160	227631830
Q2FXK4_C171	Q2FXK4	SAOUHSC_01830	Uncharacterized protein	no	LNTLGSIYELGVLCSK	LNTLGSIYELGVLC*SK	C	3.30063	3.57188	3.43626	5.76974e+06	60413020	6.61828e+07
Q2FYR3_C99	Q2FYR3	trpA	Tryptophan synthase alpha chain	no	CRDTGVYGLIIPDLPYELSQR	C*RDTGVYGLIIPDLPYELSQR	C	3.72071	3.65353	3.68712	2.07364e+06	43530284	2.87771e+07
