# Supplementary material for: Profiling the proteome-wide selectivity of diverse electrophiles
Source: Nat Chem. 2025 Oct 30;17(11):1712–21. doi: 10.1038/s41557-025-01902-z (PMC12580327; doi:10.1038/s41557-025-01902-z)
Supplement: Supplementary file 9 — Numerical data to reproduce the plots in Fig. 3. [file 41557_2025_1902_MOESM9_ESM.xlsx]

## Sheet: panel d
Description of experiment
Probe	IA-alkyne	CA-alkyne	BMK-alkyne	PFPSA-alkyne	BrBT-alkyne	MSBT-alkyne	MST-alkyne	MSOD-alkyne	EBX1-alkyne	EBX2-alkyne	Ep-alkyne	Ts-alkyne
Concentration	100 mM	100 mM	100 mM	100 mM	100 mM	100 mM	100 mM	100 mM	100 mM	100 mM	1 mM	1 mM
Proteome	S. aureus SH1000	S. aureus SH1000	S. aureus SH1000	S. aureus SH1000	S. aureus SH1000	S. aureus SH1000	S. aureus SH1000	S. aureus SH1000	S. aureus SH1000	S. aureus SH1000	S. aureus SH1000	S. aureus SH1000
Amino acid selectivity
# of localised sites	951	92	595	240	130	676	404	823	786	953	105	235
% of all localised sites
A	0	0	0.336134	0.416667	0	0.147929	0.990099	0	0.508906	0.524659	0	0
C	94.8475	95.6522	89.2437	89.1667	83.0769	92.4556	86.8812	78.7363	90.5852	84.9948	81.9048	62.9787
D+E	0.315457	1.08696	1.17647	0.416667	0.769231	0.887574	0.990099	0.607533	1.01781	0.734523	4.7619	33.1915
F	0.105152	0	0.168067	0	2.30769	0.147929	0.247525	0.121507	0.381679	0.104932	0	0
G	0.42061	0	2.68908	0.416667	0	0.591716	0.49505	0.36452	0.636132	0.734523	1.90476	0
H	0.84122	0	1.84874	2.08333	1.53846	0.295858	0.990099	4.73876	0.381679	6.50577	5.71429	2.55319
I	0	0	0.336134	0	1.53846	0.591716	0.990099	0.36452	0.508906	0.419727	1.90476	0
K	0.105152	0	0.168067	3.33333	0.769231	0.887574	1.23762	2.67315	1.78117	1.57398	0	0
L	0	0	0.168067	0.416667	0	0.591716	0.49505	0.243013	0.508906	0.419727	0	0
M	2.31335	1.08696	0.336134	0.416667	0	0.147929	0	0.36452	0.127226	0.629591	0.952381	0
N+Q	0.105152	0	0.336134	0.416667	0	0.147929	1.48515	0.607533	1.39949	0.839454	0	0
P	0	0	0.168067	0	0	0	0.990099	0.36452	0.254453	0.629591	0	0
R	0	0	0.336134	0	0	0.591716	0.247525	0.36452	0.254453	0	0	0
S+T	0.315457	0	1.34454	0	0	0.295858	1.23762	0.850547	0.763359	0.629591	0	0
V	0.105152	1.08696	0.336134	0.416667	0	0.443787	0.990099	0.486027	0.381679	0.314795	0.952381	0
W	0	0	0	0	1.53846	0	0	0	0	0.104932	0	0
Y	0.105152	0	0.504202	2.08333	5.38462	1.18343	1.48515	8.50547	0.127226	0.419727	0	0
C-terminal	0.105152	0	0.504202	0.416667	1.53846	0.443787	0.247525	0.486027	0.254453	0.209864	0.952381	0.425532
N-terminal	0.315457	1.08696	0	0	1.53846	0.147929	0	0.121507	0.127226	0.209864	0.952381	0.851064

## Sheet: panel g
Description of experiment
Probe	MI-alkyne	AlkPA-alkyne	ArPA-alkyne	AlkAA-alkyne	ArAA-alkyne	AlkVS-alkyne	ArVS-alkyne	AlkVSA-alkyne	ArVSA-alkyne
Concentration	100 mM	100 mM	100 mM	100 mM	100 mM	100 mM	100 mM	100 mM	100 mM
Proteome	S. aureus SH1000	S. aureus SH1000	S. aureus SH1000	S. aureus SH1000	S. aureus SH1000	S. aureus SH1000	S. aureus SH1000	S. aureus SH1000	S. aureus SH1000
Amino acid selectivity
# of localised sites	487	91	398	160	219	608	1174	212	1072
% of all localised sites
A	0	0	0.753769	0	0.456621	0.493421	0.170358	0	0.466418
C	94.6612	94.5055	93.2161	96.875	94.5205	78.125	57.4957	92.9245	57.4627
D+E	0.410678	0	0.502513	0.625	0	0.657895	0.596252	0	0.279851
F	0	0	0	0	0.913242	0	0	0.471698	0.0932836
G	0.821355	0	1.00503	0	0	0.328947	0.340716	0.471698	0.559701
H	0	0	1.00503	0	0	3.61842	9.36968	0.471698	9.23507
I	0.205339	1.0989	0	0	0.456621	0.328947	0.425894	0	0.186567
K	0.410678	0	0.753769	0	0.913242	9.04605	23.8501	2.35849	24.4403
L	0.616016	0	0.753769	0	0.456621	0	0.170358	0	0.279851
M	0.616016	1.0989	0.251256	1.25	0	0.328947	0.255537	0	0.186567
N+Q	0	1.0989	0.251256	0	0	0	0.255537	0	0.466418
P	0.205339	0	0	0	0	0	0.170358	0	0.186567
R	0	1.0989	0	0	0	0	0.0851789	0.471698	0
S+T	0.205339	0	0.251256	0	0	0.493421	0.425894	0	0.279851
V	0.821355	0	0.753769	0	0	0	0.0851789	0	0.373134
W	0	0	0.251256	0	0	0	0	0	0
Y	0.410678	0	0.251256	0.625	0	0.164474	0.170358	0	0
C-terminal	0.410678	0	0	0	0.456621	0.657895	0.681431	0.471698	0.373134
N-terminal	0.205339	1.0989	0	0.625	1.82648	5.75658	5.45145	2.35849	5.1306
