# Supplementary material for: Profiling the proteome-wide selectivity of diverse electrophiles
Source: Nat Chem. 2025 Oct 30;17(11):1712–21. doi: 10.1038/s41557-025-01902-z (PMC12580327; doi:10.1038/s41557-025-01902-z)
Supplement: Supplementary file 10 — Numerical data to reproduce the plots in Fig. 4. [file 41557_2025_1902_MOESM10_ESM.xlsx]

## Sheet: panel b
Description of experiment
Probe	STP-alkyne	TFP-alkyne	NHS-alkyne	ATT-alkyne	NASA-alkyne	AlkSq-alkyne	ArSq-alkyne	EBA-alkyne	oNBA-alkyne
Concentration	100 mM	100 mM	100 mM	100 mM	100 mM	100 mM	100 mM	100 mM	100 mM
Proteome	S. aureus SH1000	S. aureus SH1000	S. aureus SH1000	S. aureus SH1000	S. aureus SH1000	S. aureus SH1000	S. aureus SH1000	S. aureus SH1000	S. aureus SH1000
Amino acid selectivity
# of localised sites	2848	1397	2970	1815	1374	303	1780	1400	1027
% of all localised sites
A	0.702247	0.71582	1.04377	1.32231	1.31004	0.660066	0.617978	1	0.194742
C	0	0	0	0	0.0727802	0	0.11236	0.0714286	0.778968
D+E	0.491573	0.214746	1.11111	0.881543	0.582242	0	0.505618	1.71429	0.194742
F	0.280899	0.214746	0.37037	0.550964	0.363901	0.330033	0.0561798	0.428571	0
G	0.702247	0.572656	0.976431	0.881543	0.363901	0.330033	0.280899	1.42857	0.389484
H	0.175562	0.071582	0.13468	0.0550964	0	0.330033	0.0561798	0.142857	0.097371
I	0.280899	0.858984	0.976431	0.991736	0.800582	0.660066	0.224719	1.07143	0.292113
K	78.5463	81.8182	78.0135	83.416	77.802	90.099	92.7528	81.2143	93.7683
L	0.421348	0.71582	1.3468	0.881543	0.946143	0.990099	0.280899	1.07143	0.389484
M	0.105337	0.071582	0.23569	0.220386	0.0727802	0	0.0561798	0.142857	0
N+Q	0.351124	0.501074	0.942761	0.826446	0.800582	0	0.449438	1.14286	0.097371
P	0.0702247	0	0.10101	0.110193	0.14556	0	0.11236	0.214286	0.292113
R	0.0702247	0.071582	0.16835	0.0550964	0.14556	0	0.11236	0.714286	0.389484
S+T	10.3933	6.58554	4.68013	2.75482	8.15138	1.65017	0.449438	1.14286	0.292113
V	0.772472	0.35791	1.21212	1.32231	1.23726	0.660066	0.11236	1.28571	0.097371
W	0	0	0.03367	0	0	0	0.0561798	0.0714286	0
Y	0.175562	0.214746	0.30303	0.220386	0.582242	0	0	0.142857	0
C-terminal	1.15871	1.71797	1.58249	1.43251	1.38282	0.990099	1.46067	1.71429	1.07108
N-terminal	5.30197	5.29707	6.76768	4.07713	5.24017	3.30033	2.30337	5.28571	1.65531

## Sheet: panel h
Description of experiment
Probe	TCA-alkyne	PCA-alkyne
Concentration	1 mM	1 mM
Proteome	S. aureus SH1000	S. aureus SH1000
Amino acid selectivity
# of localised sites	18	105
% of all localised sites
A	0	1.90476
C	5.55556	0.952381
D+E	0	0.952381
F	0	0
G	0	0
H	0	0
I	0	0
K	0	0
L	11.1111	0.952381
M	0	0
N+Q	0	0
P	0	0.952381
R	0	0
S+T	0	0.952381
V	5.55556	0
W	0	0
Y	0	0
C-terminal	0	0
N-terminal	77.7778	93.3333

## Sheet: panel i
Description of experiment
Probe	PhTet-alkyne	AmTet-alkyne	MeTet-alkyne	HC-alkyne	Isx-alkyne	Az-alkyne
Concentration	100 mM	100 mM	100 mM	100 mM	1 mM	100 mM
Proteome	S. aureus SH1000	S. aureus SH1000	S. aureus SH1000	S. aureus SH1000	S. aureus SH1000	S. aureus SH1000
Amino acid selectivity
# of localised sites	1436	1796	1789	1833	291	1425
% of all localised sites
A	0	0.167038	0.39128	0.218221	1.03093	0.421053
C	13.4401	10.1336	0.167691	2.50955	0.343643	17.8947
D+E	79.2479	79.51	93.7395	90.8347	25.4296	74.8772
F	0.0696379	0.111359	0.111794	0.109111	0	0.0701754
G	0.278552	0.445434	0.167691	0.272777	1.37457	0.561404
H	0.0696379	4.5657	0.111794	0	6.18557	0.210526
I	0.557103	0.334076	0.0558971	0.163666	1.03093	0.491228
K	0.97493	0.445434	0.894354	0.600109	20.6186	0.491228
L	0.139276	0.278396	0.279486	0.109111	0.687285	0.280702
M	0.208914	0.222717	0	0	0.687285	0.77193
N+Q	1.60167	0.278396	0.335383	0.436443	3.43643	0.842105
P	0.139276	0.111359	0.279486	0.272777	0	0.280702
R	0.139276	0.167038	0.167691	0.0545554	0.343643	0.280702
S+T	0.348189	0.445434	0.223589	0.600109	0.687285	0.421053
V	0.487465	0.167038	0.111794	0.163666	1.37457	0.421053
W	0	0	0.0558971	0	0	0
Y	0.278552	0.111359	0.0558971	0.272777	0.343643	0.140351
C-terminal	1.94986	2.44989	2.85075	3.38243	0.687285	1.26316
N-terminal	0.0696379	0.0556793	0	0	35.7388	0.280702
