# Supplementary material for: Profiling the proteome-wide selectivity of diverse electrophiles
Source: Nat Chem. 2025 Oct 30;17(11):1712–21. doi: 10.1038/s41557-025-01902-z (PMC12580327; doi:10.1038/s41557-025-01902-z)
Supplement: Supplementary file 11 — Numerical data to reproduce the plots in Fig. 5. [file 41557_2025_1902_MOESM11_ESM.xlsx]

## Sheet: panel c
Description of experiment
Probe	SuFEx-alkyne	SuTEx1-alkyne	SuTEx2-alkyne	PTAD-alkyne
Concentration	100 mM	100 mM	100 mM	100 mM
Proteome	S. aureus SH1000	S. aureus SH1000	S. aureus SH1000	S. aureus SH1000
Amino acid selectivity
# of localised sites	1953	2683	2394	1100
% of all localised sites
A	0.256016	0.186359	0.292398	0.272727
C	0	0	0	0.181818
D+E	0.15361	0.559076	0.292398	0.272727
F	0.15361	0.0745434	0.0835422	0
G	0.614439	0.22363	0.208855	0.545455
H	0	0	0.0417711	1.18182
I	0.204813	0.0745434	0.167084	0.0909091
K	40.8602	35.1845	25.5639	0.545455
L	0.15361	0.0745434	0.334169	0.181818
M	0.0512033	0	0.0417711	0
N+Q	0.256016	0.260902	0.292398	0.0909091
P	0.256016	0.149087	0.208855	0.181818
R	0.0512033	0.149087	0.0835422	0.0909091
S+T	0.768049	0.372717	0.710109	0.363636
V	0.460829	0.22363	0.250627	0.363636
W	0	0	0.0417711	0.181818
Y	54.6339	61.6474	70.8438	95.2727
C-terminal	0.768049	0.559076	0.501253	0.181818
N-terminal	0.358423	0.260902	0.0417711	0

## Sheet: panel d
Description of experiment
Probe	DA1-alkyne	DA2-alkyne	DA3-alkyne
Concentration	100 mM	100 mM	100 mM
Proteome	S. aureus SH1000	S. aureus SH1000	S. aureus SH1000
Amino acid selectivity
# of localised sites	1370	1215	804
% of all localised sites
A	0.364964	0.246914	0.124378
C	40.9489	48.642	21.1443
D+E	0.583942	0.411523	0.373134
F	13.3577	9.79424	19.0299
G	0.656934	0.329218	0.497512
H	19.708	12.8395	18.7811
I	0.364964	0.246914	0.124378
K	0.437956	0.823045	0.248756
L	0.291971	0	0
M	0.0729927	0.0823045	0
N+Q	0.291971	0.329218	0
P	0.145985	0.329218	0.248756
R	0	0.246914	0.124378
S+T	0.656934	0.576132	0.746269
V	0.145985	0.164609	0.248756
W	4.74453	5.02058	7.71144
Y	16.0584	19.4239	29.602
C-terminal	0.948905	0.411523	0.995025
N-terminal	0.218978	0.0823045	0

## Sheet: panel e
Description of experiment
Probe	OxMet2-Alkyne
Concentration	100 mM
Proteome	S. aureus SH1000
Amino acid selectivity
# of localised sites	235
% of all localised sites
A	0.851064
C	1.2766
D+E	0
F	1.2766
G	0.851064
H	3.82979
I	0.851064
K	0.851064
L	1.2766
M	73.1915
N+Q	3.40426
P	1.70213
R	0
S+T	2.55319
V	0.425532
W	0
Y	0.851064
C-terminal	0.851064
N-terminal	5.95745

## Sheet: panel k
Description of experiment
Probe	CP-alkyne	HMN-alkyne	HMP-alkyne	MMP-alkyne
Concentration	100 mM	100 mM	100 mM	100 mM
Proteome	S. aureus SH1000	S. aureus SH1000	S. aureus SH1000	S. aureus SH1000
Amino acid selectivity
# of localised sites	538	319	263	402
% of all localised sites
A	0	0.626959	0	0
C	1.67286	14.1066	28.8973	23.3831
D+E	0.185874	1.5674	0.380228	0.497512
F	0	0.626959	0	0
G	0	0	0	0.248756
H	35.1301	13.1661	5.32319	11.194
I	1.11524	0.31348	1.52091	0.497512
K	0.371747	1.5674	1.14068	0.248756
L	0.557621	0.940439	0	0.497512
M	0	0	0.380228	0.248756
N+Q	2.41636	0.940439	0.380228	0.248756
P	0	0	0.380228	0.497512
R	0	0.626959	0.380228	0.248756
S+T	0.185874	0.31348	0	0.497512
V	0.929368	0.940439	0.760456	0.497512
W	55.0186	52.6646	49.8099	47.0149
Y	1.11524	9.09091	7.22433	10.4478
C-terminal	1.30112	0.940439	1.90114	1.99005
N-terminal	0	1.5674	1.52091	1.74129

## Sheet: panel l
Description of experiment
Probe	PhGO-alkyne
Concentration	1 mM
Proteome	S. aureus SH1000
Amino acid selectivity
# of localised sites	540
% of all localised sites
A	1.11111
C	0.185185
D+E	1.2963
F	0.185185
G	0.740741
H	0
I	0.185185
K	1.2963
L	0.37037
M	0
N+Q	0.185185
P	0.185185
R	91.1111
S+T	0.555556
V	0.555556
W	0
Y	0
C-terminal	0.555556
N-terminal	1.48148
