# Supplementary material for: Profiling the proteome-wide selectivity of diverse electrophiles
Source: Nat Chem. 2025 Oct 30;17(11):1712–21. doi: 10.1038/s41557-025-01902-z (PMC12580327; doi:10.1038/s41557-025-01902-z)
Supplement: Supplementary file 12 — Numerical data to reproduce the plots in Fig. 6. [file 41557_2025_1902_MOESM12_ESM.xlsx]

## Sheet: Figure 6
Description of experiment
Probe	IA-alkyne	EBX2-alkyne	MeTet-alkyne	Az-alkyne	HC-alkyne	STP-alkyne	ArSq-alkyne	EBA-alkyne	oNBA-alkyne	OxMet2-Alkyne	PhGO-alkyne	CP-alkyne	HMN-alkyne	MMP-alkyne	SuTEx2-alkyne	PTAD-alkyne	PCA-alkyne
Concentration	100 mM	100 mM	100 mM	100 mM	100 mM	100 mM	100 mM	100 mM	100 mM	100 mM	1 mM	100 mM	100 mM	100 mM	100 mM	100 mM	1 mM
Proteome	S. aureus SH1000	S. aureus SH1000	S. aureus SH1000	S. aureus SH1000	S. aureus SH1000	S. aureus SH1000	S. aureus SH1000	S. aureus SH1000	S. aureus SH1000	S. aureus SH1000	S. aureus SH1000	S. aureus SH1000	S. aureus SH1000	S. aureus SH1000	S. aureus SH1000	S. aureus SH1000	S. aureus SH1000
Amino acid selectivity
% of all localised sites
A	0	0.524659	0.39128	0.421053	0.218221	0.702247	0.617978	1	0.194742	0.851064	1.11111	0	0.626959	0	0.292398	0.272727	1.90476
C	94.8475	84.9948	0.167691	17.8947	2.50955	0	0.11236	0.0714286	0.778968	1.2766	0.185185	1.67286	14.1066	23.3831	0	0.181818	0.952381
D+E	0.315457	0.734523	93.7395	74.8772	90.8347	0.491573	0.505618	1.71429	0.194742	0	1.2963	0.185874	1.5674	0.497512	0.292398	0.272727	0.952381
F	0.105152	0.104932	0.111794	0.0701754	0.109111	0.280899	0.0561798	0.428571	0	1.2766	0.185185	0	0.626959	0	0.0835422	0	0
G	0.42061	0.734523	0.167691	0.561404	0.272777	0.702247	0.280899	1.42857	0.389484	0.851064	0.740741	0	0	0.248756	0.208855	0.545455	0
H	0.84122	6.50577	0.111794	0.210526	0	0.175562	0.0561798	0.142857	0.097371	3.82979	0	35.1301	13.1661	11.194	0.0417711	1.18182	0
I	0	0.419727	0.0558971	0.491228	0.163666	0.280899	0.224719	1.07143	0.292113	0.851064	0.185185	1.11524	0.31348	0.497512	0.167084	0.0909091	0
K	0.105152	1.57398	0.894354	0.491228	0.600109	78.5463	92.7528	81.2143	93.7683	0.851064	1.2963	0.371747	1.5674	0.248756	25.5639	0.545455	0
L	0	0.419727	0.279486	0.280702	0.109111	0.421348	0.280899	1.07143	0.389484	1.2766	0.37037	0.557621	0.940439	0.497512	0.334169	0.181818	0.952381
M	2.31335	0.629591	0	0.77193	0	0.105337	0.0561798	0.142857	0	73.1915	0	0	0	0.248756	0.0417711	0	0
N+Q	0.105152	0.839454	0.335383	0.842105	0.436443	0.351124	0.449438	1.14286	0.097371	3.40426	0.185185	2.41636	0.940439	0.248756	0.292398	0.0909091	0
P	0	0.629591	0.279486	0.280702	0.272777	0.0702247	0.11236	0.214286	0.292113	1.70213	0.185185	0	0	0.497512	0.208855	0.181818	0.952381
R	0	0	0.167691	0.280702	0.0545554	0.0702247	0.11236	0.714286	0.389484	0	91.1111	0	0.626959	0.248756	0.0835422	0.0909091	0
S+T	0.315457	0.629591	0.223589	0.421053	0.600109	10.3933	0.449438	1.14286	0.292113	2.55319	0.555556	0.185874	0.31348	0.497512	0.710109	0.363636	0.952381
V	0.105152	0.314795	0.111794	0.421053	0.163666	0.772472	0.11236	1.28571	0.097371	0.425532	0.555556	0.929368	0.940439	0.497512	0.250627	0.363636	0
W	0	0.104932	0.0558971	0	0	0	0.0561798	0.0714286	0	0	0	55.0186	52.6646	47.0149	0.0417711	0.181818	0
Y	0.105152	0.419727	0.0558971	0.140351	0.272777	0.175562	0	0.142857	0	0.851064	0	1.11524	9.09091	10.4478	70.8438	95.2727	0
C-terminal	0.105152	0.209864	2.85075	1.26316	3.38243	1.15871	1.46067	1.71429	1.07108	0.851064	0.555556	1.30112	0.940439	1.99005	0.501253	0.181818	0
N-terminal	0.315457	0.209864	0	0.280702	0	5.30197	2.30337	5.28571	1.65531	5.95745	1.48148	0	1.5674	1.74129	0.0417711	0	93.3333
Quantification
# of quantified residues	1197 (C)	1251 (C)	416 (D) + 1776 (E) + 49 (C-term)	433 (C); 569 (D) + 870 (E) + 19 (C-term)	551 (D) + 1899 (E) + 69 (C-term)	3277 (K) + 428 (S) + 165 (T) + 152 (N-term)	2990 (K) + 252 (N-term)	3796 (K) + 253 (N-term)	1456 (K) + 35 (N-term)	1838 (M)	1544 (R)	797 (H) + 467 (W)	135 (C); 262 (W) + 238 (H) + 162 (Y)	154 (C); 281 (W) + 257 (H) + 100 (Y)	965 (K) + 2653 (Y)	1716 (Y)	167 (N-term)
